# Supplementary material for: Transcriptome Analysis Reveals Photoperiod-Associated Genes Expressed in Rice Anthers
Source: Front Plant Sci. 2021 Feb 26;12:621561. doi: 10.3389/fpls.2021.621561 (PMC7953911; doi:10.3389/fpls.2021.621561)
Supplement: Supplementary file 3 [file Data_Sheet_1.XLSX]

## Sheet: RPKM
ID	SD_8_1	SD_8_2	SD_12_1	SD_12_2	SD_16_1	SD_16_2	SD_20_1	SD_20_2	SD_24_1	SD_24_2	SD_4_1	SD_4_2	LD_8_1	LD_8_2	LD_12_1	LD_12_2	LD_16_1	LD_16_2	LD_20_1	LD_20_2	LD_24_1	LD_24_2	LD_4_1	LD_4_2
LOC_Os10g05170	0	0	0	0	0	0	0	0	0	0	0	0	0	0	0	0	0	0	0	0	0	0	0	0
LOC_Os11g23060	0.014254	0	0	0	0	0	0	0	0	0	0	0	0	0	0	0	0	0	0	0	0	0	0	0
LOC_Os03g25900	0	0	0	0	0	0	0	0	0	0	0	0	0	0	0	0	0	0	0	0	0	0	0	0
LOC_Os01g18050	181.993	229.803	310.008	390.552	201.579	177.457	136.423	161.732	142.228	157.287	128.144	151.932	87.7915	80.8045	73.82	69.0533	183.662	95.0127	108.925	82.8429	77.4629	86.4066	122.31	105.107
LOC_Os07g05830	0	0	0	0	0	0.0558117	0	0	0	0	0	0	0.939318	1.30333	0.325388	0.108812	0	0.299973	0.180176	0.569885	0.0702344	1.98265	0.431007	0.722859
LOC_Os01g64420	0	0	0	0	0	0	0	0	0	0	0	0	0	0	0	0	0	0	0	0	0	0	0	0
LOC_Os12g13445	0	0	0.0941178	0	0	0	0	0	0	0	0	0	0	0	0	0	0	0	0.0440803	0	0.0515487	0	0	0
LOC_Os10g28640	9.08175	10.1248	6.91063	6.97492	7.48384	8.41086	7.1037	8.05161	9.65963	8.83309	8.85353	11.2298	7.19399	7.46534	7.26617	5.65327	6.66356	7.8796	9.49664	7.99971	7.25267	8.04909	7.11324	7.44508
LOC_Os01g71530	0	0	0	0	0	0	0	0	0	0	0	0	0	0	0	0	0	0	0	0	0	0	0	0
LOC_Os12g13440	4.98762	6.3616	5.7331	6.1943	4.13072	3.57908	7.07376	7.63943	9.13974	4.46808	9.36655	6.41518	6.23876	5.83314	7.02998	7.57491	6.37496	6.5954	5.85164	7.37978	4.47716	4.85208	4.85924	5.39777
LOC_Os03g39110	0.974973	0.173063	0.226274	0.273277	0.763966	0.759717	0.614764	0.255294	0.608518	0.69605	0.665705	0.581393	0.947121	1.14988	0.885845	1.09716	0.759684	0.786408	1.27171	1.14924	0.601951	0.741608	0.589797	0.728864
LOC_Os07g48690	1.90746	2.03249	2.99525	3.25727	2.16521	2.486	3.86969	3.71341	3.76998	1.94012	3.759	3.37163	1.90489	1.25664	4.24202	3.47252	4.71409	4.04105	3.24608	2.94084	3.16657	2.29292	2.8931	2.47047
LOC_Os06g23710	0	0	0	0	0	0	0	0	0	0	0	0	0	0	0	0	0	0	0	0	0	0	0	0
LOC_Os02g21570	0.47873	0.0807282	0.226177	0.0796718	0.232412	0.0656266	0.226396	0.216521	0.851562	0.211751	0.172517	0.15953	0.368168	0.0766262	0.459131	0.255894	0.459366	0.28218	0.564963	0.268041	0.0825856	0.225611	0.144801	0
LOC_Os07g32460	16.6615	17.047	15.7359	14.8102	13.0747	11.37	16.9816	15.954	19.1218	13.1208	17.5349	18.4044	11.5266	11.9326	12.7898	10.6142	11.8511	11.1294	13.5595	13.8771	11.5476	11.8643	10.6252	11.6077
LOC_Os10g05180	0.170039	0.196619	0.122416	0.129364	0.0943428	0.0799192	0.0919004	0.087892	0.259255	0.286519	0.186745	0.226653	0	0.311048	0.186375	0.207749	0.106554	0.22909	0.0860005	0.217611	0.167619	0.0915818	0.117557	0.0862577
LOC_Os03g05400	0	0	0	0	0	0.0358012	0	0	0	0.0385054	0	0	0	0	0	0.0348993	0	0	0	0	0	0	0	0
LOC_Os07g25160	0	0	0	0	0	0	0	0	0	0	0	0	0	0	0	0	0	0	0	0	0	0	0	0
LOC_Os01g29890	0	0	0	0	0	0	0	0	0	0	0	0	0	0	0	0	0	0	0	0	0	0	0	0
LOC_Os03g25910	0	0	0	0	0	0	0	0	0	0	0	0	0.098032	0	0	0	0	0	0	0	0	0	0	0
LOC_Os11g23050	0	0	0	0	0	0	0	0	0	0	0	0	0	0	0	0	0	0	0	0	0	0	0	0
LOC_Os10g28650	0	0	0	0	0	0	0	0	0	0	0	0	0	0	0	0	0	0	0	0	0.0129899	0	0	0
LOC_Os06g04399	22.6047	21.0778	25.6435	32.1367	16.7224	19.8535	29.4115	26.0829	30.0166	20.776	31.7843	34.8265	30.3834	33.3725	23.0244	24.4097	30.9773	27.3401	24.9827	22.8655	24.0837	22.5048	27.7434	27.0265
LOC_Os01g64410	3.86702	3.28728	4.67175	6.48852	3.84042	3.71803	2.00411	3.25838	3.07811	3.43653	0.967202	1.83586	1.95547	1.0853	1.28704	2.09534	4.82161	2.06079	2.75065	1.12706	0.950388	0.99858	2.17908	2.57077
LOC_Os01g18060	2.80957	3.68494	2.72033	2.28594	2.32382	2.61046	3.18225	3.1062	4.53491	3.02243	3.57488	3.27688	2.59285	2.24852	2.32862	2.21097	3.25223	2.46876	3.0547	2.98594	2.22593	1.70003	1.82551	2.24784
LOC_Os07g05820	8.93804	6.51607	8.13281	7.69292	10.5193	13.8369	15.8543	14.7	8.91304	13.897	6.72385	9.59732	9.27618	10.8093	3.17486	2.50946	9.55421	6.91809	12.1196	8.16377	16.5092	17.8133	15.2651	12.6902
LOC_Os01g71520	0	0	0	0	0	0	0	0	0	0	0	0	0	0	0	0	0.0072376	0	0	0	0	0	0	0
LOC_Os06g04390	24.5368	28.9723	27.4858	29.3245	24.6538	21.8886	24.9722	29.3647	26.1813	30.3608	25.389	24.6865	31.4474	30.0793	23.7497	310.83	19.4207	21.4321	22.4429	20.9734	23.971	26.6937	29.6864	28.362
LOC_Os12g13430	0	0	0	0	0	0	0	0	0	0	0	0	0	0	0	0	0	0	0	0	0	0	0	0
LOC_Os03g39100	0.106862	0.108121	0.201949	0.0711374	0.207517	0.0878951	0.202144	0.0483318	0.190086	0.0630228	0.17971	0.106831	0	0.239463	0.13665	0.0571207	0.0878913	0	0.0315278	0.0299161	0.147478	0.235017	0	0.0632442
LOC_Os01g18070	158.501	150.843	124.615	109.52	137.377	149.489	140.807	123.012	131.42	182.686	163.576	141.958	190.028	229.036	216.604	207.374	161.386	209.387	208.061	221.198	193.599	209.573	155.621	178.704
LOC_Os11g15100	0	0	0	0	0	0	0	0	0	0	0	0	0	0	0	0	0	0	0	0	0	0	0	0
LOC_Os02g21560	0	0	0	0	0	0.0229172	0	0	0	0	0	0	0	0	0	0.01117	0	0	0	0	0	0	0	0
LOC_Os07g32450	24.6812	22.8403	25.7626	24.5595	23.2516	25.4051	26.1481	22.3775	22.5873	24.794	16.1051	22.6822	22.4519	20.3248	20.8457	18.528	24.714	26.601	24.3007	22.8022	23.9973	22.5711	23.2869	23.9671
LOC_Os03g05410	0	0	0	0	0.0366335	0	0	0.0255964	0	0	0	0.0377184	0	0	0	0	0	0	0	0	0	0	0	0
LOC_Os07g25170	0	0	0	0	0	0	0	0	0	0	0	0	0	0	0	0	0	0	0	0	0	0	0	0
LOC_Os01g29880	0	0	0	0	0	0	0	0	0	0	0	0	0	0	0	0	0	0	0	0	0	0	0	0
LOC_Os10g05190	0.0738892	0.106799	0.0531949	0.105402	0.0956573	0.127337	0.0732135	0.138449	0.0813636	0.0933786	0.131867	0.0633151	0.0844251	0.0675818	0.0269959	0.0394957	0.121544	0.0808838	0.0871987	0.100471	0.0801214	0.0265308	0.095782	0.0749653
LOC_Os10g28665	5.22774	5.94579	5.14992	4.62775	4.15791	3.97966	6.68031	6.85427	8.49117	4.77224	9.05868	7.39454	5.11532	4.7179	5.20929	4.7415	5.01629	6.06448	4.75832	6.44566	4.72024	4.57789	4.35678	4.73963
LOC_Os11g23080	0.111306	0.112617	0.105173	0.0740953	0.0360242	0.0610332	0	0.100683	0.0989948	0.0656433	0.0534806	0	0	0.213789	0.426995	0.178487	0.152576	0.164018	0.0328387	0.1558	0.0384026	0.0349699	0	0.0329369
LOC_Os03g25920	27.2776	17.4784	6.3404	5.2747	30.0808	44.4171	31.395	35.3528	21.3957	31.606	16.412	21.0521	64.3623	49.9423	47.7862	36.4587	56.3923	50.6808	37.0877	37.7397	59.7003	39.3937	62.7662	58.5862
LOC_Os01g71510	0	0	0	0	0	0	0	0	0	0	0	0	0	0	0	0	0	0	0	0	0	0	0	0
LOC_Os10g28660	1.42959	0.880029	0.314756	0.517412	1.16795	0.98939	1.34776	0.464532	1.08631	0.998638	1.96066	1.36905	1.31505	1.65285	2.46703	1.88442	1.26332	1.79984	1.57244	1.98942	1.05352	1.22099	0.671699	0.690002
LOC_Os07g05850	0.103184	0	0.0742854	0.0785019	0.0572499	0.0969944	0.167303	0.0400015	0.174804	0.0695472	0.184149	0.0982422	0.0906904	0.0377505	0.0942478	0.173344	0.0646601	0.139018	0.139167	0.115546	0.0406864	0.111149	0.178343	0.104687
LOC_Os01g64440	0	0	0	0	0	0.109814	0	0	0	0	0	0	0.0616062	0.12822	0	0	0.109809	0	0.0590851	0.112129	0.207288	0.0629197	0	0.0592618
LOC_Os06g23730	0	0	0	0	0	0	0	0	0	0	0	0	0	0	0	0	0	0	0	0	0	0	0	0
LOC_Os01g18080	11.593	10.4448	17.5373	24.4818	13.9954	11.3363	13.0618	16.3726	15.0175	11.0268	10.072	9.49679	8.08267	4.48244	8.66302	6.67007	8.46799	8.39905	7.4117	9.26948	10.543	9.83354	11.5099	9.0425
LOC_Os11g19590	0	0	0	0	0	0	0	0	0	0	0	0	0	0	0	0	0	0	0	0	0	0	0	0
LOC_Os04g42000	40.4116	31.9838	32.9358	33.1853	38.7127	37.9295	28.1317	20.4787	24.9232	39.0984	32.2792	29.7347	36.8406	48.6306	41.2561	37.723	33.1566	32.6873	42.1646	41.2066	38.2154	43.2793	34.2161	35.526
LOC_Os12g13460	11.4391	13.4109	12.2549	13.8312	10.6283	8.0433	11.2854	10.9281	12.5962	9.33924	11.946	11.2542	7.73199	8.34517	9.97569	7.77829	9.60034	7.20126	9.68847	10.2171	7.30274	7.31009	6.42563	6.33246
LOC_Os07g32440	0.173825	0	0	0.231428	0	0.19063	0.219208	0.157235	0.412264	0	0	0	0.213888	0	0	0	0.571864	0	0.205135	0.194649	0.239891	0	0	0.205749
LOC_Os01g29870	2.75401	1.48611	1.94304	1.68666	2.21052	3.56391	4.86228	4.43429	2.54739	4.93756	3.54634	2.64308	8.60746	6.77086	2.95822	2.82642	7.18792	8.18148	7.73521	6.4146	11.5543	6.78359	6.39745	8.08432
LOC_Os02g21590	0	0	0	0	0	0	0	0	0	0	0	0	0	0	0	0	0	0	0	0	0	0	0	0
LOC_Os07g25140	0	0	0	0	0	0	0	0	0	0	0	0	0	0	0	0	0	0	0	0	0	0	0	0
LOC_Os11g23070	0	0	0	0	0	0	0	0.0451758	0	0	0	0	0	0	0	0	0	0	0.0589382	0	0	0	0	0
LOC_Os03g25930	16.2427	7.94948	5.09215	4.77769	13.3503	15.1204	11.2897	6.49206	10.0788	17.109	11.3617	11.5806	21.3343	23.7975	26.3735	22.8967	11.3501	15.4965	20.8624	18.6539	13.6582	17.2794	9.7344	14.2629
LOC_Os03g39129	8.32241	8.19859	8.19718	6.43497	10.2189	9.01723	11.5052	9.33904	11.3106	9.47907	12.4361	10.7693	14.3051	15.7837	14.8297	13.4068	10.8829	13.3342	11.1378	14.3475	10.1239	12.4716	8.47739	9.93552
LOC_Os01g64430	3.87766	6.48204	7.64666	9.839	4.21975	2.55769	3.57897	3.76176	5.23149	3.18175	4.37437	4.30726	0.829808	0.467747	1.43726	0.781023	1.63315	0.629376	1.69118	1.10129	0.853134	1.48313	1.90379	2.92685
LOC_Os01g49580	0.0732193	0.158041	0.0553483	0	0.018958	0.0963577	0.0923361	0	0	0.051818	0	0.0195195	0.018019	0.150011	0.0749032	0.0626203	0.0642357	0.0517896	0.0345633	0.0655929	0.161677	0.0552096	0.0531517	0.0866666
LOC_Os07g05840	0.400581	0.720532	0.456617	0.584121	0.444509	0.585745	0.577335	0.845485	0.972689	0.517491	0.879877	0.68651	1.31442	0.464089	0.561027	0.550597	0.481127	0.24736	0.472737	0.363129	0.605484	0.623279	0.784675	0.383836
LOC_Os06g23720	0	0	0	0	0	0	0	0	0	0	0	0	0	0	0	0	0	0	0	0	0	0	0	0
LOC_Os01g18090	0.0699538	0.0943704	0.088133	0.0931355	0	0	0	0.189833	0	0.0825116	0	0	0.0860769	0	0.0894533	0.224353	0.153427	0	0.247663	0.0783343	0.289625	0.0879122	0	0.248404
LOC_Os01g29860	0	0	0	0	0	0	0	0	0	0	0	0	0	0	0.0539918	0	0	0	0	0	0.11654	0	0.102167	0
LOC_Os12g13450	0.174732	0	0.0880563	0	0	0	0	0.0948338	0.0414417	0.0412199	0.0335825	0	0	0	0.134063	0	0	0	0.123724	0.0782662	0.0482288	0	0	0
LOC_Os07g32430	15.2734	17.7685	20.5347	20.497	17.7483	14.6451	21.0412	21.2012	20.8578	15.5117	19.7225	20.4262	16.4819	14.8501	16.8946	15.3944	22.1504	20.22	18.8514	18.6952	17.827	17.1523	18.8228	17.2731
LOC_Os02g21580	0.865158	0.583565	0.64117	0.609807	1.08709	1.53482	1.18731	0.575433	0.965607	0.990453	0.342337	0.780111	0.563591	0.553913	0.846008	0.65287	1.03247	0.929916	1.11108	1.11128	0.49164	1.08726	0.923586	0.481906
LOC_Os07g25150	1.60338	1.30247	1.17294	1.28542	1.36151	1.45587	1.9133	1.41917	1.75827	1.17947	2.26978	2.22914	1.99415	1.5012	1.45507	1.03215	1.75832	1.64628	1.81081	1.5831	1.59416	1.53833	2.12762	1.32646
LOC_Os11g23020	0	0	0	0	0	0	0	0	0	0	0	0	0	0	0	0	0	0	0	0	0.0218083	0	0	0
LOC_Os08g22690	1.09152	1.15869	0.180351	0.142941	1.1351	1.29516	0.992885	0.24279	0.933657	1.4352	1.22087	1.07331	1.49722	1.90176	2.67714	1.4347	1.17737	1.39223	1.64712	1.94363	0.765536	1.19183	0.757719	0.698941
LOC_Os12g25910	0	0	0	0	0	0	0	0	0	0	0	0	0	0	0	0	0	0	0	0	0	0	0	0.0100952
LOC_Os03g46010	0	0	0	0	0	0	0	0	0	0	0	0	0	0.112755	0.112601	0	0	0	0	0	0	0	0	0
LOC_Os03g25940	54.3063	56.8667	52.4362	51.431	46.3358	40.2962	47.4663	38.3545	48.4975	47.0022	57.0008	54.3856	59.1351	63.3678	60.9675	55.409	45.8509	49.9854	51.3426	52.8134	44.2688	48.6423	42.7039	44.1009
LOC_Os03g25945	0	0	0	0	0	0	0	0.00638112	0.00836552	0.00832074	0	0	0	0	0	0	0	0.00831618	0	0	0	0	0	0
LOC_Os03g13510	0	0	0	0	0	0	0	0	0	0	0	0	0	0	0	0	0	0	0	0	0	0	0	0
LOC_Os01g34910	0	0	0	0	0	0	0	0	0	0	0	0	0	0	0	0	0	0	0	0	0	0	0	0
LOC_Os10g28600	2.35999	1.91023	2.98744	2.90266	2.4733	2.5142	2.72105	2.6227	2.39882	1.59065	2.12748	1.75262	1.41048	1.03609	2.32804	2.15051	3.50001	3.85522	2.45353	2.47912	1.59746	1.42643	1.50922	1.51643
LOC_Os03g05440	0.100952	0.0340469	0.286169	0.168007	0.228712	0.249101	0.0954817	0.273951	0.0299287	0	0.0970113	0	0.155274	0.0323169	0.322729	0.0269806	0.24909	0.238017	0.29784	0.169568	0.208981	0.0634338	0.0916039	0.268857
LOC_Os03g39150	0.45629	0.872032	1.6767	0.506248	1.62447	0.208501	0.431566	0.378347	0.450914	0.5382	1.02312	0.304104	0.046788	0.0973792	0.0972465	0.0406498	0	0	0.13462	0.0425795	0.104952	0	0.184017	0.360061
LOC_Os01g25530	10.2784	11.7962	13.4238	14.2108	9.52898	9.12502	14.7543	14.7806	16.8544	8.80398	15.2771	15.4194	11.6513	9.11173	7.69109	6.13806	11.0961	10.5967	10.7747	9.53876	11.8598	9.84155	12.5494	11.3082
LOC_Os07g25120	0	0	0	0	0	0	0	0	0.0872097	0	0	0	0	0	0	0	0	0	0	0	0	0	0	0
LOC_Os12g13480	0	0	0	0	0	0	0	0	0	0	0	0	0	0	0	0	0	0	0	0	0	0	0	0
LOC_Os04g22320	0	0	0	0	0	0	0	0	0	0	0	0	0	0	0	0	0	0	0	0	0	0	0	0
LOC_Os11g19570	0	0	0	0	0	0	0	0	0	0	0	0	0	0	0	0	0	0	0	0	0	0	0	0
LOC_Os04g42020	10.8423	8.33068	12.0107	14.7384	4.08937	4.52526	2.44034	3.60382	2.63224	4.9342	3.11753	2.84492	11.4504	9.47428	4.47596	7.45352	3.93212	2.65026	2.75384	2.13507	3.14188	2.96833	9.81253	10.6104
LOC_Os12g39120	3.2611	2.86092	4.76392	5.24742	4.29953	4.34431	4.51622	5.08535	3.51133	3.79931	3.67213	3.52016	4.65279	4.63694	3.83753	4.21348	7.43765	8.08976	6.304	6.47462	7.1512	5.50627	7.74579	5.99132
LOC_Os11g23010	0	0.0222733	0	0	0	0	0	0	0	0.0194744	0.0475982	0.0220076	0	0	0.0211127	0.0176506	0.0181059	0.0389274	0.0194845	0.0554654	0	0	0	0.0195428
LOC_Os03g25950	0	0	0	0	0	0	0	0	0	0	0	0	0	0	0	0	0	0	0	0	0	0	0	0
LOC_Os01g34920	246.599	241.981	267.249	227.727	189.218	135.135	192.099	76.3712	195.836	143.176	184.107	243.691	64.5894	66.3887	88.3319	62.3509	89.9428	36.7248	88.7831	67.4459	35.6018	52.8578	62.3372	63.8242
LOC_Os12g25920	0	0	0	0	0	0	0	0	0	0	0	0	0	0	0	0	0	0	0	0	0	0	0	0
LOC_Os03g13500	0	0	0	0	0	0	0	0	0	0	0	0	0	0	0	0	0	0	0	0	0	0	0	0
LOC_Os10g28610	20.2628	27.7033	26.0831	25.5412	15.2914	14.9391	25.8503	31.8233	31.5581	15.5483	25.1621	22.3313	23.8267	18.1338	15.1438	16.9226	30.5909	29.0476	24.7907	25.78	19.6211	16.9946	26.4733	21.6797
LOC_Os01g25520	0.0682882	0.0921235	0	0.181836	0.0884063	0.149781	0.172235	0.123542	0.0809805	0.161094	0	0.182049	0.0840275	0	0.0873234	0	0.074887	0.161006	0.0805889	0	0.094243	0	0	0
LOC_Os07g25130	0	0	0	0	0	0	0	0	0.0140711	0	0	0	0	0.0151939	0	0	0	0.0139881	0	0	0	0	0.014356	0
LOC_Os03g05450	9.69438	7.3406	1.73356	1.74868	8.66382	10.563	5.91555	2.99849	6.74938	13.1314	11.1792	7.50314	15.0841	17.7794	17.3553	16.114	6.65304	10.9123	14.4668	16.1786	11.6527	11.2399	6.88604	9.69808
LOC_Os04g42010	41.3604	33.1049	33.5777	30.7636	41.5342	36.7008	37.6053	27.1785	28.3254	38.4943	32.2317	40.2507	24.6577	28.3964	28.3578	26.1535	28.3447	25.6982	37.0604	35.8698	29.4251	32.9564	26.9216	28.7787
LOC_Os12g13470	0	0	0	0	0	0	0	0	0	0	0	0	0	0	0	0	0	0	0	0	0	0	0	0
LOC_Os11g19580	0	0	0	0	0	0	0	0	0	0	0	0	0	0	0	0	0	0	0	0	0	0	0	0
LOC_Os02g56090	14.2006	12.5513	10.8991	16.0814	16.4824	14.1415	12.968	19.1942	15.6786	12.5143	9.88184	17.1881	8.63638	11.2865	10.4362	8.89933	11.6349	15.7786	20.2258	10.0529	11.939	13.5385	10.2691	12.9446
LOC_Os12g39110	20.9662	13.9707	24.974	20.4704	33.0651	41.1787	36.0149	33.7639	17.7055	32.2239	20.9721	15.6248	22.4369	19.8912	10.4805	9.50897	30.4472	33.6293	28.1543	30.4858	46.9098	33.7342	30.6319	31.3594
LOC_Os04g42040	1.02958	0.966218	0.958753	1.54956	0.811327	0.932747	1.07258	0.931317	0.63701	0.739201	0.989391	0.716018	1.10163	0.401241	1.60278	3.01488	1.32542	1.42482	1.42634	0.751905	0.556002	0.56256	0.920703	1.21867
LOC_Os07g05810	53.0255	57.4377	59.8459	58.1778	48.8457	46.3215	69.1701	69.9793	67.1761	57.2274	67.0314	60.3646	47.1638	43.8089	35.3859	35.2101	50.2057	52.7727	55.9041	44.4679	60.0538	53.7034	60.8125	57.1199
LOC_Os01g64400	0	0	0	0	0	0	0	0	0	0	0	0	0	0	0	0	0	0	0	0	0	0	0	0
LOC_Os07g25100	0	0	0	0	0	0	0	0	0	0	0	0	0	0	0	0	0	0	0	0	0	0	0	0
LOC_Os10g28620	0	0	0	0	0	0	0	0	0	0	0	0	0	0	0	0	0	0	0	0	0	0	0	0
LOC_Os11g23040	0	0	0	0	0	0	0	0	0	0	0	0	0	0	0	0	0	0	0	0	0	0	0	0
LOC_Os05g31780	10.0915	9.71596	9.36821	11.5122	7.72867	8.45761	9.35045	10.3007	10.128	8.39479	12.5967	11.4124	7.42429	7.29076	6.92766	6.88182	9.06299	8.76587	8.52451	8.27907	9.26514	8.99765	10.1274	9.4553
LOC_Os05g31785	2.59495	0.921235	3.26931	4.09131	2.56378	4.41852	1.80847	2.59438	1.78157	3.9468	2.23118	1.27434	7.81455	7.78238	3.14364	5.03726	3.59457	4.10565	3.86827	4.12934	3.86396	6.17897	5.70079	8.81046
LOC_Os03g25960	19.2303	19.2742	22.9055	24.5212	23.1863	20.6439	19.4266	19.8451	16.0595	20.0069	13.567	14.396	11.2064	11.2283	8.87518	6.87688	18.2297	13.5302	16.1417	12.4731	17.4281	14.3811	13.0258	13.4649
LOC_Os04g22300	4.23943	2.45107	1.90755	1.9352	4.31231	5.57915	2.2149	2.08177	1.00548	4.6433	1.74598	1.85673	3.20445	3.56734	3.09781	2.52507	3.05512	2.71306	4.21688	3.93349	3.00895	3.80555	2.19822	2.93914
LOC_Os03g05420	10.7471	12.8294	13.4101	12.164	11.9114	10.3305	14.9994	13.3	15.7245	12.1292	14.1912	15.7681	10.37	9.98293	13.0508	8.08655	11.6584	11.7276	12.6526	12.7417	10.1547	10.9312	9.37001	9.27375
LOC_Os03g39170	0.0145378	0.0196121	0.0549475	0.0387109	0	0.0159433	0	0	0	0.0171476	0.0279408	0	0.0715542	0.0186156	0	0.0621668	0.0159426	0.0514146	0	0.0162795	0	0.0548098	0.0879446	0
LOC_Os01g25510	0.0277303	0	0.0698734	0.147679	0	0.0608225	0	0.0501676	0	0.0654166	0.0799439	0.036963	0	0	0.0354601	0	0.0912297	0	0.0654507	0	0.11481	0.0348492	0.10065	0.0328232
LOC_Os07g32480	11.7026	9.06227	8.61648	7.72961	11.1364	12.734	10.4264	9.65087	8.1824	12.6919	9.93136	11.8308	11.445	11.0539	6.29681	7.18145	13.8667	13.1508	16.465	11.4027	23.953	14.5922	15.0045	15.5069
LOC_Os12g39100	2.25529	1.16053	1.28887	1.42394	2.91971	3.74824	3.10801	3.53329	2.75718	2.74242	2.10024	2.44833	1.88821	1.33974	2.11093	1.76477	4.64048	3.75506	3.89627	2.42133	2.63117	2.07456	2.10975	2.17412
LOC_Os03g52794	4.87737	6.39858	8.0952	7.17126	7.04178	6.60861	9.68974	9.46638	12.536	5.96137	10.6714	8.93688	6.66255	5.06876	8.5464	7.46986	11.6469	10.9996	8.6464	8.71099	6.28728	5.68975	8.25712	7.31682
LOC_Os11g19550	0	0	0	0	0.0350762	0	0	0	0	0	0	0	0	0	0	0	0	0	0	0	0	0	0	0
LOC_Os04g42030	3.16213	3.83673	3.7953	3.58724	3.3428	3.22161	3.02029	2.74187	3.0842	2.95734	3.00275	3.36697	2.53257	2.65946	2.5362	2.58037	3.77548	3.66157	2.91472	2.93334	2.60806	2.75117	2.10531	2.34761
LOC_Os07g05800	0	0	0	0	0.0902481	0	0.351647	0.252232	0	0.246675	0	0.0929208	0	0	0	0	0.0764471	0	0	0	0.0962064	0.0876069	0.0843413	0
LOC_Os11g23030	2.54136	0.914238	1.49417	0.225569	1.97403	1.11482	1.28195	0.153255	0.200914	1.59871	1.62811	1.355	1.04237	0.650838	0.866602	0.724493	0.557387	0.399457	2.3993	0.569163	0.233818	1.49043	0	0.20054
LOC_Os01g34900	2.00767	0.150468	1.12418	1.188	1.01078	1.22321	1.12527	0.706249	0.66134	1.05248	0.750288	0.594693	0.411735	0.714114	0.427885	0.476958	2.32399	1.18339	1.97443	0.499599	1.23144	1.12137	0.674731	1.71629
LOC_Os07g25110	0	0	0	0.115965	0	0	0	0	0	0	0	0	0	0	0	0	0	0.0342268	0	0.0325119	0	0	0	0
LOC_Os10g28630	2.35349	3.27215	4.11484	3.67696	2.48722	1.73824	2.0594	1.75959	2.8194	1.78456	2.14624	2.36881	1.03426	0.92254	1.35122	0.821554	1.94885	1.13243	3.23088	1.31772	1.82286	1.78064	0.610163	1.10861
LOC_Os12g13490	0	0	0	0	0	0	0	0	0	0	0	0	0	0	0	0	0	0	0	0	0	0	0	0
LOC_Os03g25970	18.0525	20.3862	21.99	23.1026	17.8001	16.6285	23.2635	23.5617	25.0915	15.7972	22.7064	23.5879	18.203	16.0248	13.3494	11.9497	17.2281	15.6985	19.7718	20.0727	21.3999	20.975	19.9159	19.1528
LOC_Os03g39160	3.24198	3.44509	2.2362	1.63972	2.88403	2.34379	3.81434	2.70321	4.36001	2.90536	5.01256	3.8144	2.83033	2.92217	3.75195	3.89182	3.57512	3.03188	3.4626	5.07036	2.02463	2.2306	1.99406	2.33674
LOC_Os01g25500	5.38644	4.71852	14.8063	10.1518	10.5053	9.66632	6.08704	5.9481	5.72394	6.93097	3.83174	3.07707	2.75446	1.88108	1.43125	0.598275	3.22197	1.81426	3.30218	2.35003	2.12392	3.78022	3.47004	3.31205
LOC_Os07g32470	0	0	0	0	0	0	0	0	0	0	0	0	0	0	0	0	0	0	0	0	0	0	0	0
LOC_Os03g05430	3.2879	2.43953	1.86405	2.35289	3.45843	3.51563	2.69512	1.74729	2.82677	2.76317	2.84361	2.95825	2.78142	4.36801	2.57519	1.71353	1.93802	2.8101	3.24962	2.2551	1.53143	2.68578	2.58566	1.45941
LOC_Os11g19560	0	0	0	0	0	0	0	0	0	0	0	0	0	0	0	0	0	0	0	0	0	0	0	0
LOC_Os02g46040	0	0	0	0	0	0	0	0	0	0	0	0	0	0	0	0	0.00739438	0	0	0	0	0	0	0
LOC_Os11g02830	27.3812	30.2939	37.7309	36.6494	26.3157	24.1692	28.5558	28.7135	24.9467	21.7854	26.493	27.3176	28.9669	25.8417	22.5774	20.2806	34.467	30.5812	26.8949	27.3897	31.9413	25.9389	28.3303	27.8893
LOC_Os06g43730	0.13252	0	0	0	0	0	0	0	0	0	0	0.353283	0	0	0	0	0	0	0	0	0	0	0	0
LOC_Os11g19530	0.169424	0	0.640359	0.225569	0	0.185804	0.213659	0	0	0	0.325622	0.903331	0	0.433892	0.433301	0	0	0.199729	0	0.569163	0.935273	0.212918	0	0
LOC_Os03g09960	0	0	0	0	0	0	0	0	0	0	0	0	0	0	0	0	0	0	0	0	0	0	0	0
LOC_Os04g44880	0.135197	0.364772	1.53298	0.719997	0.52508	0	0.170495	0	0.32065	0.956801	0.12992	0	0.66543	0.173119	0.345765	0	0.889567	0	2.07415	0.454181	0	0.679617	0.163571	0
LOC_Os06g35300	0.0405591	0	0	0	0.052508	0.0889605	0.0511486	0	0	0	0.077952	0	4.44174	6.90743	3.11189	3.20862	0.622697	3.96855	0.909434	1.86214	1.84716	1.784	1.22678	1.15219
LOC_Os09g01220	0	0.0612767	0	0	0	0	0	0	0	0	0	0	0	0	0	0	0	0	0	0	0	0	0.0549554	0
LOC_Os10g35240	2.22846	1.83717	2.58227	2.14279	2.5288	2.74562	3.20927	2.07799	2.38164	2.79075	2.10182	2.95207	3.62225	4.12175	2.63855	2.38234	2.26277	2.75679	2.7922	3.25022	3.45513	4.2181	1.96386	2.67029
LOC_Os12g25950	0	0	0	0	0	0	0	0	0	0	0	0	0	0	0	0	0	0	0	0	0	0	0	0
LOC_Os03g39190	0	0	0	0	0	0	0	0	0	0	0	0	0	0	0	0	0	0	0	0	0	0	0	0
LOC_Os05g31760	1.42838	1.81989	4.06573	4.57824	2.05466	2.05963	2.06818	2.17737	2.25849	1.9656	1.27096	1.33982	1.26938	1.21936	1.11622	1.5553	2.2916	1.96453	2.31	1.86609	1.67924	2.7591	2.17621	1.56548
LOC_Os04g22360	8.07676	6.23571	5.92719	4.44586	6.77204	7.70305	8.81638	4.73175	9.01222	7.66401	11.0179	8.63901	9.41204	11.5007	15.5238	15.018	8.27997	9.40509	9.02688	10.5364	6.5835	8.76514	5.35362	7.00945
LOC_Os12g25959	0	0	0	0	0	0	0	0	0	0	0	0	0	0	0	0	0	0	0	0	0	0	0	0
LOC_Os03g46052	0	0	0	0	0	0	0	0	0	0	0	0	0	0	0	0	0	0	0	0	0	0	0	0
LOC_Os12g41460	0.428076	0.61599	0.359547	0.379956	0.591135	0.438164	0.359894	0.54211	0.372268	0.673229	0.383943	0.456481	0.280928	0.109629	0.364934	0.30509	0.563329	0.235501	0.572542	0.255658	0.472622	0.322782	0.552445	0.405356
LOC_Os11g31870	0	0	0	0	0	0	0	0	0	0	0	0	0	0	0	0	0	0	0	0	0	0	0	0
LOC_Os06g23790	6.19266	5.15468	4.68948	5.30651	5.9275	7.22485	5.56635	4.58859	4.21869	5.94449	5.34953	6.76165	9.48442	13.4129	10.0671	8.6275	6.97168	9.51374	8.70757	10.66	9.59192	11.5909	8.32924	8.61664
LOC_Os06g23780	0.0671463	0.0905829	0	0.0893976	0.173856	0	0	0	0.0398131	0	0.0322628	0	0.0826223	0.0859803	0	0	0.0368173	0.118735	0.0396206	0.0751905	0.0926671	0.0843839	0.162477	0.0794782
LOC_Os02g46030	5.37822	5.43506	7.01874	6.74984	8.33523	9.06923	6.70948	6.95738	6.51498	9.48142	8.20629	8.89042	12.7375	15.0571	8.72614	10.5306	9.99898	12.5214	10.3736	11.7429	17.9573	18.8474	22.6228	22.2695
LOC_Os11g19540	0	0	0	0	0	0	0	0	0	0	0	0	0	0	0	0	0	0	0	0	0	0	0	0
LOC_Os06g35310	0	0	0	0	0	0	0	0	0	0	0	0	0	0	0	0	0	0	0	0	0	0	0	0
LOC_Os04g44870	54.099	68.7649	70.8842	70.4261	47.8326	44.7826	51.4962	57.3094	59.877	51.2375	61.4992	49.4628	46.5482	39.6141	60.8775	67.0454	38.4964	33.1633	47.4809	40.656	57.2399	38.0225	56.0471	53.22
LOC_Os03g09970	0.128651	0.115704	1.02653	0.609011	0.111035	0.0940594	0.126187	0.129304	0.135611	0.236049	0.16484	0.304862	0.105535	0.128129	0.201071	0.152817	0.0783794	0.0842572	0.0674778	0.176078	0.0591829	0.107786	0.0691785	0.101519
LOC_Os10g35230	2.71898	2.39075	3.27264	3.13519	3.48857	3.19483	2.69412	3.25004	2.36067	2.86346	2.5662	2.29751	2.06116	1.30561	1.39696	1.11598	2.34278	2.23228	3.38064	2.63694	2.57977	2.62376	2.61407	2.6149
LOC_Os01g49529	16.6423	21.1226	29.8504	33.2416	21.0417	21.4823	16.5729	20.5711	18.8523	15.5204	13.2491	14.6271	9.98957	9.04976	6.77278	6.61764	18.2777	12.4485	13.8194	10.4069	12.4261	10.2234	16.7109	12.8713
LOC_Os06g16900	0	0	0	0	0	0	0	0	0	0	0	0	0	0	0	0	0	0	0	0	0	0	0	0
LOC_Os06g43720	0.125676	0	0	0.334647	0.0813504	0	0	0.227364	0.0745172	0.148237	0	0	0	0.0804635	0.482124	0.201531	0.13782	0	0	0.35183	0	0.0789696	0.228078	0.223136
LOC_Os09g01230	0	0	0	0	0.0259396	0.0329607	0	0	0	0	0	0	0	0	0	0	0	0	0	0	0	0.0251804	0	0
LOC_Os04g22350	0	0	0	0	0	0	0	0	0	0	0	0	0	0	0	0	0	0	0	0	0	0	0	0
LOC_Os12g41450	2.45709	1.95483	1.29646	1.37005	2.52846	1.61218	1.642	1.74768	1.8678	1.75872	1.29159	1.9595	0.878597	0.40337	0.698222	0.359215	2.00362	0.841744	1.46223	0.870118	1.91286	1.37239	1.34664	2.31177
LOC_Os12g25968	0	0	0	0	0	0	0	0	0	0	0	0	0	0	0	0	0	0	0	0	0	0	0	0
LOC_Os05g31770	26.0982	28.092	28.2327	27.0749	32.4449	25.9799	21.0315	20.3532	17.2822	25.1373	17.6085	21.9048	19.7708	16.0846	16.2577	16.0688	19.9605	18.2226	22.9196	20.0409	23.5208	22.223	22.2799	24.5399
LOC_Os03g46060	0.790973	1.00428	6.91706	5.2035	2.83105	3.57182	0.938811	1.17844	0.386229	1.53665	1.02837	0.062019	4.46563	2.68103	2.1419	1.54196	2.143	2.74251	5.6007	5.93961	8.02649	7.54293	13.454	7.82036
LOC_Os01g29804	0.657177	0.576262	2.35968	1.88115	0.850784	0.864854	1.78183	0.951132	1.13002	0.697635	0.85256	0.832181	0.849076	0.757358	0.67229	0.386406	1.08102	0.581044	0.891886	0.367953	1.31508	0.991062	0.87461	0.894553
LOC_Os11g31880	4.02031	4.48615	4.84622	4.29529	3.95173	2.85768	5.28904	4.75904	5.94471	4.39076	5.62816	3.77105	3.57278	4.73487	4.88709	5.12037	5.19803	4.68091	5.94525	5.86365	4.04138	3.14995	3.48291	3.70119
LOC_Os04g42050	29.7181	39.4788	46.3012	44.3988	18.7961	17.9127	16.3069	21.5466	14.2581	21.674	18.9661	17.8408	29.8682	9.0051	4.64146	1.94017	8.45842	8.55787	23.827	18.7985	33.4994	20.5268	32.936	22.5557
LOC_Os11g02820	9.67938	8.82482	12.3958	13.3118	9.63921	13.2981	9.99329	13.7107	6.7483	11.7306	7.25728	7.5144	13.939	9.94274	12.2415	22.0601	17.4968	13.8559	12.4271	14.4718	14.5327	12.0306	15.6359	11.7718
LOC_Os10g35220	25.3966	26.8663	28.8904	26.2758	20.5453	21.0136	31.9067	29.3602	35.4392	22.2056	33.2152	33.8204	26.1252	24.7962	29.0477	28.1483	26.4857	25.6502	23.8273	27.2866	23.4213	23.5237	26.2089	24.7627
LOC_Os03g09940	41.9084	42.8776	8.46603	7.329	29.2246	31.4022	40.2335	44.3671	57.275	25.0166	43.0546	46.5447	23.6244	19.3795	18.3941	16.3238	25.0187	14.641	19.5599	15.2679	18.6717	15.8717	29.3262	26.5425
LOC_Os06g16919	0	0	0	0	0	0	0	0	0	0	0	0	0	0	0	0	0	0	0	0	0	0	0	0
LOC_Os12g02400	0	0.106841	0.0498899	0.105443	0.153796	0.17371	0.099876	0.14328	0.0469591	0	0.152214	0.0527834	0.146178	0.202825	0.101275	0.0423335	0.738235	0.560186	0.23366	0.0886862	0.382549	0.298589	0.239549	0.374974
LOC_Os02g46020	0	0	0	0	0	0	0	0	0	0	0	0	0	0	0	0	0	0	0	0	0	0	0	0
LOC_Os09g01240	0	0	0.0388543	0	0	0	0.0388918	0	0	0	0.0296361	0.0411078	0	0	0.0788728	0	0.0338199	0	0	0.0345345	0	0.077514	0	0.0365038
LOC_Os06g43710	56.9835	67.5052	46.4478	42.9443	45.395	42.2624	62.536	66.3134	72.572	57.4905	89.8563	68.6429	54.4305	54.9458	47.7875	48.1963	43.6848	51.7412	58.8966	58.735	55.8904	53.9256	49.7029	53.0808
LOC_Os11g19510	0	0	0	0	0	0	0	0	0	0	0	0	0	0	0	0	0	0	0	0	0	0	0	0
LOC_Os12g41480	0	0	0	0.185624	0.180496	0.152901	0	0	0	0	0	0	0	0	0.356571	0.149049	0	0	0	0	0	0	0	0.165028
LOC_Os06g08700	0	0	0	0	0	0	0	0	0	0	0	0	0	0	0	0	0	0	0	0	0	0	0	0
LOC_Os03g46030	0	0	0	0	0	0	0	0	0	0	0	0	0	0	0	0	0	0	0	0	0	0	0	0
LOC_Os05g31740	0.0619972	0	0.0520724	0	0	0.0453273	0	0	0.0245067	0.0243755	0	0	0.0508576	0.105849	0	0.0441855	0.0453253	0	0	0.046283	0.0855608	0	0.0250029	0.0489223
LOC_Os04g22340	0.0731393	0	0	0	0	0.0802103	0	0	0	0	0	0	0	0	0	0	0	0	0	0.0819015	0	0	0	0
LOC_Os01g49510	9.51215	12.4854	11.6197	11.4664	6.9893	7.04849	13.5559	14.1129	14.3669	9.24869	13.0783	10.9015	6.64311	4.32069	5.81471	6.69917	8.77499	7.95558	9.31039	8.56455	7.60597	5.99724	8.39809	7.41733
LOC_Os11g02810	0.107076	0.14445	0.134902	0.285119	0	0	0.270065	0.290571	0	0	0	0	0.26351	0	0	0	0	0	0	0.119904	0.295546	0.269129	0.129548	0
LOC_Os05g31744	3.93486	1.44771	2.36605	1.78596	5.15198	8.14019	1.74805	1.69877	1.2726	5.64331	2.06252	2.08606	6.5474	7.67235	7.03294	6.83569	4.36413	5.85107	8.02084	11.1158	9.13297	11.1825	3.51641	6.9863
LOC_Os11g31890	8.80485	10.392	11.97	11.4477	9.29928	9.42958	14.3354	15.334	17.9163	9.70873	16.1137	14.3671	10.213	8.18898	11.269	11.6373	17.2812	16.3768	13.4422	13.7573	10.1772	9.0752	12.0225	10.8022
LOC_Os11g23000	0	0	0	0	0	0	0	0	0	0	0	0	0	0	0	0	0	0	0	0	0	0	0	0
LOC_Os04g42080	0	0	0	0	0	0	0	0	0	0	0	0	0	0	0	0	0	0	0	0	0	0	0	0
LOC_Os03g09950	0	0	0	0	0	0	0	0	0	0	0	0	0	0	0	0	0	0	0	0	0	0	0	0
LOC_Os10g35210	5.50413	4.28508	5.07105	6.16595	5.24224	5.85012	7.76681	7.08442	8.76995	4.1756	7.82909	7.04582	5.72848	5.21614	6.82135	3.18836	6.00941	6.74591	5.52268	5.89201	5.45449	5.30212	5.42718	4.33377
LOC_Os11g19520	0.246896	0.0111024	0.0725801	0.0657427	0	0.135383	0.114164	0.0446666	0.0780759	0.0679507	0.166081	0.0658197	0.12152	0.168612	0.199954	0.114376	0.0361005	0.0291058	0.0388492	0.0921581	0.0227157	0.0517131	0.0497854	0.136379
LOC_Os12g02410	0	0	0	0	0	0	0	0	0	0	0	0	0	0	0	0	0	0	0	0	0	0	0	0
LOC_Os02g46010	0	0	0	0	0	0	0	0	0	0	0	0	0	0	0	0	0	0	0	0	0	0	0	0
LOC_Os06g43700	12.2646	12.057	9.57521	10.7918	14.7799	17.0454	15.1582	10.0171	12.5327	16.5054	15.8765	13.5219	33.6947	49.662	33.619	39.1427	18.0105	27.1671	27.1576	36.2524	24.6689	37.8769	17.167	23.1849
LOC_Os09g01250	0	0.0299109	0.00931131	0.00983983	0	0.0729467	0	0.0869092	0	0.0697392	0	0	0	0.0189274	0	0.00790101	0	0	0.0261658	0.107589	0.132596	0.00928798	0	0.2187
LOC_Os12g25940	0	0	0	0	0	0	0	0	0	0	0	0	0	0	0	0	0	0	0	0	0	0	0	0
LOC_Os04g22330	0	0	0	0	0	0.228163	0	0	0	0.163598	0.0666429	0	0.0853336	0.177603	0.177362	0	0.152102	0.0817542	0	0.155316	0.191416	0.087153	0	0
LOC_Os12g41470	0	0	0	0.25457	0	0	0.120565	0	0	0	0	0	0	0.12242	0	0	0.209684	0.112704	0	0	0	0	0	0
LOC_Os03g46040	7.8183	8.00302	7.19724	6.43565	6.87416	6.40552	7.43509	7.07215	11.421	7.17012	9.76533	8.27364	3.89768	3.1886	4.30812	3.36676	3.77488	4.33857	5.76933	4.30571	4.54842	4.87818	4.23114	4.59459
LOC_Os01g49500	0	0	0	0	0	0	0	0	0	0	0	0	0	0	0	0	0	0	0	0	0	0	0	0
LOC_Os05g31750	0.686018	0.578415	3.10606	2.45464	1.60972	1.73979	0.973271	1.41562	0.483029	1.06203	0.103007	0.342909	0.6331	1.56472	0.877244	0.756308	1.76322	1.28891	1.08789	1.03227	1.716	0.942956	1.60811	1.19264
LOC_Os11g02800	23.6643	20.29	18.1666	16.9014	17.0597	18.8399	19.5762	19.4712	15.5449	23.1926	18.829	21.5193	20.799	20.4075	8.38125	10.6947	16.4937	14.3146	15.3883	15.3743	17.2338	19.5083	17.4456	14.5361
LOC_Os01g18000	0.0285181	0.012824	0	0	0.0123066	0.0208501	0	0	0.0112728	0.0336375	0	0.0380131	0.210546	0.121724	0.255272	0.0304874	0.0312738	0.0336191	0.20193	0.159673	0	0.179196	0.0575055	0
LOC_Os04g44890	7.49276	9.04538	7.11625	6.03661	6.83985	6.97404	8.72218	9.52349	9.09042	7.61412	9.61887	9.39843	7.02116	6.66689	6.11732	6.53135	8.32213	8.31206	9.70398	9.72425	8.88229	8.47465	8.11227	7.98197
LOC_Os12g25990	0	0	0	0	0.0132037	0	0	0	0	0	0	0	0	0	0	0	0	0	0	0	0	0	0	0
LOC_Os06g08720	33.7339	42.0204	39.6641	38.4498	31.1715	26.9073	38.9704	53.09	45.6977	38.5449	42.9807	40.6048	25.2559	19.7963	17.8351	16.0762	34.0812	36.7821	38.6272	36.8495	41.7978	33.1106	45.6441	38.3055
LOC_Os09g01260	0	0	0	0	0	0	0	0	0	0	0	0	0	0	0	0	0	0	0	0	0	0	0	0
LOC_Os01g29850	0	0	0	0	0	0	0	0	0	0	0	0	0	0	0	0	0	0	0	0.0391331	0	0	0	0
LOC_Os06g23750	0	0	0	0	0	0	0	0	0	0	0	0	0.0871396	0	0	0	0	0	0	0	0	0.266993	0	0
LOC_Os05g26470	0	0	0	0	0	0	0	0	0	0	0	0	0	0	0	0	0	0	0	0	0	0	0	0
LOC_Os11g31830	0	0	0	0	0	0	0	0	0	0	0	0	0	0	0	0	0	0	0	0	0.0230895	0.0841027	0.0404838	0.0396067
LOC_Os02g46000	0	0	0.048666	0	0	0	0	0	0	0	0	0	0	0	0	0	0	0	0	0	0	0	0	0
LOC_Os10g35200	6.53961	6.15987	7.05279	8.51785	5.66084	4.52661	7.36865	7.78231	7.87745	5.06631	7.25119	7.11798	5.58679	4.01354	4.14002	4.37122	7.18569	5.763	5.32772	5.43091	5.96338	4.91162	6.74167	6.38185
LOC_Os01g49570	0	0	0	0	0	0	0	0	0	0	0	0	0	0	0	0	0	0	0	0	0	0	0	0
LOC_Os03g46090	1.20198	1.75664	1.2935	1.95036	1.47504	1.44176	2.28949	1.56294	2.61319	1.37344	1.46789	1.95264	0.816536	0.416845	1.26484	0.669258	1.60646	1.18081	1.52192	1.23381	1.39963	1.27452	1.06038	0.978125
LOC_Os10g28680	3.55822	4.90017	6.28852	9.8695	2.75109	2.54728	4.30026	5.45379	4.36607	3.73064	4.55911	2.40439	1.45944	1.0125	0.473965	0.316993	3.44139	2.47602	3.29517	2.79468	1.05715	0.900545	2.36177	1.78413
LOC_Os05g31720	4.44856	2.92209	1.73127	1.79853	4.61333	5.44058	5.90375	2.38069	6.13159	5.71417	7.40838	4.99832	8.71234	11.6909	13.1344	10.7315	4.39314	7.88013	10.5272	11.58	4.78934	9.45423	3.4942	4.7142
LOC_Os01g18010	0	0	0	0	0	0	0	0	0	0	0	0	0	0	0	0	0	0	0	0	0	0	0	0
LOC_Os11g19500	0	0	0.0906601	0	0	0	0	0	0	0	0	0	0	0	0	0	0	0	0	0	0	0	0	0
LOC_Os01g29840	0	0	0	0	0	0	0.0269777	0	0	0	0	0	0	0	0	0	0	0	0	0	0	0	0	0
LOC_Os05g26480	0	0	0	0	0	0	0	0	0	0	0	0	0	0	0	0	0	0	0	0	0	0	0	0
LOC_Os06g23740	0.313088	0.422367	0	0	0.303994	0.0858391	0	0	0.185639	0	0.150434	0.208664	0.192624	0.200453	0.40036	0.25103	0	0	0	0.087649	0	0	0.284097	0.0926471
LOC_Os11g31840	0.0200217	0.013505	0.0756744	0.0666415	0.0259202	0	0.126246	0.0543326	0.106843	0.0118079	0.105821	0.0400317	0.0123182	0.0256376	0.0896094	0.107021	0.054891	0.0354044	0.0590704	0.0560508	0.0414472	0.0503232	0.0363355	0.0118494
LOC_Os04g42090	131.137	134.957	134.408	130.86	128.229	134.986	112.658	89.3235	96.118	144.946	114.986	119.172	206.603	224.261	161.911	150.012	126.356	140.772	138.077	150.19	137.646	149.744	162.08	158.33
LOC_Os01g49560	0.155183	0.575705	0.488776	0.77478	0.251125	0.340371	0.195699	0.350931	0.276038	0.18304	0.223688	0.20685	0.0477373	0.0496775	0.148829	0.0414746	0.297811	0.27441	0.183135	0.217217	0.321246	0.341286	0.610191	0.551049
LOC_Os04g42095	147.17	154.218	149.372	136.435	130.899	140.634	128.221	103.434	113.182	170.404	145.133	142.805	216.512	215.887	199.351	180.303	146.03	162.964	160.091	170.75	141.22	154.891	184.017	178.731
LOC_Os01g18020	0	0	0	0	0	0	0	0	0	0	0	0	0	0	0	0	0	0	0	0	0	0	0	0
LOC_Os10g28690	0.123473	0.199884	0.217785	0.493171	0.191819	0.108328	0.186853	0.0223379	0.0292844	0.291277	0.0711923	0.0658332	0.0607726	0.0948638	0.0315782	0	0.216647	0.0873352	0.116571	0.110612	0.170403	0.0620684	0.179264	0.32153
LOC_Os05g31730	0	0	0	0.0785019	0	0	0	0	0	0	0	0	0	0	0	0	0	0	0	0	0	0	0	0
LOC_Os12g41490	0	0.155155	0.362251	0.153125	0.0372237	0.204963	0.10878	0.169058	0.136388	0.152615	0.0967074	0.0958152	0.07076	0.0920448	0.0367678	0.0153692	0.0945941	0.152532	0.152695	0.209284	0.238088	0.289075	0.295693	0.238236
LOC_Os09g01270	0	0	0	0	0	0	0	0	0	0	0	0	0	0	0	0	0	0	0	0	0	0	0	0
LOC_Os04g22390	5.10171	6.31562	6.20066	6.23298	4.04052	4.54177	4.95775	6.54219	7.18874	4.63705	7.15201	6.04027	3.69269	2.45937	2.22577	2.98366	6.12125	3.57317	4.42697	3.89822	4.47295	3.16799	3.84869	3.87186
LOC_Os06g08710	0.0651631	0.0175815	0.131356	0.104109	0.118105	0.157218	0.180788	0.0943106	0.216368	0.0153722	0.0500957	0.069487	0.288655	0.100129	0.333309	0.0975279	0.100044	0.169001	0.153802	0.102158	0.107916	0.19654	0.157678	0.138835
LOC_Os07g25180	0	0	0	0	0	0	0	0	0	0	0.214368	0	0	0	0	0	0	0	0	0	0	0	0	0
LOC_Os06g08740	28.3888	25.1292	23.6428	22.7289	21.1629	19.248	33.785	30.0654	38.5178	21.4812	36.7122	34.4174	26.6447	23.825	28.5075	32.8896	33.6562	31.3059	26.6359	25.9664	23.5602	17.9187	25.1799	25.0884
LOC_Os03g09980	0.0986168	0.0886919	0.103537	0.109414	0.0425566	0.270377	0.103637	0.0892051	0	0.135707	0.0631785	0.0438169	0.202244	0.0841854	0.0210177	0.0351422	0.0901219	0.0968803	0	0.092026	0.0453663	0.0826223	0.0994282	0.0389095
LOC_Os06g23775	2.45963	2.07384	1.39447	0.982416	2.5474	3.91127	2.09373	2.11365	1.23963	2.82864	0.945452	1.22946	5.06944	5.43295	2.20167	3.48406	2.76474	2.97207	3.19295	3.7183	4.07338	2.47285	4.53816	4.22148
LOC_Os11g31850	0	0	0	0	0	0	0	0	0	0	0	0	0	0	0	0	0	0	0	0	0	0	0	0
LOC_Os05g26490	0	0	0	0	0	0	0	0	0	0	0	0	0	0	0	0	0	0	0	0	0	0	0	0
LOC_Os01g29830	7.64828	8.44186	10.6214	10.7614	9.30141	10.3575	12.4218	10.1679	16.1127	13.1218	15.7018	14.1722	10.7657	16.0629	12.6328	15.145	9.75346	12.3633	11.2141	11.2572	10.5952	10.6312	7.95657	8.98437
LOC_Os06g23770	5.34538	5.62127	4.93157	5.60375	4.1412	3.9235	4.40554	6.47236	5.73994	7.64538	5.33898	4.26384	7.92395	8.62326	9.52649	7.78431	4.10795	5.95418	6.90429	8.81368	5.40208	6.50605	4.17569	5.87872
LOC_Os05g31700	0	0	0	0	0	0	0	0	0	0	0	0	0	0.241391	0	0	0	0	0	0.211098	0	0	0	0
LOC_Os01g18030	0	0	0	0	0	0	0	0	0	0	0	0	0	0	0	0	0	0	0	0	0	0	0	0
LOC_Os03g46070	0.301582	0.0581208	0.75991	0.458882	0	0.377987	0.65198	0.467657	0.255453	0.609807	0.496819	0.172282	6.0965	6.95112	4.62777	2.71743	3.35449	4.87578	4.01665	6.36828	6.18364	6.55134	9.17402	5.60953
LOC_Os04g22380	0.849809	1.77696	1.76658	2.31942	1.43022	1.25816	1.28602	1.99864	2.16668	1.25295	2.53158	1.75576	1.67308	1.41463	1.4127	1.27189	1.81726	1.50272	2.45707	1.76049	2.52152	2.24274	2.21055	2.31353
LOC_Os01g49550	0	0	0	0	0	0	0	0	0	0	0	0	0	0	0.192308	0	0	0	0	0	0	0	0	0
LOC_Os08g44590	0.0401535	0.0270843	0.151765	0.0801897	0.155949	0.132106	0.35446	0.399535	0.095233	0.0947233	0.0385863	0	0.247041	0.257081	0.0256731	0.214631	0.176134	0.284014	0.0710794	0.382193	0.193952	0.529847	0.145742	0.095056
LOC_Os09g01280	0.0239009	0.128973	0	0.0954639	0.0928266	0.104846	0	0	0	0.0563829	0	0	0.0294096	0	0.0611264	0	0	0	0	0.0267642	0.0329851	0.0300367	0.028917	0.0565809
LOC_Os07g25190	0.0106564	0	0	0.0141878	0	0	0.0134387	0	0	0	0.040962	0	0	0	0.0817614	0	0.0116862	0	0.0251519	0	0.0147067	0	0	0
LOC_Os03g09990	2.89568	3.51575	3.56713	3.34124	2.87405	1.94067	5.437	5.09314	3.85358	3.1119	4.42134	5.23216	4.23612	2.92512	2.75657	1.89178	2.46983	2.99641	3.56916	2.77422	3.55224	3.47732	4.00946	3.199
LOC_Os06g08730	11.4138	15.1761	14.8558	15.8739	12.3951	8.24877	12.6127	15.405	18.9298	10.6927	15.3714	13.7035	8.20438	7.12887	8.46319	8.44479	11.8143	9.1961	11.4153	9.93068	8.49922	7.3061	11.0076	9.54447
LOC_Os12g25980	0	0	0	0	0	0	0	0	0	0	0	0	0	0	0	0	0	0	0	0	0	0	0	0
LOC_Os11g31860	0	0	0	0	0	0	0	0	0.0266759	0	0	0	0	0	0	0	0	0	0	0	0	0	0	0
LOC_Os01g29820	4.70104	4.76651	6.2811	7.5944	3.77952	3.67783	5.66411	5.94522	6.79982	4.16754	6.27278	5.84715	4.42131	3.89168	2.20164	1.60053	4.44933	3.51223	4.66442	4.12421	4.83486	3.10446	4.23858	4.71381
LOC_Os06g23760	0	0	0	0	0	0	0	0	0	0	0	0	0	0	0	0	0	0	0	0	0	0	0	0
LOC_Os05g31710	0	0	0	0	0	0	0	0	0	0	0	0	0	0	0	0	0	0	0	0	0	0	0	0
LOC_Os03g46080	0	0.0164197	0	0	0.0157572	0.0133481	0	0	0	0.0143564	0.0233927	0.0162238	0.0299534	0.0311708	0.0311283	0.0130119	0.0400426	0.0430455	0.0287277	0.0408887	0.0167975	0	0.0147259	0.0288136
LOC_Os01g18040	0	0.0101611	0.0189789	0	0	0	0	0	0	0	0	0	0	0	0	0	0	0	0	0	0	0	0	0
LOC_Os09g01290	6.14382	6.67274	5.99556	6.57156	5.4733	5.32171	6.67107	5.68934	6.47071	5.94477	6.72457	6.98178	4.93313	5.50697	5.87232	4.69784	5.26438	5.52414	6.40255	5.44558	5.02988	5.61411	5.55603	5.79309
LOC_Os04g22370	0	0	0	0	0	0	0	0	0	0	0	0	0	0	0	0	0	0	0	0	0	0	0	0
LOC_Os08g22700	0	0	0	0	0	0	0	0	0	0	0	0	0	0	0	0	0	0	0	0	0	0	0	0
LOC_Os06g16980	7.47861	6.74797	5.47567	5.38247	8.04708	6.70945	7.82641	5.07366	8.16051	6.59276	8.66356	9.10742	7.51601	7.79641	9.75102	6.97995	7.28883	7.32769	7.75139	9.07609	5.2686	6.5076	4.46487	5.02856
LOC_Os02g38920	749.719	575.472	355.394	298.696	653.257	795.763	553.273	280.092	470.163	653.909	615.146	724.476	804.14	924.003	955.154	930.629	575.232	724.621	782.604	863.257	573.5	814.924	548.222	699.917
LOC_Os05g31810	0	0	0	0	0	0	0	0	0	0	0	0	0	0	0	0	0	0	0	0	0	0	0	0
LOC_Os06g35390	0	0	0	0	0	0	0	0	0	0	0	0	0	0	0	0	0	0	0	0	0	0	0	0
LOC_Os05g26564	0	0	0	0	0	0	0	0	0	0	0	0	0	0	0	0	0	0	0	0	0	0	0	0
LOC_Os12g02470	0	0	0.0493064	0	0	0.0429196	0	0.0354009	0	0.0461614	0	0.0521661	0.24078	0.30068	0	0.376546	0.257506	0.138408	0.50804	0.438245	0.648128	0.934474	0.378796	1.15809
LOC_Os05g26560	0	0	0	0	0	0	0	0	0	0	0	0	0	0	0	0	0	0	0	0	0	0	0	0
LOC_Os06g43680	10.478	12.8609	10.6743	10.5836	8.33457	7.63409	13.7818	13.356	16.1134	10.1477	15.9205	14.8189	9.15562	7.87154	7.74931	5.79496	10.4546	10.776	11.4564	10.4151	10.369	8.80293	11.0067	10.0113
LOC_Os01g13850	0	0.445832	0	0.073333	0.285229	0	0	0	0	0	0	0	0.0677752	0	0	0	0	0	0	0	0	0	0	0
LOC_Os11g31920	0	0	0	0	0	0	0	0	0	0	0	0	0	0	0	0	0	0	0	0	0	0	0	0
LOC_Os03g17040	0	0	0	0	0	0	0	0	0	0	0	0	0	0	0	0	0	0	0	0.19493	0	0	0	0
LOC_Os04g51450	0.179486	0.0691808	0.613779	0.204827	0.298752	0.0281197	0.097006	0.0463874	0	0.151219	0.07392	0.136711	0	0.0984985	0.295093	0.109645	0.0281185	0.120909	0.0302594	0.143563	0.0353863	0	0.0310221	0
LOC_Os10g35190	25.6385	23.2718	23.6706	25.1044	21.279	17.1828	22.667	20.7375	21.4221	21.2807	20.9226	23.838	20.6145	17.7756	17.4912	17.0158	23.6036	22.0687	21.692	20.5831	19.0957	19.5198	22.5123	21.4893
LOC_Os04g51454	8.94894	5.45885	33.7255	43.5138	21.1558	24.9193	3.72909	4.92732	2.7684	4.49752	1.34603	1.55588	10.82	7.57293	14.1301	11.1475	10.3257	7.70581	3.03052	4.00841	3.2218	1.95588	1.60052	2.67115
LOC_Os06g08630	0	0	0	0	0	0	0	0	0	0	0	0	0	0	0	0	0	0	0	0	0	0	0	0.0123578
LOC_Os03g52700	13.3526	15.6104	13.5997	13.2734	11.6842	10.396	19.1906	16.6955	23.872	12.0977	22.814	20.6186	9.91399	9.59749	12.6416	12.7028	14.7347	15.1773	15.9412	16.2641	11.5977	10.7713	11.657	10.98
LOC_Os06g16970	0	0	0	0	0	0	0	0	0	0	0	0	0	0	0	0	0	0	0	0	0	0	0	0
LOC_Os08g44690	0	0	0	0	0	0	0	0	0	0	0	0	0	0	0	0	0	0	0	0	0	0	0	0
LOC_Os02g38910	0	0	0	0.401953	0	0	0	0	0	0.356103	0.0967074	0	0.12383	0	0	0	0	0	0	0	0	0	0.121756	0
LOC_Os05g31800	0	0	0	0	0	0	0	0	0	0	0	0	0	0	0	0	0	0	0	0	0	0	0	0
LOC_Os06g35380	0	0	0	0	0	0	0	0	0	0	0	0	0	0	0	0	0	0	0	0	0	0	0	0
LOC_Os06g43690	12.4022	13.2224	9.41066	9.74012	11.0136	9.87777	14.1862	9.24839	15.1024	9.5358	16.4613	15.6947	7.83531	7.44829	8.73245	6.76629	8.82357	7.47644	10.9318	10.2725	8.2751	8.85574	7.22354	8.55322
LOC_Os12g02460	0	0	0	0	0	0	0	0	0	0	0	0.0320301	0	0	0	0	0	0.0283278	0	0.0269084	0	0	0	0
LOC_Os05g26550	0	0	0	0	0	0	0	0	0	0	0	0	0	0	0	0	0	0	0	0	0	0	0	0
LOC_Os03g17050	5.82854	7.45076	5.59625	5.27245	4.21401	4.48474	7.67633	6.29273	8.68162	4.83735	9.45177	7.3932	5.19096	5.20632	6.20602	5.95464	4.89691	4.80699	6.01863	6.51365	4.23275	4.44511	4.53533	4.63179
LOC_Os11g31910	0	0	0	0	0	0	0	0	0	0	0	0	0	0	0	0	0.013113	0	0	0	0	0	0	0
LOC_Os01g13840	0	0	0	0	0	0	0	0	0	0	0	0	0.0836009	0	0	0	0.0745068	0	0	0	0	0	0	0
LOC_Os12g41500	26.1405	31.0942	33.212	30.4838	26.8051	27.1776	32.0873	33.0641	38.6129	29.1302	32.9387	35.1835	22.4468	22.7936	27.9971	29.0351	31.7958	29.1743	25.4972	26.0197	23.5115	19.2113	22.749	20.6075
LOC_Os04g44800	24.4699	23.9895	25.1997	20.5615	23.4098	21.9355	23.1441	22.9212	23.1859	25.3963	21.6994	23.0638	25.645	24.3833	23.7749	25.2941	21.6715	19.7262	25.3387	28.6775	19.7822	21.1419	17.8867	19.6998
LOC_Os04g51440	2.47993	0.992451	0.104645	0.126382	3.88643	8.3022	6.46431	1.71732	2.60315	9.15323	15.3706	2.57806	37.1583	51.2491	44.7003	41.4167	10.631	27.1089	16.0335	32.846	18.5535	29.4508	12.1452	17.6966
LOC_Os06g08640	0.0256572	0	0	0.0683192	0	0	0	0	0	0	0	0	0	0	0	0	0.0281364	0	0	0	0	0	0.0310419	0
LOC_Os12g18900	8.13674	7.97811	7.65633	7.385	6.33616	7.20133	9.74681	7.50777	8.2948	6.54259	8.03472	8.83432	7.82902	7.12881	7.6928	7.60855	7.73774	7.76507	8.78415	8.97451	6.50119	8.02157	7.47584	7.45868
LOC_Os04g22290	0	0	0	0	0	0	0	0	0	0	0	0	0	0	0	0	0	0	0	0	0	0	0	0
LOC_Os08g44680	216.693	207.682	273.358	325.967	184.679	207.045	71.8785	83.077	72.2768	64.1218	63.3643	71.505	101.174	116.019	50.5295	55.5992	110.522	64.9807	41.828	31.1529	34.3176	37.1189	79.3902	63.4494
LOC_Os06g35370	0	0.0343274	0	0	1.61417	4.93934	0.0641789	0.0920693	0.0301752	0.24011	3.83906	0	130.941	203.775	101.586	102.256	9.93406	71.3935	18.3479	53.5692	36.9082	131.942	36.2969	42.6487
LOC_Os04g44810	8.53447	9.11472	7.05623	6.62822	5.44765	5.42725	10.5759	11.1243	15.673	8.24896	14.7226	12.719	8.02199	7.58911	7.65456	8.52188	8.25426	7.40603	8.70788	8.39548	7.32049	6.07029	6.56107	6.41891
LOC_Os05g26580	0	0	0	0	0	0	0	0	0	0	0	0	0	0	0	0	0	0	0	0	0	0	0	0
LOC_Os01g13870	0.312722	0.885935	0.39399	0.749436	0.931158	0.377251	0.670429	0.96178	0.778775	0.885264	0.811393	0.666946	0.346319	0.200219	0.239935	0.133726	0.994527	0.44239	0.775009	0.490261	1.12211	1.37551	0.908049	0.481202
LOC_Os11g31940	2.29711	1.15692	3.00983	2.65056	1.70501	1.67946	1.89262	2.27182	1.16226	2.31209	1.3539	1.87798	1.09293	0.627505	0.313325	0.392917	1.1084	0.722131	1.01206	1.06322	1.22581	1.61662	1.22285	1.26886
LOC_Os03g17060	9.70183	8.95504	7.01803	5.56229	9.61533	8.858	7.14188	6.00457	5.5048	7.00843	5.21918	8.16758	6.226	6.24127	5.28302	7.98973	5.95598	5.69123	5.69731	5.19814	7.55949	7.64216	5.16696	4.72533
LOC_Os06g43660	80.0936	104.9	174.078	183.257	101.951	94.2654	100.245	118.183	115.342	77.9787	87.4131	84.8595	65.2855	47.173	54.0266	48.6828	107.641	104.112	66.6282	69.2099	63.1061	56.6293	67.8671	62.8903
LOC_Os11g02880	0	0	0	0	0	0	0	0	0	0.00848319	0	0	0	0	0	0	0.00788708	0.0763069	0	0	0	0	0	0
LOC_Os12g02490	3.11724	4.01412	3.77627	4.45498	2.41289	2.30696	3.72494	5.08736	5.54492	2.63549	5.62454	4.06793	2.88348	1.31192	1.21257	1.49146	2.94035	2.77538	2.9327	3.19776	2.21118	1.79437	3.15167	3.44462
LOC_Os02g46090	8.923	9.16699	12.0418	12.1998	8.15287	7.62152	10.8415	8.19559	10.6221	8.48057	9.86093	8.16559	5.95432	5.64699	6.29759	6.56734	9.35242	6.75646	9.05199	7.43634	8.12278	9.87667	9.11406	7.8604
LOC_Os12g41510	0.142605	0.219862	0.153998	0.244109	0.158243	0.0446834	0.154147	0.0921394	0.289903	0.096117	0.117462	0.10862	0.125338	0.0782591	0.130254	0	0.111704	0.0240161	0.120209	0.0684382	0.0281151	0.281622	0.147886	0.0482273
LOC_Os02g38940	0.7896	0.438612	0.731468	1.2677	0.390849	0.483906	0.439304	0.44115	0.302939	0.43828	0.490976	0.402424	0.857284	0.951601	0.683032	0.198617	0.229209	0.164265	0.602949	0.18204	0.544854	0.350225	0.842926	0.494797
LOC_Os04g51470	0	0	0	0	0	0	0	0	0	0	0	0	0	0.0113276	0	0	0	0	0	0	0	0	0	0
LOC_Os03g13480	6.64116	6.5471	6.62926	6.32539	6.81201	8.17962	8.50395	8.27166	8.96596	6.68848	9.32747	7.89898	5.78314	6.01818	5.22607	5.40673	4.87394	4.27587	7.71685	5.7206	8.53079	6.67685	5.62447	5.13979
LOC_Os06g08650	0.505075	0.663435	0.586094	0.513186	0.636666	0.422717	1.1398	0.7334	0.488617	0.423292	0.728042	0.584654	0.327098	0.289333	0.4759	0.312604	0.714215	0.861789	0.878395	0.744189	0.385208	0.551219	0.257296	0.409046
LOC_Os10g35170	1.05508	0.366004	0.455751	0.280945	0.585393	1.81828	1.6727	0.627171	0.500474	1.35116	1.76709	1.16528	2.15141	2.27744	1.61902	2.22365	1.68597	2.62976	2.27682	2.43048	1.24808	1.96997	0.729439	1.14181
LOC_Os12g18910	0	0	0	0	0	0.0274878	0	0	0	0	0	0	0	0	0	0	0	0	0	0	0	0	0	0
LOC_Os06g16990	0	0	0	0	0	0	0	0	0	0	0	0	0	0	0	0	0	0	0	0	0	0	0	0
LOC_Os08g44670	1.37782	0.796597	0.123991	0.131029	0.891863	0.971371	2.3581	0.178046	0.700243	0.348247	2.26978	1.70537	0.847689	1.51224	0.125848	1.99901	1.40303	1.04417	1.74214	0.440823	0.407463	0.371041	0.476281	1.86384
LOC_Os08g22710	0	0	0	0	0	0	0	0	0	0	0	0	0	0	0	0	0	0	0	0	0	0	0	0
LOC_Os06g35360	0	0	0	0	0	0	0	0	0	0	0	0	0	0.0180029	0	0	0	0	0	0.0157437	0	0	0	0
LOC_Os11g31930	0	0	0	0	0	0	0	0	0	0	0	0	0	0	0	0	0	0	0	0	0	0	0	0
LOC_Os01g13860	0	0.238628	0.148571	0.157004	0.152666	0.129326	0	0.160006	0.0699215	0	0	0.0785938	0.217657	0.151002	0.0753982	0	0.12932	0.139018	0.0695834	0.0660263	0.0813728	0	0	0
LOC_Os04g44820	12.8812	12.6614	17.891	19.8663	16.8522	14.4249	13.7914	18.3329	15.5657	18.0013	11.4504	12.6191	15.3313	16.0066	18.6982	13.5235	11.3365	11.1605	11.6218	9.5198	12.7274	17.6069	14.1693	13.3954
LOC_Os05g26570	0	0	0	0	0	0	0	0	0	0	0	0	0	0	0	0	0	0	0	0	0	0	0	0
LOC_Os06g43670	1.99625	2.89581	3.15135	3.10608	2.24963	2.05077	3.73826	4.52521	5.48324	2.04964	4.5416	3.27001	2.13821	1.38588	2.03755	2.06339	4.47721	4.04742	3.06542	3.19824	2.30688	2.3047	3.06266	2.79702
LOC_Os03g17070	20.3553	14.5819	20.7314	30.4637	18.5619	23.2194	14.4744	15.0191	6.1668	15.1154	4.60465	4.70363	21.2076	20.0243	5.98485	10.9996	16.4566	11.604	13.0192	10.9394	15.9427	13.9575	16.4931	17.5867
LOC_Os11g02890	0	0.0170342	0	0	0	0	0	0	0	0	0	0	0	0	0	0	0	0.0297709	0	0	0	0	0	0
LOC_Os12g41520	0	0	0	0	0	0	0	0	0	0	0	0	0	0	0	0	0	0	0	0	0	0	0	0
LOC_Os02g56000	89.5982	97.5583	57.9909	71.8662	80.0931	67.7589	103.659	108.486	139.33	87.7689	133.088	124.091	58.3391	50.5571	58.1577	57.2929	82.6047	71.7346	83.0639	84.6915	77.9176	63.1089	74.6789	69.4992
LOC_Os01g34890	0.939646	1.68033	1.41785	1.32377	1.25891	1.15031	2.42507	2.26329	3.38174	1.68827	2.9609	3.07299	1.39822	0.755503	1.00597	1.06293	2.2526	1.75174	1.92124	1.61503	1.26663	1.07102	1.67884	0.982892
LOC_Os03g13490	4.36056	2.69617	3.4336	4.11229	5.09636	6.1105	3.05503	2.57482	1.86731	5.07191	2.21158	2.3411	4.62037	3.72244	4.49182	3.49625	4.2506	3.14143	3.14479	3.32312	3.67761	5.93666	3.6637	3.22588
LOC_Os06g08660	0.462832	0.624378	0.312888	0.390766	0.672256	0.495198	0.427077	0.377816	0.562242	0.399452	0.282047	0.496553	0.402822	0.289099	0.187658	0.446519	0.532314	0.53231	0.746031	0.379229	0.186949	0.283731	0.286813	0.227151
LOC_Os10g35180	173.556	158.091	66.6129	62.7851	159.463	169.48	181.349	185.162	156.624	130.753	125.337	166.912	215.48	141.899	142.419	122.934	191.034	168.152	132.152	129.311	187.015	135.089	211.391	177.595
LOC_Os04g51460	2.10982	3.43354	38.8589	46.7272	1.99434	1.94652	2.06941	3.08989	2.30338	3.35758	2.1562	2.00876	2.06039	1.20071	28.0927	16.3256	1.57918	1.42126	2.92459	1.80006	3.74363	3.15648	2.83623	3.21081
LOC_Os02g38930	0	0	0.0364207	0	0	0	0.0729116	0	0.0342811	0.0681953	0	0.115599	0.071142	0	0	0	0	0.034079	0.102346	0	0	0	0.0349752	0.102652
LOC_Os05g26520	0	0	0	0	0	0	0	0	0	0	0	0	0	0	0	0	0	0	0	0	0	0	0	0
LOC_Os06g35350	0	0	0	0	0	0	0	0	0	0	0	0	0	0	0	0	0	0	0	0	0.0543283	0	0	0
LOC_Os02g15700	1.27471	1.43303	1.2236	1.33346	1.17875	0.832114	0.918587	1.12561	1.29569	1.21715	0.758309	0.768651	1.19506	1.43794	2.13457	2.14144	1.49774	2.00363	1.36106	2.14114	1.38223	1.41125	1.54224	0.826261
LOC_Os04g38200	0	0	0	0	0	0	0	0	0	0.0647017	0	0	0	0	0	0	0	0	0	0.0614261	0	0.0689366	0	0
LOC_Os12g18920	0	0	0	0	0.0268645	0	0	0	0	0	0	0	0	0	0	0	0	0.0244629	0.024489	0	0	0	0	0.0245623
LOC_Os04g51490	0	0	0	0	0	0	0	0	0	0	0	0	0	0	0	0	0	0	0	0	0	0	0	0
LOC_Os02g15704	0.0314929	0.0849704	0	0.0419292	0.0407709	0.103613	0.0397154	0.0284873	0	0.0371464	0.0302637	0	0.0387515	0.0403264	0	0	0.0345361	0.037126	0	0.176329	0	0.0395777	0	0
LOC_Os08g44660	238.11	77.7319	3.37255	2.31659	262.86	512.646	343.995	89.9559	158.246	510.953	451.331	168.239	1062.44	1358.67	1361.19	1591.99	543.667	1163.59	905.789	1383.46	807.765	1492.4	370.913	701.83
LOC_Os02g46070	0	0.0461795	0	0	0	0	0	0	0	0	0	0	0	0	0	0	0	0	0	0	0	0	0.0207078	0
LOC_Os06g08670	14.5924	16.9795	15.0827	19.0836	12.315	10.4323	14.8117	18.1168	18.8394	13.4719	20.8322	16.9063	9.95329	10.5235	8.77147	8.95881	11.3543	10.909	12.4861	11.2319	11.2527	9.35227	12.292	11.7192
LOC_Os09g01310	0	0	0.0958112	0	0.0492262	0	0	0.0343952	0	0.1794	0	0	0.046788	0	0	0	0	0	0.0448734	0	0	0	0	0
LOC_Os10g35150	9.11303	7.78265	13.6039	12.031	8.55917	7.50255	8.75607	11.0142	8.8089	9.27361	8.75734	8.54044	6.1878	6.04704	4.01499	3.19286	7.89413	6.34954	7.56132	7.43205	9.68792	7.60292	11.8595	10.8471
LOC_Os03g41932	0	0	0	0	0	0	0	0	0	0	0	0	0	0	0	0	0	0	0	0	0	0	0	0
LOC_Os12g41530	0.0370591	0	0	0	0	0	0	0	0	0	0	0.0246988	0.0228003	0	0	0	0	0	0	0	0.0255722	0	0	0
LOC_Os06g16940	0.116895	0	0	0.0778163	0	0.128196	0	0	0	0	0	0	0	0	0	0	0	0	0	0.0654497	0	0	0.0707141	0
LOC_Os01g13890	0	0	0	0	0	0.00850434	0	0	0	0	0	0	0	0	0	0	0.00850397	0	0	0	0	0	0	0
LOC_Os03g09930	5.462	5.11581	6.09498	6.12928	4.76796	4.96319	6.51414	6.38059	6.88431	5.74304	8.3681	7.13493	6.62488	7.07397	7.2639	6.42308	6.1267	6.3286	6.07752	4.96298	4.73816	5.78553	4.72023	5.09822
LOC_Os06g43640	45.0594	54.5523	51.0362	53.5071	46.161	45.7704	53.1253	69.2019	64.3951	40.5268	59.596	59.8247	36.0445	30.2716	30.4577	26.3562	53.0586	45.7641	39.8976	39.1518	48.3255	34.6016	46	41.6159
LOC_Os11g02860	0.498801	0.672902	0.418951	0.885462	0.64575	0.729366	0.629033	0.225598	0.690094	0.784458	0.399444	0.221625	0.306883	0.106452	0.744147	0.266622	1.094	1.56806	0.784866	0.651651	0.803115	0.417901	1.00581	0.492008
LOC_Os12g02430	0	0	0	0	0	0	0.172235	0	0	0	0	0	0	0	0	0	0.299548	0.161006	0	0	0	0	0	0.32332
LOC_Os04g44830	80.6776	97.0035	35.8529	32.1855	52.7293	51.0811	88.8617	79.2737	80.4353	57.7569	100.68	85.8554	77.6848	71.9827	64.6172	100.029	59.2082	59.7644	56.1345	57.9227	62.0079	47.201	62.8309	57.6673
LOC_Os03g17084	28.5942	14.2981	19.8481	25.9625	23.9602	25.7049	21.442	23.3453	19.9731	27.571	21.724	20.7004	17.6908	16.9337	18.5894	15.6438	21.6656	15.7408	22.7484	23.0198	17.7204	19.2752	14.2953	18.003
LOC_Os06g35340	0	0	0	0	0	0	0	0	0	0	0	0	0	0	0	0	0	0	0	0	0	0	0	0
LOC_Os05g26510	0	0	0	0	0	0	0	0	0	0	0	0	0	0	0	0	0	0	0	0	0	0	0	0
LOC_Os02g15710	0	0	0	0	0	0	0	0	0	0	0	0	0	0	0	0	0	0	0	0	0	0	0	0
LOC_Os08g44650	7.24015	5.33239	5.57162	5.05419	9.11981	7.42508	7.55115	7.5404	6.91507	9.50926	7.37125	7.19892	10.3054	16.6376	13.6122	15.3547	7.38184	12.3184	12.6086	15.733	10.8021	11.6072	6.48689	7.2728
LOC_Os12g18930	0	0	0	0	0	0	0	0	0	0	0	0	0	0	0	0	0	0	0	0	0	0	0	0
LOC_Os04g51480	0	0	0	0	0	0	0	0	0.0646086	0	0.104712	0	0	0	0	0	0	0	0	0	0	0	0	0
LOC_Os02g46080	11.5605	10.0091	7.14261	6.66196	8.71168	10.6777	13.8016	8.87409	13.183	12.0948	13.0279	15.2452	10.0393	11.8993	12.6711	12.2533	10.5421	12.7565	15.2136	14.9328	10.4434	11.3686	6.94861	9.10297
LOC_Os06g08680	0	0.0580585	0.216885	0.171896	0	0.0471977	0	0.0389296	0	0	0	0	0	0.165325	0.110067	0.0460088	0.0471957	0.253675	0.0507891	0.144578	0	0.108171	0	0.101882
LOC_Os06g16930	0.0987786	0	0	0	0	0	0.124569	0.0446757	0.234276	0.291277	0.332231	0.855831	0.243091	0.0632426	0.315782	0.0527998	0.216647	0.931576	0.0582857	0.829593	0	0.0620684	0	0.05846
LOC_Os12g41540	0	0	0	0.122614	0	0	0	0	0	0	0	0	0.0377738	0	0	0	0	0	0.036228	0	0.0847323	0	0	0.0726728
LOC_Os09g01300	0	0	0	0	0	0	0	0	0	0	0	0	0	0	0	0	0	0	0	0	0	0	0	0
LOC_Os10g35160	0.0311026	0	0	0	0.0201328	0	0.098058	0.0140671	0.0368834	0.018343	0.089666	0.0414581	0.0382712	0	0	0.0498755	0.0341081	0	0.0550576	0.0522431	0.021462	0.0195436	0.0376302	0.0184074
LOC_Os03g41920	0.661927	0.549517	0.795454	1.04398	0.883301	1.00512	0.757695	0.617178	0.712497	0.91288	0.802453	1.11307	1.14028	1.08231	1.25012	0.990688	0.882234	1.04443	0.925372	0.866664	0.7027	1.02382	0.899413	0.83171
LOC_Os11g02870	0	0	0	0	0	0	0	0	0	0	0	0	0	0	0	0	0	0	0	0	0	0	0	0
LOC_Os01g13880	0	0	0	0	0	0	0	0	0	0	0	0	0	0	0	0	0	0	0	0	0	0	0	0
LOC_Os12g02420	3.32764	3.19226	4.89114	4.92263	4.26011	3.32496	3.03077	3.87963	3.24459	4.92805	3.9439	3.79486	5.82343	6.48621	5.10625	4.18985	3.81137	4.31513	6.10873	7.03855	5.25574	7.38802	5.50222	5.47053
LOC_Os04g44840	9.53035	8.71288	12.404	11.6609	8.74879	8.75872	11.522	12.9098	12.1983	10.1449	9.77902	9.02888	9.09079	7.32212	4.79419	4.05854	11.5741	10.5479	9.98291	9.56079	10.109	9.22523	11.1875	10.5162
LOC_Os03g09920	16.4552	15.0842	12.7469	9.49258	16.2923	15.6135	17.0122	12.8988	16.0243	17.1666	17.9446	17.6195	11.3912	12.5787	12.3011	11.8083	12.5101	11.447	14.7982	15.4104	12.0263	13.3976	11.7481	11.5739
LOC_Os06g43650	174.01	196.507	177.994	181.616	150.853	135.249	173.507	199.502	168.766	182.768	177.902	170.462	140.025	127.855	127.858	112.28	143.611	146.444	155.197	133.229	171.915	139.8	154.597	140.949
LOC_Os06g04410	0	0.260928	0.438627	0.978551	0.250399	0	0.0487834	0.0349917	0.13762	0.273767	0.297389	0	0	0	0	0	0	0	0	0	0.0533862	0	0	0
LOC_Os07g48602	15.0453	13.3774	12.7599	11.6632	11.5096	12.6785	17.0844	11.7978	16.2197	10.3712	15.2874	15.2797	16.0086	13.8027	11.4727	12.3591	11.7316	11.69	12.4519	12.6358	11.82	11.0091	11.0912	12.1036
LOC_Os02g38900	26.2781	29.3152	22.8526	22.0513	24.9545	27.0617	24.4062	23.6767	21.6327	31.7573	21.6272	23.6614	30.2045	29.6785	25.1114	18.5903	24.7937	27.9323	28.511	26.9378	27.1726	25.9127	25.572	24.7121
LOC_Os08g44640	8.13554	9.4194	15.3746	16.6102	8.93074	9.49694	9.3606	11.5887	7.5341	6.15825	6.08514	7.29469	11.4039	7.08819	6.08647	3.81068	11.2441	9.71432	8.5617	9.0867	13.5427	10.1977	15.7792	15.3877
LOC_Os04g38220	16.9627	9.9505	8.86434	12.1692	18.0248	28.2303	12.9743	16.3436	6.65472	18.9547	7.14938	9.40679	29.739	26.3205	15.7382	17.4523	28.1125	21.0743	23.3043	15.8766	22.031	15.8945	31.7356	29.8151
LOC_Os11g15090	0	0	0	0	0	0	0	0	0	0	0	0	0	0	0	0	0	0	0	0.00770194	0	0	0	0
LOC_Os12g18940	0	0	0	0	0	0	0	0	0	0	0	0	0	0	0	0	0	0	0	0	0	0	0	0
LOC_Os12g41550	0	0	0	0	0.200319	0.0848468	0	0	0	0	0	0	0	0	0	0	0	0.0912056	0	0	0	0	0	0.0915761
LOC_Os06g16960	0.0384612	0	0	0	0	0.0421796	0	0	0.136829	0	0	0	0	0	0	0	0	0	0	0	0	0	0	0
LOC_Os03g41910	0	0	0	0	0	0	0	0	0	0	0	0	0	0	0	0	0	0	0	0	0	0	0	0
LOC_Os09g01330	0	0	0	0	0	0	0	0	0	0	0	0	0	0	0	0	0	0	0	0	0	0	0	0
LOC_Os10g35130	7.61204	5.35451	6.98715	5.10347	6.68703	5.60506	7.95383	8.01677	8.60772	8.36925	9.69228	9.74781	7.59353	8.07621	8.72572	7.84704	5.03837	7.17887	7.89236	8.28042	5.92793	7.27713	5.69021	6.88625
LOC_Os02g46050	0	0	0	0	0	0	0	0	0	0	0	0	0	0	0	0	0	0	0	0	0	0	0	0
LOC_Os11g15080	0	0	0	0	0	0	0	0	0	0	0	0	0	0	0	0	0	0	0	0	0	0	0	0
LOC_Os11g31900	33.8982	36.2303	34.0716	36.205	11.25	11.4196	8.45527	11.757	14.5248	15.1098	20.193	13.9797	16.2236	15.0124	5.74771	4.84521	9.65288	5.78449	9.68059	6.08187	15.6113	12.2859	30.9067	26.2468
LOC_Os03g09910	0.242803	0	0	0.080816	0.314333	0.332846	0.114823	0.164723	0.0359913	0.143195	0.0583314	0.202277	0.560183	0.544087	0.620967	0.421799	0.199699	0.286233	0.214904	0.237904	0.209429	0.305134	0.14688	0.179622
LOC_Os06g43620	38.1803	33.0977	23.0628	24.6251	35.3939	41.9497	42.4524	55.1164	49.5336	35.9769	35.4107	37.1393	48.4428	32.7249	29.1235	30.6507	56.0522	43.4962	36.4726	39.4	41.8319	31.1016	59.2517	53.8313
LOC_Os11g02840	19.0035	18.5672	26.8054	40.263	29.2608	30.534	52.1499	45.573	11.9041	17.7978	16.9877	21.2911	155.061	90.6251	91.3897	63.7819	128.777	180.858	61.468	124.994	156.66	108.619	121.222	126.592
LOC_Os06g08690	0	0	0	0	0	0	0	0	0	0	0	0	0	0.0161534	0	0	0	0	0	0	0	0	0	0.0298636
LOC_Os12g02450	0	0	0	0	0	0	0	0	0	0	0	0	0.0444318	0	0	0.115808	0.237591	0	0.213068	0.323481	0.299001	1.04372	0.0436876	0.384669
LOC_Os04g44850	11.2631	10.139	7.80717	10.7867	7.31772	7.2321	10.402	11.3244	12.1648	10.1489	8.34895	7.50653	9.84041	7.69367	7.52256	6.24422	11.0428	8.41578	9.28949	9.47102	8.46536	7.68237	9.59961	9.04469
LOC_Os05g26540	0.0831335	0	0	0	0	0	0	0	0	0	0	0	0	0	0	0	0	0	0	0	0	0	0	0
LOC_Os06g04420	0	0	0	0	0	0	0	0	0	0	0	0	0	0	0	0	0	0	0	0	0	0	0	0
LOC_Os12g41560	0.0255755	0.0345023	0	0.102152	0.0331101	0	0	0.0231346	0	0	0	0.0681814	0.0314702	0	0.0981137	0	0.0280468	0.0301501	0.0301823	0	0.564738	0.0642823	0.0928292	0.0605452
LOC_Os12g18950	16.0756	13.566	5.62092	4.99712	25.7622	31.3762	28.221	26.9688	23.3464	14.6178	15.5842	25.2981	45.0512	26.9323	23.545	7.64647	48.6155	23.8766	21.0606	22.9181	33.5226	28.1232	38.556	39.2294
LOC_Os09g01320	0	0.0560752	0.314213	0.166024	0	0.0455854	0.157258	0.0375997	0.0492925	0.0490286	0.119833	0	0.255736	0.319355	0	0.0888741	0.364667	0.0980035	0.0981082	0.139639	0	0.208951	0	0.147602
LOC_Os10g35140	2.90379	2.69579	2.47828	3.45036	2.95082	1.64363	4.25257	3.89763	4.33214	2.50435	3.39055	3.32954	1.84416	1.75919	1.39745	1.50208	2.49957	2.46617	2.39511	2.3426	1.93909	1.64805	1.58661	1.73703
LOC_Os06g16950	0	0	0	0	0	0	0	0	0	0	0	0	0	0	0	0	0	0	0	0	0	0	0	0
LOC_Os02g46060	0	0	0	0	0	0	0	0	0	0	0	0	0	0	0	0	0	0	0	0	0.0149689	0	0	0
LOC_Os11g15070	0.019568	0	0	0	0	0.0214598	0	0	0.0232049	0.0230807	0	0	0.0481561	0.0751699	0.0250225	0.146434	0	0.0230681	0	0.0219122	0	0	0	0
LOC_Os03g09900	15.8692	14.894	27.9668	30.2408	16.0227	18.9972	11.6173	14.7999	10.4517	12.6906	8.94264	11.873	14.7676	12.5464	12.3794	7.06666	9.84521	7.5715	8.63077	8.13708	15.8513	16.3492	21.27	18.5062
LOC_Os06g43630	18.374	24.5854	23.2213	22.6706	18.3653	15.9234	23.9547	26.424	27.9287	21.1974	28.2376	24.1541	22.6938	26.209	24.2019	20.4299	19.0896	23.0711	21.6701	27.3133	19.9271	22.151	20.9774	20.3594
LOC_Os11g02850	0	0	0	0	0	0	0	0	0	0	0	0	0	0	0	0	0.185796	0	0	0	0	0	0	0
LOC_Os12g02440	3.68897	2.37863	3.40301	3.17995	3.31875	4.01819	2.7755	2.22837	2.26887	2.75821	2.93212	2.98365	2.4004	3.04238	4.87717	5.10676	3.40091	3.70017	2.42023	3.13669	2.65771	2.54587	1.89118	2.29425
LOC_Os05g26530	0	0	0	0	0	0	0	0	0	0	0	0	0	0	0	0	0	0	0	0	0	0	0	0
LOC_Os06g35320	0	0.0347012	0	0	1.96476	10.2402	0.389267	0.069804	0	1.36533	4.84491	0	139.932	301.745	76.016	126.276	9.95762	81.2076	26.8654	38.022	39.8661	127.14	51.1948	56.8753
LOC_Os06g04430	0.0956035	0	0.120448	0	0	0	0	0.0864794	0	0.225532	0	0	0	0	0	0	0	0	0	0	0	0	0.115668	0
LOC_Os12g39030	0	0	0	0	0	0	0	0	0	0	0	0	0	0	0	0	0	0	0	0	0	0	0	0
LOC_Os03g05490	0	0	0	0	0.0870735	0	0	0	0	0	0	0	0	0	0	0	0	0	0	0	0	0	0	0
LOC_Os03g41970	0	0	0	0	0	0	0	0	0	0	0	0.054559	0	0	0	0	0	0	0	0	0	0	0	0
LOC_Os03g52780	27.1877	32.0531	33.5288	30.1881	28.3343	23.0918	28.6478	31.006	36.129	29.8835	36.4585	32.1532	23.9967	24.8085	33.0783	25.7421	35.2782	37.723	34.7985	31.3508	23.9759	24.9097	22.0751	25.5532
LOC_Os01g64370	19.1908	19.2138	14.7005	13.0867	16.2744	17.3429	17.4974	13.7301	14.392	22.1231	21.9758	18.7618	29.0854	38.7013	30.3118	36.3854	18.3687	26.683	26.7904	31.2613	23.7163	33.403	20.7105	22.7549
LOC_Os09g17940	0	0	0	0	0	0	0	0	0	0	0	0	0	0	0	0	0	0	0	0	0	0	0	0
LOC_Os02g56050	16.2743	12.9266	19.7371	15.6937	12.1097	10.9255	15.4405	13.6893	9.82992	8.52151	10.2312	14.2929	8.70257	9.73792	9.23842	10.6502	12.4261	10.0409	8.43619	7.06819	9.02591	11.9464	11.1331	9.99168
LOC_Os11g15060	0	0	0	0	0	0	0	0	0	0	0	0	0	0	0	0	0	0	0	0	0	0	0	0
LOC_Os01g25560	22.967	23.8815	27.1798	31.6773	21.8489	26.4326	16.6621	24.3232	18.2999	25.5071	15.127	14.3781	21.2747	16.5219	7.19374	7.44863	17.5455	11.986	22.9013	18.0318	32.6934	22.5715	31.4712	32.3166
LOC_Os02g15740	0.226308	0.087228	0	0	0.0418542	0.0354553	0	0.0584885	0.0766771	0.0762667	0	0.0430937	0.0397811	0.0827958	0	0.0691243	0.0354537	0.076225	0	0.0362028	0	0.121888	0	0
LOC_Os12g18960	527.562	413.39	250.9	251.597	485.931	539.78	553.735	580.911	523.657	423.299	565.643	638.688	599.895	508.206	395.957	335.79	485.109	472.03	416.454	414.303	713.353	569.541	707.215	649.745
LOC_Os04g38240	0	0	0	0	0	0	0	0	0	0	0	0	0	0	0	0	0	0	0	0	0	0	0	0
LOC_Os02g21600	0	0	0	0	0	0	0	0	0	0	0	0	0	0	0	0	0	0	0	0	0	0	0	0
LOC_Os01g34840	0	0	0	0	0	0	0	0	0	0	0	0	0.0165521	0.0172249	0.0344028	0.0143806	0.0442548	0	0	0	0.0185645	0	0.0162749	0
LOC_Os08g44620	10.6258	10.566	7.72969	9.41977	7.84137	7.90233	10.3381	11.1704	9.00937	8.1297	8.90645	8.1084	11.0831	7.25443	6.37654	4.0191	9.27625	7.69436	8.25717	7.19189	8.32305	6.85726	11.2449	9.23984
LOC_Os08g22780	0	0	0	0	0	0	0	0	0	0	0	0	0	0	0	0	0	0	0	0	0	0	0	0
LOC_Os07g48620	0.103756	0.0349926	0.0980394	0.155406	0.167903	0.156457	0.0163557	0.0938536	0.03076	0.0764884	0.0623163	0.0345752	0.0957522	0.166073	0.0663387	0.0831903	0.0426682	0.107025	0.0918339	0.116186	0.16109	0.0977938	0.188297	0.0153514
LOC_Os03g41960	0	0	0	0	0.00622177	0	0	0	0	0	0.00461834	0	0.0059136	0	0	0	0	0	0	0	0	0	0	0
LOC_Os09g17950	0	0	0	0	0	0	0	0	0	0	0	0	0	0	0	0	0	0	0	0	0	0	0	0
LOC_Os03g05480	4.47473	5.92182	5.38037	5.30067	4.03088	4.62746	6.67294	5.66367	7.82848	5.1576	6.99785	6.146	5.02456	4.5316	5.67854	7.80311	5.31761	5.89691	4.07602	5.98249	4.22656	4.42608	4.71397	4.73266
LOC_Os06g04440	0	0	0	0.103604	0.050371	0.21335	0.049067	0.0351951	0.04614	0.229465	0.149559	0	0.239381	0.398575	0.049754	0.124785	0.0853363	0.137604	0.0459169	0.130709	0.214786	0.0977938	0.0470742	0.230271
LOC_Os03g52770	12.6831	15.9745	10.732	12.3265	9.78789	8.7689	15.6834	14.6493	19.7212	10.6979	18.7144	16.8092	10.6959	10.2572	12.4515	12.504	11.9672	12.8133	12.9811	14.1701	9.81326	9.50144	10.4641	10.1686
LOC_Os02g56060	0	0	0	0	0	0	0.00910412	0	0	0	0	0	0	0	0	0	0	0	0	0	0	0	0	0.00854513
LOC_Os01g64380	0	0	0	0	0	0	0	0	0	0	0	0	0	0	0	0	0.139789	0.150272	0	0	0	0	0	0
LOC_Os12g39040	0	0	0	0	0	0	0	0	0	0	0	0	0	0	0	0	0	0	0	0	0	0	0	0
LOC_Os11g15050	0	0	0	0	0	0	0	0	0	0	0	0	0	0	0	0	0	0	0	0	0	0	0	0
LOC_Os03g13430	0	0	0	0	0	0	0	0	0.0395815	0	0	0	0	0	0	0.107048	0.109809	0.157392	0	0	0	0	0	0
LOC_Os02g15750	18.2759	21.3232	29.9744	32.169	17.4786	20.9682	13.8337	16.3455	14.1556	11.7251	13.6466	10.4247	14.4097	15.9704	9.55339	11.6171	16.2051	12.398	10.8568	9.67957	7.75411	9.75091	13.0976	12.2048
LOC_Os02g38990	0	0	0	0	0	0	0	0	0	0	0	0	0	0	0	0	0	0	0	0	0	0	0	0
LOC_Os12g18970	0	0	0	0	0	0	0	0	0.042439	0.0422118	0	0	0.0880716	0	0.0915262	0.0765173	0.156982	0.126566	0.253403	0.160299	0.0493894	0.0449747	0	0.0847201
LOC_Os03g25869	1.23068	1.12558	1.18258	1.44411	1.45822	1.09803	1.31525	1.07549	0.742075	0.910328	0.561255	0.667292	1.12933	0.988259	0.453447	0.512884	2.05871	1.67212	1.45236	1.35476	1.38177	1.3369	1.41325	2.22209
LOC_Os04g38230	0.626972	0.84581	0.412125	0.362931	1.02342	0.568007	1.13444	0.986323	1.13142	1.15751	0.890653	1.23541	1.20753	1.01227	0.871456	0.524556	0.627769	1.15688	0.739908	0.549457	0.752409	0.548123	0.89048	0.613056
LOC_Os01g34830	0.071384	0	0.0899348	0.0950396	0.046207	0	0	0.129143	0.0846516	0.0420992	0.0342989	0.0951509	0.0439184	0.182813	0.045641	0.0381566	0	0.126229	0.0842423	0.239808	0	0.0897095	0.0863655	0
LOC_Os02g21610	0	0	0	0	0	0	0	0	0	0	0	0	0	0	0	0	0	0	0	0	0	0	0	0
LOC_Os07g48610	20.6355	10.1168	3.25367	2.71101	22.7285	32.8155	28.8102	30.0993	17.5507	25.3064	23.1947	22.4086	51.9137	47.9821	39.2479	31.5376	42.2635	43.6472	29.5102	29.5588	48.6637	35.3887	45.3059	42.737
LOC_Os08g44610	0	0	0	0	0	0	0	0	0	0	0	0	0	0	0	0	0	0	0	0	0	0	0	0
LOC_Os08g22770	0	0	0	0	0	0	0	0	0	0	0	0	0	0	0	0	0	0	0	0	0	0	0	0
LOC_Os09g17920	0	0	0	0	0	0	0	0	0	0	0	0	0	0	0	0	0	0	0	0	0	0	0	0.0137643
LOC_Os03g52760	6.26493	4.45139	4.52233	4.77903	4.79132	4.93901	3.93626	5.78802	3.06692	6.15359	2.39959	3.50674	5.18497	4.48215	3.62075	3.36069	6.06348	5.15147	5.65688	5.39267	6.92302	5.57571	7.28305	6.88773
LOC_Os02g56070	0.0287221	0	0.108559	0.0382402	0	0	0.0362211	0.0519619	0	0.135513	0	0.0765699	0.070684	0	0	0.0921163	0.0314975	0	0.0677915	0.0643261	0	0	0.0695002	0.0339971
LOC_Os01g64390	0	0	0	0	0	0	0	0	0	0	0	0	0	0	0	0	0	0	0	0	0	0	0	0
LOC_Os12g39010	0	0	0	0	0	0	0	0	0	0	0	0	0	0	0	0	0	0	0.0228258	0	0	0	0	0
LOC_Os03g05470	2.39961	3.39132	3.25355	2.92097	3.28406	3.03261	3.60253	3.67968	3.25212	2.47995	3.38206	3.0767	2.02469	1.40465	2.60092	1.8568	4.08507	4.82248	4.74672	3.65956	2.61778	2.49867	2.46083	2.70506
LOC_Os06g04450	7.23876	5.11221	2.37742	2.05931	7.40896	8.9394	8.44602	5.14879	6.80498	9.7241	15.2651	8.20566	42.8991	59.2395	42.4456	34.8403	11.1102	30.5968	20.371	32.2853	17.2264	39.168	13.5487	20.2671
LOC_Os11g15040	0.0223075	0	0.252942	0.0593998	0.0288794	0.122321	0.0562635	0.0807141	0.0529072	0.026312	0.128621	0.089204	0.219592	0.0856937	0.0570513	0.0715437	0.195705	0.210381	0.157954	0.19984	0.123144	0.252308	0.323871	0.211235
LOC_Os03g25890	0.0147895	0	0	0	0	0	0	0	0	0	0	0	0	0	0	0.0158108	0	0	0.0174535	0	0	0	0	0
LOC_Os02g15720	0	0	0	0	0	0	0	0	0	0	0	0	0	0	0	0	0	0	0	0	0	0	0	0
LOC_Os01g25540	92.0405	101.201	91.9072	117.548	74.955	74.9921	79.382	98.3069	72.5368	82.4716	55.7768	53.907	86.982	72.4753	52.699	66.2143	76.8873	51.7008	70.9375	70.1652	117.466	72.6405	99.1975	108.887
LOC_Os01g34820	0	0	0	0	0	0	0	0	0	0	0	0	0	0	0	0	0	0	0	0	0	0	0	0
LOC_Os03g13400	0.508858	0.436844	0.611956	1.29338	0.568937	0.989276	1.13759	1.17166	0.466291	1.3641	0.600132	0.308309	1.1669	1.39203	0.6507	0.197817	0.735583	0.981616	1.31022	0.88063	1.27684	1.10457	1.81897	1.50578
LOC_Os02g21620	0	0	0	0	0	0	0	0	0	0	0	0	0	0	0	0	0	0	0	0	0	0	0	0
LOC_Os10g05120	0	0	0	0	0	0	0	0	0	0	0	0	0	0	0	0	0	0	0	0	0	0	0	0
LOC_Os10g28710	76.174	84.9388	93.5731	94.7173	72.2656	70.6047	99.7259	112.312	121.605	75.5706	120.727	98.7467	74.0909	57.572	62.6016	57.3459	94.2113	84.9474	74.5691	71.0283	75.9151	69.1293	81.5117	80.0525
LOC_Os12g18980	0	0	0	0	0	0	0	0	0	0	0	0	0	0	0	0	0	0	0	0	0	0	0	0
LOC_Os05g26500	0	0.014503	0	0	0	0	0	0	0	0	0.010331	0	0	0	0	0	0	0.0126735	0	0	0	0.0135105	0.0130069	0
LOC_Os07g48640	11.9233	11.3935	8.94684	8.71542	11.2743	10.1916	14.2256	9.72799	12.6492	12.4092	14.0697	12.621	8.09085	8.19516	8.93139	6.62326	9.7425	9.12952	11.0361	10.2101	6.85628	9.10806	6.64713	9.61629
LOC_Os04g38260	9.51342	7.92006	5.29099	5.87658	8.21075	6.15651	7.86308	5.89205	9.2997	6.3688	8.25672	8.36823	6.16943	6.63966	10.9597	8.26913	7.04913	9.11856	6.77669	5.80644	5.97322	7.86275	4.76992	5.55423
LOC_Os08g44600	0.117408	0	0.369798	0.156315	0.0759984	0.128759	0.0740309	0.0531014	0	0.138484	0.0564126	0.0782491	0.216702	0.15034	0	0	0.0643765	0	0	0.131473	0.0810159	0	0.142049	0.208456
LOC_Os09g17930	0	0	0	0	0	0	0	0	0	0	0	0	0	0	0	0	0.0202453	0	0	0	0	0	0	0
LOC_Os02g56080	1.75215	1.83845	1.90089	2.78639	2.14233	1.28103	1.59584	2.28935	1.32749	1.49261	1.91762	2.1409	0.718664	0.872517	0.871329	1.35283	2.13496	1.7213	1.09132	1.47155	2.61961	2.38546	1.70768	1.90112
LOC_Os12g39020	0	0	0.306596	1.72799	0	0	0	0.0733765	0	0	0.155904	0	0	0	0	0	0	0	0	0	0	0	0	0
LOC_Os06g04460	29.0724	29.1839	27.9608	27.6002	39.6118	42.158	32.4627	37.166	31.3752	39.725	30.9288	38.6689	31.5599	32.0853	28.8972	22.9938	34.0663	34.3092	37.0641	37.2608	48.7136	43.9681	40.7098	38.0592
LOC_Os03g41940	0	0	0	0	0	0	0	0	0	0	0	0	0	0	0	0	0	0	0	0	0	0	0	0
LOC_Os01g71590	9.59488	12.2779	15.1784	12.8977	11.7626	8.83078	11.2246	7.35357	10.5184	6.84133	10.7028	13.2212	4.47957	6.83442	8.63989	8.80622	17.1533	12.5659	9.7394	8.48148	10.0483	10.6235	7.428	7.66875
LOC_Os03g52750	7.4887	5.72105	7.24552	8.06992	7.95411	8.19001	6.00028	5.48282	5.8386	6.19776	6.79881	6.67306	8.60379	9.43028	7.72441	6.01542	7.44101	6.53579	8.76439	8.687	8.05101	9.90514	6.98299	7.22347
LOC_Os03g05460	5.29497	4.729	4.01495	2.74153	4.91902	4.43581	5.28629	4.2131	3.77909	5.95635	4.54649	4.67259	5.58029	5.83847	12.5387	9.59157	5.67221	5.7508	5.14942	6.89007	3.45075	5.51442	3.38107	5.07778
LOC_Os02g15730	0	0	0	0	0.0679515	0.172688	0	0	0	0	0.100879	0	0.129172	0	0.201358	0.224451	0.0575602	0.495014	0.185829	0	0	0.0659629	0	0.186384
LOC_Os11g15030	0	0	0	0	0	0	0	0	0	0	0	0	0	0	0	0	0	0	0	0	0	0	0	0
LOC_Os01g25550	0	0	0	0	0	0	0	0	0	0	0	0	0	0	0	0	0	0	0	0	0	0	0	0
LOC_Os01g34810	0	0	0	0	0	0	0	0	0	0	0	0	0	0	0	0	0	0	0	0	0	0	0	0
LOC_Os01g71599	0	0	0	0	0	0	0	0	0	0	0	0	0	0	0	0	0	0	0	0	0	0	0	0
LOC_Os10g28700	0.708889	1.6394	1.78622	2.08985	0.655522	1.22166	0.766262	0.54963	0.240184	0.955594	0.486586	0.404961	0.996886	1.16708	0.129499	0	0.333167	0.417844	0.41829	0.56701	0.768681	1.14541	1.04145	0.839082
LOC_Os04g38250	0	0.102012	0	0	0	0	0	0	0	0	0	0	0	0	0	0	0	0	0	0.254033	0	0	0	0
LOC_Os02g21630	5.83729	5.18164	5.82609	5.65214	3.95842	4.18462	7.74375	8.0003	6.74243	5.30546	7.69782	6.50083	5.34814	3.97998	3.55449	3.3228	5.84712	4.49823	5.36786	4.7256	5.19624	6.44664	6.26748	6.49061
LOC_Os10g05110	0	0	0	0	0	0	0	0	0	0	0	0	0	0	0	0	0	0	0	0	0	0	0	0
LOC_Os12g18990	0	0	0	0	0	0	0	0	0	0	0	0	0	0	0	0	0	0	0	0	0	0	0	0
LOC_Os07g48630	13.2322	13.2677	30.6084	26.6444	18.1469	20.4758	19.1352	18.7094	13.8804	14.5806	13.2645	11.6254	14.9998	9.94327	19.2388	14.268	19.52	16.8275	17.0644	16.4319	23.3046	19.2482	32.6576	27.0164
LOC_Os08g22790	0	0	0	0	0.018362	0	0	0	0	0	1.30847	0	0	0	0	0.0151629	0	0	0	0	0	0	0.823691	0
LOC_Os03g17000	49.7921	61.9546	54.7643	53.4017	42.1208	41.5324	50.8571	50.9972	62.598	47.4131	60.4779	55.9253	39.6768	36.2445	52.7033	44.5115	47.5728	46.256	45.3103	48.8384	46.6673	45.3277	51.5531	48.6809
LOC_Os01g34880	3.42178	3.92526	4.13505	4.36976	2.35053	2.80806	3.84549	3.11627	3.97494	3.02016	2.95269	5.49186	2.66374	3.30852	1.75619	2.06543	3.52268	2.25016	3.87331	2.6848	2.37722	3.13008	3.26687	2.50727
LOC_Os02g15780	18.4294	10.2781	4.66969	4.52352	14.262	14.9043	12.075	4.47032	6.71515	12.0226	10.5865	12.6258	18.243	20.4346	19.2219	17.6107	8.5809	11.7732	16.0384	20.7526	11.083	15.5266	7.84764	10.968
LOC_Os02g38960	0	0	0	0	0	0	0	0	0	0	0	0	0	0	0	0	0	0	0	0	0	0	0	0
LOC_Os03g13460	9.03589	11.869	15.5782	17.8151	9.26317	8.74783	12.7445	13.7953	16.3934	9.2046	11.9654	11.4248	4.66817	4.52573	4.98949	4.52949	9.54159	7.54313	8.45682	7.03204	6.14561	6.28902	6.7869	6.38397
LOC_Os07g32530	6.40773	6.67512	6.42095	5.87959	4.69223	4.72099	7.01993	6.80326	8.22947	5.17972	7.64355	7.53534	4.3685	3.40557	4.71385	3.87473	6.37577	5.20605	5.08023	5.66551	4.74595	3.99526	5.74706	5.24184
LOC_Os02g56010	0.146852	0.0283013	0.37003	0.391033	0.135796	0.253077	0.132281	0.45544	0.24878	0.247448	0.14112	0.139818	0.0774422	0.0537264	0.0536533	0.112137	0.299078	0.173119	0.148546	0.211429	0.347429	0.369103	0.15229	0.198654
LOC_Os04g51410	7.94351	6.46887	13.4862	16.8956	14.2969	13.4391	8.12393	9.33227	5.16946	11.1406	6.14401	6.26257	20.5023	16.808	11.9539	10.615	12.6948	13.7039	12.804	9.87145	19.5857	12.5393	19.6315	18.1742
LOC_Os11g15020	0	0	0	0	0	0	0	0	0	0	0	0	0	0	0.0978022	0.0817642	0	0	0	0	0	0	0	0
LOC_Os01g64330	0.059597	0.100498	0.0375424	0.0793466	0.0192886	0.0490191	0.0939464	0.0673866	0.0530054	0.0175739	0.0859063	0	0.0183333	0.0572351	0.152419	0.191137	0.032678	0.0526928	0.017583	0.083421	0.0205621	0.0187242	0.0180262	0
LOC_Os07g48660	0.0318426	0.0429569	0.481411	0.508737	0.989365	0.558737	0.481876	0.576072	0.377609	0.525823	0.152999	0.169778	0.156727	0.122322	0.0814372	0.0680828	0.663471	0.337844	0.488518	0.213944	0.483397	0.440188	0.154102	0.150763
LOC_Os03g52740	0	0	0	0	0	0	0	0	0	0	0	0	0	0	0	0	0	0	0	0	0	0	0.0259512	0
LOC_Os09g17980	0	0	0	0	0	0	0	0	0	0	0	0	0	0	0	0	0	0	0	0	0	0	0	0
LOC_Os06g04470	31.0766	30.6773	24.9481	22.8023	24.9246	26.065	27.3218	25.4314	24.8988	26.3152	28.6929	30.6615	23.014	20.7989	19.5488	17.2879	20.8511	20.8378	22.1568	24.4747	25.0867	25.546	23.3222	22.8168
LOC_Os12g39070	7.90902	9.50686	8.17589	8.50497	7.35112	5.56003	7.80016	9.08034	8.65755	9.08961	7.89264	7.56882	6.67509	5.71291	4.53817	5.04058	8.50648	8.66626	8.49602	6.86949	7.69651	8.0917	8.09677	7.62128
LOC_Os12g39080	3.23167	1.78019	5.56438	6.77659	6.41506	7.76749	3.15845	3.48354	1.2455	3.93886	1.44925	1.2205	3.14807	3.03462	2.27287	2.3608	5.02059	3.36525	3.01925	2.80459	3.04763	4.23052	3.58408	3.79331
LOC_Os04g38280	3.18233	1.76774	1.41506	0.996919	5.93744	6.46675	2.36071	0.338661	0.998948	3.0912	1.97878	3.11902	2.41858	2.39703	2.87251	1.30079	3.48984	1.1034	2.76144	1.57216	3.22931	3.76404	0.792691	1.77261
LOC_Os01g13810	1.14636	0.334374	0.156137	0.0824997	2.16595	1.12127	0.351647	0.224206	0.771564	0.694345	0.297733	1.61063	0.724348	0.476076	0.871617	0.397465	0.543624	0.511342	1.02378	0.797971	0.598618	0.739792	0.29988	0.146691
LOC_Os04g34000	3.49948	2.86919	2.86959	3.17305	2.83153	2.91144	4.90773	3.67034	5.13371	4.18106	5.16029	5.08684	4.25036	4.98324	7.04033	7.3855	3.39101	4.69445	4.73507	4.23965	3.62216	4.32203	3.35794	3.26733
LOC_Os08g22740	0	0	0	0	0	0	0	0	0	0	0	0	0	0	0	0	0	0	0	0	0	0	0	0
LOC_Os02g56014	218.04	114.39	138.859	128.921	247.33	259.539	108.629	73.522	66.3262	184.155	85.5077	104.254	131.203	157.025	123.728	109.674	104.303	87.7077	152.836	125.849	183.891	215.566	113.355	148.779
LOC_Os02g21640	1.70015	1.41661	1.07099	1.46465	2.91311	2.52258	1.5765	1.89975	1.18597	2.35923	1.15326	1.06645	1.90741	0.576271	1.21492	1.01569	1.8096	1.59161	1.77035	1.1199	1.44921	1.19399	0.846985	2.01239
LOC_Os10g05140	0	0	0	0	0	0	0	0	0	0	0	0	0	0	0	0	0	0	0	0	0	0	0	0
LOC_Os03g13470	0	0	0	0	0	0	0	0	0	0	0	0	0	0	0	0	0	0	0	0	0	0	0	0
LOC_Os02g56020	22.9334	12.8578	17.9279	19.2654	25.1965	22.1934	15.3191	10.8674	12.8539	22.1693	12.9562	15.9784	13.0748	20.0332	15.9433	13.1005	16.2198	16.0199	20.574	17.0408	19.6384	18.2521	15.1491	16.3693
LOC_Os01g34870	4.694	4.61577	2.31566	2.56005	2.96522	2.79098	5.20635	1.73933	5.46584	3.90233	6.68466	5.20147	4.21013	3.83811	4.66455	4.11124	4.03124	3.60018	4.47166	3.60978	2.41952	4.01561	1.67637	2.81151
LOC_Os02g15790	12.7363	8.39417	4.73628	4.57364	10.0693	11.4442	10.7486	4.63178	11.8369	12.9203	13.7341	13.8234	14.5154	14.3999	18.2758	15.7985	9.06259	10.8502	16.2926	16.8025	9.43708	15.2729	8.19479	8.24739
LOC_Os02g38950	6.25563	5.60575	5.80428	5.65267	5.87658	4.73047	6.29404	5.74033	6.40064	6.57949	7.09657	5.41846	4.55733	4.9739	4.07188	4.94931	5.77042	4.65903	6.12983	6.24639	5.32956	5.16536	4.37171	4.51756
LOC_Os07g32540	0	0	0	0	0	0	0	0	0	0	0	0	0	0	0	0	0	0	0	0	0	0	0	0
LOC_Os03g17010	24.805	29.0469	31.1228	28.047	23.43	22.9272	23.8692	30.6363	27.7073	25.6199	25.85	25.3843	22.6454	22.299	27.5521	23.9205	29.6269	31.9859	30.389	30.8557	26.9043	21.7387	22.6005	25.1416
LOC_Os11g15010	7.6899	6.39531	6.85337	7.67866	5.37364	5.24688	9.75274	7.52907	9.53366	5.12784	11.8404	9.92989	7.60746	7.55298	12.3197	8.75807	10.7329	12.3876	8.86881	8.90471	5.78872	5.98511	6.3435	6.54221
LOC_Os03g52730	28.3558	26.6375	20.6004	24.3049	23.044	27.2838	33.3057	29.7311	29.3553	32.4208	29.0391	27.8096	25.2134	23.7999	28.8491	27.8799	23.9234	19.8127	30.6301	25.6804	26.3935	23.5141	24.09	27.9778
LOC_Os12g13400	0.0253334	0	0.0319169	0	0	0.0277826	0.0319477	0	0	0.119525	0	0	0.155862	0.0973177	0.0323951	0.0270828	0	0.0298648	0.0597934	0.0283684	0.139848	0.127348	0	0.209903
LOC_Os04g51400	17.5463	8.66311	5.3235	5.08535	17.8633	22.5413	21.1038	13.3668	17.2971	24.0187	23.0095	18.7742	35.8077	32.9834	31.809	28.0475	19.6868	32.8423	28.6515	40.4729	30.6726	35.7311	26.341	31.9302
LOC_Os01g64340	0	0	0	0	0	0	0	0	0	0	0	0	0	0	0	0	0	0	0	0	0	0	0	0
LOC_Os07g05870	8.7227	7.92329	6.55707	5.80664	6.36141	5.67582	8.69008	5.75987	6.37875	6.79045	7.26461	8.02254	8.80116	5.65913	8.43996	5.8126	8.35394	8.43199	8.37238	8.66068	5.5776	5.80984	5.69881	5.85066
LOC_Os04g51404	0.038572	0	0	0.0256771	0	0	0	0.0174454	0	0	0	0	0.0474622	0.0246956	0.0246619	0	0	0	0.02276	0	0	0	0	0
LOC_Os06g04480	0.0415238	0	0	0.221137	0	0	0.0523652	0.0751217	0	0.195912	0.0399031	0.0553489	0.102189	0	0	0	0.0455362	0.0489511	0.0980068	0.0929967	0.114612	0.208735	0.100477	0.14745
LOC_Os04g38270	5.54814	4.31319	2.7249	1.41892	4.22031	5.19075	5.17835	2.09819	4.12602	5.73072	5.03037	5.38984	5.32266	8.30847	7.57567	7.13761	3.33431	3.65826	6.1776	6.73932	4.7585	6.73609	3.03392	4.34096
LOC_Os01g13800	9.21363	12.1847	20.203	23.9084	13.1167	9.88193	12.6021	13.0664	14.6736	10.4143	9.42855	9.66277	10.2337	7.68304	4.98308	3.42405	12.9607	9.35135	9.86532	7.63944	9.01726	8.43934	12.439	10.3498
LOC_Os12g39090	4.89677	4.40395	5.40157	6.72231	4.59253	5.63272	4.08939	4.17351	3.74222	5.4421	3.51354	4.35141	4.73997	4.84901	4.20232	3.67606	5.51314	4.87468	5.39356	4.97162	5.19609	4.56753	5.23986	5.12632
LOC_Os01g71570	0.210228	0.850816	0.529721	0.373192	0.181441	0.461104	0.44186	0.190164	0.415502	0.578589	0.134682	0.280222	0.258681	0.0897316	0.268828	0	0.307389	0.165221	0.330794	0.156942	0	0.440328	0.339132	0.414729
LOC_Os07g48650	0.0617508	0.0208261	1.05028	0.801589	0.0199857	0.0169302	0.0194683	0	0.018307	0.054627	0.0593406	0	0.0949791	0.158143	0.0789637	0.115526	0.152365	0.0727962	0.182185	0.0172872	0.106526	0.155207	0	0.0365459
LOC_Os09g17990	0	0	0	0	0	0	0	0	0	0	0	0	0	0	0	0	0	0	0	0	0	0	0	0
LOC_Os10g05130	1.13149	1.29159	1.93727	2.04723	0.938997	0.763621	0.365875	0.446144	0.584885	0.239546	0.473964	0.541411	1.10669	0.743009	0.519398	0.341176	0.477242	0.615638	0.308148	0.389861	0.920912	0.437528	0.596727	0.99589
LOC_Os02g21650	23.6736	16.0565	12.1115	10.4046	21.97	18.1449	17.69	13.2508	13.8429	24.5293	18.3819	19.744	19.031	20.8512	21.6172	19.2259	14.63	17.5774	21.455	21.8229	16.2905	17.1767	13.8067	16.7199
LOC_Os04g38274	0	0	0	0.197269	0	0	0	0	0	0	0	0	0	0	0	0	0	0	0	0	0	0	0	0
LOC_Os04g51430	3.84782	4.8966	4.49601	5.07647	3.71629	3.3395	5.95278	6.77178	8.01886	3.283	6.30527	5.47784	5.14266	3.66461	3.92739	3.46991	6.97533	6.77841	6.13694	5.3347	4.27473	3.34437	5.48934	4.6268
LOC_Os02g21660	133.148	100.971	64.1424	59.3556	94.9972	84.7042	111.655	65.5406	103.738	118.404	134.425	122.833	72.0396	83.2469	104.186	85.9105	69.8638	74.4945	117.311	125.978	74.0115	90.4075	52.1962	63.1241
LOC_Os02g38980	27.6706	30.6283	38.4652	36.5056	27.8585	26.08	33.8688	32.5106	40.4918	29.3063	36.2515	34.5223	32.0306	29.118	43.7552	55.6313	32.3	31.9287	32.5136	29.4577	25.585	24.9074	28.8443	28.5735
LOC_Os01g34860	2.02778	1.76342	1.30905	1.22717	2.06109	2.31572	2.64175	1.65235	2.06683	2.23367	1.88422	2.5689	3.15503	3.1545	3.3645	2.41863	2.07671	1.89659	2.76881	2.8337	1.82712	2.42199	2.18978	2.34069
LOC_Os02g15760	0.289568	0.564256	0.121607	0.257018	0.0833059	0.105854	0.324597	0.203726	0.343388	0.11385	0.0618369	0.214433	0.0395899	0	0	0	0.246983	0	0.0379698	0.0720576	0.0888059	0.0808679	0.194634	0.11425
LOC_Os02g56030	6.57991	6.27853	8.73467	8.97407	7.10558	6.82884	6.11208	9.436	10.4292	9.01045	6.44646	4.32115	2.40919	3.12361	1.27237	1.16666	5.06861	2.34597	6.32575	3.19887	3.8095	2.78325	5.32018	4.40707
LOC_Os03g41990	0	0	0	0	0	0	0	0	0	0	0	0	0	0	0	0	0	0	0	0	0	0	0	0
LOC_Os01g25580	0	0	0	0	0	0	0	0	0	0	0	0	0	0	0	0	0	0.00819666	0	0	0	0	0	0
LOC_Os07g32510	4.71022	6.79467	7.2269	8.00965	3.74325	2.16512	5.17546	5.18877	9.77033	4.2906	7.03605	4.76583	4.11256	4.18018	5.56598	4.15468	5.81318	4.12332	4.71478	4.00376	2.25264	2.77412	4.28818	3.07285
LOC_Os03g17020	26.7628	30.6398	29.104	26.7668	30.6486	29.2285	29.5753	31.0848	26.824	30.1055	25.2917	24.7766	33.5684	33.2275	39.4498	44.3696	40.3827	39.1375	30.0339	32.3508	29.4814	30.4025	32.3349	28.7664
LOC_Os06g04490	0	0.254313	0	0.250985	0.244051	0	0	0	0	0.222355	0.0905781	0	0	0	0	0	0	0	0	0	0	0	0	0
LOC_Os07g05880	12.4044	14.8162	18.5965	19.3928	11.9747	10.6138	14.4888	15.0253	13.486	12.7936	14.4277	14.3021	6.99669	6.78235	5.57786	6.55759	10.9123	8.37902	10.2724	7.23958	10.3197	9.81334	12.2983	10.0496
LOC_Os09g17960	0	0	0	0	0	0	0	0	0	0	0	0	0	0	0	0	0	0	0	0	0	0	0	0
LOC_Os12g13410	0	0	0	0.112075	0	0	0.106158	0.0761454	0	0	0	0	0	0	0.107644	0.089992	0	0	0.0993423	0	0	0	0	0
LOC_Os11g15000	24.4336	25.3417	29.1283	27.6335	27.6071	28.5246	24.6283	22.379	21.861	25.6176	22.6805	20.7786	25.0543	23.4373	24.1893	17.3203	25.4982	26.2231	22.4271	24.1736	26.2873	26.4139	22.2507	22.6497
LOC_Os01g64350	6.8168	6.41761	8.79497	13.7835	7.07892	7.47584	8.68853	6.90815	6.89499	5.95514	7.93444	8.74628	10.0252	10.2926	8.48389	9.27502	8.17509	7.86422	7.54997	6.59253	7.9236	7.16953	8.02694	8.54339
LOC_Os07g48680	0.585197	0.910907	0.964127	1.13872	0.349661	0.69114	0.624449	1.14013	1.01425	1.00882	0.129774	0.600027	0.166171	0.40349	0.287815	0.240618	0.987299	0.742937	0.531236	0.604896	0.248497	0.509142	0.272313	0.372977
LOC_Os03g52720	3.55474	4.9981	7.44317	5.26599	2.7223	2.85517	3.5989	3.75894	6.4122	3.42516	4.81125	5.73931	3.94279	2.82084	5.12181	4.12134	3.01976	2.65599	3.9587	6.27925	4.76762	3.39766	4.2402	3.79276
LOC_Os04g34020	0	0	0	0	0	0	0	0	0	0	0	0	0	0	0	0	0	0	0	0	0	0	0	0
LOC_Os08g22760	0	0	0	0	0	0	0	0	0	0	0	0	0	0	0	0	0	0	0	0	0	0	0	0
LOC_Os01g13830	0.0302133	0.122277	0.0761299	0	0	0.0994029	0.0381017	0.0273298	0	0.0356371	0.116136	0.120818	0.0743539	0	0.0386352	0.129198	0.165664	0	0.213934	0.270663	0	0.0379696	0.0365543	0.0715244
LOC_Os01g71540	21.286	20.6501	21.0075	24.7999	23.7842	24.2665	25.9532	27.9374	22.4811	18.4096	23.3134	22.6864	13.1053	10.0793	15.9436	15.7219	19.9988	22.2954	21.3088	22.0362	13.7034	13.6112	14.9577	12.2509
LOC_Os10g05160	0	0	0	0	0.0528281	0	0	0	0	0	0	0	0	0	0	0	0	0	0	0	0	0	0	0
LOC_Os04g51420	0	0	0	0	0	0	0	0	0	0	0	0	0	0	0	0	0	0.0754955	0	0	0.088381	0	0.077481	0
LOC_Os02g38970	14.3776	24.1148	34.3176	39.9842	19.0782	18.0576	26.87	33.3858	35.1249	23.5318	29.8056	21.7706	12.1597	7.98748	6.90512	7.39371	23.1034	15.2089	20.7815	18.2447	19.9339	17.0824	22.8823	20.6075
LOC_Os02g21670	0	0	0	0	0	0	0	0	0	0	0	0	0	0	0	0	0	0	0	0	0	0	0	0
LOC_Os03g13450	1.81162	1.13828	0.500255	0.660813	1.28511	0.81648	0.594626	0.740794	0.735731	1.25868	0.953925	1.1247	5.49658	4.98909	24.4989	114.877	1.03416	1.17023	0.556452	0.277898	0.547984	0.218313	0.690577	0.969359
LOC_Os01g34850	0	0	0	0.0328377	0	0	0	0	0	0	0	0	0	0	0	0	0	0	0	0	0	0	0	0
LOC_Os02g15770	0	0	0	0	0	0	0	0	0	0	0	0	0	0	0	0	0	0	0	0	0	0	0	0
LOC_Os07g32520	0	0	0	0	0	0	0	0	0	0	0	0	0	0	0	0	0	0	0	0	0	0	0	0
LOC_Os02g56040	6.86069	7.73463	7.78659	8.07331	7.67414	6.69271	8.21076	6.99705	7.53659	6.44173	7.69484	7.38329	5.35693	4.90271	5.11971	8.66419	7.43839	6.87353	5.82581	6.46383	5.98138	5.4223	6.30184	5.98126
LOC_Os12g39060	0	0	0	0	0	0	0	0	0	0	0	0	0	0	0	0	0	0	0	0	0	0	0	0
LOC_Os03g17030	2.63782	1.14224	0	0	2.86686	7.05353	5.48261	1.25195	1.37095	7.56711	11.7511	1.54099	34.3613	48.7265	50.2635	55.5116	12.0708	34.3405	23.9045	44.1252	20.1795	33.1909	12.4308	19.9672
LOC_Os03g41980	0	0	0	0	0	0	0	0	0	0	0	0	0	0	0	0	0	0	0	0	0	0	0	0
LOC_Os01g25590	0	0	0	0	0	0	0	0.0231273	0	0	0	0	0	0	0	0	0	0	0.0150864	0	0	0	0	0
LOC_Os12g13420	0.624957	0.632318	0.0656139	0.346691	1.28103	1.5421	1.51058	0.706641	0.555835	2.51858	2.5524	1.24955	3.84499	9.66971	7.52544	6.06868	2.7985	4.42045	4.42518	3.79073	2.58747	5.10506	1.13418	1.91098
LOC_Os01g64360	5.55053	3.64915	6.99296	4.86423	6.04875	5.4322	6.46808	5.0208	7.62364	4.97235	5.23261	5.24454	8.81825	6.5676	31.4007	36.8422	5.35491	6.33628	5.63826	4.87797	6.10873	4.72388	6.71543	5.19772
LOC_Os07g05890	0	0	0	0	0	0	0	0	0	0	0	0	0	0	0	0	0	0	0	0	0	0	0	0
LOC_Os09g17970	0.0779679	0	0.0327433	0	0.0672918	0.0855058	0	0.0705269	0.0616395	0.0306548	0.0499498	0.0692846	0.0959381	0.0332791	0.0664675	0	0.0570013	0	0.0613415	0	0.0358673	0.0326612	0.0628875	0
LOC_Os07g48670	0	0	0	0	0	0	0	0	0	0	0	0	0	0	0	0	0	0	0	0	0	0	0	0.0474331
LOC_Os04g34010	0.115716	0	0.11663	0.0616251	0.089884	0.203045	0.0583713	0.083738	0.109779	0.24568	0.0222399	0	0.113909	0	0.088783	0.148448	0.126898	0.136414	0.13656	0.0518316	0	0.058169	0.196002	0.219149
LOC_Os08g22750	0	0	0	0	0	0	0	0	0	0.0238838	0.0194585	0	0.0498317	0.0259285	0	0.0432942	0	0	0.0238963	0	0	0.0254471	0	0
LOC_Os04g38290	1.84129	2.21463	1.62106	1.21097	3.10174	4.1116	1.97233	1.6455	1.35483	2.14567	2.3237	2.21778	1.65149	1.49135	2.3971	1.76685	1.77594	1.47761	2.21223	2.11157	2.03596	2.46732	1.26149	2.25824
LOC_Os01g13820	0	0	0	0	0	0	0.0239759	0	0	0	0	0	0	0	0	0	0	0	0	0	0	0	0	0
LOC_Os01g71558	0	0	0	0	0	0	0	0	0	0	0	0	0	0	0	0	0	0	0	0	0	0	0	0
LOC_Os10g05150	0	0	0	0	0	0	0	0	0	0	0	0	0	0	0	0	0	0	0	0	0	0	0	0
LOC_Os01g71630	79.6479	99.6462	97.4816	94.5473	63.0962	63.8035	101.046	116.446	120.184	72.6069	110.36	112.865	82.6781	68.8644	83.6456	77.5736	94.8971	93.001	89.2697	82.4923	76.6076	65.598	83.4462	80.3705
LOC_Os01g49470	10.0267	12.7299	11.4872	11.4156	9.45033	8.48852	14.0626	14.1217	19.0133	9.18495	17.4876	13.6523	11.3691	11.7231	11.5035	9.58702	10.8517	10.8038	10.5278	11.3118	9.45351	11.3759	12.2444	11.0363
LOC_Os10g28780	0.0697109	0.0470214	0.0439135	0.0464061	0.045124	0	0.0439558	0	0.0826676	0	0.06699	0	0	0	0	0	0	0	0	0	0	0	0	0
LOC_Os03g05500	26.7203	23.5059	0.551873	0.712797	19.0289	13.5042	14.4239	21.9249	22.1633	19.7484	22.1696	26.4692	7.12675	6.66853	5.97483	2.1333	7.57911	4.01636	11.3153	3.76062	6.91847	6.30005	12.0715	12.847
LOC_Os07g25260	0.0580672	0	0	0	0.112761	0	0	0	0.0688597	0	0	0.0387002	0	0.0743546	0	0.155192	0	0.0684537	0	0	0.0400686	0	0	0
LOC_Os07g32560	2.45457	2.08756	2.65547	3.09037	1.89971	1.90186	1.14396	1.35149	1.5503	2.36021	1.28194	0.924639	3.93952	3.41636	1.33057	2.4244	1.78475	1.54116	2.20401	1.22493	2.13559	1.60941	2.42096	3.44223
LOC_Os01g64560	5.96408	6.40855	8.22752	8.80225	5.32697	5.05761	7.82733	8.08187	9.855	5.7123	8.66358	9.10527	5.90224	4.73609	4.80354	4.16411	7.00937	5.66829	5.90623	5.92788	6.12531	4.79342	6.50259	6.38905
LOC_Os03g39010	10.7935	11.8615	14.9074	15.1132	12.1551	11.3939	11.3066	11.469	11.9783	10.5752	12.2951	13.6435	9.87216	9.0662	6.44595	6.23222	11.6888	8.75495	10.1493	9.41506	11.4706	10.3486	11.3828	9.88363
LOC_Os06g23610	0	0	0	0	0	0	0	0	0	0	0	0	0	0	0	0	0	0	0	0	0	0	0	0
LOC_Os09g37070	4.91591	4.95988	5.28263	5.03248	7.38029	6.95416	5.39192	2.80257	4.1395	5.14059	3.25522	4.73552	3.27863	4.68141	3.9619	3.40053	5.23238	5.18647	5.02138	3.60822	3.79125	4.1013	3.87345	3.81397
LOC_Os11g19470	0	0	0	0	0	0	0	0	0	0	0	0	0	0	0	0	0	0	0	0	0	0	0	0.148062
LOC_Os12g13580	0	0	0	0	0	0	0	0	0	0	0	0	0	0	0	0	0	0	0	0	0	0	0	0
LOC_Os11g19490	0.635117	0.571198	0.844621	0.892562	0.137038	0.386955	0.26698	0.670254	0.251054	0.291328	0.23735	0.47032	0.477583	0.225906	0.0451197	0.150883	0.541713	0.249573	0.541319	0.118534	0.29217	0.221712	0.597653	0.459409
LOC_Os10g28790	0.214725	0.241393	0.270526	0.333528	0.0926611	0.0392473	0	0.032372	0.212195	0.295483	0.103172	0.0954053	0	0	0.0915262	0	0.0392456	0.0421887	0	0	0	0	0	0
LOC_Os01g71620	1.69124	1.67244	1.87043	2.5981	0.822295	1.1162	2.25826	1.96594	2.904	1.29078	3.39018	2.67255	2.00571	1.71485	1.4483	1.57895	2.40015	1.9757	1.86041	2.43372	2.04888	1.80804	2.48134	2.29171
LOC_Os01g49460	0	0	0	0	0	0	0	0	0	0	0	0	0	0	0	0	0	0	0	0	0	0	0	0
LOC_Os07g05720	7.29198	8.42451	15.2317	18.8085	10.2783	9.72998	6.91489	8.1116	5.80249	7.50061	5.41561	5.07562	8.80866	6.6312	3.8954	3.58227	10.2098	10.0103	6.9428	6.54524	9.03875	7.82406	10.9876	8.65374
LOC_Os01g71624	0	0	0	0.029229	0.0284215	0	0	0.0198586	0	0.0258948	0.0421938	0	0.0540275	0	0.0280734	0.0469395	0.0240752	0.0517613	0.0518166	0.0737516	0.0302979	0.0275897	0	0.0259858
LOC_Os07g25270	0	0	0	0	0	0	0	0	0	0	0	0	0	0	0	0	0	0	0	0	0	0	0	0
LOC_Os06g04290	331.759	246.558	208.759	176.956	296.316	295.675	218.446	145.849	181.73	301.915	244.928	260.904	222.081	263.591	261.839	233.487	196.615	206.406	277.522	277.452	247.577	288.492	187.983	226.034
LOC_Os07g32550	2.07058	0.74252	0.990633	1.11665	1.8323	1.95458	1.81791	1.70701	1.55406	1.57666	0.755605	1.08302	1.32228	0.973283	1.50821	1.09277	2.73054	1.94657	1.97958	2.05449	1.30218	1.5481	1.14158	1.24094
LOC_Os03g05510	0	0	0	0	0	0	0	0	0	0	0	0	0	0	0	0	0	0	0	0.172938	0	0	0	0
LOC_Os09g37060	0.899518	0.707866	1.82584	2.86095	1.84382	1.26051	1.00833	0.723263	1.18523	1.41466	0.720341	0.599504	0.55342	0.223966	0.255613	0.213696	2.13728	0.589119	1.29745	0.39172	1.27589	0.816429	1.42084	1.15345
LOC_Os11g15200	0	0	0	0	0	0	0	0	0	0	0	0	0	0	0	0.176651	0	0.194797	0	0	0	0	0	0
LOC_Os06g23600	0.73967	0.0712745	0.332818	0.211025	0.47879	0.173824	0.399767	0.143374	0.438573	0.436226	1.0662	0.985939	0.325054	0.270612	0.540486	1.2426	0.173817	0.435987	0.685854	0.76912	0.437486	0.265587	0.447453	0.562831
LOC_Os03g39000	74.6359	55.1799	44.1416	41.7438	91.0966	104.62	68.7218	35.2011	45.9546	91.7632	66.0539	60.5602	116.502	147.07	176.336	131.949	77.3446	124.295	112.235	128.249	101.969	145.323	62.3425	83.174
LOC_Os01g64550	0	0	0	0	0	0	0	0	0	0	0	0	0	0	0	0	0	0	0	0	0	0	0	0
LOC_Os12g13570	3.20563	3.28343	1.54069	1.28038	2.18261	1.31507	2.36566	0.719554	2.68916	1.70849	3.17179	3.87729	1.62162	2.18922	2.27733	1.80234	1.8879	1.5536	2.33989	1.92778	1.32721	1.26825	0.632036	0.997779
LOC_Os11g19480	1.14059	0.722248	1.58363	1.95244	0.813645	1.48061	1.43839	1.34757	1.21457	0.878593	0.514483	0.589522	0.257782	0.208645	0.267893	0.348387	1.07212	0.521379	0.686758	0.755915	0.289121	0.46805	1.211	1.12965
LOC_Os01g18170	1.93993	3.65555	5.93559	5.41157	2.43172	1.68848	1.24263	2.39543	1.67972	2.1429	2.30807	2.01119	1.93237	1.02517	0.86627	0.691296	1.08058	0.617107	1.48991	1.20685	2.93223	1.89618	3.09217	3.20741
LOC_Os10g28760	0	0.235721	1.14473	1.0236	0.316693	0.038325	0.264424	0.0316113	0.290092	0.16488	0.302242	0.0465817	0	0	0	0	0	0	0	0	0	0	0	0
LOC_Os01g64540	0	0	0.53516	0.365935	0.194087	0.137011	0.0315103	0.135612	0.0296307	0.117888	0.0240114	0.0666115	0.0307456	0	0.0639031	0	0.164407	0.176736	0.0884622	0.0559601	0.344835	0.157006	0.0906919	0.0591512
LOC_Os01g49490	10.7042	9.67296	6.83975	6.75066	11.0729	9.77318	12.3363	10.7482	12.1471	13.6527	16.1432	11.3325	11.2177	11.6736	14.1464	12.2646	9.88508	13.766	15.2313	14.51	11.7333	11.843	8.48921	10.6089
LOC_Os01g71650	0.0579415	0.0781654	0.072999	0.0771426	0	0	0	0	0.137421	0	0	0	0	0	0	0	0	0	0	0	0	0	0	0
LOC_Os07g05710	8.72902	5.02433	6.15858	4.80363	7.38308	8.29654	7.77904	5.89564	8.00509	7.68769	9.50676	10.5493	6.0149	3.72581	5.20903	3.11059	4.85007	6.03702	7.27963	8.73212	6.42492	4.09543	3.37952	5.64825
LOC_Os09g01180	0	0	0	0	0	0	0	0	0	0	0	0	0	0	0	0	0	0	0	0	0	0	0	0
LOC_Os07g32580	0	0	0	0	0	0	0	0	0	0	0	0	0	0	0	0	0	0	0	0	0	0	0	0
LOC_Os04g22400	0	0.0241716	0	0	0	0	0	0	0	0	0.0172183	0	0	0	0	0	0.0196491	0	0	0	0	0	0	0
LOC_Os03g05520	24.8999	28.6184	27.8137	28.2439	21.981	21.8027	21.0658	20.1115	19.2512	31.8211	24.757	19.6527	27.3578	29.022	32.3922	31.4401	21.9308	24.6848	34.6605	31.3957	26.4087	29.3702	20.5424	26.5488
LOC_Os07g25280	0	0	0	0	0	0	0	0	0	0	0	0	0	0	0	0	0	0	0	0	0	0	0	0
LOC_Os12g13560	0	0	0	0	0	0	0	0	0	0	0	0	0	0	0	0	0	0	0	0	0	0	0	0
LOC_Os09g37050	0	0	0.159753	0	0.109438	0.0463531	0	0	0.100245	0.0997087	0	0	0	0	0	0	0	0	0	0	0	0	0	0.100059
LOC_Os06g04280	67.5318	80.3884	63.6391	61.7683	46.6513	42.2381	91.2316	81.6328	123.888	59.4809	93.3864	80.3256	41.1088	41.6495	55.6452	57.3472	54.7942	47.1623	59.9581	51.5285	40.8	37.4435	43.8014	41.7082
LOC_Os11g15210	0	0	0	0	0	0	0	0	0	0	0	0.0388688	0.107643	0	0	0	0	0	0	0	0.0402432	0.0732921	0	0.0345156
LOC_Os01g18180	0	0	0	0	0	0	0	0	0	0	0	0	0	0	0	0	0	0	0	0	0	0	0	0
LOC_Os01g64530	0	0	0	0	0	0	0	0	0	0	0	0	0	0	0	0	0	0	0	0	0	0	0	0
LOC_Os01g49480	0	0	0	0	0	0	0	0	0	0	0	0	0	0	0	0	0	0	0	0	0	0	0	0
LOC_Os10g28770	0	0.24204	0.090417	0.0477746	0.232274	0	0	0.0324588	0.0851055	0.0846499	0.172414	0	0	0	0	0	0	0	0	0	0	0	0	0
LOC_Os01g71640	0	0	0	0.11423	0	0	0	0	0	0	0	0	0	0	0	0	0	0	0	0	0	0	0	0
LOC_Os07g05700	128.657	106.798	96.8629	86.1987	173.008	178.873	85.5728	69.4517	64.2269	138.903	79.8646	111.747	123.201	132.46	115.164	91.0657	99.6728	94.7937	117.67	98.7579	132.738	148.255	109.965	113.969
LOC_Os09g01190	0	0	0	0	0	0	0	0	0	0	0	0	0	0.0404215	0	0	0	0	0	0	0	0	0	0
LOC_Os02g21685	0	0	0	0.120405	0	0	0	0	0	0	0	0	0	0	0	0	0	0	0	0	0	0	0	0
LOC_Os07g32570	12.3566	6.90469	4.07405	3.76357	10.1471	15.6884	8.42602	10.1312	4.69816	8.96714	4.79498	8.90612	18.7619	15.1095	8.7357	9.56968	16.2043	12.8501	9.57835	9.61628	20.0085	14.1023	21.9455	22.8895
LOC_Os02g21680	0	0	0.120448	0	0	0	0	0	0	0	0	0	0	0	0	0	0	0	0	0	0	0	0	0
LOC_Os03g05530	0.0241597	0	0.0304382	0	0	0.0264955	0	0	0	0.0569936	0.325035	0	0.505378	0.402172	0.0617884	0	0.105977	0.0569623	0.0570232	0.108216	0.300081	0.212534	2.36765	1.65862
LOC_Os07g25290	0	0	0	0	0	0	0	0	0	0	0	0	0	0	0	0.014571	0	0	0	0	0	0	0	0
LOC_Os06g04270	156.469	182.027	174.43	178.503	135.615	133.079	167.977	147.259	169.788	142.154	164.91	169.232	110.645	114.49	116.696	99.7206	150.425	130.898	134.813	131.83	118.818	111.377	151.144	138.315
LOC_Os09g37040	4.37921	2.97558	2.94118	3.70832	4.18948	3.65491	4.04041	2.73794	3.07388	4.06391	2.36716	3.21907	2.83295	2.74192	3.08818	2.03099	4.07849	3.34045	4.04702	3.20913	2.28859	3.01475	2.04529	2.57269
LOC_Os12g13550	0.0248014	0.133832	0.0624933	0.0495304	0.016054	0.0135996	0.0469152	0	0.0294111	0.0731341	0	0.0661178	0.106812	0	0.0158574	0	0.013599	0	0.0146344	0.0138863	0.0342279	0.0467526	0.0750164	0.0440346
LOC_Os01g18190	0	0	0	0	0	0	0	0	0	0	0	0	0	0	0	0	0	0	0	0	0	0	0	0
LOC_Os11g15220	0	0	0	0	0	0	0	0	0	0	0	0	0	0	0	0	0	0	0	0	0	0	0	0
LOC_Os07g25220	0	0	0	0	0	0	0	0	0	0	0	0	0	0	0	0	0	0	0	0	0	0	0	0
LOC_Os10g28740	0	0	0	0	0	0	0	0	0	0	0	0	0	0	0	0.025597	0	0	0	0	0	0	0	0
LOC_Os03g13614	9.151	10.3	11.2962	11.0513	9.90834	9.42748	10.5611	8.81278	10.5668	8.35152	9.89528	10.9657	7.91622	7.52779	6.57193	7.43105	8.55532	8.65206	8.96674	7.80451	9.64403	9.52544	8.94671	8.90603
LOC_Os08g22590	0	0	0	0	0	0	0	0	0	0	0	0	0	0	0	0	0	0	0	0	0	0	0	0
LOC_Os01g64520	36.5308	33.3214	38.5556	32.9865	31.1569	38.2011	37.5705	33.4569	33.617	36.3953	32.8409	30.3237	38.3731	39.4461	35.3106	29.764	28.6149	28.5209	35.6668	38.8647	32.4798	38.6819	34.9719	33.6144
LOC_Os11g19430	0	0	0.010301	0	0	0	0	0	0	0.00964399	0	0	0	0	0	0	0	0	0	0	0	0	0	0
LOC_Os03g52670	18.6894	14.2968	14.9081	14.0859	17.7525	19.7895	18.1508	16.3713	13.3742	20.0807	18.9921	20.7838	27.0721	22.8313	19.2062	16.8987	19.3174	17.7694	17.4081	18.0417	26.4598	23.0373	25.6007	24.7917
LOC_Os04g22420	0.0529031	0	0	0	0.205466	0.232071	0.0667156	0.0957085	0	0.312	0	0	0.455675	0.609678	0.811797	0.395894	0.348091	0.124732	0.374595	0.296205	0.146021	0.531875	0.128012	0.250477
LOC_Os03g39050	0.241706	0.122277	0.0761299	0.0804511	0.0782286	0.0994029	0.266712	0.0273298	0.107486	0	0.116136	0.241636	0.148708	0.116064	0.115906	0.129198	0.23193	0.0712351	0.0713112	0.135332	0	0	0	0.0715244
LOC_Os03g05540	3.65367	2.91256	2.92929	3.2921	5.13618	4.12833	5.00321	2.58723	4.44217	3.93955	4.02531	4.452	3.54213	3.52069	6.39468	4.30051	3.56154	4.93805	4.81267	4.48399	3.4125	3.17704	2.67908	2.05314
LOC_Os03g13600	9.70051	9.88567	19.1456	20.4723	12.675	10.1114	12.6877	12.5237	14.9581	9.8124	13.2469	12.61	5.50622	3.92255	3.68679	2.34376	8.20071	5.06283	5.4581	4.641	4.10327	5.9633	6.24971	6.0432
LOC_Os10g28750	0	0	0	0	0	0	0	0	0	0	0	0	0	0	0	0	0	0	0	0	0	0	0	0
LOC_Os01g64510	0	0	0	0	0	0	0	0.0147708	0	0	0	0	0.0401856	0.0209094	0	0.0349135	0	0.0385	0	0	0	0	0	0.0193282
LOC_Os11g19440	0	0	0	0	0	0	0	0	0	0	0	0	0	0	0	0	0	0	0	0	0	0	0	0
LOC_Os09g37020	46.5061	45.8008	52.0607	47.7149	48.7243	49.7206	38.658	40.3059	28.2146	51.9211	30.6386	40.0619	46.569	45.9292	28.2787	22.5843	30.7578	30.4503	35.5043	29.797	61.6594	49.5201	52.5686	48.3792
LOC_Os03g52680	7.86791	7.18283	5.04174	4.60549	8.73699	11.0461	10.136	11.4731	4.50426	12.0804	6.42018	5.01772	32.4241	21.9735	36.0377	35.8927	27.2234	30.1845	21.8121	23.0516	23.4952	15.0447	21.213	24.1654
LOC_Os04g22410	0	0	0	0	0	0	0	0	0	0	0	0	0	0	0	0	0	0	0	0	0	0	0	0
LOC_Os07g25230	0	0	0	0	0	0	0	0.0305735	0	0	0.01624	0.0450525	0	0.0216398	0.0432207	0.0541997	0	0	0.0398874	0	0	0.021238	0	0.0200034
LOC_Os03g05550	0	0	0	0	0	0	0	0	0	0	0	0	0	0	0	0	0	0	0	0	0	0	0	0
LOC_Os03g39040	0.452434	0.174386	0.427507	0.301182	0.271943	0.248087	0.122263	0.102314	0.268262	0.266826	0.372664	0.258458	0.457299	0.248287	1.42571	0.570046	0.797388	0.380971	0.419516	0.361883	0.111499	0.0609194	0.0781982	0.0956298
LOC_Os07g32590	6.63777	7.53001	9.24971	8.53616	4.5896	5.65264	7.48301	8.77899	8.34854	6.19824	5.79881	4.89309	4.23852	3.05857	2.73289	2.01595	5.92812	4.38678	5.60802	5.01163	4.99671	4.55007	3.86333	3.7201
LOC_Os10g28724	0	0	0	0	0	0	0	0	0	0	0	0	0	0	0	0	0	0	0.0144382	0	0	0	0	0
LOC_Os03g13630	0	0	0	0	0	0	0	0	0	0	0	0	0	0	0	0	0	0.326453	0	0	0	0	0	0
LOC_Os11g31790	0	0	0	0	0	0	0	0	0	0	0	0	0	0	0	0	0	0.0398449	0	0	0	0	0	0
LOC_Os03g52690	125.382	140.146	219.721	207.914	166.044	172.471	168.827	218.466	143.452	160.743	128.672	129.683	95.9638	69.9889	63.9172	50.3081	170.696	167.831	159.086	139.681	161.523	126.676	150.151	129.965
LOC_Os01g64500	0	0	0	0	0	0	0	0	0	0	0	0	0	0	0	0	0	0	0	0	0	0	0	0
LOC_Os08g22570	0	0	0	0	0	0	0	0	0	0	0	0	0	0	0	0	0	0	0	0	0	0	0	0
LOC_Os09g37012	18.97	22.354	32.6309	34.9788	17.9168	17.2194	13.2789	19.5361	16.0439	15.5188	14.0549	14.78	12.0911	10.5428	7.19534	9.11159	12.5907	7.34057	12.0846	8.87232	13.818	11.751	15.1674	13.2226
LOC_Os11g19450	0	0	0	0	0	0	0	0	0	0	0	0	0	0.0772015	0.0770964	0	0	0	0	0	0	0	0	0
LOC_Os12g39000	0	0	0	0	0	0	0	0	0	0	0	0	0	0	0	0	0	0	0	0	0	0	0	0
LOC_Os11g19454	0	0	0	0	0	0	0	0	0	0	0	0	0	0	0	0	0	0	0	0	0	0	0	0
LOC_Os07g25240	0.0393662	0	0	0.104823	0	0	0	0	0	0	0	0	0	0	0	0	0	0	0	0	0	0	0	0
LOC_Os03g05560	2.50959	3.12511	2.67534	3.38407	2.08265	2.39937	2.35333	4.83121	3.01419	2.5047	1.42225	1.5868	0.673028	0.453188	0.863998	0.619128	2.3287	1.44131	2.35413	1.69335	0.44403	0.646944	0.934243	1.25675
LOC_Os04g22440	0	0	0	0	0	0	0	0	0	0	0	0	0	0	0	0	0	0	0	0	0	0	0	0
LOC_Os12g25800	0	0	0	0	0	0	0	0	0	0	0	0	0	0	0	0	0	0	0	0	0	0	0	0
LOC_Os01g25402	0	0.00937011	0	0	0	0.00761727	0	0	0.00823673	0	0.00667467	0.00925832	0.00854664	0.008894	0	0.00742539	0	0	0.0081969	0	0	0	0.0084035	0.00822141
LOC_Os01g34800	0	0	0	0	0	0	0	0	0	0	0	0	0	0	0	0	0	0	0	0	0	0	0	0
LOC_Os09g37006	33.3864	26.4353	23.3547	19.7699	31.5136	34.8556	33.0031	21.9321	31.4908	40.1742	35.6892	33.3019	34.2937	41.4369	55.3243	47.6234	37.3511	41.5133	46.5915	46.4005	37.0465	38.8538	24.4455	31.5461
LOC_Os09g37000	42.4498	44.9037	34.0529	35.5651	39.0008	34.5399	40.8073	35.8831	40.6964	39.6834	41.4205	43.9187	33.6732	36.4715	31.8961	30.4042	30.6571	32.4843	33.6875	34.6784	30.0334	31.0553	30.3055	30.6214
LOC_Os11g19460	3.25175	2.59712	3.15922	2.39083	2.53422	2.44839	3.20307	3.33653	3.72184	3.47293	4.47737	3.53653	1.35365	1.51224	2.21355	1.59114	2.57247	2.19323	2.82561	2.62682	2.255	2.13476	2.36835	2.01065
LOC_Os03g05570	2.66996	2.105	2.53378	3.37009	1.66094	3.76469	1.31184	2.47788	1.02799	3.02656	0.999644	1.24793	1.70667	1.64283	1.68493	1.51984	4.10676	1.59421	3.23274	1.12604	1.62704	1.65591	2.68494	1.60068
LOC_Os03g39020	3.23987	3.24278	0.908536	1.76715	2.61132	1.45562	2.45146	1.02101	3.04884	1.40532	4.25835	2.91155	2.91922	3.06463	2.65952	2.37982	2.42975	1.83577	2.78743	1.7906	1.31253	1.82565	0.973635	1.50922
LOC_Os07g25250	0	0	0	0	0	0	0	0	0	0	0	0	0	0	0	0	0	0	0	0	0	0	0	0
LOC_Os04g22430	0.0780892	0.0842763	0	0	0.101095	0.359683	0.21665	0.0141273	0	0.257901	0.120066	0.0208177	0.557307	0.67995	0.998564	0.467497	0.548064	0.331405	0.368621	0.419733	0.431077	0.274781	0.207852	0.203348
LOC_Os12g13590	22.1214	22.9469	18.7456	20.5312	21.3831	18.1545	22.1965	17.481	24.1296	19.889	24.1933	22.4925	23.5371	24.746	25.1061	22.8194	18.5184	19.0504	22.5739	21.7096	17.5084	20.293	17.8973	18.1364
LOC_Os06g43830	0	0	0	0	0	0	0	0	0	0	0	0	0	0	0	0	0	0	0.216376	0	0	0	0	0
LOC_Os09g01120	0	0	0	0	0	0	0	0	0	0	0	0	0	0	0	0	0	0	0	0	0	0	0	0
LOC_Os03g39090	0	0	0	0	0	0.086855	0.299628	0	0	0	0	0	0	0	0	0	0	0	0.373856	0	0	0	0	0
LOC_Os10g35340	0	0	0	0	0	0	0	0	0	0	0	0	0	0	0	0	0	0	0	0	0	0	0	0
LOC_Os01g29910	0.0119825	0	0.030193	0.0478602	0	0	0	0.010839	0.0426289	0	0.0345445	0	0.0294886	0	0	0	0.0131404	0	0	0	0	0	0	0
LOC_Os02g46140	5.94511	7.2117	9.84585	9.19189	6.26898	7.80808	6.01599	6.31016	6.28254	8.36958	5.85129	5.6558	8.34776	7.64336	4.96602	4.86924	6.07269	7.00851	8.26077	7.00632	7.60921	7.62196	8.41097	9.02322
LOC_Os03g09820	0	0.292172	0.163716	0.115339	0.224306	0	0.109249	0.0391816	0.256831	0	0	0	0	0	0	0	0	0	0	0	0	0	0	0.0512708
LOC_Os11g02930	0	0	0	0	0	0	0	0	0	0	0	0	0.0731973	0	0	0	0	0	0	0	0	0	0	0
LOC_Os01g18110	1.20876	1.17204	1.18975	1.45845	1.85828	4.01829	1.76253	2.49432	1.65739	3.02972	2.75875	1.40981	6.13535	5.36895	9.99874	16.5971	7.74626	12.4685	5.92886	7.02165	8.02812	5.41169	7.54074	5.9913
LOC_Os11g31770	29.3012	40.2286	34.4191	33.9699	27.6255	26.2997	44.1067	51.6118	54.7926	27.0201	50.9874	38.4122	29.9439	24.9529	30.862	31.0093	38.9756	37.9214	37.3355	42.6259	31.5982	25.468	30.8838	28.958
LOC_Os04g44780	4.20755	4.51989	4.02481	5.08318	4.741	3.47499	3.04609	2.44335	4.40437	4.9935	3.21968	4.39673	2.84432	2.76038	2.4245	1.86032	2.81974	2.32698	5.48651	2.61756	4.87479	3.49249	4.05362	3.87356
LOC_Os06g08820	0.0902326	0.202879	0.303151	0.0800896	0.233631	0.296868	0.265513	0.408105	0.356678	0.0354769	0.144518	0.120275	0.0740197	0	0.0769231	0.0964634	0.230887	0.0709149	0.0709907	0.269447	0	0	0.18195	0
LOC_Os05g31860	0	0	0	0	0	0	0	0	0	0	0	0	0	0	0	0	0	0	0	0	0	0	0	0
LOC_Os04g22460	0	0	0	0	0	0	0	0.0310439	0	0	0	0	0	0	0	0	0	0	0	0	0	0	0	0
LOC_Os12g25810	0	0	0	0	0	0	0	0	0	0	0	0	0	0	0	0	0	0	0	0	0	0	0	0
LOC_Os03g39080	0	0	0	0	0	0	0	0	0	0	0	0	0	0	0	0	0	0	0	0	0	0	0	0
LOC_Os09g01130	0	0	0	0	0	0	0	0	0	0	0	0.060683	0	0	0.0582156	0.632699	0	0	0	0	0	0	0	0
LOC_Os06g43820	0	0	0	0	0	0	0	0	0	0	0	0	0	0	0	0	0	0	0	0	0	0	0	0
LOC_Os11g19400	0	0	0	0	0	0	0	0	0	0	0	0	0	0	0	0	0	0	0	0	0	0	0	0
LOC_Os09g01134	5.6485	2.23632	0	0.0817428	21.7788	55.482	11.614	2.77686	2.18424	48.3755	33.2172	2.78251	326.215	520.058	207.19	193.562	29.4904	185.651	104.627	213.682	157.263	403.461	97.7555	141.058
LOC_Os03g09830	0.13418	0.135761	0.126788	0.31263	0.260566	0.551823	0.465337	0.091031	0.11934	0.316536	0.0644716	0.0447138	0.12383	0.128863	0.0857914	0.215169	0.257506	0.197726	0.237525	0.0375638	0.0462948	0.168627	0.121756	0.317647
LOC_Os01g29900	0	0	0	0	0.0110649	0	0	0	0	0	0	0	0	0	0.0109294	0	0	0	0	0.00957086	0	0	0	0
LOC_Os10g35330	11.6173	9.45307	7.31817	7.42668	13.6075	11.6282	11.6855	6.88062	11.2618	13.3765	15.8155	10.5078	12.0259	13.8133	15.622	15.2287	10.7682	14.7822	15.1788	14.7126	10.6885	13.383	5.68912	8.45791
LOC_Os04g44770	7.7233	6.4795	2.66254	2.91599	4.97444	5.22526	6.83238	3.47573	7.65509	5.30269	7.20031	9.11673	3.877	3.39495	7.22286	4.31316	4.71938	3.48789	5.57752	4.90515	3.18172	3.47678	2.37092	3.22917
LOC_Os02g46130	47.5019	43.2876	35.6066	37.5428	44.6983	41.221	44.9683	35.1534	39.9797	43.8081	40.7001	45.4908	35.2467	37.5977	40.176	33.7922	35.8002	39.9131	39.9181	41.7331	39.3998	35.4573	36.9128	36.8865
LOC_Os06g23684	4.9369	5.23291	4.44277	3.22386	3.68263	3.78994	4.80282	3.95537	5.24116	5.37948	8.92364	6.61196	5.12017	6.6528	8.86834	8.2937	4.94991	6.26339	6.88044	8.1609	6.35909	5.90885	4.83531	5.0088
LOC_Os01g18120	1.09485	0.849269	11.7936	11.0054	2.55131	2.49144	1.41522	1.63409	0.843919	2.64734	2.60398	0.656716	4.00789	3.22447	2.38005	4.35992	6.24334	10.1318	5.13594	9.22572	8.68809	8.49626	7.81529	9.10386
LOC_Os11g02920	0.160102	0.0863933	0.0403416	0	0	0	0.161522	0.115858	0	0.188842	0.123082	0	0	0.0820035	0.327567	0.376546	0.175572	0.264234	0.264517	0.250995	0.397715	0.482886	0.232443	0.227407
LOC_Os11g31780	0	0	0	0	0	0	0	0	0	0	0	0	0	0	0	0	0	0	0	0	0	0	0	0
LOC_Os12g41590	5.789	5.19254	4.77175	6.27251	0.837148	2.36387	1.66978	1.53196	1.60669	2.57874	3.43252	3.40672	6.17602	7.84649	2.79569	3.19313	1.14811	3.01293	2.36205	3.31023	3.3147	5.64984	6.33336	7.14378
LOC_Os06g08810	0	0.0692693	0	0.0341815	0.0664743	0.19709	0.0323767	0	0.0304453	0.0302824	0.542773	0	15.7007	29.5545	14.9705	15.5347	0.900942	12.8024	3.33279	8.50979	3.40143	17.1647	5.71537	6.13853
LOC_Os12g25820	0	0	0	0	0	0	0	0	0	0	0.0346065	0	0	0.0922264	0	0	0	0	0	0.0403264	0	0	0	0
LOC_Os04g22450	0	0	0	0	0	0	0	0	0	0	0	0	0	0	0	0.351854	0	0	0	0	0	0	0	0
LOC_Os09g01100	0	0	0	0	0	0	0	0.00819155	0	0	0	0	0	0	0	0	0.00993089	0	0	0	0	0	0	0
LOC_Os10g35360	0	0	0	0	0	0	0	0	0	0	0	0.12653	0	0	0	0	0	0	0	0	0	0	0	0
LOC_Os12g25830	0	0	0.0196536	0.0207691	0	0	0.0196725	0.00705543	0.00924952	0	0	0	0	0.0399504	0	0	0	0	0.00920479	0	0	0	0.0283104	0
LOC_Os06g23670	0	0	0	0	0	0	0	0	0	0	0	0	0	0	0	0	0	0	0	0	0	0	0	0
LOC_Os06g43850	233.898	234.027	201.915	183.615	212.252	207.405	225.171	234.627	237.67	281.545	273.077	251.208	242.378	271.549	313.456	274.579	226.191	295.981	293.836	327.127	243.01	242.347	223.765	253.565
LOC_Os11g02950	2.65917	0.807148	0.111674	0	3.95896	6.8775	6.48334	2.42543	3.33736	9.43574	7.21895	3.78083	11.7794	17.4509	16.4353	15.7775	9.0886	14.0544	17.8875	22.1097	12.2635	15.9572	4.66503	7.94756
LOC_Os04g44760	0.998843	0.269496	0.251683	0.797907	0.258621	0.657246	0	1.44563	0.710694	0.94252	0.575914	0.532561	0.983247	1.27901	0.255454	0.64069	0	0	1.17876	0	0.551392	0.251053	0.725084	0
LOC_Os11g19410	0	0	0	0	0	0	0	0	0	0	0	0	0	0	0	0	0	0	0	0	0	0.0639564	0	0
LOC_Os11g31750	0	0	0	0	0	0	0	0	0	0	0	0	0	0	0	0	0	0	0	0	0	0	0	0
LOC_Os03g09840	16.4253	23.7723	22.5465	24.3572	14.1977	11.9451	23.4798	27.6638	34.5227	15.846	28.6942	24.8509	5.45912	3.82988	6.75691	6.50155	15.1698	11.3711	14.6483	11.4433	10.9041	10.4306	13.2383	11.5648
LOC_Os04g22480	0	0	0	0	0	0	0	0	0	0	0	0	0	0	0	0	0	0	0	0	0	0	0	0
LOC_Os01g49410	4.57032	2.20198	3.61933	2.78165	5.0715	5.58499	2.63478	2.24425	1.16138	2.07929	1.25484	1.65354	3.21354	2.00649	2.75516	3.62953	2.57757	1.77028	3.15908	2.48581	4.14485	5.7436	4.66058	4.946
LOC_Os06g08800	1.0935	0.590072	0.0551071	0.698821	1.18915	0.383751	0.772244	0.158263	0.933657	1.08344	0.588461	0.991155	0.753501	0.952152	0.894922	0.654648	0.431701	0.360948	0.722666	0.734704	0.422554	0.384783	0.37044	0.776601
LOC_Os09g01110	0	0	0	0	0	0	0	0	0	0	0	0	0	0	0	0	0	0	0	0	0	0	0	0
LOC_Os10g35350	0	0	0	0	0	0	0	0.027299	0	0	0	0	0	0	0	0.0161316	0	0	0	0	0	0	0	0
LOC_Os12g25840	0	0	0	0	0	0	0	0	0	0	0	0	0	0	0	0	0	0	0	0	0	0	0	0
LOC_Os11g02940	0	0	0	0	0	0	0	0	0	0	0	0	0	0	0	0	0	0	0	0	0	0	0	0
LOC_Os06g23660	0.202795	0	0	0	0	0	0	0	0	0	0	0	0	0	0	0	0	0	0	0	0	0	0	0
LOC_Os06g43840	40.1815	50.15	50.2119	50.9982	38.7091	38.7717	57.6557	59.0095	65.1903	39.3542	59.6561	53.4601	32.0808	28.7094	38.2708	35.5888	49.4814	42.9214	41.6448	42.6948	33.9191	32.1194	45.3946	40.8078
LOC_Os02g46150	20.5335	20.9224	15.3021	16.7235	17.0678	15.0276	16.3641	18.217	23.3158	18.3177	22.206	24.0214	10.9597	10.9532	11.4162	13.8722	14.3211	13.3636	17.3227	17.8554	15.0428	14.6375	11.1529	11.5257
LOC_Os04g44750	9.31477	12.5305	13.1609	11.9812	9.21453	7.38734	12.8584	16.2089	17.0059	11.0024	15.0325	11.5918	13.8252	14.7746	12.1299	12.4193	12.8984	14.5791	14.3774	14.4232	11.2391	12.9295	10.0599	10.8853
LOC_Os11g19420	0	0	0	0	0	0	0	0	0	0	0	0	0	0	0	0	0	0	0	0	0	0.0119295	0	0
LOC_Os03g09850	5.92946	5.77879	5.31163	6.69373	4.81593	4.84613	5.20303	4.87412	4.73224	5.05262	3.35815	4.77825	2.66321	2.04972	2.68119	1.78357	5.66181	2.47177	4.28366	2.87809	2.52027	1.955	3.92791	3.8428
LOC_Os11g31760	0.0826544	0.0446016	0.124961	0.0770314	0.160507	0.117839	0.0833876	0.0448596	0.00980167	0.0292476	0.0555998	0.0771216	0.0915342	0.158757	0.211388	0.0795257	0.0634489	0.0487193	0.0390171	0.0277669	0.114069	0.031162	0.0500006	0.0293503
LOC_Os01g18100	9.9152	9.38812	8.79347	10.2219	8.77012	8.10469	8.6984	6.20211	8.13084	8.88636	7.47658	11.301	15.0296	12.4335	22.7068	52.5385	6.34839	8.13129	6.34724	5.67796	6.45941	7.06875	8.29546	7.07088
LOC_Os01g49400	0	0	0	0	0	0	0	0	0	0	0	0	0	0	0	0	0	0	0	0	0	0	0	0
LOC_Os04g22470	0	0	0	0	0	0	0	0	0	0	0	0	0	0	0	0	0	0	0	0	0	0	0	0
LOC_Os05g31890	0.0987179	0.0665871	0.093279	0.0328579	0.0958505	0	0.093369	0.0223241	0.0292664	0	0	0.0328964	0	0.0316018	0.0631176	0	0.0811928	0.0581877	0.0873748	0	0.136238	0.0310151	0.059718	0.14606
LOC_Os12g41570	0	0	0	0	0	0	0	0	0	0.108503	0	0	0	0	0	0.0491709	0	0.0542219	0.10856	0.10301	0	0	0	0.163326
LOC_Os03g09860	14.1007	12.9081	11.6742	11.4876	15.647	12.5184	14.8609	14.7593	15.8456	12.9096	17.2606	16.3342	12.6412	9.84474	12.9224	10.8033	13.107	11.359	16.1256	13.6095	15.8461	13.5858	13.0388	13.3523
LOC_Os11g31730	0	0	0	0	0	0	0	0	0	0	0	0	0	0	0	0	0	0	0	0	0	0	0	0
LOC_Os02g46100	2.93063	1.9511	5.17871	6.43544	3.15346	3.17222	1.7279	2.96079	1.57969	3.50162	1.28011	1.77562	4.26175	2.87541	3.21218	1.34272	4.13206	3.40997	3.54836	3.02601	3.57177	2.91768	4.28246	3.64907
LOC_Os10g35300	1.77071	1.08899	2.32929	2.73886	1.58443	2.05613	1.67477	1.53106	1.63662	1.93501	1.2762	1.04129	3.94112	2.86757	3.42974	4.81597	3.39818	2.94697	4.08714	2.1578	1.04217	1.30899	2.07933	2.37332
LOC_Os06g23650	0.0715748	0.144836	0.135263	0.0952937	0.138992	0.0784946	0.180525	0.194232	0.0848779	0.0844236	0.0343906	0.0954053	0.0880716	0.0458255	0	0.0382586	0	0	0.253403	0.160299	0	0.0899494	0.606175	0.16944
LOC_Os12g25850	0	0	0	0	0	0	0	0	0	0	0	0	0	0	0	0	0	0	0	0	0	0	0	0
LOC_Os06g08860	10.1654	12.8666	8.77668	11.6632	10.2572	11.2138	9.65235	10.5475	9.67931	13.4009	13.4176	9.00674	17.5117	21.6308	18.3133	17.9632	11.2133	14.451	15.3132	20.7912	16.4223	20.5904	11.5754	17.8009
LOC_Os01g49430	1.26409	0.90281	1.15541	0.956996	1.3477	1.16884	1.18778	1.07619	0.969966	0.643183	0.428736	0.925078	0.609977	0.222169	0.380342	0.0529953	0.842617	0.642831	0.643517	0.444088	0.478894	0.622983	0.599761	0.49875
LOC_Os09g01160	0.196831	0	0.495964	0	0	0.21586	0	0.534138	0	0	0	0	0	0	0	0	0	2.78445	0.232286	0	0.271642	0	0	0
LOC_Os05g31820	0	0	0	0	0	0	0	0	0	0	0	0	0	0	0	0	0	0	0	0	0	0	0	0
LOC_Os01g18150	1.09113	1.03038	0.50405	0.823203	2.54264	1.19662	0.688004	0.394797	1.03514	1.5444	0.733978	0.969608	1.20835	0.652017	1.95339	1.04983	0.757824	0.98616	1.1589	1.46621	0.75292	0.959867	0.484046	0.60271
LOC_Os05g26377	0	0	0	0	0	0	0	0	0	0	0	0	0	0	0	0	0	0	0	0	0	0	0	0
LOC_Os11g31740	3.70826	3.47836	1.89797	1.08	2.6629	2.76413	3.28813	1.17926	3.91651	3.588	4.56576	4.20919	5.02637	4.37743	8.07609	15.7334	2.351	3.24451	2.49581	3.69833	1.83917	1.784	1.64739	1.74887
LOC_Os05g26386	0	0	0	0	0	0	0	0	0	0	0	0	0	0	0	0	0	0	0	0	0	0	0	0
LOC_Os06g23640	0	0	0	0	0	0	0	0	0	0	0	0	0	0	0	0	0	0	0	0	0	0	0	0
LOC_Os12g25860	0	0	0	0	0	0	0	0	0	0	0	0	0	0	0	0	0	0	0	0	0	0	0	0
LOC_Os03g09870	57.9121	48.8634	37.7587	28.9344	55.3055	56.1566	49.9063	30.0306	43.8857	64.4997	61.8176	60.1989	49.6119	63.3956	64.7385	51.1132	34.9999	45.0909	62.1395	63.413	45.9315	58.1089	32.6041	40.1293
LOC_Os06g08850	16.2555	20.7238	24.2071	23.3861	17.3542	16.4922	22.1513	25.1713	21.2319	18.1377	20.2852	20.0247	17.2151	13.1796	11.3687	8.26898	20.0229	20.144	18.7108	16.2705	20.35	16.7108	20.767	20.3717
LOC_Os04g22490	0	0	0	0	0	0.0126648	0	0	0	0	0	0	0	0	0	0	0	0	0	0	0	0	0	0
LOC_Os01g49420	0.134856	0	0.254853	0.224432	0.174586	0.0369735	0.0425165	0	0	0.0397663	0.0647964	0.044939	0	0.0431706	0	0.0720843	0	0.0397445	0.119361	0.0755062	0	0	0	0.039906
LOC_Os09g01170	0.419273	0.0435089	0	0	0	1.41479	0.0406724	0.46678	0	0	0.278937	0	0	0.371683	0	0.0344789	0	0.0760413	0.152245	0.0361156	0.53412	0.932222	0.0780411	0.114525
LOC_Os05g31830	0	0	0	0	0	0	0	0	0	0.0328217	0	0	0	0	0	0	0	0	0	0	0	0	0	0
LOC_Os01g18160	0.438836	0.148002	0.138219	2.19097	0.710149	0.721893	0.276706	1.38934	0.650499	0.905824	0.527135	0	0.404985	0.421444	0.28058	0.469139	1.08279	1.55199	1.29471	1.10567	1.05985	0.827239	1.32734	0.389574
LOC_Os05g26350	0	0	0	0	0	0	0	0	0	0	0	0	0	0	0	0	0	0	0	0	0	0	0	0
LOC_Os11g31710	0.0611164	0	0	0	0	0	0	0	0	0	0	0	0	0	0	0	0	0	0	0	0	0	0	0
LOC_Os02g46120	1.86461	1.5613	2.45719	2.31131	1.84514	1.84509	1.91899	1.63819	2.28742	1.9971	2.03899	1.77122	1.85923	1.70152	2.24734	1.47784	1.50421	1.59175	2.20048	1.896	1.99653	1.7238	1.90588	2.00412
LOC_Os10g35320	0	0	0	0	0	0	0	0	0	0	0.0569119	0	0	0	0	0	0	0	0	0	0	0.0744271	0	0.0701003
LOC_Os06g23630	0	0	0	0	0	0	0	0	0	0	0	0	0	0	0	0	0	0	0	0	0	0	0	0
LOC_Os12g25870	0	0	0	0	0	0	0	0	0	0	0	0	0	0	0	0	0	0	0	0	0	0	0	0
LOC_Os03g09880	0.0392124	0.052899	0.247013	0.104414	0.152294	0.12901	0.0989006	0.0354701	0	0.27751	0.0376819	0	0	0.602534	0.300857	0.16768	0.172006	0.323584	0.0925513	0.26346	0.162348	0.147837	0.23721	0.185656
LOC_Os06g08840	24.977	22.145	23.3013	26.7446	28.7553	25.9603	20.7291	16.8299	16.974	23.1459	16.8376	22.618	25.2077	22.5495	32.0525	33.3476	35.9061	32.2091	25.8993	23.411	22.8377	21.3523	21.6806	20.818
LOC_Os11g31715	0.0292025	0.118186	0.367915	0.233279	0.302446	0.0960774	0.294616	0.316986	0.242411	0.137779	0.168376	0.0389254	0.179666	0.149574	0.149371	0.187314	0.0640488	0.137704	0.103388	0.196206	0.322414	0.0366993	0.176657	0
LOC_Os09g01140	2.77872	2.20944	1.50698	1.88653	3.40676	2.74465	2.69198	1.28173	1.98584	3.01708	2.12207	2.94349	1.87941	1.8851	3.12972	1.84925	2.17948	2.16937	2.84491	2.96737	1.80314	1.24882	1.00189	1.15444
LOC_Os06g43810	3.61743	1.62668	1.823	2.00675	2.57573	3.57044	1.74873	2.56322	1.07244	2.41786	1.96987	1.36619	7.34445	4.63209	25.2876	12.3751	6.0166	3.76696	3.84213	4.45588	8.15415	5.90992	6.63789	6.20861
LOC_Os05g31840	0	0	0	0	0	0	0	0	0	0	0	0	0	0	0	0	0	0	0	0	0	0	0	0
LOC_Os01g49450	0	0	0	0	0	0	0	0	0	0	0	0	0	0	0	0	0	0	0	0	0	0	0	0
LOC_Os05g26359	0	0	0	0	0	0	0	0	0	0	0	0	0	0	0	0	0	0	0	0	0	0	0	0
LOC_Os01g18130	0.123931	0	0	0	0.641764	0.135912	0	0.112103	0	0	0	0	0.152494	0	0	0.264977	0	0	0.146254	0.416333	0	0.778728	0	0
LOC_Os11g02910	0	0	0	0	0	0	0	0	0	0	0	0	0	0	0.0252068	0	0	0	0	0	0.0272042	0	0.0238491	0
LOC_Os06g23620	0	0	0	0	0	0	0	0	0	0	0	0	0	0	0	0	0	0	0	0	0	0	0	0
LOC_Os10g35310	0.775913	0.261684	0.244388	0.602606	1.08821	1.56003	0.733871	0.467908	0.690094	1.29653	0.807764	0.689499	1.273	5.05054	4.13415	3.45622	1.20543	2.36297	2.51811	3.18585	1.24929	1.86895	2.19043	1.45416
LOC_Os11g31720	0	0	0	0	0	0	0	0	0	0	0	0	0	0	0	0	0	0	0	0	0	0	0	0
LOC_Os02g46110	0	0	0	0	0	0	0	0	0	0	0	0	0	0	0	0	0	0	0	0	0	0	0	0
LOC_Os06g08830	0	0.0640669	0.119665	0.0316143	0.0922228	0.23437	0	0.0859169	0	0.112032	0	0.0633026	0.146092	0	0.0303644	0.0253851	0.286439	0.139964	0.224181	0.186131	0.0327705	0.0298413	0.0574579	0.196745
LOC_Os12g25880	0	0	0	0	0	0	0	0	0	0	0	0	0	0	0	0	0	0	0.143595	0	0	0	0	0
LOC_Os06g43800	3.69605	2.71433	2.45227	2.91175	3.34095	3.52572	4.79894	4.76767	3.91617	3.2761	4.03516	4.40189	4.41336	3.02448	3.32799	2.52507	5.2044	5.2853	4.98124	5.06946	6.12703	4.67237	5.37139	4.06421
LOC_Os09g01150	0	0	0	0	0	0	0	0	0	0	0	0	0	0	0	0.0388824	0.0398855	0	0	0	0	0	0	0.301355
LOC_Os05g31850	0	0	0	0	0	0	0	0	0	0	0	0	0	0	0	0	0	0	0	0	0	0	0	0
LOC_Os01g49440	1.05995	0.714958	1.41396	1.12066	1.00898	0.820537	0.589718	0.930594	0.813325	1.06637	0.599165	0.789538	1.03573	0.758469	1.15609	1.53308	1.12819	0.84528	1.03014	0.628378	0.86048	0.979456	0.414897	0.553509
LOC_Os05g26368	0	0	0	0	0	0	0	0	0	0	0	0	0	0	0	0	0	0	0	0	0	0	0	0
LOC_Os04g44790	161.386	98.2674	160.521	140.846	306.899	276.633	97.7037	40.0466	55.8578	270.811	87.8085	103.614	162.477	257.411	249.819	122.725	147.625	182.667	236.324	201.761	186.492	303.417	118.649	163.301
LOC_Os09g32992	74.732	58.8779	89.0547	90.4099	68.5761	60.7011	80.0951	77.4185	66.4613	63.9751	56.7278	73.1303	82.0192	63.4697	49.725	47.1223	51.2518	36.7916	55.3181	32.4199	39.6437	47.5151	39.6714	30.8767
LOC_Os01g18140	2.24977	0.923703	0.985887	0.520924	1.26633	1.66273	1.60361	0.973288	1.56595	1.44219	2.81995	1.5646	1.14343	0.814142	2.37656	2.03913	0.697242	0.980155	0.923484	2.19069	1.55243	1.47513	0.355035	0.694684
LOC_Os11g02900	0	0	0	0	0	0	0	0	0	0	0	0	0	0	0	0	0	0	0	0	0	0	0	0
LOC_Os09g32972	0	0	0	0	0	0	0	0	0	0	0	0	0	0	0	0	0	0	0	0	0	0	0	0
LOC_Os06g35250	0	0	0	0	0	0	0	0	0	0	0	0	0	0	0	0	0	0	0	0	0	0	0	0
LOC_Os09g32976	567.562	411.314	293.202	283.773	498.123	445.851	318.452	212.667	335.663	372.143	329.41	521.905	221.613	261.042	204.594	248.066	257.383	215.782	299.067	247.683	311.613	335.542	176.507	264.736
LOC_Os05g31910	2.42271	0.910847	0.116755	0.229139	1.98814	3.26673	1.60276	1.90409	0.863471	1.38977	0.877828	1.28821	4.62641	3.13617	3.11497	1.93897	4.63129	4.47918	2.95285	2.43128	3.32526	2.76183	3.86018	3.44746
LOC_Os08g22604	0.086631	0.175303	0.27286	0.173009	0.112153	0	0.109249	0.117545	0	0	0	0.115474	0.159897	0	0	0.185226	0.0475011	0.102127	0.204472	0	0.119558	0.0544354	0.0524063	0
LOC_Os04g38300	1.44264	1.18933	1.00975	1.814	1.14134	0.527371	0.707505	0.144995	1.3306	0.66174	1.61739	1.06831	0.986191	2.05254	1.22985	0.771129	0.791022	0.850342	1.22958	0.897483	1.3273	0.805774	0.193935	1.04353
LOC_Os08g22600	0	0	0	0	0	0	0	0	0	0	0	0	0	0	0	0	0	0	0	0	0	0	0	0
LOC_Os01g34780	21.2204	21.5774	20.8117	19.3707	18.5271	17.2972	24.2369	22.4566	30.9658	19.0346	26.2838	26.0202	24.3914	25.1386	24.6169	20.8858	23.0619	24.6228	22.1186	24.2428	20.0134	19.1626	18.8519	16.2437
LOC_Os12g41630	0	0.154034	0.095902	0.0506728	0.0492729	0.0417398	0.239986	0.240995	0.0451341	0	0.146299	0	0.234162	0.292414	0.0973387	0.0813767	0.125214	0.0897359	0.404243	0.170479	0.26263	0.0956618	0.046048	0.135151
LOC_Os12g02370	86.573	106.871	74.5131	87.8511	48.7547	54.7639	64.1834	81.0579	101.223	77.6037	117.448	98.6925	43.8615	39.954	36.9562	40.5338	73.2373	65.9157	82.7373	62.8278	57.268	53.1534	94.9565	68.5296
LOC_Os02g56110	12.1924	17.5276	16.1013	16.8321	11.4294	10.8752	12.679	13.8566	17.2315	12.3013	17.5927	16.2851	11.4942	11.2248	12.073	12.3792	16.744	15.4788	12.6619	12.6728	10.8552	12.305	13.5408	14.4612
LOC_Os10g35294	10.9846	7.32608	10.9884	13.4745	10.1729	10.3321	9.85764	12.9506	8.19628	14.4608	9.33028	9.81609	7.54284	6.95383	9.20654	6.64125	10.9182	7.46895	9.32189	6.40367	10.7877	11.995	9.30797	9.30107
LOC_Os02g38820	8.99885	7.78621	13.9958	17.6822	7.79342	8.40553	9.00042	11.2838	7.17559	10.8339	6.97773	6.53519	5.34555	5.84094	2.22209	1.8577	8.71143	5.59688	6.99442	6.91485	8.47925	7.29236	9.57346	6.90515
LOC_Os12g41634	0	0	0	0	0	0	0	0	0	0.199838	0	0	0	0	0	0	0	0	0	0	0	0	0	0
LOC_Os04g51590	0	0	0	0	0	0	0	0	0	0	0	0	0	0	0	0	0	0	0	0	0	0	0	0
LOC_Os06g08770	27.6613	24.9476	30.1563	27.5615	26.7134	25.0513	27.2034	22.8219	25.5013	27.3382	24.3736	26.226	18.1987	13.711	21.6795	16.5743	29.9428	30.2686	28.4581	23.4312	20.3496	17.998	18.5686	19.4073
LOC_Os10g35290	9.87801	8.29127	9.31542	9.14546	8.56065	8.26225	11.354	6.73048	10.981	7.86839	11.5098	13.6643	7.46217	8.24332	9.05232	7.50554	9.31061	9.29391	10.1709	9.44203	6.74378	7.56264	6.01085	6.10147
LOC_Os11g31820	3.68559	3.62619	3.26433	2.52726	3.82069	3.19098	4.66533	3.27118	5.0114	4.36355	6.52425	6.53793	4.85898	4.55968	9.26641	6.17675	5.10534	5.45553	6.34433	7.26125	4.39801	3.43027	3.40299	4.06727
LOC_Os09g32968	17.7324	14.1723	15.2342	14.1746	20.0355	19.0988	17.6941	11.0654	13.8376	24.8659	17.5484	16.3058	25.55	26.1369	23.9826	20.7659	14.6134	17.1639	22.2994	24.3176	22.0395	24.4998	13.2648	19.0696
LOC_Os05g26460	0	0	0	0	0	0	0	0	0	0	0	0	0	0	0	0	0	0	0	0	0	0	0	0
LOC_Os03g17180	11.602	14.9824	16.0231	16.3031	12.8527	10.5308	15.9115	17.3299	21.1016	12.1124	18.418	16.9317	12.9218	10.8767	10.5943	10.4146	14.9243	13.4762	12.6126	11.4905	12.7387	10.7624	14.8996	13.375
LOC_Os01g13990	0	0	0	0	0	0	0	0	0	0	0	0	0	0	0	0	0	0	0	0	0	0	0	0
LOC_Os06g43780	0.0898288	0.0302956	0	0	0.0290732	0.14777	0.113282	0.0406279	0.0266312	0.0264886	0.0431614	0.119737	0	0	0.0574342	0.0960318	0.147764	0.0794223	0.10601	0.150886	0.0309927	0.112889	0.0543407	0.106327
LOC_Os06g35240	0	0	0	0	0	0	0	0	0	0	0	0	0	0	0	0	0	0	0	0	0	0	0	0
LOC_Os05g31900	0	0	0	0	0	0	0	0	0	0	0	0	0	0	0	0	0	0	0	0	0	0	0	0
LOC_Os09g32984	0.192583	0.259801	0.970519	1.28201	0.124659	0	0	0.261305	0.228377	0.908617	0.740264	0.513404	0.829393	0.2466	0.861926	0.411762	0.844768	0.908119	0.795453	0.75479	0.132889	0.242022	0.815502	0.797832
LOC_Os09g32988	1.18563	1.27957	1.52694	2.31519	1.22794	0.780156	0.730982	0.452825	1.71844	0.901239	1.36723	1.26431	0.680821	0.202426	0.269534	0.309835	0.751228	0.434842	0.4664	0.147519	0.581784	0.331113	0.350647	0.561354
LOC_Os02g38810	27.191	26.2988	18.5958	16.7188	20.9112	19.6577	25.3186	19.5119	29.7828	25.592	28.0273	31.1145	14.7352	16.2742	20.6226	16.9431	17.2969	15.1916	21.8407	20.5541	12.0893	14.2858	12.528	14.4142
LOC_Os08g44790	0.0367706	0	0	0.0489559	0.190414	1.45172	0.092742	0	0	0.3036	1.06006	0	52.7563	86.5883	45.1865	49.2158	5.88727	47.8559	13.9729	41.7522	12.0776	63.6315	15.3038	20.3691
LOC_Os09g32980	0	0	0	0	0	0	0	0	0	0	0	0	0	0	0	0	0	0	0	0	0	0	0	0
LOC_Os12g41640	0	0.921459	0	0	0.505302	0	0.184582	0	1.50429	0	0.421964	0	0	0	0	0.0521582	0	0	0	0	0	0	0.0590287	0
LOC_Os02g56120	1.02055	0.617171	0.13301	0.234267	1.95904	4.09094	3.10657	2.83313	1.21024	3.69429	4.32869	1.6887	10.0029	6.93961	5.62513	8.31436	4.05217	6.8867	4.69294	5.63527	12.0932	7.65106	6.64205	9.45561
LOC_Os04g51580	6.10122	7.90392	12.2378	13.255	4.53389	4.68617	5.86091	8.4876	8.64567	6.46903	6.24407	5.66638	2.60186	2.59478	1.23929	2.11923	3.38162	1.92147	4.73083	3.57639	4.34686	4.76105	5.78277	5.42283
LOC_Os01g34770	11.1673	10.0097	11.5907	10.8516	11.1097	13.1305	12.7124	13.2201	10.7765	11.7354	8.39066	11.4388	8.92252	6.54999	8.14638	5.26812	15.5956	14.6447	11.432	9.65161	11.3002	8.71245	15.0978	13.3957
LOC_Os06g08780	0	0	0	0	0	0	0	0	0	0	0	0	0	0	0	0	0	0	0	0	0	0	0	0
LOC_Os04g44700	11.894	14.0118	17.85	17.4514	10.6347	9.65334	12.76	14.1564	13.635	11.7839	13.2222	14.1341	11.1141	8.08132	8.02131	6.54205	13.2535	10.9039	11.006	9.9427	10.9842	11.0781	13.8338	13.0804
LOC_Os11g31810	0	0	0	0	0	0	0.0753529	0	0	0	0	0	0	0	0	0	0	0	0	0	0	0	0	0
LOC_Os01g13980	0	0	0	0	0	0	0	0	0	0	0	0	0	0	0	0	0	0	0	0	0	0	0	0
LOC_Os05g26450	0	0	0	0	0	0	0	0	0	0	0	0	0	0	0	0	0	0	0	0	0	0	0	0
LOC_Os06g43790	8.14804	9.35954	11.3835	9.9401	7.73809	6.94112	12.9021	12.7175	15.1242	7.09343	13.736	11.2812	10.6306	9.34413	8.80622	10.0357	12.0157	12.0609	10.386	10.5778	9.27124	8.19367	10.0888	9.41011
LOC_Os05g31930	0	0	0	0	0	0	0	0	0	0	0	0	0	0	0	0	0	0	0	0	0	0	0	0
LOC_Os09g32952	0	0	0	0	0	0.0215122	0	0	0	0	0	0	0	0	0	0	0	0.0231244	0	0	0	0	0	0
LOC_Os06g35270	0.0179899	0	0	0	0	0.0394583	0.0453738	0	0	0.0212194	0.0172877	0.0959182	0	0.0230359	0.0230046	0.0192322	0	0	0.0849216	0	0	0	0	0
LOC_Os02g38804	12.0409	8.33095	10.4497	13.4854	8.89797	12.0432	12.3497	12.7148	10.4487	8.04599	10.0811	12.8123	17.0099	13.4992	17.9084	15.165	17.4831	12.6716	10.825	9.98234	11.4824	10.4885	10.5039	13.1207
LOC_Os02g38800	3.06653	2.62813	2.86349	3.65044	2.38197	2.6904	3.91266	3.52444	3.89317	3.3617	4.88829	3.55854	2.92986	2.17121	2.76799	2.46835	2.84853	2.25408	3.40602	2.38353	2.68859	1.36015	4.71402	2.94648
LOC_Os12g41610	0	0	0	0	0	0	0	0	0	0	0	0	0	0	0	0	0	0	0	0	0	0	0	0
LOC_Os04g51570	9.13492	5.89084	5.1853	4.20996	8.31726	7.37594	7.65887	3.31432	7.44008	6.68983	9.21247	9.36642	5.49666	4.88454	5.71226	4.56091	4.29327	3.9052	7.28564	8.0373	3.11709	5.80308	3.33992	5.04985
LOC_Os03g17164	2.75563	2.85447	1.44656	1.6597	1.63508	1.63694	2.10988	0.786369	1.90622	1.41234	2.97909	3.01719	2.07886	2.12134	1.86675	1.40282	1.67284	1.48891	2.55514	2.27758	1.40348	1.81398	0.833491	1.04841
LOC_Os06g08750	13.0199	14.3091	12.4229	13.2436	10.7427	10.0141	12.5006	14.1799	14.0194	10.6681	14.2134	14.9715	13.4788	11.2035	10.2115	7.70185	15.5536	12.8521	13.7672	13.1606	10.4457	9.86106	12.602	11.6919
LOC_Os12g02350	1.50629	0.522527	0.162663	0.229195	0.334295	1.08555	0.976922	1.24575	1.32693	0.406102	0.909858	0.401561	0.635475	0.110217	2.1463	0.36807	0.471957	0.913229	0.914205	1.15663	0.653338	1.4603	1.04139	1.88482
LOC_Os05g26440	0	0	0	0	0	0	0	0	0	0	0	0	0	0	0	0	0	0	0	0	0	0	0	0
LOC_Os11g31800	0.931635	0.628406	0.82162	1.11633	0.562847	0.64708	0.861575	1.15172	1.06797	0.732585	0.9848	0.869273	0.420332	0.31812	0.397109	0.464785	0.51083	0.732184	0.366483	0.556398	0.514291	0.351241	0.263004	0.441095
LOC_Os09g32948	638.38	689.861	959.116	883.198	719.457	661.118	550.142	724.886	446.969	665.703	420.372	545.287	468.679	355.208	285.65	299.983	521.699	470.994	544.469	408.192	686.601	559.57	689.586	628.975
LOC_Os01g13970	0	0	0	0	0	0	0	0	0	0	0	0	0	0	0	0	0	0	0	0	0	0	0	0
LOC_Os05g31920	16.295	25.41	20.5419	20.8396	16.2565	13.8138	22.1699	21.1853	28.1313	14.8572	24.031	21.37	16.3137	14.2345	16.8042	15.7448	17.2825	17.5687	16.7948	17.0917	15.14	14.3984	17.3006	16.4072
LOC_Os09g32964	6.1953	4.8269	8.05573	9.39516	7.33422	6.75792	4.9718	6.2933	4.67522	6.48683	3.69307	3.44451	2.24212	1.95144	2.11824	1.23962	8.3562	4.53048	6.02103	5.23095	5.21229	5.1211	6.01245	6.90175
LOC_Os09g32960	9.1106	6.95199	11.4339	9.671	12.4777	11.5923	10.4468	11.1048	8.96851	11.5552	7.80852	8.32258	10.5828	9.63913	6.45482	5.26471	11.4182	12.5648	10.8762	10.8717	12.5976	11.5821	14.0231	12.9489
LOC_Os06g35260	0	0	0	0	0	0	0	0	0	0	0	0	0	0	0	0	0	0	0	0	0	0	0	0
LOC_Os06g08760	0	0	0	0	0	0	0	0	0	0	0	0	0	0	0	0	0	0	0	0	0	0	0	0
LOC_Os12g41620	12.5748	12.4559	11.8524	11.7211	14.0034	12.5984	14.8256	12.1274	16.4716	11.1597	16.1206	16.8867	9.24751	8.91879	12.562	9.98551	12.0827	11.4068	13.6362	13.9009	8.77897	10.406	7.404	8.87973
LOC_Os04g51560	15.58	13.3505	25.8628	25.8174	12.8551	17.6362	15.558	13.9721	10.6651	17.7458	9.41363	10.5173	14.6455	13.1858	13.1679	7.07693	13.6024	13.2824	13.7306	11.8306	19.1484	15.2519	20.0633	18.7579
LOC_Os01g34790	0.196831	0.0442554	1.94253	0.655144	0.806924	0.971371	1.98577	1.30567	0.622438	0.967354	0.819643	0.218637	0.282563	0.336054	1.34238	0.315634	0.251826	0.773459	1.16143	0.587764	0.543283	0.329814	0.3969	0.427131
LOC_Os02g56100	4.2583	3.45757	2.77496	1.95498	3.99204	2.84005	4.99974	2.54781	4.00498	3.02308	4.13058	5.81842	2.64452	2.52979	4.33575	2.66862	4.02567	3.36763	4.08013	3.66229	2.33966	2.36539	1.48584	2.40168
LOC_Os12g02340	1018.38	451.225	224.146	187.553	869.605	1496.77	1404.27	1532.25	815.281	1550.03	1482.17	714.343	2903.43	1987.81	1829.75	2027.61	2752.46	3355.02	2720.8	3463.76	4146.05	3053.74	3383.48	3358.33
LOC_Os05g26430	0	0	0	0	0	0	0	0	0	0	0	0	0	0	0	0	0	0	0	0	0	0	0	0
LOC_Os03g17170	24.8952	22.1258	27.3177	24.7149	22.9924	21.5096	23.6826	23.106	23.9914	23.025	23.3298	24.538	13.6062	13.0914	15.6408	16.378	20.7296	18.3517	22.8912	22.8278	22.6349	18.7484	21.1139	21.351
LOC_Os09g32956	0	0	0	0	0	0	0	0	0	0	0	0	0	0	0	0	0	0	0	0	0	0	0	0
LOC_Os03g17174	3.12594	3.16276	4.31337	4.60775	3.22785	4.24438	3.23815	4.47705	3.61868	6.10127	2.61056	3.12503	2.4727	1.95372	0.14276	0.517183	3.30558	2.67607	5.31394	4.5839	5.85477	5.70557	4.45735	4.58101
LOC_Os01g13960	0	0	0	0	0	0	0	0	0	0	0	0	0	0	0	0	0	0	0	0	0	0	0	0
LOC_Os04g38340	9.69843	10.4938	10.6568	8.94546	9.42319	10.2413	12.281	14.959	16.054	10.6375	16.6413	12.4743	11.7369	10.3703	10.5607	12.5059	10.2189	11.9046	12.7197	15.4731	11.6736	11.0825	10.7177	12.3791
LOC_Os02g21700	1.10592	1.03288	0.535893	0.679574	0.220267	0.342083	0.0715214	0.333459	0.235392	0.53516	0.681254	0.415781	1.50039	1.27088	1.52298	0.666932	0.808526	0.936017	0.736227	1.20666	1.25231	1.21165	2.23004	2.28242
LOC_Os01g18200	0	0	0.221879	0	0	0	0	0	0.0696148	0	0	0	0	0	0	0	0	0	0	0	0	0	0	0
LOC_Os08g44760	14.9938	25.6441	30.2125	32.3941	16.4613	15.4474	20.3553	22.5423	30.5917	17.4599	23.5805	20.4107	8.78367	5.6517	6.4794	6.71148	16.7048	10.8384	14.5167	11.2945	9.56567	8.21002	15.2489	13.5606
LOC_Os02g15800	0	0	0.0547493	0	0	0	0	0	0	0.0512572	0.04176	0.115849	0	0.0556452	0	0	0	0	0.102568	0.0486622	0.0599728	0	0	0
LOC_Os12g41670	4.04982	4.44043	3.95153	3.51045	4.10509	3.42078	5.28104	4.89481	6.53961	3.82145	5.48157	5.09956	3.90176	2.95698	4.20906	3.53727	4.55454	5.89157	3.9658	3.95605	4.09071	3.33523	3.58621	4.01846
LOC_Os10g05200	1.64542	1.53949	1.63835	1.73135	1.64916	2.00823	2.20889	1.72845	1.76241	1.69037	1.88723	2.01638	2.22059	1.76711	2.23982	1.47532	2.21186	2.22131	1.62861	1.84254	1.64816	1.70095	1.57333	1.41359
LOC_Os07g48720	5.357	6.46523	6.9156	6.20473	5.53572	5.22946	7.55846	8.75711	10.5973	5.28444	9.85721	7.65292	6.68037	6.45971	5.29896	5.25181	6.73082	6.54176	8.39147	7.49174	5.93435	5.31334	6.3505	6.25555
LOC_Os11g02964	1.53128	1.2624	1.42905	1.8122	1.21147	1.52383	1.46619	1.41079	1.61412	1.00342	2.09826	2.34349	0.697855	0.798839	0.834013	0.424412	0.684137	0.768871	1.2382	0.952625	0.391348	0.890918	1.16648	0.939819
LOC_Os09g32930	19.5193	18.0233	23.6938	24.4061	19.2363	20.6047	20.6743	20.7645	18.3791	15.2842	17.6685	21.7305	16.7093	13.6205	11.4986	9.53481	19.301	17.4735	17.8804	14.2239	18.3623	14.9754	20.4759	18.5396
LOC_Os04g44730	5.28053	2.42276	1.11443	1.46319	4.75411	6.23199	5.40851	2.52164	3.56011	5.59614	3.58043	5.32365	6.62953	8.13461	7.71221	6.16097	5.58503	5.34028	8.06642	7.41394	4.40212	5.72662	4.02136	3.83904
LOC_Os06g43740	0	0.0427872	0	0	0	0	0	0	0	0	0	0	0	0	0	0	0	0	0	0	0	0	0	0
LOC_Os06g35210	0	0	0	0	0	0.0122117	0	0.020145	0	0	0	0	0.0137016	0	0	0.0119041	0	0	0	0	0	0	0	0
LOC_Os12g02330	38.4094	13.9082	27.6869	78.4352	94.5828	117.782	27.4692	24.1207	32.9547	78.3113	9.42309	38.9019	27.0886	19.8022	39.5504	24.9436	59.2923	76.6235	115.996	36.2836	189.673	144.42	145.836	54.7306
LOC_Os05g26420	0	0	0	0	0	0	0	0	0	0	0	0	0	0	0	0	0	0	0	0	0	0	0	0.0144947
LOC_Os09g01210	0	0	0	0	0	0	0	0	0	0	0	0	0	0	0	0	0	0	0	0	0	0	0	0
LOC_Os10g35250	26.716	29.1402	29.3512	34.0343	26.9179	25.2877	33.0729	29.2848	34.1487	24.9626	31.7477	29.0045	22.2907	19.0393	21.3688	18.8422	26.2167	25.1051	21.316	22.3781	25.6774	22.6328	28.1062	25.709
LOC_Os02g46170	0	0	0	0	0	0	0	0	0	0	0	0	0	0.665582	0.166169	0	0	0	0	0.145514	0	0	0	0.307625
LOC_Os02g21710	0	0	0.318166	0.168113	0	0	0.318473	0	0	0.148936	0	0.336619	0	0.161686	0	0	0	0	0	0	0	0	0	0
LOC_Os08g44750	1.01498	3.07245	5.64518	12.4915	3.30101	1.1131	2.15411	2.37365	3.43473	2.07317	2.14104	1.5509	0.578764	0.158496	0.221593	0.396975	1.7103	0.90469	1.11016	0.942523	0.75162	0.497772	1.10819	1.52371
LOC_Os04g38330	12.1647	10.7686	11.8555	10.0923	9.99571	10.7387	13.1347	11.1856	12.7804	13.1863	14.7041	13.8295	12.2964	11.792	14.0643	15.7776	11.1352	11.6621	12.1017	14.275	12.3761	12.6344	12.0661	11.9712
LOC_Os12g41680	121.85	114.207	35.1675	28.4049	110.616	113.883	160.637	158.017	173.869	127.215	159.785	152.113	123.843	79.5407	122.433	81.9016	126.841	110.8	118.713	95.7684	126.745	95.2907	128.301	128.468
LOC_Os02g15810	11.9255	9.98368	4.47543	6.50301	13.6595	6.84069	5.11971	1.81702	4.71401	7.20775	4.97822	5.58053	8.01354	7.36451	10.6261	5.42511	7.14183	5.35923	7.88524	6.17987	4.11453	6.66975	2.27682	4.85541
LOC_Os05g26410	0	0	0	0	0	0	0	0	0	0	0	0	0	0	0	0	0	0	0	0	0	0	0	0
LOC_Os06g04300	11.3542	11.5214	11.177	11.1062	9.42806	10.6005	12.6488	13.0254	13.9356	13.5877	15.7144	11.9135	10.3867	8.09604	12.953	8.70556	9.91027	10.9656	14.4151	13.0481	9.18252	11.0242	9.09134	10.3049
LOC_Os09g32940	5.34456	5.58932	6.40359	6.43896	4.2671	4.27348	7.43921	8.06677	8.8402	5.08679	9.19143	8.54059	6.15944	4.97004	5.53444	5.77948	7.21225	6.55473	6.30726	5.51916	4.95269	4.29707	5.31088	5.03173
LOC_Os09g32944	5.716	9.3144	12.0499	15.6725	5.42175	4.62388	3.28303	6.11755	6.04015	5.6073	3.04557	2.37626	2.78552	1.99288	1.23028	1.17979	4.28233	1.96815	4.34124	2.88352	1.99166	2.63154	4.86149	3.81832
LOC_Os07g48710	0.623071	0.233485	1.04665	0.69129	0.0448128	0.265731	0.65479	0.281804	0.287341	0.449119	0.33264	0.4614	0.596305	0.0443243	0.442639	0.888128	0.15184	0.0816133	0.285952	0.19381	0.621029	0.261008	0.753837	0.532641
LOC_Os06g43750	0	0	0.0726844	0.07681	0	0	0.0727545	0	0	0	0	0	0	0	0	0	0	0	0	0	0	0	0	0
LOC_Os12g02320	278.1	147.536	445.206	433.771	269.097	375.368	162.587	182.124	84.1089	251.786	122.135	137.542	378.796	330.909	216.795	195.92	294.435	333.373	253.807	244.291	395.167	387.591	619.645	548.941
LOC_Os06g35200	6.27915	4.81499	11.0128	13.2439	8.38572	7.48422	5.18874	7.66784	5.01639	6.47081	3.60456	4.38311	5.2458	4.12599	2.78917	2.33179	5.59933	4.24658	5.32364	3.81176	5.22223	3.88326	7.0172	6.47398
LOC_Os04g44740	0.166566	0.104862	0.139901	0.206979	0.143758	0.219203	0.15404	0.0602677	0.131683	0.261956	0.170736	0.133214	0.204956	0.0853145	0.184596	0.154325	0.292258	0.0654531	0.458661	0.087043	0.0459748	0.181416	0.0268698	0.10515
LOC_Os09g01200	0	0	0	0	0	0	0	0	0	0	0	0.0555788	0	0	0	0	0	0	0	0	0	0	0.0504472	0
LOC_Os10g35260	4.36676	3.90404	3.71111	5.77944	4.71659	5.27065	5.11585	3.4358	3.89144	4.023	4.71775	4.47742	4.45118	4.599	4.1632	2.29271	3.37194	4.56908	3.32375	3.35638	3.67293	5.55272	3.97023	3.97596
LOC_Os11g15190	0.0140593	0	0	0	0	0	0.0177301	0	0	0	0	0	0	0	0	0	0.0308358	0	0	0	0	0	0	0
LOC_Os02g46180	2.71256	2.78316	8.42337	9.05408	3.51169	2.43012	2.50536	2.9375	2.89958	3.10938	1.98255	3.15736	2.2095	2.00577	2.44273	2.04216	4.90193	2.7924	4.91447	3.20865	4.58715	6.62579	5.54679	6.4667
LOC_Os08g44780	5.95216	7.90224	12.5876	13.1134	9.3875	6.13906	5.30201	5.79005	4.50956	6.82565	3.29118	3.4947	4.96988	5.71627	2.5069	2.49982	4.68828	2.47816	5.37974	3.83516	4.66137	4.86806	5.77252	5.81519
LOC_Os04g38320	1.15783	0.624782	2.33395	1.54152	0.959315	0.406325	1.10969	1.34058	0.604131	2.07583	0.934615	1.23466	1.02577	0.83025	0.888342	1.18827	0.660249	0.38218	2.56881	1.65957	1.34223	1.51327	1.45686	0.822283
LOC_Os02g15820	2.57866	2.63903	1.84045	1.7927	2.41743	2.06177	2.8995	2.87262	3.47973	2.06767	2.56346	3.6404	1.39112	1.02475	1.07208	0.882696	2.50745	1.84191	1.75394	1.23754	1.45506	1.70813	1.81351	2.01479
LOC_Os09g32910	0.393435	0.156105	0.34989	0.2465	0.089884	0.228426	0.233485	0.272148	0.219557	0.163787	0.555998	0.277638	0.284773	0.266712	0.236755	0.074224	0.406073	0.19098	0.464304	0.155495	0.0958183	0.232676	0.140002	0.164362
LOC_Os07g48700	3.08984	3.25284	1.72812	1.63397	2.54213	1.91596	3.87836	2.65129	3.57852	2.26505	3.87111	3.27177	1.70557	1.60849	2.28944	2.48512	3.21424	3.45529	3.11819	3.1043	1.83322	1.88709	1.51978	1.99956
LOC_Os05g26400	0	0	0	0	0	0	0	0	0	0	0	0	0	0	0	0	0	0	0	0	0	0	0	0
LOC_Os06g35230	0	0	0	0	0	0	0	0	0	0	0	0	0	0	0	0	0	0	0	0	0	0	0	0
LOC_Os11g02980	0	0	0	0	0	0	0	0	0	0	0	0	0	0	0	0	0	0	0	0	0	0	0	0
LOC_Os12g02310	45.6128	86.1555	103.741	117.93	75.1096	68.3737	32.794	64.3148	44.437	46.371	29.3976	17.3528	48.4542	51.4162	35.8969	39.9908	39.2157	24.5628	17.2314	16.459	13.5528	16.1169	26.6549	26.5361
LOC_Os03g09810	0.0384612	0.0518856	0.0484562	0	0.049792	0.0421796	0.145509	0.104372	0.0456097	0.0453656	0.07392	0.0512666	0.189303	0.0492492	0	0	0.126533	0.136022	0.0907783	0.129207	0.159238	0.0483349	0.0465332	0.0910498
LOC_Os06g43760	18.9676	21.5109	16.5508	17.5851	18.7592	17.6097	24.6256	18.4276	27.8266	17.8116	26.2066	25.5269	17.204	14.789	23.0837	20.3426	23.4005	22.7082	23.7292	27.1424	17.6524	18.0567	16.5465	16.9227
LOC_Os04g44710	8.19928	10.0569	10.8817	9.35692	7.82294	7.71941	11.8862	10.7439	15.487	7.8893	15.8216	13.687	10.9916	10.7795	12.7945	13.7509	11.4045	10.8015	10.2963	12.663	9.21567	8.68083	9.61547	9.00544
LOC_Os02g46190	0.106226	0	0.133832	0	0	0	0	0	0.12597	0	0	0	0	0	0	0	0	0	0.125361	0	0	0.266993	0	0.125735
LOC_Os06g08790	2.73066	2.11864	1.83601	1.88371	2.14306	1.83093	2.60501	1.30542	2.33217	2.21956	2.76005	2.96089	3.01184	2.62697	2.87669	2.14782	1.61363	2.00151	2.8552	2.28147	1.83545	2.68488	1.47214	2.04313
LOC_Os12g41650	0.896812	0.410887	0.724822	0.720907	0.591462	0.426808	0.298744	0.551019	0.20066	0.658632	0.569119	0.202993	0.936943	0.69335	0.194739	0.0723577	0.649462	0.518638	1.03838	0.60634	1.00415	1.74372	1.35117	1.50215
LOC_Os10g35270	0	0	0	0	0	0	0	0	0	0	0	0	0	0	0	0	0	0	0	0	0	0	0	0
LOC_Os04g38310	30.9255	42.4955	40.9383	42.3919	26.296	21.215	30.0658	37.2436	42.3155	30.9577	41.7264	37.5284	12.8989	8.97106	11.2988	10.6757	18.2326	15.4396	23.1995	16.8029	18.9406	17.4119	22.614	23.0833
LOC_Os08g44770	70.9149	68.384	73.8416	73.3275	56.7702	72.4952	70.9828	64.0878	61.8976	81.7924	65.0652	58.1025	46.7505	51.5838	50.4255	49.1185	67.2166	65.2361	65.1127	61.6376	50.2212	53.3815	56.5388	53.9968
LOC_Os09g32920	0.161259	0.290059	0.067722	0.214698	0	0.1179	0	0.0972459	0.191231	0	0	0	0	0	0	0.0574648	0	0	0.0634354	0.120385	0	0.0675523	0	0
LOC_Os06g43770	1.75124	1.63125	1.99622	2.49812	1.99727	0.960275	1.57748	1.77269	1.33504	2.06562	1.40241	1.72294	1.28266	0.747484	1.43961	0.445755	1.55466	1.52379	2.55876	2.00773	4.20071	1.99122	3.48085	2.02352
LOC_Os11g02990	0	0	0	0	0	0	0	0	0	0	0	0	0	0	0	0	0	0	0	0	0	0	0	0
LOC_Os06g35220	0	0	0	0	0	0	0	0	0	0	0	0	0	0	0	0	0	0	0	0	0	0	0	0
LOC_Os12g02300	12.0658	88.3242	65.9143	63.5987	25.0312	12.4189	8.66818	10.6459	28.9687	26.4222	30.4128	5.27314	4.07678	8.54826	4.42639	6.87242	10.1407	6.76224	7.93662	8.74914	8.94009	7.51952	19.504	22.6519
LOC_Os10g35280	15.483	14.3447	12.6186	10.8484	16.2032	14.1059	15.4608	10.8174	14.5386	13.7324	15.805	20.3168	12.1945	12.478	13.9055	10.4176	11.1653	9.94298	16.068	15.7694	10.7255	13.5145	8.36403	9.23462
LOC_Os12g41660	3.01331	3.54887	5.72471	5.92229	3.40567	3.01613	3.4683	4.49961	3.1196	3.58245	2.11432	1.88077	3.11928	1.80676	1.16209	1.04823	3.2258	2.59374	3.24564	4.25805	4.2246	3.51638	4.88989	4.16118
LOC_Os02g15830	0	0	0	0	0	0	0	0	0	0	0	0	0	0	0	0	0	0	0	0	0	0	0	0
LOC_Os02g15840	0	0	0	0	0	0	0	0	0	0	0	0	0	0	0	0	0	0	0	0	0	0	0	0
LOC_Os03g17100	4.90981	4.72172	3.49096	6.79574	8.05546	5.27786	3.37172	2.37452	3.34353	6.65127	2.42916	3.75823	6.16106	2.67663	3.9784	2.70238	7.30338	3.43843	10.2689	3.91937	5.23288	4.94841	2.29376	6.09923
LOC_Os02g56190	13.4986	9.89682	7.08606	7.1627	8.54774	9.76182	9.0049	11.2813	11.6576	14.3642	16.4497	10.7566	16.4293	18.0364	15.3225	18.4567	12.1213	14.4717	19.624	23.1665	13.3644	16.841	11.9528	12.8517
LOC_Os04g51510	0.661591	0.617893	0.256468	0.0677564	0.527076	1.56273	0.513431	0.0460347	0.603505	1.14052	0.342337	1.01754	0.814076	2.08532	1.88725	0.761682	0.558093	0.779929	0.960938	0.911816	1.96656	1.98265	0.677296	1.08429
LOC_Os03g52640	7.00071	5.97049	7.29932	8.46357	6.52825	5.08894	6.08863	6.35684	4.42131	6.70719	4.51075	4.86242	5.41278	3.05681	2.88115	1.94989	5.2652	4.30037	5.79271	4.29515	5.66365	5.25852	4.9327	4.38134
LOC_Os03g05590	0	0	0	0	0	0	0	0	0	0	0	0	0	0	0	0	0	0	0	0	0.0872676	0	0	0
LOC_Os06g04330	9.81376	10.2246	9.37466	9.26268	9.69274	9.70145	11.3011	9.25226	13.3862	12.445	14.0575	11.945	8.92918	8.79061	11.8423	10.0728	8.8926	7.44118	12.4515	10.6799	9.28351	9.75649	7.69263	8.64393
LOC_Os07g48760	0.454813	0.81808	0.245574	0.374853	0.308421	0.427529	0.382373	0.881586	0.950276	0.459822	1.08225	0.606241	0.346443	0.443721	0.249253	0.231533	0.213755	0.280848	0.383384	0.315281	0.448341	0.272177	0.576469	0.410166
LOC_Os08g44720	0	0	0	0	0	0	0	0	0	0.0203182	0	0	0	0	0	0	0	0	0	0	0	0	0	0
LOC_Os04g38380	1.84432	1.7061	4.58083	4.84085	3.13808	3.87189	2.59166	2.43096	2.18711	3.04556	1.51914	1.12383	4.21461	3.57619	2.35842	2.14068	3.69836	3.0439	3.85558	1.88825	2.61803	3.37735	3.25146	3.99185
LOC_Os01g13910	0	0	0	0	0	0	0	0	0	0	0	0	0	0	0	0	0	0	0	0	0	0	0	0
LOC_Os08g22680	0	0	0	0	0	0	0	0	0	0	0	0	0	0	0	0	0	0	0	0	0	0	0	0
LOC_Os01g34700	170.77	196.099	201.461	194.117	175.868	169.333	213.91	234.532	231.88	217.386	210.96	200.237	125.555	118.387	213.842	186.675	256.209	247.975	266.08	231.81	187.247	176.064	185.26	179.608
LOC_Os03g13520	0.285555	0.32596	0.525809	0.409429	0.0568741	0.168626	0.249308	0.258303	0.234436	0.284999	0.232193	0.117117	0.108114	0.225016	0.196621	0.258309	0.0722651	0.155369	0.31107	0.221376	0.0303145	0.110419	0.0797275	0.208
LOC_Os10g05240	1.6494	3.17351	2.75936	3.67199	2.59039	1.86817	1.50036	1.63874	2.30868	1.62656	1.66298	1.58585	1.43067	2.00817	0.864414	0.780476	1.95705	0.988153	1.88269	1.60477	1.67924	1.66506	2.061	1.44024
LOC_Os10g28830	0.581935	0	0	0.193695	0.565031	2.55278	1.83468	0.263198	0.345047	1.716	3.77474	0.193922	2.68523	4.65726	6.69733	5.28801	1.43588	3.60163	2.74703	2.28078	2.40934	4.38796	2.64025	2.75525
LOC_Os02g21740	0	0	0	0	0	0	0	0	0	0	0	0	0	0	0	0	0	0	0	0	0	0	0	0
LOC_Os03g13530	0	0	0	0	0	0	0	0	0	0	0	0	0	0	0	0	0	0	0	0	0	0	0.13608	0
LOC_Os02g15850	0	0	0	0	0	0	0	0	0	0	0	0	0	0	0	0	0	0	0.197443	0	0	0	0	0
LOC_Os02g38890	0.358513	0.644864	0.602242	0.954639	0.773555	0.262116	0.602823	0	0.992011	0.140957	0.11484	0.955757	0.441144	0.459073	0.76408	0.255513	0.786313	0	0.423092	0.401464	0.329851	0.750917	0.144585	0.848714
LOC_Os11g15150	0	0	0	0	0	0	0	0	0	0	0	0	0	0	0	0	0	0	0	0	0	0	0	0
LOC_Os03g17110	0	0	0	0	0	0	0	0	0.0508723	0	0	0	0	0	0	0	0	0	0	0	0	0	0	0
LOC_Os01g25430	0	0	0	0	0	0	0	0	0	0	0	0	0	0	0	0	0	0	0	0	0	0	0	0
LOC_Os07g32600	11.0762	10.3332	11.3627	14.2576	8.75101	10.3743	7.25042	9.58711	9.10508	9.09967	8.57864	9.47537	8.00114	6.98564	7.89218	7.95293	10.3537	6.01982	6.45979	5.63592	5.88118	5.95567	10.1339	8.65331
LOC_Os06g04340	12.1091	8.98762	8.81893	7.91109	14.0156	12.9836	11.4388	6.31145	9.76886	15.0793	12.4583	13.3206	13.8476	17.0331	20.809	14.3408	11.6254	15.6017	14.9809	16.9119	11.8657	15.2742	9.34033	10.6831
LOC_Os04g51500	11.481	10.9856	11.8048	11.404	8.2777	8.247	11.5373	12.0222	11.2067	8.37189	14.1438	12.2214	10.9603	10.5304	7.25069	6.66356	8.97429	7.86953	10.1796	8.98378	8.9907	8.7177	10.6795	11.2811
LOC_Os03g52630	206.193	297.438	291.35	346.418	160.686	159.78	209.808	267.003	300.979	185.856	240.99	226.577	100.408	78.5985	94.1212	97.5366	177.397	128.416	148.803	138.706	136.208	119.296	208.328	175.999
LOC_Os03g05580	0	0	0	0	0	0	0	0	0	0	0	0	0	0	0	0	0	0	0	0	0	0	0	0
LOC_Os07g48750	2.43771	2.73204	3.62245	4.24416	2.76746	2.08387	2.99535	2.43122	2.75737	2.66888	2.77504	2.28287	2.23044	1.93691	1.47069	1.56363	2.8652	2.50531	2.65552	2.11381	2.15656	2.21516	2.11746	2.20475
LOC_Os12g13500	0	0	0	0	0	0	0	0	0	0	0	0	0	0	0	0	0	0	0	0	0	0	0	0
LOC_Os01g13900	0	0	0	0	0	0	0	0	0	0	0	0	0	0	0	0	0	0	0	0	0	0	0	0
LOC_Os04g38370	0	0	0	0	0	0	0	0	0	0	0	0	0	0	0	0.0749148	0	0	0	0	0	0	0.0847829	0
LOC_Os08g22670	0	0	0	0	0	0	0	0	0	0	0	0	0	0	0	0	0	0	0	0	0	0	0	0
LOC_Os08g44710	0.0246946	0	0	0	0	0	0	0.0111689	0	0	0	0	0	0	0	0	0.0135405	0	0	0	0	0	0	0
LOC_Os10g05230	15.7183	17.0699	15.9417	14.8999	16.7816	14.5551	27.7299	28.5382	29.9104	19.137	26.778	23.7253	14.6356	10.8017	11.65	12.5652	20.0741	18.8614	21.8349	21.7577	23.2448	18.1987	17.3502	16.3752
LOC_Os10g28820	0.53538	0.240749	1.30405	0.712797	0.277242	0.313141	0.0900216	0.161428	0	0.505191	0.274391	0.570905	0	0	0.182564	0.0381566	0.117423	0.0420762	0.0842423	0	0	0	0	0
LOC_Os02g21750	41.5346	19.9259	5.98928	5.51631	37.6038	51.2737	45.0454	13.1372	28.6182	54.9237	48.2538	31.9739	81.8043	106.872	126.953	96.7627	47.4453	65.5707	60.9571	83.3835	56.8795	71.6182	33.1727	50.4705
LOC_Os01g25440	5.86969	7.56292	6.00661	7.78293	4.71444	6.2007	7.1605	6.73982	6.96065	6.86687	9.57749	6.99368	12.1752	15.0935	10.7533	11.167	6.72589	10.1676	8.53858	10.7849	9.62156	11.2906	10.1161	9.585
LOC_Os11g15180	0.402266	0.197336	0	0	0.14203	0.601577	0.461176	0.297716	0.346933	0.603882	0.9137	0.438708	0.26999	0.32779	1.35614	1.21194	0.24062	0.431108	0.431569	0.778064	0.252345	0.137873	0.0442446	0
LOC_Os03g25990	0.13252	0.446936	0.500875	0.573414	0.0428902	0	0	0.0299681	0.0785751	0.0781545	0.0636737	0.176642	0.0815316	0	0	0.0708353	0	0	0	0	0	0	0.040083	0.0392145
LOC_Os02g15860	470.43	317.599	178.213	166.382	584.762	744.74	348.241	533.605	234.908	527.625	178.038	278.129	525.46	393.289	376.899	366.906	758.149	534.312	634.81	531.363	736.921	563.93	721.891	744.438
LOC_Os02g38880	0	0	0	0	0	0	0	0	0	0	0	0	0	0	0	0	0	0	0	0	0	0	0	0
LOC_Os03g13540	108.598	105.257	44.1682	38.6521	86.337	99.2479	142.152	161.007	138.361	129.116	172.023	139.457	174.086	125.522	125.864	105.993	170.036	209.085	160	172.587	192.537	147.027	199.388	178.074
LOC_Os07g05780	0	0	0	0	0	0	0	0	0	0	0	0	0	0	0	0	0	0	0	0	0	0	0	0
LOC_Os01g64490	12.4177	16.5838	18.7422	21.2994	10.3115	8.66047	17.1886	21.1021	24.8428	12.1211	18.4874	15.4798	8.54605	5.96277	8.4756	7.65501	14.7855	11.4599	14.1062	12.5224	9.49121	7.91666	13.2007	11.131
LOC_Os07g32610	0	0	0	0.0448488	0	0	0.0424808	0	0	0	0	0	0	0	0	0	0.0369409	0	0	0	0	0	0	0
LOC_Os03g52660	7.07391	7.52427	9.65491	14.3988	7.22066	6.78808	3.97434	4.36841	3.60283	4.03817	3.35533	3.53592	6.50034	6.99678	3.5951	2.25417	5.56946	4.83781	3.21081	2.94512	4.66224	5.15728	4.71816	4.42807
LOC_Os02g56170	7.16841	6.72728	7.63515	6.98504	9.0561	8.2792	9.08368	10.071	8.56235	7.57705	7.48763	8.72422	7.05222	5.83116	7.74953	7.25617	11.0891	11.2267	10.3396	10.7999	10.3709	7.83362	8.23294	8.15702
LOC_Os08g22660	0.0484069	0	0	0	0.0313339	0	0.213659	0	0	0.0285483	0.0232587	0.129047	0.119128	0.247938	0.247601	0.0517495	0	0.142663	0.0856895	0.027103	0.0334026	0.0608337	0.0585661	0.0286486
LOC_Os06g04310	0	0	0	0.0739416	0.0718989	0	0	0	0	0	0	0	0	0	0	0	0	0	0	0	0	0	0.0671931	0
LOC_Os10g05220	10.8124	9.11247	7.7419	7.90031	7.62132	6.55902	10.9438	7.76496	10.736	10.4019	12.0582	11.1297	7.53243	7.17785	11.007	9.87904	10.5969	8.76485	12.5939	11.1622	6.57081	7.39828	6.01582	6.05204
LOC_Os07g25210	0	0	0	0	0	0	0	0	0	0	0	0	0	0	0	0.0114287	0	0	0	0	0	0	0	0
LOC_Os01g34720	0	0	0	0	0	0	0	0	0	0	0	0	0	0	0	0	0	0	0	0	0	0	0	0
LOC_Os10g28810	1.45337	1.96065	3.9602	2.78999	2.18783	0.630137	0.937725	0.458603	1.20244	1.11627	1.16928	0.90105	0.166357	0.173119	0.129662	0.0361332	0.296522	0.159379	0.398874	0.340636	0.0932911	0.382285	0.245357	0.320054
LOC_Os04g38360	0.0650786	0.175587	0	0	0	0.0713703	0.24621	0.0588677	0	0.307045	0.0625385	0	0	0	0	0.139145	0	0	0	0	0	0	0	0.154062
LOC_Os02g21720	0	0	0	0	0	0	0	0	0	0	0	0	0	0	0	0	0	0	0	0	0	0	0	0
LOC_Os08g44740	0	0	0	0	0	0	0	0	0.107244	0	0	0	0	0	0	0	0	0	0	0	0	0	0	0
LOC_Os02g15870	3.41332	4.24212	5.53627	6.101	3.7404	3.97911	3.66052	4.1208	4.23895	3.70904	4.81682	4.3169	2.77797	2.97691	2.42296	2.05437	3.13894	2.78818	3.67926	3.50622	2.80042	3.07363	4.51988	4.2947
LOC_Os11g15170	0	0	0	0	0	0	0.00979631	0	0	0.00916263	0	0	0	0	0	0	0	0	0	0	0	0	0	0
LOC_Os03g25980	33.282	37.1095	34.2695	36.9162	28.3362	27.6877	35.853	39.0221	44.4924	31.7471	48.6284	41.4074	22.1783	23.1078	23.4974	25.6759	20.7769	21.6103	23.447	24.2397	32.2067	27.4794	30.0408	28.5584
LOC_Os01g25450	0	0	0	0	0	0	0	0	0	0	0	0	0	0	0	0	0.00269962	0	0	0	0	0.00309372	0	0.00291386
LOC_Os02g38870	0	0	0	0	0	0	0	0	0	0	0	0	0	0	0	0	0	0	0	0	0	0	0	0
LOC_Os03g13550	1.17066	1.37621	1.70664	1.3582	0.974273	1.11877	2.44644	2.16325	2.45916	1.81477	2.7642	2.63042	1.52278	1.11355	1.30451	1.62694	1.59555	0.926605	2.09202	1.74163	1.08476	1.59728	1.23424	1.1877
LOC_Os07g05790	0	0	0	0	0	0	0	0	0	0	0	0	0	0	0	0	0	0	0	0	0	0	0	0
LOC_Os03g52650	9.25877	5.50794	1.41761	2.86774	10.3217	4.44233	4.37855	1.42494	4.00299	5.53627	4.54138	4.07096	2.9273	3.99309	3.98765	2.99006	3.20821	2.38763	4.89418	2.448	3.41629	4.40377	1.7503	2.0168
LOC_Os02g56180	21.7432	24.7506	23.2746	23.1166	18.4508	18.206	26.6996	26.8175	32.4093	20.8915	32.9432	26.0208	16.3262	13.5755	14.6124	15.9489	22.3475	21.3666	24.6484	23.5305	21.3336	17.9907	20.6996	18.8233
LOC_Os07g32620	5.3777	4.64302	7.01612	7.25526	3.21799	3.53856	2.10988	3.78347	2.77763	3.6367	3.72082	3.88674	4.23498	2.57081	3.60646	2.63178	5.87114	3.49383	4.06168	3.23847	4.98074	3.06374	10.121	8.34569
LOC_Os08g44730	0	0	0	0	0	0	0	0	0	0	0	0	0	0	0	0	0	0	0	0	0	0	0	0
LOC_Os07g48730	0.0491776	0	0.0309788	0.0327372	0.159164	0.107864	0.093026	0.0444842	0.0291589	0.232023	0.0708872	0.065551	0.15128	0.188914	0.314429	0.184007	0.161789	0.115948	0.261161	0.220276	0.441147	0.52532	0.41649	0.232838
LOC_Os08g22650	0	0	0	0	0	0	0	0	0	0	0	0	0	0	0	0	0	0	0	0	0	0	0	0
LOC_Os02g21730	0	0	0	0	0	0.0183252	0	0	0	0	0	0	0	0	0	0	0	0	0	0	0	0	0	0
LOC_Os07g25200	0.0369397	0.0249166	0	0.0245905	0	0	0	0.0334143	0.0219027	0	0.017749	0.0246193	0	0	0	0.0394905	0	0.0435471	0	0.0206826	0	0	0	0
LOC_Os10g05210	15.2654	13.8166	14.6416	16.9093	14.6331	17.0516	20.2995	16.7046	19.8647	19.0281	17.5593	14.642	21.4175	25.0512	23.0719	20.9525	14.1218	18.0376	17.4306	21.7887	18.2112	19.5844	14.8096	16.1218
LOC_Os03g25984	0	0.120375	0.224837	0	0	0.0978566	0	0.0807141	0	0	0	0.356816	0.109796	0.685549	0	0.0953916	0	0	0.210606	0	0.123144	0.112137	0	0
LOC_Os01g34710	0	0	0	0	0	0	0	0	0	0	0	0	0	0	0	0	0	0	0	0	0	0	0	0
LOC_Os04g38350	0.528335	0	0	0	0.227995	0	0	0.159304	0	0	0.338476	0.469495	3.46724	2.70612	2.47723	4.142	0	2.69897	1.24701	2.95815	0.729144	3.76249	1.06536	2.08456
LOC_Os06g04370	17.7593	16.7618	3.85201	4.74188	14.2327	11.1649	18.8479	18.2416	18.5529	11.9507	14.6437	21.1575	10.7461	8.20493	6.90439	3.92925	11.6638	8.47403	10.8246	7.73984	10.0999	8.01172	13.1044	13.0322
LOC_Os03g17140	22.4454	11.9003	17.8644	18.3564	22.0367	27.3027	20.2713	12.974	14.8002	18.9601	15.5726	17.8553	10.4927	13.0528	23.4797	17.8481	20.709	17.178	21.7846	15.6953	13.8425	17.0806	8.0243	10.1321
LOC_Os01g13950	1.04597	0.235175	1.02494	0.696292	0.827514	0.637272	0.293124	0.105127	0.275638	0.548326	0.390888	0.0774564	0.858029	0.744084	1.11461	1.86366	0.892141	1.09605	0.617187	1.62677	0.561367	1.02238	1.12488	0.756596
LOC_Os07g05760	0	0	0	0.237599	0	0	0	0	0	0	0	0	0	0	0	0	0	0	0	0	0	0	0	0
LOC_Os12g13530	0	0	0	0	0	0	0	0	0	0	0	0	0	0	0	0	0	0	0.0766768	0	0	0	0	0
LOC_Os01g64470	0.357096	0.107053	16.3462	14.8441	0.513665	0.26108	0.400294	0.143563	0.235259	0.234	0.419416	0.264439	0.341756	0.660485	5.27668	2.84195	0.130534	0.0935488	0.936488	0.399877	1.80701	1.29644	0.864082	1.12715
LOC_Os04g51550	0	0	0	0.140314	0	0	0	0	0	0	0	0	0	0	0	0	0	0	0	0	0	0	0	0
LOC_Os03g13560	54.3369	51.5439	45.2417	43.3422	57.9149	48.5194	47.3656	35.9133	48.302	51.702	45.347	58.0139	41.8443	40.9091	49.5433	39.1129	34.9423	32.3605	41.4796	44.0956	32.3772	38.679	28.0601	35.3957
LOC_Os02g38860	0.592076	0.0726121	0.74594	0.429971	0.557457	0.47223	0.407269	0.53557	0.0638291	0.5079	0.310345	0.358729	0.529846	0.82707	0.619458	0.863127	1.06247	0.253811	1.14337	0.602733	0.594262	0.405857	0.781458	0.891946
LOC_Os11g15120	0	0	0	0	0	0	0	0	0	0	0	0	0	0	0	0	0	0	0	0	0	0	0	0
LOC_Os02g15885	19.992	23.1702	27.7756	26.7581	19.7403	20.1597	24.6776	27.2219	28.4293	19.4842	27.739	22.8091	20.1958	17.3014	20.1214	19.516	24.5947	22.3696	20.594	20.4425	19.9038	19.136	26.622	24.1149
LOC_Os02g21780	0.881802	0.849704	0.634834	1.46752	1.18236	0.932516	1.5489	0.683696	1.94201	0.631489	0.907912	1.51122	1.12379	0.403264	1.6914	1.71705	2.07217	1.7078	0.854811	1.02271	1.17349	0.910288	1.06687	1.19286
LOC_Os02g56150	1.60614	0.722248	1.66379	1.47311	1.06276	1.76142	1.35032	1.71114	0.634887	1.17878	1.02897	0.808783	2.89861	3.61056	2.7841	1.33548	1.7222	1.97758	1.39	1.03917	0.837381	3.31925	1.16593	1.77438
LOC_Os10g05290	0.098319	0.0265272	0.0495478	0	0	0.0646946	0	0.0177871	0.139911	0.0231938	0.0188963	0.0262108	0.024196	0.075538	0.025145	0.0630649	0	0.0463621	0.0232058	0.0440391	0	0.0247118	0.0951628	0.0698256
LOC_Os01g34740	0	0	0	0	0	0	0	0	0	0	0	0	0	0	0	0	0	0	0	0	0	0	0	0
LOC_Os02g15880	16.243	17.7273	22.1642	22.0287	15.9018	16.3197	18.5118	20.8072	21.1911	16.0054	20.8807	16.8434	17.1625	14.8403	14.9491	14.6548	17.8402	17.186	15.85	15.1245	15.9422	14.9768	20.1097	18.3604
LOC_Os07g32630	17.0274	16.3997	20.9624	23.1332	9.16722	10.5488	5.70377	9.71902	6.47992	10.6455	8.02405	9.79334	14.3037	9.25072	4.86768	4.0257	11.3114	7.67215	11.279	9.30446	21.2113	14.5058	33.9222	29.6505
LOC_Os01g25460	6.22771	1.64503	0.082302	0	13.1649	29.5162	8.45783	2.46213	1.57517	24.8623	11.3415	2.14786	140.829	224.709	135.355	157.249	38.5174	104.067	53.5794	96.0726	66.3236	147.28	61.9113	87.5814
LOC_Os10g05280	0	0	0	0	0	0	0	0	0	0	0	0	0	0	0	0	0	0	0	0	0	0	0	0
LOC_Os01g71660	0	0	0	0	0	0	0	0	0	0	0	0	0	0	0	0	0	0	0	0	0	0	0	0.032332
LOC_Os08g22640	0.0147569	0.119446	0.167326	0.0785884	0.13373	0.129468	0.0558292	0.0400456	0.0699985	0	0.0567236	0.0590103	0.0363162	0.0566882	0.0377407	0.0315518	0.0647314	0.0173964	0.0696601	0.0165248	0	0.0556357	0	0.0524013
LOC_Os06g35290	0	0	0	0	0	0	0	0	0	0	0	0	0	0	0	0	0	0	0	0	0	0	0	0
LOC_Os06g04380	21.1253	21.8745	14.1776	11.8497	21.058	17.2496	21.6417	18.1607	22.8377	19.8798	22.1441	24.2726	17.6862	18.012	25.6404	22.6661	18.7353	21.286	20.1014	19.8758	16.8715	16.4241	13.3983	13.8043
LOC_Os03g17150	0	0	0.0542793	0	0	0.0472484	0	0	0	0.0508172	0	0	0.212052	0.22067	0.110185	0.0460582	0	0	0.101687	0	0.118916	0	0.0521251	0.101991
LOC_Os01g64480	0.241162	0.488005	0.151917	0	0.234157	0.198358	0	0.109073	0.214489	0.284454	0	0.0803639	0	0	0	0	0	0	0.0711506	0.0675134	0	0	0.218832	0
LOC_Os01g25470	0	0	0	0	0	0	0	0	0	0	0	0	0	0	0	0	0	0	0	0	0	0	0	0
LOC_Os07g48790	53.0658	31.3725	15.0644	11.4024	47.2921	55.9203	41.3322	13.5274	25.5074	56.7252	41.3402	39.2088	61.4866	84.1471	109.348	93.5995	44.756	57.2378	73.4701	82.4769	50.7781	73.7675	28.2557	45.6955
LOC_Os12g13540	0.148717	0	0	0	0	0	0	0	0	0	0	0	0	0	0	0	0	0	0	0	0	0	0	0
LOC_Os07g05770	0	0	0	0	0	0	0.00941911	0	0	0	0	0	0	0	0	0	0	0	0	0	0	0	0	0
LOC_Os11g15110	0	0	0	0	0	0	0	0	0	0	0	0	0	0	0	0	0	0	0	0	0	0	0	0
LOC_Os02g21790	0	0	0	0	0	0	0	0	0	0	0	0	0	0	0	0	0	0	0	0	0	0	0	0
LOC_Os04g51540	0	0	0	0	0	0	0	0	0	0	0	0	0	0	0	0	0	0	0	0	0	0	0	0
LOC_Os03g13570	2.86452	7.35581	6.0782	6.32284	5.07468	2.89344	6.17912	8.95533	6.91304	7.23169	3.25979	4.45462	0.772969	0.546981	0.289184	0.0805874	3.71998	1.03676	3.23223	1.9415	2.46211	1.5789	3.83051	3.5988
LOC_Os07g32640	0	0	0	0	0	0	0	0	0	0	0	0	0	0	0	0	0	0	0	0	0	0	0	0
LOC_Os12g41600	2.33711	4.9976	3.82153	5.82596	2.54282	1.55419	1.88126	4.81286	2.91891	2.17013	1.83972	1.35877	0.978985	0.445713	0.763039	0.558173	2.26302	0.820681	1.203	1.08582	0.308814	0.749894	1.50404	1.35374
LOC_Os02g15890	0	0	0	0	0	0	0	0	0	0	0	0	0	0	0	0	0	0	0	0	0	0	0	0
LOC_Os02g38850	0	0	0	0	0	0	0	0	0	0	0	0	0	0	0	0	0	0	0	0	0	0	0	0
LOC_Os02g56160	0.532716	0.359327	0.251683	0.797907	0.431036	0.584218	0.335901	0.271055	0.434313	0.23563	0.191971	0.488181	0.122906	0.127901	0.255454	0.320345	0.219072	0.196251	0.510797	0.186418	0.321645	0.376579	0.281977	0.472915
LOC_Os10g05270	0	0	0	0	0	0	0	0	0	0	0	0	0	0	0	0	0	0	0	0	0	0	0	0
LOC_Os01g34730	0	0	0.0159685	0	0	0.0139001	0	0	0	0	0	0	0.046788	0	0	0	0	0	0	0	0	0.0159285	0	0.0150025
LOC_Os03g13579	0	0.113919	0	0.168643	0	0	0	0	0	0	0.0811488	0	0	0	0	0	0.0463024	0	0	0	0	0	0.102167	0
LOC_Os08g22630	0	0	0	0	0	0	0	0	0	0	0.0375535	0	0	0	0	0	0	0	0.023059	0	0	0	0	0
LOC_Os01g71670	8.87008	8.95448	28.913	21.0827	16.1459	24.2864	8.63346	14.647	7.4831	13.1307	7.63716	8.25252	62.8132	48.1003	35.3219	29.0205	23.045	37.6861	37.0238	36.8311	76.406	66.5465	76.4902	47.9155
LOC_Os01g13940	7.20242	7.53016	6.04943	5.00769	5.46507	3.92743	8.62875	6.75031	10.4154	6.32432	10.6703	9.41375	4.62817	4.09895	6.14005	5.62511	4.91456	5.09443	8.00396	7.52759	3.78268	4.75199	4.30859	4.35732
LOC_Os06g35280	0.042356	0	0	0	0	0.232255	0.0534147	0.0383137	0	0	0	0	0.0521183	0.0542365	0.216651	0.0452808	0.0928978	0.199729	0.0499855	0.142291	0.116909	0.106459	0	0
LOC_Os01g64450	0.113749	0	0.19108	0.302888	0	0	0	0	0	0	0.072873	0	0.0466555	0	0.0969711	0.162139	0.0415803	0	0	0.0424588	0.156983	0.0953005	0	0.13464
LOC_Os07g48780	157.439	148.385	97.3933	92.4694	153.783	183.669	142.877	100.155	131.302	256.846	183.821	158.909	290.537	404.188	320.31	270.49	159.01	285.228	311.403	321.04	279.916	400.782	181.243	220.172
LOC_Os09g37080	0.796064	0.644353	1.00294	1.39903	0.742024	0.593658	0.602345	1.20975	0.490892	1.12676	0.581395	0.466888	1.64563	1.18245	4.27545	3.84668	1.15234	0.375382	1.50313	1.21235	2.54882	0.960411	2.08038	1.99761
LOC_Os03g52620	0.981748	0.86087	1.2678	1.07835	1.2392	1.18433	1.11426	1.17667	0.523898	1.15799	0.6604	1.01418	1.05702	0.659988	1.00433	1.23321	1.77641	1.73603	1.70892	1.12685	1.11778	0.771112	1.18779	0.726283
LOC_Os06g04350	19.9262	17.5709	15.0816	15.2026	19.0712	19.7059	21.2992	17.6386	18.7192	21.3423	21.343	20.4054	19.9177	23.1373	26.9567	24.0655	16.4575	21.1236	20.0503	22.2009	19.2567	17.63	13.6026	17.2883
LOC_Os01g34760	0	0	0	0	0	0	0	0	0	0	0	0	0	0	0	0	0	0	0	0	0	0	0	0
LOC_Os02g38840	15.3176	10.7243	11.8809	10.0677	15.0381	14.3434	13.7151	9.15209	13.7122	13.2438	14.2454	14.7786	11.4736	10.7211	13.2535	12.3427	11.2887	9.70403	16.4749	15.6525	11.2873	12.9144	7.89062	10.8701
LOC_Os07g32650	1.17377	0.532617	0.806617	1.02288	0.663082	0.971285	0.296045	0.299219	0.240424	0.578962	0.184574	0.270243	0.735279	0.546545	1.3645	1.64267	0.725506	0.50317	0.84371	0.716937	1.14865	0.710727	1.57503	1.02306
LOC_Os03g17120	15.5749	19.2555	13.3863	14.7142	12.3742	12.5882	16.7625	16.5974	19.2288	13.8411	19.9287	17.8598	9.10979	8.63311	10.1765	11.5413	12.4239	12.0477	16.064	14.8128	12.1018	11.9585	11.3062	13.1826
LOC_Os01g25484	7.7761	5.95896	11.6906	11.9662	9.35216	10.4286	7.75611	7.7554	6.11121	6.71168	5.17333	6.86918	7.19041	5.79365	9.62986	8.41144	11.74	10.3061	6.95047	6.01122	7.70475	6.45708	7.62667	7.53404
LOC_Os02g56130	74.4974	61.0966	53.5403	45.5968	67.9393	57.1299	68.3662	35.16	59.5682	59.2494	55.7357	86.8936	26.5406	24.7422	40.4284	27.7939	41.3584	29.249	40.0757	32.42	37.652	42.5555	29.8241	33.8889
LOC_Os11g15140	0	0	0	0	0	0	0	0	0	0	0	0	0	0	0	0	0	0	0	0	0	0	0	0
LOC_Os12g02390	34.0678	28.322	31.6514	30.9033	35.3349	29.044	37.4861	32.8358	35.1593	29.7769	32.8703	43.6169	26.9054	19.8538	20.4915	16.4774	30.1494	29.0035	24.6856	26.3003	33.2996	25.3461	30.6173	28.886
LOC_Os04g51530	0	0	0	0	0	0	0	0	0	0	0	0.0187798	0	0.0180408	0	0	0	0	0	0	0	0	0	0
LOC_Os02g21760	0	0	0	0	0	0	0	0	0	0	0	0	0	0	0	0	0	0	0	0	0	0	0	0
LOC_Os08g22620	0	0	0	0	0	0	0	0	0	0	0	0	0	0	0	0	0	0	0	0	0	0	0	0
LOC_Os01g13930	0.276228	0.677531	0.696024	0.835832	0.195058	0.330473	0.570024	0.408871	0.119116	0.681249	0.603287	0.368196	0.865183	0.610949	0.417449	1.71812	0.413073	0.473653	0.829778	0.871721	0.69312	0.694281	1.24566	0.891707
LOC_Os08g44700	0	0.0267104	0	0	0.0170884	0	0	0	0	0.00778462	0	0	0	0	0	0	0.0144752	0	0	0	0	0	0	0.0156239
LOC_Os01g71680	0.118797	0	0.199559	0.158165	0	0.217137	0.049938	0.0358199	0	0.233539	0.0380535	0	0.194904	0.456357	0.202549	0.169334	0.217128	0.140046	0.093464	0.0443431	0.218599	0.149295	0.335369	0.140615
LOC_Os07g05740	2.52343	4.31199	4.91939	6.58964	2.53323	1.78667	2.97012	2.73111	4.21041	2.67356	3.6842	2.46663	1.37275	1.02039	0.532143	0.463811	2.56336	1.71181	1.83903	1.30876	1.17306	1.58005	1.98179	2.19037
LOC_Os01g64460	0	0	0	0	0	0	0	0	0	0	0	0	0	0	0	0	0	0	0	0	0	0	0	0
LOC_Os12g02385	0.419723	0.519037	0.396598	0.395826	0.407531	0.498659	0.330817	0.474582	0.18665	0.412558	0.252088	0.372978	0.344308	0.29112	0.559083	0.317833	0.498638	0.371099	0.309579	0.27417	0.289625	0.175824	0.338541	0.207003
LOC_Os07g48770	38.1259	36.6334	37.2684	52.5439	26.4367	23.7053	22.4648	29.378	25.6331	29.8092	25.643	18.6291	12.6528	13.677	8.65801	11.2638	20.9249	11.8233	27.9874	14.0284	14.3909	15.1521	20.063	13.0713
LOC_Os09g37090	0	0	0	0	0	0	0	0	0	0	0	0	0	0	0	0	0	0	0	0	0	0	0	0
LOC_Os12g13520	0	0	0	0	0	0	0	0	0	0	0	0	0	0	0	0	0	0	0	0	0	0	0	0
LOC_Os03g17130	0.228665	0.185086	0.144044	0.0608881	0.177618	0.100309	0.230693	0.0620524	0.135582	0.134857	0.131844	0.0609594	0.168821	0.117121	0.0877213	0.366682	0.150456	0	0.107941	0.179241	0.12623	0.143683	0	0.0811982
LOC_Os06g04360	4.81613	4.79551	4.83972	5.57244	5.93807	6.72793	5.32642	4.07989	4.44209	5.32001	5.69335	5.22232	6.20835	7.56193	6.06085	6.1294	5.19768	5.27204	5.50321	5.73552	5.14322	6.26867	4.13895	5.72327
LOC_Os01g34750	0	0	0	0	0	0	0	0	0	0	0	0	0	0	0	0	0	0	0	0	0	0	0	0
LOC_Os02g38830	0	0	0	0	0	0	0	0	0	0	0	0	0	0	0	0	0	0	0	0	0	0	0	0
LOC_Os02g56140	11.9086	19.1547	19.3313	18.1926	10.245	9.9903	13.4455	21.4291	18.0146	13.5062	16.9701	14.1777	8.01552	5.73463	4.88082	5.41338	10.8549	8.54922	12.7324	10.4289	12.3964	8.41027	15.9165	13.1922
LOC_Os03g13590	20.3824	20.9192	28.6661	28.3478	22.044	20.7341	25.2339	24.7492	23.6403	20.9636	19.1857	23.5316	20.5852	17.1642	24.5768	19.3989	23.938	22.4287	19.3909	19.3847	21.7503	19.1503	24.8405	20.649
LOC_Os07g32660	2.85153	3.80209	2.7362	2.95773	1.88873	1.99996	2.67612	2.0845	4.36452	3.16787	3.83951	2.38663	2.14197	1.99551	1.90799	1.50649	2.19986	1.19219	2.2304	1.54088	1.62447	1.52093	2.2465	2.09971
LOC_Os02g21770	0	0	0	0	0	0	0	0	0	0	0	0	0	0	0	0	0	0	0	0	0	0	0	0
LOC_Os04g51520	0.55272	0.701779	1.14694	1.16876	0.547188	0.641812	0.328014	0.5882	0.231335	0.613592	0.281195	0.43338	0.720119	0.416326	0.415759	0.660403	0.356547	0.651585	0.383695	0.436896	0.942278	0.612894	0.708058	0.46181
LOC_Os11g15130	0	0	0	0	0	0.050967	0.0586078	0	0.0551117	0	0.04466	0	0	0	0	0	0.0509647	0	0	0	0	0	0	0
LOC_Os12g02380	2.99942	4.26387	3.21002	4.3369	1.37786	1.59164	2.56236	4.34689	2.44776	0.684747	2.13852	3.00929	0.674649	0.619472	0.371177	0.448225	1.02568	0.836454	1.37021	1.26405	1.51334	0.851159	2.14613	1.3743
LOC_Os08g22610	0	0	0	0	0	0	0	0	0	0	0	0	0	0	0	0	0	0	0	0	0	0	0	0
LOC_Os10g05250	0.0496335	0	0	0	0	0.018144	0	0	0	0	0	0	0.0203577	0	0	0	0	0	0	0	0.0228327	0.0207918	0.0200167	0
LOC_Os01g13920	0	0	0	0	0	0	0	0	0	0	0	0	0	0	0	0	0	0	0	0	0	0	0	0
LOC_Os04g38390	21.8983	17.7357	21.9515	25.57	25.4788	28.6187	22.9715	26.5067	19.535	30.9672	17.4285	14.5154	34.3518	34.0239	26.5339	30.7341	36.9986	26.3754	36.5444	37.1595	32.1887	24.4843	41.9211	39.3254
LOC_Os01g71690	1.8619	1.71346	1.47292	1.69104	1.84986	1.72533	2.1114	0.731127	1.78006	1.36195	1.71988	2.07779	0.923517	0.979532	1.32887	1.04924	1.32955	1.24209	1.63518	1.14753	0.697168	1.08832	0.628649	1.19589
LOC_Os07g05750	0	0	0	0	0	0	0	0	0	0	0	0	0	0	0	0	0	0	0	0	0	0	0	0
LOC_Os05g22270	0	0	0	0	0	0	0	0	0	0	0	0	0	0	0	0	0	0	0	0	0	0	0	0
LOC_Os06g39940	0	0	0	0	0	0	0	0	0	0	0	0	0	0	0	0	0	0	0	0	0	0	0	0
LOC_Os01g25770	0.249401	0.448601	0.209475	0.332048	1.07625	0.729366	0.943549	0	0.690094	0.588343	0.63911	0.775687	0.71606	0.425807	0.744147	0.622119	1.094	0.882032	0.0981082	0.372372	0.344192	0.417901	0.502905	0.295205
LOC_Os03g05200	10.0786	9.9514	10.4148	9.30729	7.91195	8.13686	11.155	12.036	14.0624	10.092	13.0338	13.4628	10.5941	9.17117	8.47315	9.03227	10.3823	10.3266	10.0087	9.74918	9.66247	9.43207	9.88476	10.9143
LOC_Os03g39390	0	0	0	0	0	0	0	0	0	0	0	0	0	0	0	0	0	0	0	0	0	0	0	0
LOC_Os03g52570	0.772182	0.617306	1.15301	0.951919	0.518348	0.846836	0.649194	0.646748	0.440894	0.371067	0.35728	0.876791	0.527865	0.256349	0.475428	0.305742	0.909525	0.640583	0.641267	0.320256	0.355224	0.323472	0.588227	0.304667
LOC_Os07g48490	21.6787	22.0648	35.4509	60.3057	28.6006	24.8231	18.8016	16.0805	11.8582	26.3323	10.1059	12.5712	21.7472	14.0617	16.2233	14.5573	28.6473	23.4546	22.5344	11.1976	21.8593	14.2228	18.5069	21.1949
LOC_Os12g13240	0	0	0	0	0	0	0	0	0	0	0	0	0	0	0	0	0	0	0	0	0	0	0	0
LOC_Os11g19330	0	0	0	0	0	0	0	0	0	0	0	0	0	0	0	0.0203828	0	0	0	0	0	0	0	0
LOC_Os12g39360	0	0	0	0	0	0	0	0	0	0	0	0	0	0.0190149	0	0	0	0	0	0	0.0204937	0	0	0
LOC_Os04g42260	1.25154	0.891085	0.832189	0.41657	0.675103	0.381259	0.701467	0.503153	1.03066	0.820115	0.534528	0.741436	0.342221	1.06839	0.889111	1.22646	0.343119	0.942616	1.23081	1.20682	0.431804	0.655345	0.336489	0.493797
LOC_Os08g22450	0	0	0	0	0	0	0	0	0	0	0	0	0	0	0	0	0	0	0	0	0	0	0	0
LOC_Os04g22560	0	0	0	0	0	0	0	0	0	0	0	0	0	0	0	0	0	0	0	0	0	0	0	0
LOC_Os03g25700	0	0	0	0	0	0	0	0	0	0	0	0	0	0	0	0	0	0	0	0	0	0	0	0
LOC_Os04g34190	0.106602	0.0639158	0.0596912	0.0473095	0.0460026	0.181857	0.298744	0.0321428	0.0561847	0.0558839	0.147971	0.110518	0.189471	0.348841	1.07539	2.11465	0.103914	0.307193	0.209674	0.185692	0.0980795	0.178625	0.143306	0.224321
LOC_Os03g39380	4.74579	4.95478	4.47132	4.56029	4.43431	4.75203	6.81754	5.67405	6.26404	4.18613	7.3762	6.5459	4.67169	6.12978	4.37999	4.14703	3.84671	3.74599	4.43181	5.03707	5.46745	3.68219	3.24536	4.05429
LOC_Os03g05210	2.58388	2.68403	1.98577	1.54806	3.2782	3.28707	1.92252	1.54261	1.28693	2.682	1.93676	2.4798	2.00303	2.21679	2.51114	2.26509	1.61513	1.82763	1.95156	1.50458	1.10545	1.9808	1.71939	1.40688
LOC_Os04g22550	0	0	0	0	0	0	0	0	0	0	0	0	0	0	0	0	0	0	0	0	0	0	0	0
LOC_Os01g25760	0.509388	0.409667	0.407274	0.48256	0.672138	0.880924	0.877101	0.611411	0.766697	0.808811	0.809568	0.483125	0.675008	0.965857	0.901909	0.617869	0.988311	0.866108	0.959517	0.833681	0.486689	0.467807	0.474073	0.579751
LOC_Os05g22280	0	0	0	0	0	0	0	0	0	0	0	0	0	0	0	0	0	0	0	0	0	0	0	0
LOC_Os06g39950	0.0201878	0	0	0	0	0	0	0	0	0	0	0	0	0	0	0	0	0	0	0	0	0	0	0
LOC_Os11g19340	0	0	0	0	0	0	0	0	0	0	0	0	0	0	0.402594	0.414246	0	0	0	0	0	0	0	0
LOC_Os12g13230	0	0	0	0	0	0	0	0	0	0	0	0	0	0	0	0	0	0	0	0	0	0	0	0
LOC_Os12g39350	0	0	0	0	0	0	0	0	0	0	0	0	0	0	0	0	0	0	0	0	0	0	0	0
LOC_Os04g42250	114.276	93.5129	109.993	114.273	94.1716	90.9126	103.492	96.4064	70.4267	91.4662	72.9013	92.0696	86.3188	70.0888	63.9711	67.4728	71.0178	50.814	52.6093	45.1333	57.0593	49.0117	86.6579	68.0123
LOC_Os03g25710	0	0.0433002	0.161753	0.0427336	0	0.105601	0	0.0290339	0.0380628	0.113577	0	0.0427837	0	0	0	0.0343135	0	0.0378383	0	0	0	0	0	0
LOC_Os12g13260	0	0	0	0	0	0	0	0	0	0	0	0	0	0	0	0	0	0	0	0	0	0	0	0
LOC_Os05g22290	0	0	0	0	0	0	0	0	0	0	0	0	0	0	0	0	0	0	0	0	0	0	0	0
LOC_Os06g39920	0	0	0	0	0	0	0	0	0	0	0	0	0	0	0	0	0	0	0.0138435	0	0	0	0	0
LOC_Os12g39340	14.3354	13.8275	10.4771	8.9797	10.7346	9.41155	12.5602	11.7864	16.1111	12.7172	12.8001	15.5637	8.65609	9.10076	11.0977	10.6734	10.7632	11.5988	11.4686	11.8298	10.1422	7.99001	8.36487	7.58273
LOC_Os11g19310	0	0	0	0	0	0	0	0	0	0	0	0	0	0	0	0	0	0	0	0	0	0	0	0
LOC_Os03g52550	0	0	0	0	0	0	0	0	0	0	0	0	0	0	0	0	0	0	0	0	0	0	0	0
LOC_Os04g42280	15.2877	13.9315	12.2638	12.42	12.0364	10.8121	17.0758	13.6593	14.9842	14.3888	23.7154	18.5478	13.2062	15.4209	17.3947	17.5107	15.978	13.3511	15.28	13.6953	12.8742	13.1741	12.6453	14.0331
LOC_Os11g07190	0.100258	0	0	0.133483	0	0.219902	0	0	0	0	0.0481726	0	0	0	0	0.0535908	0.0549732	0.0590958	0	0.168404	0	0.125996	0	0.118672
LOC_Os06g08900	0.228469	0.0770535	0.143921	0.0253484	0.172537	0.542874	0.28812	0.189443	0.0903111	0.157198	0.27444	0.253781	0.210846	0.43883	0.486924	0.42743	0.292304	0.336669	0.426903	0.4264	0.183928	0.263195	0.0230349	0.225358
LOC_Os03g25720	21.8584	21.2805	20.2846	20.2499	17.6933	18.3005	23.4827	21.8361	24.6843	23.7064	24.6593	23.1988	17.8864	21.8408	18.2546	15.5863	17.5372	18.4425	20.7187	19.2946	18.6216	18.8139	17.9811	17.4887
LOC_Os06g39930	0	0	0	0	0	0	0	0	0	0	0	0	0	0	0	0	0.00729515	0	0	0	0	0	0	0
LOC_Os01g25740	0.109584	0.184792	0.276125	0.547121	0.331026	0.210313	0.541266	0.536932	0.660588	0.290827	0.394901	0.182587	0.0786575	0.140322	0.280261	0.165964	0.520751	0.333729	0.409524	0.357912	0.239455	0.309862	0.15468	0.108092
LOC_Os12g39330	0.0835951	0	0.0351064	0.0370991	0	0.0916769	0	0	0.0991322	0.0657344	0.0267774	0	0	0	0.0712646	0.0297892	0	0	0	0	0	0	0.0337131	0
LOC_Os11g19320	0	0	0	0	0	0	0	0	0	0	0	0	0	0	0	0	0	0	0	0	0	0	0	0
LOC_Os12g13250	0	0	0	0	0	0	0	0	0	0	0	0	0	0	0	0	0	0	0	0	0	0	0	0
LOC_Os03g52560	0.924704	0.863627	0.627313	0.899678	1.84173	1.56016	0.538216	1.09382	0.379582	1.13265	0.581015	0.75851	1.26912	0.409872	0.955066	0.494279	0.624036	0.922396	1.0493	0.677047	1.71791	0.849221	0.989685	1.09453
LOC_Os04g42270	288.331	225.485	229.12	229.727	331.156	307.099	211.7	153.199	179.709	346.463	217.028	232.145	239.997	254.139	271.011	196.53	225.429	219.284	300.779	256.105	255.265	272.574	207.443	225.519
LOC_Os08g22480	0	0	0	0	0	0	0	0	0	0	0	0	0	0	0	0	0	0	0	0	0	0	0	0
LOC_Os11g07180	0.27527	0.145311	0.105549	0.207147	0.108459	0.105003	0.226396	0.0974343	0.227083	0.225868	0.322031	0.207389	0.191447	0.29118	0.413218	0.268689	0.144372	0.197526	0.31073	0.174227	0.0660684	0.165448	0.0289601	0.155829
LOC_Os11g19370	0	0	0.221879	0	0	0	0	0	0.104422	0	0	0	0	0	0	0	0	0	0	0	0	0	0	0
LOC_Os04g42220	0	0	0	0	0.159457	2.79161	0	0	0	0.0968541	3.03798	0	91.4404	149.044	78.6468	77.7324	5.08772	68.0995	20.786	47.9063	22.7212	91.1714	26.923	30.9564
LOC_Os03g39356	0	0	0	0	0	0	0	0	0	0	0	0	0	0	0	0	0	0	0.0262382	0	0	0	0	0
LOC_Os10g35400	0	0	0	0	0	0	0.0396222	0	0	0	0	0	0	0	0	0	0	0	0	0	0	0	0	0
LOC_Os07g48450	7.56137	3.86919	11.2862	10.5382	7.76368	12.8675	10.9682	11.4389	8.08332	9.90728	8.75171	6.35516	24.9791	17.8383	18.838	31.9756	19.3413	19.7159	16.1764	23.0242	22.824	18.2795	27.1069	24.3812
LOC_Os02g46200	0	0	0	0	0	0	0	0	0	0.016445	0	0	0	0	0	0.0298099	0	0	0	0	0	0	0	0
LOC_Os12g13200	0	0	0	0	0	0	0	0	0	0	0	0	0	0	0	0	0	0	0	0	0	0	0	0
LOC_Os01g25730	0	0	0	0	0	0	0	0	0	0	0	0	0	0	0	0	0	0	0	0	0	0	0	0
LOC_Os12g39320	5.91898	8.02652	8.89422	9.02968	6.1262	5.64601	10.1274	11.2101	12.3748	7.09061	9.16886	6.65691	6.56246	5.8423	6.13	11.3866	6.28809	5.45133	5.07515	6.21382	5.91376	4.59094	8.20555	6.33098
LOC_Os03g39350	0	0	0	0	0	0	0	0	0	0	0	0	0	0	0	0	0	0	0	0	0	0	0	0
LOC_Os04g22520	0	0	0	0	0	0	0	0	0	0	0	0	0	0	0	0	0	0	0	0	0	0	0	0
LOC_Os06g39980	0	0	0	0	0	0	0	0.0210925	0	0	0	0	0	0	0	0	0	0	0	0	0	0	0	0
LOC_Os07g27910	0	0	0	0	0	0	0	0	0	0	0	0	0	0	0	0	0	0	0	0	0	0	0	0
LOC_Os10g28400	0.118447	0	0	0	0.460026	0	0	0	0	0.13971	0	0	0.145747	1.06169	0	0.253252	0.129892	0.139633	0.279565	0.663185	0.163466	0.595417	0.143306	0.140201
LOC_Os12g13209	0	0	0	0	0	0	0	0	0	0	0	0	0	0	0	0	0	0	0	0	0	0	0	0
LOC_Os11g19380	0	0	0	0	0	0	0	0	0	0	0	0	0	0	0	0	0	0	0	0	0	0	0	0
LOC_Os04g34150	0	0.459056	0	0	0	0	0.143043	0	0.26902	0	0	0	0	0	0	0	0.124389	0	0.13386	0.254033	0.156539	0	0	0
LOC_Os04g42210	0	0	0	0	0	0.28819	0	0	0	0.123983	0.9091	0	130.828	229.489	81.9254	86.639	6.74336	96.2823	25.864	75.7442	25.4589	164.066	42.2855	56.2995
LOC_Os07g48460	39.5094	45.8144	78.2075	71.8953	43.9979	50.4737	29.239	37.5985	24.3517	35.7623	20.5904	32.1597	17.3736	11.2285	10.5163	11.0427	36.7806	28.4423	22.5384	15.1452	26.8357	25.869	41.328	28.7924
LOC_Os12g39310	0.0227627	0.122831	0.258104	0.15153	0	0.0249634	0.0287059	0.0205903	0.053987	0.026849	0	0	0.0280092	0.0291475	0.640372	0.413688	0.0249623	0	0	0	0	0	0.22032	0
LOC_Os04g22510	0	0	0	0	0	0	0.159236	0	0	0	0	0	0	0.646745	0	0.134988	0	0.446563	0	0.141396	0	0.317369	0	0
LOC_Os01g25720	0.417877	0.644265	1.58882	1.65913	0.598948	0.752883	1.07278	1.17449	1.15922	0.387272	0.824646	0.497327	0.541736	0.477757	0.324432	0.590325	1.04744	0.932463	0.704498	0.601636	0.504614	0.468887	0.541691	0.476958
LOC_Os07g32690	0	0	0	0	0	0	0	0	0	0	0	0	0	0	0	0	0.00734627	0	0	0	0.00924506	0	0	0
LOC_Os12g41290	10.2873	11.3358	11.4078	12.1342	10.817	8.7863	12.3305	10.6884	12.1852	10.3167	13.5758	13.1752	8.23955	8.07362	7.80498	6.29702	9.57873	8.41089	10.8395	9.26352	8.58702	9.21952	9.1483	10.0022
LOC_Os06g39990	0	0	0	0	0	0	0	0	0.0265866	0	0	0	0	0	0	0	0.024586	0	0	0	0	0	0	0
LOC_Os10g28410	8.99054	8.28715	8.10219	7.96572	7.41429	6.7369	8.39245	9.37699	10.4718	9.84971	10.5151	9.80888	5.51167	5.85858	4.05042	3.3178	6.45591	5.77081	8.23124	7.38053	7.02069	6.91585	5.84516	6.43805
LOC_Os07g27900	0	0	0	0	0	0	0	0	0	0	0	0	0	0	0	0	0	0	0	0	0	0	0	0
LOC_Os11g19390	0	0	0	0	0	0	0	0	0	0	0	0	0.0386605	0	0	0	0	0	0	0	0	0	0	0
LOC_Os04g34160	0	0	0	0	0	0	0	0	0	0	0	0	0	0	0	0	0	0	0	0	0	0	0	0
LOC_Os07g48470	0.0478445	0	0.030139	0	0	0.0393525	0.0452521	0	0	0.0141083	0	0.0159435	0.0294359	0	0.0152953	0.0127871	0.0131169	0	0	0	0.0165073	0	0.0144714	0
LOC_Os12g13220	0	0	0	0	0	0	0	0	0	0	0	0	0	0	0	0	0	0	0	0	0	0	0	0
LOC_Os11g19350	0	0	0	0	0	0	0	0	0	0	0	0	0	0	0	0	0	0	0	0	0	0	0	0
LOC_Os04g42240	0	0	0	0	0	0	0	0	0	0	0	0	0.150329	0.0521462	0.0520752	0	0.0446588	0.0480078	0	0	0	0	0.0492704	0
LOC_Os03g41780	0	0	0	0	0	0	0	0	0	0	0	0	0	0	0	0	0	0	0	0	0	0	0	0
LOC_Os03g52594	22.9335	24.362	18.6441	20.2502	20.8587	20.5858	29.1807	24.281	30.4993	25.7437	36.5938	32.721	27.1871	29.7918	35.2967	34.28	27.8572	31.6442	31.6407	33.1779	25.4467	25.8176	22.768	25.0098
LOC_Os12g39300	0	0	0	0	0	0	0	0.0201561	0	0	0	0	0	0.0285329	0	0	0	0	0	0	0	0	0	0
LOC_Os03g39370	0.377028	0.508625	0.950015	0.376477	0.610128	0.0516848	0.1783	0.213154	0.27944	0.111178	0.045289	0.0628197	0.173972	0.0603477	0	0.0503829	0	0.0555583	0	0.0527745	0	0.0592272	0	0
LOC_Os04g22500	0	0	0	0	0	0	0	0	0	0	0	0	0	0	0	0	0	0	0	0	0	0	0	0
LOC_Os07g32680	0.112791	0.0380397	0.461832	0.225252	0	0.0618476	0.0355598	0.102026	0.0668771	0	0.0812913	0.0751719	0	0	0	0	0	0.0664827	0.0332769	0.315758	0.038915	0	0.102347	0.0667528
LOC_Os01g25710	0.313908	0.360403	1.13597	1.17377	0.440973	0.549345	0.631701	0.682687	0.689061	0.267847	0.43002	0.338298	0.468441	0.393404	0.247678	0.357004	0.673833	0.503906	0.425625	0.433784	0.313391	0.276985	0.355547	0.324126
LOC_Os06g39960	0.452519	0.406977	0.456093	0.562312	0.273389	0.264676	0.114133	0.0818663	0.321975	0.177918	0.347885	0.241273	1.11363	1.15889	0.231463	0.322511	0.529329	0.426768	0.391622	0.439167	0.582877	0.379125	1.09498	0.92842
LOC_Os04g34170	10.0886	13.5497	17.5189	33.9956	12.8874	11.0639	9.37308	5.93579	5.95537	8.63514	3.77498	3.59989	21.5045	14.6332	14.9843	11.3579	17.2805	13.0509	11.458	6.87331	9.42577	9.92963	9.88355	13.1039
LOC_Os01g64200	0	0	0	0	0	0	0	0	0	0	0	0	0	0	0	0	0	0	0	0	0	0	0	0
LOC_Os10g28420	0.771123	1.18889	1.52667	1.97999	0.320882	0.513445	0.972455	1.29541	0.457223	1.29936	0.635165	0.954446	0.57609	0.493708	0.880421	0.235535	0.755033	0.454527	0.74752	0.55511	0.30406	0.415322	0.833001	1.07574
LOC_Os03g39362	0	0	0	0	0	0	0	0	0	0	0	0	0	0	0	0	0	0	0	0	0	0	0	0
LOC_Os04g42230	0	0	0	0	0	0	0	0	0	0	0	0	0	0	0	0	0	0	0	0	0	0	0	0
LOC_Os03g41790	0	0	0	0	0	0	0	0	0	0	0	0	0	0	0	0	0	0	0	0	0	0	0	0.0281397
LOC_Os11g19360	0	0	0	0	0	0	0	0	0	0	0	0	0	0	0	0	0	0	0	0	0	0	0	0
LOC_Os07g48480	0	0	0	0	0	0	0	0	0	0	0	0	0	0	0	0	0	0	0	0	0	0	0	0
LOC_Os07g32670	15.9691	15.8461	15.2011	16.2765	15.1148	14.6136	18.7959	16.9168	19.9261	16.8057	19.3699	19.2047	16.0691	16.7904	14.7027	11.4381	17.162	16.943	18.9713	19.6307	16.0882	16.7239	14.5549	15.7096
LOC_Os01g25700	0	0	0.0269373	0.0569327	0.0276799	0	0	0	0.0253549	0	0	0	0.0263089	0.0273782	0	0.0228574	0.023447	0	0	0	0	0	0	0
LOC_Os06g39970	0.0155453	0	0.0979255	0.0620903	0.0805	0.102289	0	0	0.0553037	0	0.0298771	0.041442	0.0573846	0.139339	0.0198785	0.0997124	0.102285	0.128281	0.0183454	0.0522229	0.150176	0.214896	0.150463	0.257604
LOC_Os04g34180	0.0618222	0	0	0.164618	0.0800353	0	0	0	0	0.0729202	0.0594092	0	0.0380355	0.118744	0.31622	0.165228	0.101694	0.0364401	0.036479	0	0	0.0388465	0	0.0731763
LOC_Os10g28430	0	0	0	0	0	0	0	0	0	0	0	0	0	0	0	0	0	0	0	0	0	0	0	0
LOC_Os10g28440	0.145063	0.391392	0.32897	0.849794	0.525839	0.159088	0.329288	0.131219	0.240835	0.239546	0.529725	0	0	0.0371504	0.0370998	0.0620321	0.318161	0.205213	0.102716	0.0974651	0	0.0364607	0	0.103023
LOC_Os07g27950	25.9231	25.1806	26.1756	26.1141	28.7702	28.4033	26.3504	20.0808	21.2629	23.1633	23.2931	26.9035	21.3333	19.0115	18.2881	17.3682	21.3275	18.5093	17.2136	17.0507	20.9811	18.599	21.4639	20.8584
LOC_Os12g41260	35.336	27.3724	23.8889	20.6951	31.9824	23.2149	25.7076	11.549	24.9902	26.5639	26.3855	36.0928	11.3884	11.517	19.7252	13.0149	14.9121	10.0714	19.2682	16.5027	7.99127	11.9295	7.55124	8.65167
LOC_Os09g32880	0	0	0.0597971	0	0	0	0	0	0	0	0	0	0	0	0	0	0	0.0559524	0	0	0.0655023	0	0	0
LOC_Os07g36900	0.175124	0.269999	0.315192	0.433008	0.16194	0.0548729	0.0946488	0.0678904	0.267008	0.177053	0.288495	0.0666946	0	0.06407	0	0.0267453	0.0274352	0	0	0.0280149	0	0	0	0
LOC_Os06g08960	0.0317922	0	0	0	0	0	0	0	0	0.0374993	0	0	0	0	0	0	0	0	0	0	0	0	0	0
LOC_Os12g25750	0	0	0	0	0	0	0	0	0	0	0	0	0	0	0	0	0	0	0	0	0	0	0	0
LOC_Os10g35444	7.40357	7.16765	6.1818	6.76462	6.46497	6.17706	10.6181	7.66872	11.1553	4.82863	9.73724	12.1519	8.0382	8.58796	12.2147	12.0119	9.48807	8.28289	8.66864	8.25801	6.61132	6.31226	6.60387	7.21683
LOC_Os02g46240	0	0	0	0	0	0	0	0	0	0	0	0	0	0	0	0	0	0	0	0	0	0	0	0
LOC_Os10g35440	2.29296	2.11015	3.00081	2.86349	3.52075	3.09944	3.25028	1.9455	3.2461	3.16583	4.20196	3.55394	6.84584	7.46548	5.47783	5.28264	3.29423	4.00227	4.67779	6.15044	4.02304	6.07594	3.82795	4.271
LOC_Os04g44670	0.227792	0.0279364	0.391349	0.771983	0.107237	0.113552	0.10446	0.168588	0.0245573	0.0977032	0.0796003	0.0276031	0	0.0795506	0.450173	0.221383	0.295222	0.390599	0.0733155	0.0463785	0.257212	0.0780736	0.0501089	0.0735348
LOC_Os10g28450	0	0	0.0260228	0	0	0	0	0	0	0	0	0	0	0	0	0	0	0	0	0	0	0	0	0
LOC_Os10g35436	0.718536	0.969333	1.33127	1.23802	0.984939	0.852897	1.26859	1.27698	1.5538	0.857495	1.13728	0.957769	0.655308	0.649468	1.12421	0.722968	1.27002	1.33537	1.29689	1.12646	0.793308	0.701151	0.603422	0.760448
LOC_Os07g27940	2.57775	2.00624	0	0	2.31035	5.32775	1.87545	2.33174	0.940573	1.98802	1.23857	2.24662	4.02585	2.53907	2.15527	2.2258	4.34899	3.03884	1.05303	1.88737	2.0524	1.86895	3.11876	3.16853
LOC_Os05g31970	0	0	0.0580807	0.0613775	0.0596819	0.0505574	0	0	0	0.0543762	0	0	0	0	0.353705	0.492838	0.0505552	0	0	0.103247	0	0	0.0557757	0
LOC_Os09g32870	0.789905	1.06561	0.608166	1.11009	0.340871	0.529388	1.2175	1.19086	1.5612	0.362329	1.43381	0.818922	0.647976	0.955274	0.112232	0.60988	0.384993	1.29333	0.725036	0.442268	0.847878	0.551493	0.796404	0.519432
LOC_Os12g41250	12.3131	12.6908	16.53	13.0328	13.5847	13.4714	18.3782	17.9615	17.3863	15.441	16.5148	15.6303	12.4243	11.9708	12.2735	11.469	15.1124	15.3287	15.7608	15.4974	15.4133	13.5376	16.3711	15.1652
LOC_Os06g08950	0.00659985	0.0178069	0	0	0	0	0.008323	0	0	0	0.0190268	0	0	0	0	0	0	0.00778036	0	0.00739052	0	0	0	0
LOC_Os12g25760	0	0.153019	0	0	0	0	0	0	0	0	0	0	0	0	0	0	0	0	0	0	0	0	0	0
LOC_Os06g23504	5.81561	5.11429	5.97657	5.12664	6.06424	5.61599	4.70577	5.79921	6.26099	5.99337	6.00824	6.90526	4.71368	3.8632	5.91382	5.66549	6.02931	5.49871	6.6055	5.22319	4.93064	4.48991	5.11501	4.34636
LOC_Os02g46230	0	0	0	0	0	0	0	0	0	0	0	0	0	0	0	0	0	0	0	0	0	0	0	0
LOC_Os07g40020	1.01494	1.09107	1.958	1.22459	1.06758	1.20002	1.09994	1.1189	0.883877	1.34678	1.18868	0.951227	1.07324	1.01533	0.486694	1.16979	1.26953	1.40212	1.47848	1.47394	1.59767	1.99295	2.18728	2.29005
LOC_Os10g28460	0	0	0	0	0	0	0	0	0	0	0	0	0	0	0	0	0	0	0	0	0	0	0	0
LOC_Os11g23200	0	0.0311851	0	0	0	0	0	0	0	0	0	0	0	0	0	0	0	0	0	0	0	0	0	0
LOC_Os05g31940	0	0	0	0	0	0	0	0	0	0	0	0	0	0	0	0	0	0	0	0	0	0	0	0
LOC_Os01g49790	0	0	0	0	0	0	0	0	0.690094	0	0	0	0	0	0	0	0	0	0	0	0.401557	0	0	0
LOC_Os07g27930	59.6952	71.6808	50.4711	47.3271	55.8379	58.2717	65.4234	63.131	74.6525	76.503	81.2413	74.1127	52.9577	57.0166	76.692	58.9924	61.4837	61.1579	70.393	78.3612	58.3687	61.9222	42.6699	51.2729
LOC_Os12g25734	0	0	0	0	0	0	0	0.0129765	0.017012	0	0	0	0	0	0.0183445	0	0	0	0	0	0	0	0	0
LOC_Os12g41280	0	0	0	0	0	0	0	0	0	0	0	0	0	0	0	0	0	0	0	0	0	0	0	0
LOC_Os06g08980	0	0	0	0	0	0	0	0	0	0	0	0	0	0	0	0	0	0	0	0	0	0	0	0
LOC_Os02g46220	54.5458	44.7978	53.4215	53.1937	62.6253	57.0516	46.6038	54.0865	30.8455	58.6495	28.3094	34.7379	57.6172	49.1445	37.575	24.6819	45.6228	37.9098	50.9837	41.7462	54.6908	52.0002	60.4613	64.4157
LOC_Os07g40030	24.5286	20.8444	19.9979	20.8028	22.0903	22.8745	23.4263	20.8416	18.9701	24.2513	22.594	22.9759	24.0479	27.5024	21.6295	18.7454	18.3858	22.8053	20.6053	18.2744	19.1676	23.8438	23.6152	19.5807
LOC_Os06g23530	11.4056	11.1202	12.7298	12.0843	11.0853	11.4064	15.2761	15.2122	12.5642	11.1368	12.5622	12.3572	10.2132	9.678	11.081	9.00754	14.586	15.4107	12.18	11.6213	11.9905	10.2014	13.0672	11.3651
LOC_Os10g35424	0	0	0	0	0	0	0.0959037	0	0	0	0	0	0	0	0	0	0	0	0	0	0	0	0	0
LOC_Os10g28470	0	0	0	0	0.0098118	0	0	0	0	0	0	0	0	0	0	0	0	0	0	0	0	0	0	0
LOC_Os04g44690	0	0	0	0	0	0	0	0	0	0	0	0	0	0	0	0	0	0	0	0	0	0	0	0
LOC_Os01g49780	0	0	0	0	0	0	0	0	0	0	0	0	0	0	0	0	0	0	0	0	0	0	0	0
LOC_Os09g32890	0.24044	0.648726	0.504873	0.960355	0.103758	0	0	0.144995	0.190086	0.283603	0	0.213662	0.0986191	0.205254	0.40995	0.085681	0.878913	0	0.0945834	0.179497	0	0.402887	0	0
LOC_Os07g27920	0	0	0	0	0	0	0	0	0	0	0	0	0	0	0	0	0	0	0	0	0	0	0	0
LOC_Os05g31950	0	0	0	0	0	0	0	0	0	0	0	0	0	0	0	0	0	0	0	0	0	0	0	0
LOC_Os12g41270	0	0	0	0	0	0	0	0.0128936	0	0	0	0	0	0	0	0	0	0	0	0	0	0	0	0
LOC_Os04g38500	0	0	0	0	0	0	0	0	0	0	0	0	0	0	0	0	0	0	0	0	0	0	0	0
LOC_Os06g08970	0	0	0	0	0	0	0	0	0	0	0	0	0	0	0	0	0	0	0	0	0	0	0	0
LOC_Os02g46210	4.17991	7.28168	7.33945	6.35383	4.90003	3.57337	3.94306	5.80546	5.54225	5.08555	4.93398	4.29934	2.34891	2.06508	12.6682	7.91672	5.84708	2.71598	5.32125	3.75928	4.58763	3.18487	4.5395	4.7528
LOC_Os10g35412	0.009439	0	0	0	0	0	0	0	0	0	0	0	0	0	0	0	0	0	0	0	0	0	0	0
LOC_Os07g40040	3.0658	2.52748	2.68231	2.49441	1.81913	3.17541	1.66464	2.46508	1.61583	2.81257	2.33236	1.92976	3.14368	1.3631	5.49943	5.50803	2.8951	2.71063	4.07029	3.33772	4.4661	3.47826	4.84261	4.58648
LOC_Os04g51280	23.9829	21.5881	36.1421	31.539	36.5403	39.1989	27.2254	24.0116	22.1148	28.7836	16.5889	20.0429	12.8172	14.36	19.4428	13.3359	25.287	24.1135	23.8418	16.1325	19.7082	18.58	10.5698	10.4402
LOC_Os12g25710	77.1761	82.8632	63.5312	56.7685	61.1534	54.3576	74.2777	64.3235	77.458	66.911	80.7077	81.4573	52.6587	51.5415	63.2819	48.4907	68.4322	67.1743	81.679	82.7187	53.3355	63.1508	53.9074	53.967
LOC_Os06g08920	0	0	0	0	0.465797	0.4735	0.181495	0	0	0.254632	0.138302	0	0.265635	1.01358	0	0.0769287	0.0789132	0.254493	0.339687	0.805805	0	0.633031	0.087062	0.340702
LOC_Os01g49770	7.45629	8.73627	14.5955	17.2623	9.79595	10.6	9.99509	13.3645	10.2176	11.0098	8.06755	7.60136	12.1651	9.93669	8.05153	8.10402	9.78187	10.0108	10.6733	9.91123	10.6523	8.41605	11.3433	10.5255
LOC_Os11g23220	0.0593987	0	0	0	0.384489	1.56339	0.262174	0.0805947	0.0352193	0.630554	1.65533	0.0395876	23.4616	46.5104	17.8496	19.2406	1.13992	17.2607	4.94191	14.3007	3.97577	28.1794	6.93495	9.87823
LOC_Os10g28480	0.185896	0	0	0.0824997	0.160441	0	0.234431	0	0.220447	0.146178	0.119093	0	0.304989	0.317384	0.39619	0.132488	0.203859	0.219147	0.146254	0	0.171034	0.0778728	0.22491	0.220037
LOC_Os04g44640	0.300867	0.263274	0.204894	0.249003	0.368449	0.169436	0.1128	0.0294219	0.077143	0.105504	0.203168	0.205939	0.150086	0.166598	0.145574	0.113009	0.187263	0.067102	0.134347	0.145691	0.0897771	0.255476	0.088543	0.153999
LOC_Os12g41220	107.322	116.896	104.322	105.884	93.0499	97.0037	114.488	122.774	122.609	123.498	136.134	129.359	102.493	98.5346	104.001	97.8857	101.264	111.56	112.355	109.683	113.146	97.2196	115.039	116.18
LOC_Os10g35480	6.46263	6.85978	8.83639	8.83771	5.5777	6.15343	7.42341	9.04069	8.88168	7.03186	9.53222	9.08178	4.80828	4.39427	4.58048	6.10554	6.94977	6.64413	6.62166	5.72217	4.04463	5.63483	6.15213	5.81128
LOC_Os09g01460	0	0	0	0	0	0	0	0	0	0	0	0	0	0	0	0	0.0705666	0	0	0	0	0	0	0
LOC_Os12g13280	0	0	0	0	0	0	0	0	0	0	0	0	0	0	0	0	0	0	0	0	0	0	0	0
LOC_Os04g51290	0.0787323	0.106213	0.0793542	0.0838585	0.0611563	0.103613	0.0595731	0.0569747	0.0373463	0.0557196	0.0605275	0	0.155006	0.221795	0.080543	0.101003	0.0690722	0.204193	0.13008	0.0352658	0.0434627	0.0395777	0.0381024	0.0559153
LOC_Os04g22590	0	0	0	0	0	0	0	0	0	0	0	0	0	0	0	0	0	0	0	0	0	0	0	0
LOC_Os01g49760	4.13648	4.60676	2.75995	3.19112	3.30315	4.42333	3.73766	3.61349	4.15651	4.31666	4.92854	4.2598	4.58246	5.21422	4.43264	4.80784	3.75896	3.53954	3.64978	4.38672	4.03697	4.32389	3.50791	3.75221
LOC_Os06g08910	5.72196	6.12594	4.29603	4.11911	4.41445	4.35977	7.71933	5.16082	6.94325	5.47386	8.39179	6.69584	4.91216	6.13416	5.95565	4.23216	5.16218	5.23556	6.89005	6.23981	4.91251	5.64401	3.62242	4.41022
LOC_Os04g42290	9.23338	13.0603	12.3314	14.4509	8.44757	6.85204	10.5685	11.2841	14.2369	8.35054	12.1107	10.7158	5.69388	6.03451	6.1081	4.8557	10.0087	7.29015	8.32972	7.33081	6.35668	5.94927	6.55309	6.46158
LOC_Os10g28490	0	0	0	0	0	0	0	0	0	0	0	0	0	0	0	0	0	0	0	0	0	0	0	0
LOC_Os11g23210	0	0	0	0	0	0	0	0	0	0	0	0	0	0	0	0	0	0	0	0	0	0	0	0
LOC_Os06g23540	2.99653	2.51529	1.84568	4.16685	2.32759	2.70201	3.27504	2.71055	3.00071	3.29882	3.07154	2.75156	2.8678	2.13168	1.95848	1.42375	2.33677	3.37551	2.20036	2.83355	2.66506	3.34737	2.73921	3.15277
LOC_Os04g44630	0	0	0	0	0	0	0	0	0	0	0	0	0	0	0	0	0	0	0	0	0	0	0	0
LOC_Os10g23004	0	0	0	0	0	0	0	0.170523	0	0	0	0	0	0	0	0	0	0	0	0.0703661	0	0	0	0
LOC_Os11g19300	0	0	0	0	0	0	0	0	0	0	0	0	0	0	0	0	0	0	0	0	0	0	0	0
LOC_Os02g46275	0	0	0	0	0	0	0	0	0	0	0	0	0	0	0	0	0	0	0	0	0	0	0	0
LOC_Os10g35470	25.7825	27.3722	9.93123	7.61546	17.7574	18.694	26.9873	24.7119	27.3685	24.8053	28.2492	25.4525	20.6247	23.9043	28.5297	30.3313	24.1857	22.5105	28.781	27.5647	18.5764	21.0286	18.8676	21.4903
LOC_Os12g41210	21.2321	22.0782	18.2214	17.8079	18.9701	17.1133	24.4443	20.5091	23.502	23.9213	23.6951	24.0978	22.2454	21.2697	26.7681	30.5163	19.5572	24.5812	24.3508	27.3071	15.4201	17.7658	19.2415	18.3741
LOC_Os12g13270	0	0	0	0	0	0	0	0	0	0	0	0	0	0	0	0	0	0	0	0	0	0	0	0
LOC_Os02g46270	0.917794	0.61907	0	0	1.2872	0.754894	1.44678	0	0.906981	1.08255	0.514483	0.611684	0.376443	0.587614	0.195604	0	0.167747	0.0901632	0.361038	0.342582	0.105552	0.384469	0.0925345	0
LOC_Os07g27980	0.710198	0.147398	0.137655	0	0.99015	1.07842	0.688941	0.345918	0.453491	1.031	0.367488	0.728196	1.00833	0.69954	1.46703	0.934448	0.479277	0.644023	0.709182	0.183526	0.603155	0.617897	0.528769	0.387984
LOC_Os09g01470	0.991022	0.875918	1.07635	1.63792	0.57513	0.562155	1.20667	1.36012	1.45889	1.20923	0.722466	1.45763	0.168198	0.175034	0.568085	0.182665	0.56213	0.443143	0.725917	0.344404	0.471616	0.171784	0.372107	0.485392
LOC_Os12g25720	1.05039	1.25599	1.02259	0.858154	0.494487	1.4661	1.50527	1.29565	1.21731	0.95737	1.3535	1.43193	0.734366	0.978192	0.732645	0.689065	1.85873	1.15384	1.4368	1.55048	1.1531	0.510016	1.06866	0.734678
LOC_Os01g49750	0	0.125827	0	0	0	0	0.058812	0	0.0553037	0	0	0	0	0	0	0.0498562	0	0	0	0	0	0	0	0
LOC_Os12g41240	0	0	0	0	0	0	0	0	0	0	0	0	0	0	0	0	0	0	0	0	0	0	0	0
LOC_Os07g27970	0.0281977	0	0	0	0	0	0.0355598	0.0510131	0	0	0	0	0	0	0	0.0301448	0	0	0	0.0315758	0.038915	0.0354365	0	0.100129
LOC_Os04g22580	0	0	0	0	0	0	0	0	0	0	0	0	0	0	0	0	0	0	0	0	0	0	0	0
LOC_Os11g23244	0	0	0	0	0	0	0	0	0	0	0	0	0	0	0	0	0	0	0	0	0	0	0	0
LOC_Os06g23570	1.71322	1.10745	0.449674	0.237599	1.61725	0.939423	1.35032	0.451999	0.550235	0.799886	1.06327	2.04574	1.58106	3.06212	1.87128	2.17493	0.978523	2.27211	1.30576	1.55875	1.6255	1.8839	0.647742	1.09842
LOC_Os11g23246	0	0	0	0	0	0	0	0	0	0	0	0	0	0	0	0	0	0	0	0	0	0	0	0
LOC_Os11g23242	0	0	0	0	0	0	0	0	0	0	0	0	0	0	0	0	0	0	0	0	0	0	0	0
LOC_Os04g44660	0.151237	0	0	0	0	0	0	0.0684018	0.0896733	0	0	0	0	0	0	0	0	0	0	0	0	0	0	0
LOC_Os02g46260	55.6208	73.5931	79.3395	81.7932	34.4208	36.9644	32.8673	43.7265	42.1182	32.9417	59.7678	55.4537	41.3629	26.8329	20.0104	21.5696	48.3237	39.6706	37.1267	37.5206	48.9161	40.2418	91.2229	76.0619
LOC_Os09g01480	0	0	0	0	0.0104383	0	0	0	0	0	0	0	0	0	0	0	0	0	0	0	0	0	0	0
LOC_Os06g08940	0	0	0	0	0	0	0	0	0	0	0	0	0	0	0	0	0	0	0	0	0	0	0	0
LOC_Os10g35460	2.43354	1.03848	1.34527	1.25632	2.57182	3.86706	2.84971	2.24622	2.20856	4.33489	2.45787	2.15149	4.00276	4.57881	11.749	7.56584	2.0696	3.83487	4.92325	4.92184	4.62648	5.83569	3.69537	3.64469
LOC_Os12g41230	10.7051	11.2361	12.5476	12.8054	8.11568	6.32048	11.3005	8.78023	14.9729	9.526	15.0969	13.09	7.94698	5.87475	6.30312	5.87752	9.77137	6.95807	8.60619	5.68948	5.80836	6.8934	5.78013	7.10601
LOC_Os05g31990	0	0	0	0	0	0	0	0	0	0	0	0	0	0	0	0	0	0	0	0	0	0	0	0
LOC_Os01g49740	0.638178	0.488634	1.78189	2.38824	1.16113	1.19168	1.23983	1.10774	1.16587	0.854463	0.430946	0.620749	0.657926	0.861354	0.59551	0.479416	2.04279	1.15899	1.01775	0.79189	0.761717	0.736982	0.959926	0.592058
LOC_Os06g08930	0.0336294	0.0453673	0.0847376	0.0447737	0.0435368	0.147523	0.0424097	0.0608398	0.0797596	0.0396664	0	0	0.0413804	0.0430621	0.0430035	0	0.036879	0	0.039687	0	0.0464111	0.0422626	0	0
LOC_Os04g22570	0	0	0	0	0	0	0	0	0	0	0	0	0	0	0	0	0	0	0	0	0	0	0	0
LOC_Os12g25700	48.9918	91.8142	91.1934	92.8192	55.6079	37.7895	45.4005	56.8598	68.4657	43.0254	56.8909	55.6298	19.5242	15.1224	17.3671	13.7046	27.5105	19.087	27.2224	24.7643	26.6559	21.9273	35.5597	34.699
LOC_Os09g01490	0	0	0	0	0	0	0	0	0	0	0	0	0	0	0	0	0	0	0	0	0	0	0	0
LOC_Os07g27960	7.23363	4.75034	8.28809	7.81363	8.97597	7.75336	6.2651	4.59264	5.17923	8.339	5.24626	5.20306	8.96803	10.8705	7.12075	6.15733	6.64544	6.56457	8.21448	7.67229	7.57199	11.9379	7.82706	8.7237
LOC_Os11g23234	0.0548545	0	0	0	0	0	0	0	0.0650499	0	0.105427	0	0.134995	0.0702407	0.070145	0.0586423	0	0.0646663	0	0	0	0	0	0
LOC_Os11g23232	0.0769224	0	0	0	0.0995841	0.253077	0	0	0.0912194	0	0	0	0	0	0	0.0822341	0.0843554	0	0	0	0	0	0	0
LOC_Os11g23230	0	0	0	0	0	0	0	0	0	0	0	0	0	0	0	0	0	0	0	0	0	0	0	0
LOC_Os07g40000	4.1783	3.66385	3.73753	4.45035	1.78505	2.74935	1.79153	2.26772	1.93241	2.21777	1.64624	1.39236	6.27242	4.22672	7.8542	6.4769	1.92446	1.37919	2.26823	1.16972	2.65253	2.15289	3.38699	2.96741
LOC_Os04g44650	12.7237	10.8213	13.1262	14.8534	10.6831	9.70701	8.31356	8.63206	7.54429	11.0927	8.72732	6.26783	6.06966	8.3234	5.18767	5.12552	8.13938	5.16291	8.05186	6.55616	6.23497	9.50138	7.02774	8.18507
LOC_Os10g35450	10.6113	14.5615	13.3689	16.1617	11.6306	10.4898	13.5702	13.6843	13.5288	11.4389	11.011	11.9308	7.58082	5.80506	6.79519	6.12471	11.2178	9.2009	8.64241	6.6014	8.57121	8.18071	9.78443	9.39552
LOC_Os11g23238	0	0	0	0	0	0.0853401	0.049067	0	0.04614	0	0	0	0.0478761	0.0996438	0.049754	0.0415952	0.0426682	0.137604	0	0.0435697	0.32218	0	0.0470742	0.138163
LOC_Os06g23560	3.57089	2.84424	2.27336	2.27596	2.6557	2.62463	3.35345	3.67681	2.92817	3.47259	3.41326	2.73435	5.00158	4.86435	2.86606	2.4976	3.4577	3.09003	2.77952	3.23298	3.69607	4.17728	6.61836	5.68807
LOC_Os10g23020	0	0	0	0	0	0	0	0	0	0	0	0	0	0	0	0	0	0	0	0	0	0	0	0
LOC_Os11g23236	0.0205284	0	0	0	0	0	0	0	0	0	0	0	0.0252598	0.0262864	0	0	0.022512	0	0	0	0	0.0257984	0	0
LOC_Os02g46250	0	0	0	0	0	0	0	0	0	0	0	0	0	0	0	0	0	0	0	0	0	0	0	0
LOC_Os12g13295	2.89767	2.33846	2.37948	2.92789	1.74169	2.69547	3.42584	2.22328	3.43624	2.10564	4.12714	3.69001	4.0749	4.43929	3.63923	4.31475	4.42605	4.26997	3.51123	3.94014	3.67766	2.92625	4.28837	3.67484
LOC_Os12g13290	19.1223	15.272	19.5954	28.6636	14.9996	16.1105	22.2728	19.8649	20.4324	15.5457	18.3121	22.4577	21.8752	18.0031	12.6933	8.21613	7.48152	7.82732	8.32541	8.68051	16.7917	11.6193	16.9701	15.2074
LOC_Os05g22260	26.3789	26.0002	24.3527	22.5064	25.4074	22.0177	28.0033	24.6649	28.3057	23.7141	28.33	29.8432	18.9097	18.2701	23.3474	17.8608	24.1504	25.2302	24.0758	24.1239	20.6249	19.561	20.3158	18.9411
LOC_Os06g16700	0	0	0	0	0	0	0	0	0	0	0	0	0	0	0	0	0	0	0	0	0	0	0	0
LOC_Os04g51250	1.69614	1.77449	2.83469	2.44256	2.7784	3.41654	1.35323	1.81607	1.39566	2.2456	1.86278	2.307	2.21485	1.64	1.50497	0.888128	2.01188	1.55065	2.12421	1.78305	3.20069	2.00106	2.72219	2.49932
LOC_Os10g35390	10.1469	10.4311	9.39986	10.2224	10.0102	8.92611	10.538	10.381	12.065	13.0245	10.6373	10.5598	9.61456	11.3255	14.3631	11.0506	10.3241	14.0088	12.4549	14.7956	11.3451	12.6836	9.05963	10.3405
LOC_Os09g01550	0	0	0	0	0	0	0	0	0	0	0	0	0	0	0	0	0	0	0	0	0	0	0	0
LOC_Os06g35110	0	0	0	0	0	0	0	0	0	0	0	0	0	0	0	0	0	0	0	0	0	0	0	0
LOC_Os05g26760	0.849809	1.57633	0.802989	1.83856	0.137521	0.58248	0.401882	1.82568	1.88954	1.00236	1.73536	0.707968	5.48979	5.44087	1.63004	4.54245	1.98034	5.38475	2.75793	3.80647	0.879602	2.93692	2.5704	2.64044
LOC_Os01g64170	7.07538	7.09199	13.6145	15.6667	8.87929	9.73285	5.88113	7.55062	6.46878	7.9788	4.54488	5.07345	3.25755	3.07629	5.46954	4.10931	8.4203	5.12007	6.44862	4.47318	5.33086	5.76602	5.67648	5.50887
LOC_Os06g23580	0	0	0	0	0	0	0	0	0	0	0	0	0	0	0	0	0	0	0	0	0	0	0	0
LOC_Os07g36850	0	0	0	0	0	0	0	0	0	0	0	0	0	0	0	0	0	0	0	0	0	0.0602886	0	0
LOC_Os06g04630	0.322518	1.1965	0.101583	0.536745	0.417533	0.0884246	0.305043	0.437607	0.0956155	0.380415	0.232447	0.322424	0.198426	0.722718	0.20621	0.948169	0.0884208	0.380206	0.285459	0.090289	0	0.607971	0.585309	0.572626
LOC_Os02g21800	0	0	0	0	0	0	0	0	0	0	0	0	0	0	0	0	0	0	0	0	0	0	0	0
LOC_Os01g49720	0.121066	0	0.101685	0.107457	0.261221	0.0442568	0.101783	0	0.0957116	0.285598	0.0775603	0.107583	0.248282	0.155024	0.516042	0.776554	0.531058	0.190294	0.285746	0.271139	0.111387	0.456437	0.195299	0.286601
LOC_Os04g51240	66.9225	45.543	53.0587	51.133	86.8589	89.5201	50.4221	32.7355	36.2937	92.5613	45.7956	56.5905	73.9024	82.255	87.9208	80.7942	68.5278	72.6618	88.1827	93.7464	65.239	76.2816	48.8385	57.4675
LOC_Os12g41300	0.148442	0.166878	0.716902	0.559961	0.320289	0.0813964	0.218398	0.0671374	0.176031	0.175089	0.166423	0.13191	0.060885	0	0.0316366	0.0528973	0	0	0.0583934	0.0277042	0	0	0	0.029284
LOC_Os09g01540	0	0	0	0	0	0	0	0	0	0	0	0	0	0	0	0	0	0	0	0	0	0	0	0
LOC_Os02g15950	7.91227	6.66272	4.38104	4.49552	6.41019	7.35076	7.91255	8.39939	9.48744	8.44098	9.18951	8.56492	11.5963	10.8253	12.0995	9.0378	9.38148	11.704	9.08472	10.271	8.31137	8.21762	7.5912	8.3215
LOC_Os05g26750	0	0	0	0	0	0	0	0	0	0	0	0	0	0	0	0	0	0	0	0	0	0	0	0
LOC_Os06g35100	0	0	0	0	0	0	0	0	0	0	0	0	0	0	0	0	0	0	0	0	0	0	0	0
LOC_Os04g44600	5.84913	7.25091	0.863055	1.54346	2.66054	3.17841	0.863888	1.09631	1.74969	1.92679	2.32935	1.54527	2.72328	2.29416	1.54982	1.18301	1.04016	0.496963	1.05717	0.708093	2.32714	0.662226	2.42266	2.86914
LOC_Os06g43410	4.20791	1.92428	0.778743	0.633035	4.21649	5.57939	2.51837	0.946205	1.60695	4.12206	2.14749	2.47173	3.89064	6.63631	11.6129	8.51408	6.3352	10.0893	10.1001	12.1927	6.23377	11.144	2.58867	4.30538
LOC_Os07g32700	0	0	0	0	0	0	0	0.0407647	0	0	0	0	0	0.0577062	0	0	0	0	0	0	0	0	0.109047	0
LOC_Os01g64180	0.690318	0.465633	1.522	1.57009	0.968163	0.567793	0.253911	0.676472	0.545748	0.949947	0.49753	0.268379	0.53089	0.626129	0.551714	0.245995	0.883194	0.610346	1.01833	0.483137	0.357259	1.08442	0.278399	0.714963
LOC_Os06g23590	0	0	0	0	0	0	0	0	0	0	0	0	0	0	0	0	0.0972043	0	0	0	0	0	0	0
LOC_Os07g36860	0.308576	0.624422	0.242979	0.410834	0.499355	0.76142	0.486428	0.314017	0.365929	0.36397	0.296532	0.514144	0.284773	0.889041	0.591887	0.206178	0.549891	0.454714	0.40968	0.777474	0.372627	0.533216	0.0933345	0.182624
LOC_Os09g32800	126.399	129.204	86.0828	84.7634	111.52	115.749	137.935	118.927	165.737	128.565	190.31	170.232	95.5876	98.3672	98.5864	100.1	104.461	91.456	119.056	115.251	113.832	107.215	98.6232	108.419
LOC_Os06g04640	20.613	19.9679	22.309	19.7845	22.4948	21.0232	22.0108	20.8685	18.3852	23.3933	21.214	20.8995	18.2131	19.1281	19.5011	18.805	18.0925	19.1504	19.8843	21.0953	16.7133	17.8662	16.2093	17.22
LOC_Os04g38430	0.0524539	0.0707624	0.231299	0.139673	0.339536	0.0287626	0	0.0711718	0	0.12374	0.0252033	0	0	0.302251	0.0335377	0.028038	0.172568	0.247345	0.0309512	0.088107	0	0.0659198	0.0317313	0.0310438
LOC_Os08g44890	0	0	0	0	0	0	0	0	0	0	0	0	0	0	0	0	0	0	0	0	0	0	0	0
LOC_Os01g49730	0.362151	0.122139	0.0570331	0.241081	0.351632	0.248227	0.228352	0.163794	0.161048	0.213581	0.261012	0.181023	0.278513	0.405765	0.520987	0.725922	0.496432	0.587027	0.6945	0.405537	0.749694	1.19469	0.0547696	0.160749
LOC_Os02g21810	0.126005	0.198316	0.343958	0.223681	0.299065	0.575778	0.317806	0.607889	0.24904	0.371561	0.161449	0.223943	0.930279	0.322696	0.322256	0.0898038	0.368482	0.420872	0.297403	0.235167	1.30422	1.05568	1.16878	1.06888
LOC_Os10g35370	18.5052	16.5021	23.3827	25.2897	11.0448	15.1759	6.28031	7.5449	9.63302	7.49505	8.81299	7.38177	12.6074	13.416	7.22083	14.5027	12.0566	6.41623	4.56039	3.68732	4.01857	4.30916	7.78673	7.50527
LOC_Os12g41310	0.0764828	0.412713	1.05995	0.101828	0.099015	0.0838771	0.0964517	0.138367	0	0.0902127	0.220493	0.101947	0	0	0	0	0	0	0.0902596	0	0	0	0	0
LOC_Os06g16720	0	0	0	0	0	0	0	0	0	0	0	0	0	0	0	0	0	0	0.0251519	0	0	0	0.0257859	0
LOC_Os02g46290	1.00523	1.20542	1.19611	2.08188	2.38586	1.83736	0.845126	0.959813	0.264904	1.44917	0.0536666	0.3722	0.0687179	0.357554	0.21424	0.119405	0.551185	0.72419	0.724964	0.500294	1.07901	0.912379	1.89187	0.991544
LOC_Os09g01570	0	0	0	0	0	0	0	0	0	0	0	0	0	0	0	0	0	0	0	0	0	0	0	0
LOC_Os01g64190	10.3527	7.00114	6.5384	6.4109	12.5022	11.4123	6.34229	5.32358	6.94738	10.4757	8.43191	6.91762	8.09754	8.80344	8.9967	8.9227	6.45395	6.62258	10.3549	9.07666	9.34042	12.9768	7.76772	7.44109
LOC_Os12g02210	0.410928	0.395969	0.369798	0.156315	0.227995	0	0	0.0531014	0.0696148	0	0.169238	0.391245	0	0	0	0.0627576	0.19313	0	0	0	0	0	0.0710243	0
LOC_Os04g44610	26.8189	44.2849	47.5304	49.6897	25.7393	27.21	36.8253	48.8983	43.0503	29.0002	42.3585	39.0034	21.3856	13.89	15.4996	13.8549	32.6637	30.2737	28.8031	30.6526	36.7434	30.8418	50.9915	43.3604
LOC_Os05g26780	0	0	0	0	0	0	0	0	0	0	0	0	0	0	0	0	0	0	0	0	0	0	0	0
LOC_Os01g71380	0.350825	0	0.241088	0.254773	0.206445	0.419719	0.0402201	0.230795	0.0756418	0.451422	0.153242	0.0425118	0.627903	0.612584	0.652533	0.647814	0.454675	0.902349	0.639846	0.571424	1.71659	0.56113	1.23477	0.830513
LOC_Os06g04650	45.3506	47.1575	49.5457	50.0221	56.1827	46.7582	46.4208	48.1789	46.8707	49.5482	48.6066	45.6242	44.6017	51.7129	47.7481	43.5986	44.5055	46.165	44.5736	44.5932	43.7198	51.8344	34.0425	36.0476
LOC_Os07g36830	1.69019	0.770316	0.316537	0.456142	1.47847	2.80545	1.87225	0.413212	0.731312	1.8589	0.614571	1.2178	1.65818	2.25202	1.98609	1.39181	1.15219	1.40015	1.61728	1.27884	1.73369	1.09075	0.773753	0.946234
LOC_Os09g32810	62.306	78.9576	63.7927	60.618	50.3089	45.7521	67.9739	78.5834	71.909	68.6342	78.2843	70.577	43.1693	36.1221	44.9497	40.4525	52.0939	53.5936	64.2124	54.8712	55.2271	47.2543	56.4441	48.696
LOC_Os04g51270	269.096	332.674	263.569	234.055	322.309	312.689	293.752	323.789	245.018	387.052	280.264	290.475	306.068	345.151	385.959	322.728	321.186	452.474	410.283	448.317	415.534	428.924	322.782	341.349
LOC_Os08g44880	0.294165	0	0	0	0	0	0	0	0.348839	0.173486	0	0	0	0.188338	0	0	0	0	0	0	0	0	0	0
LOC_Os04g38460	0	0	0	0	0	0	0	0	0	0	0	0	0	0	0	0	0	0	0	0	0	0	0	0
LOC_Os02g21820	0	0	0	0	0	0	0	0	0	0	0	0	0	0	0	0	0	0	0	0	0	0	0	0
LOC_Os02g15920	0.457384	0.0974255	0.697561	0.512804	0.716791	0.396002	0.364296	0.522609	0.399659	0.39752	0.300732	0.28879	0.23697	0.369901	0.246265	0.308822	0.659975	0.510817	0.738635	0.215654	0.398668	0.33278	0.407751	0.256446
LOC_Os06g16710	0	0	0	0	0	0	0	0	0	0	0	0	0	0	0	0	0	0	0	0	0	0	0	0
LOC_Os12g41320	0	0	0	0	0	0	0	0	0	0	0	0	0	0	0	0	0	0	0.108934	0	0	0.116004	0	0
LOC_Os10g35380	10.7777	11.5118	11.1338	10.2873	8.32332	7.8328	12.5893	11.7899	13.1275	9.29308	12.761	11.1719	10.7303	9.48992	10.4486	10.5847	10.768	11.7271	11.312	11.5191	9.93758	7.8153	11.1021	10.2666
LOC_Os04g51260	0.304193	0.159588	0.191622	0.0449998	0.503201	0.834005	0.255743	0.122294	0.180366	0.3588	0.3248	0.315368	0.727814	0.865593	1.27501	1.28273	0.70424	0.796897	0.797749	1.30577	0.67636	0.87076	0.592945	0.680114
LOC_Os09g01560	0	0	0	0	0	0	0.00867817	0	0.0081605	0	0	0	0	0	0	0.02207	0	0	0	0	0	0	0	0
LOC_Os12g02200	12.0113	15.1168	18.3391	14.724	11.6387	11.4858	16.9021	17.8046	19.5851	14.5562	18.8093	16.5717	7.25464	6.47099	4.49542	2.4272	7.12809	8.07276	10.804	10.1287	11.1942	10.1936	10.3231	9.23252
LOC_Os04g44620	2.31548	1.44026	1.50228	1.38449	1.90269	1.73344	1.95834	1.00335	1.20028	1.3901	1.01262	1.497	1.10895	1.15402	0.797851	0.578081	1.01873	1.32396	1.34174	1.41289	1.43512	1.39397	1.14071	1.34575
LOC_Os03g13290	0.0769224	0	0	0	0	0	0	0	0	0.272193	0.07392	0	0	0	0	0	0.0843554	0.0906814	0.0907783	0	0.106159	0	0	0
LOC_Os06g04660	20.4265	21.8232	22.9146	24.937	21.1916	19.8121	20.8194	21.1031	19.2872	19.3696	21.4107	19.7212	20.2926	19.7066	19.635	18.8083	23.1867	20.3898	19.5035	20.8369	18.6808	18.989	19.5507	20.4519
LOC_Os05g26770	0	0	0	0	0	0	0	0	0	0	0	0	0	0	0	0	0	0.0735026	0	0	0	0	0	0
LOC_Os01g71390	0	0	0	0	0	0	0	0	0	0	0	0	0	0	0	0	0	0	0	0	0	0	0	0
LOC_Os07g36840	5.77819	4.05164	5.3056	4.73749	5.4096	3.72332	3.74632	2.06707	3.40671	3.34997	2.6979	5.35224	1.64694	2.13189	1.5863	1.50067	1.14559	0.962108	1.81069	1.68158	0.765897	1.2718	1.38238	1.15922
LOC_Os09g32820	47.1417	56.0176	49.7371	45.9035	42.7859	37.9806	55.4574	55.7568	57.7579	45.1985	58.9924	60.1097	41.4268	36.8071	36.1151	31.6787	42.8904	40.8043	45.427	42.3482	43.6126	40.5634	45.1006	42.5467
LOC_Os02g21830	0	0	0	0	0	0	0	0	0	0	0	0	0	0	0	0	0	0	0	0	0	0	0	0
LOC_Os08g44870	5.3193	4.85842	6.18012	6.31046	4.76956	6.60532	4.20236	4.68059	3.68169	7.64134	4.37576	5.21429	6.82546	4.1345	2.03797	1.70377	5.9014	5.63636	5.61796	7.62532	15.7104	11.3929	19.858	17.2228
LOC_Os04g38450	103.8	131.333	145.605	140.36	99.8904	89.3196	109.193	132.699	105.38	90.3979	84.4135	105.282	57.4437	33.3841	46.6355	43.9286	106.393	80.2022	75.3873	66.3958	84.9017	61.9091	120.986	105.105
LOC_Os01g49710	1.00057	1.11506	1.37021	1.79551	1.57695	0.715636	1.97501	1.2986	2.01197	1.69332	1.92304	3.30528	1.0706	1.33693	1.44637	1.9068	2.19452	1.64111	1.12947	1.36402	0.54034	0.765398	1.36847	1.4418
LOC_Os02g15930	3.88419	5.47811	3.36832	3.25729	2.31833	1.71495	2.64	2.23586	3.52936	3.18323	3.9992	4.03435	10.552	10.9163	29.2209	1098.39	3.5957	3.92482	3.39324	4.12357	2.36697	3.29649	3.38722	2.62718
LOC_Os12g02230	0.22022	0.462133	0.123311	0.260621	0.221743	0.241511	0.462862	0.287738	0.609352	0.490645	0.376222	0.260926	0	0	0.0312896	0.104634	0.4025	0.0865369	0.433147	0.493206	0.371459	0.153753	0.20723	0.144814
LOC_Os09g01510	0	0	0	0	0	0	0	0	0	0	0	0	0	0	0	0	0	0	0	0	0	0	0	0
LOC_Os06g43440	0	0.164147	0.076649	0.242999	0	0.0667204	0.0767229	0	0.288585	0	0.233856	0	0.224582	0.23371	0.0777972	0.325198	0.400305	0.358604	0.0717974	0.0681271	0.083962	0.152914	0.147214	0.216036
LOC_Os03g13260	0	0	0	0	0	0	0	0	0	0	0	0	0	0	0	0	0	0	0	0	0	0	0	0
LOC_Os06g08870	0	0	0	0	0	0	0	0	0	0	0	0	0	0	0	0	0	0	0	0	0	0	0	0
LOC_Os06g16740	0	0	0	0	0	0	0	0	0	0	0	0	0	0	0	0	0	0	0	0	0	0	0	0
LOC_Os04g51210	0	0	0	0	0	0	0	0	0	0	0	0	0	0	0	0	0	0	0	0	0	0	0	0.0788192
LOC_Os04g38400	0.750252	1.17406	1.51236	2.75689	0.777024	0.756962	0.719062	0.570066	0.782932	1.48669	0.576775	0.480021	1.03395	0.768553	1.68851	8.46974	1.18476	0.247646	0.920809	0.806528	1.03541	0.791998	1.41603	1.8116
LOC_Os02g15900	22.5514	25.5029	28.1776	31.7092	20.138	20.4465	19.7574	22.9575	18.4906	22.9127	18.3097	18.7006	13.6914	13.7713	9.89806	9.86626	16.3646	15.2668	15.6344	16.0853	13.353	16.4152	16.3436	15.1526
LOC_Os06g35150	0	0	0	0	0	0	0	0	0	0	0	0	0	0	0	0	0	0	0	0	0	0	0	0
LOC_Os07g36810	1.38668	1.38268	0.911501	1.28432	2.34157	2.90925	1.90079	2.56322	0.786459	1.5645	0.579373	1.1251	2.96746	1.93004	1.85031	1.16017	2.11573	0.852896	1.49416	2.0254	3.74425	1.74267	2.11537	3.06862
LOC_Os09g32830	6.24062	5.151	14.5092	12.3264	6.88322	2.589	4.53042	2.97107	4.08976	4.91534	3.74815	4.04975	0.858833	0.473155	1.57504	0.263351	1.41826	0.242003	1.86541	0.712618	0.79326	0.361177	0.918958	0.704658
LOC_Os06g43450	0	0	0	0	0	0	0	0	0	0.0148098	0	0	0	0	0	0	0	0	0	0	0	0	0	0
LOC_Os12g02220	0	0	0.356256	0	0	0	0	0.0852614	0	0	0	0.125639	0	0	0	0	0	0	0	0	0	0	0	0.111568
LOC_Os09g01500	0	0	0	0	0	0	0	0	0	0	0	0	0	0	0	0	0	0	0	0	0	0	0	0
LOC_Os05g26790	0	0	0	0	0	0	0	0	0	0	0	0	0	0	0	0	0	0	0	0	0	0	0	0
LOC_Os06g08880	0.108328	0.211089	0.257794	0.128201	0.296066	0.0792005	0.121432	0.195979	0.0999147	0.141971	0.1041	0.0962633	0.0296212	0.0462376	0.153915	0.0514703	0.145195	0.0709468	0.0994316	0.107827	0	0.0907583	0.0436876	0.071235
LOC_Os12g25790	0	0	0	0	0	0	0	0	0	0	0	0	0	0	0	0	0	0	0	0	0	0	0.18195	0
LOC_Os03g13274	5.09367	6.32702	9.10541	10.6203	5.05147	4.84833	6.13269	6.65921	7.522	5.4866	5.8923	5.94408	3.57139	3.59347	2.53167	2.01377	6.13392	4.4186	6.41949	5.5317	3.31588	4.1065	4.93015	4.39105
LOC_Os06g08884	4.5132	3.42084	4.45506	4.92474	3.55387	2.90848	3.37385	3.07237	4.5244	2.82633	4.18055	3.69013	3.95036	4.34923	3.51034	3.58133	4.97482	5.40274	4.17307	3.93369	3.27481	3.1575	4.30639	3.74496
LOC_Os04g51200	0	0	0	0	0	0	0	0	0	0	0	0	0	0	0	0	0	0	0	0	0	0	0	0
LOC_Os06g16730	0	0	0	0	0	0	0	0	0	0	0	0	0	0	0	0	0	0	0	0	0	0	0	0
LOC_Os02g15910	0	0	0	0	0	0	0	0	0	0	0	0	0	0	0	0	0	0	0	0	0	0	0	0
LOC_Os06g04600	11.5464	10.1566	10.9882	9.87388	12.4275	9.65127	9.62219	8.16416	9.46191	10.4732	9.78715	11.9255	7.04842	6.97462	9.13812	7.15838	8.62653	8.18557	10.0536	9.43889	8.21594	8.10384	6.86228	7.40627
LOC_Os07g36820	7.13426	6.90446	8.363	9.08548	5.74241	5.2897	6.35653	7.63183	5.29685	5.76242	7.09427	4.50671	8.01523	6.97068	5.33493	3.68081	6.6501	7.27679	7.55911	6.91218	7.98368	6.52941	8.5002	7.4165
LOC_Os09g32840	40.6192	30.9468	24.4467	22.4357	34.6776	25.3469	26.9717	11.7639	24.0537	26.529	25.5418	34.1412	14.7291	15.1952	25.254	14.8803	20.7306	14.1316	21.8205	21.2845	12.8064	16.6254	13.1886	15.5568
LOC_Os06g35140	0.0958775	0.232816	0.434857	0.33189	0.0496494	0.105147	0.145092	0.3816	0.159176	0.113089	0.0921353	0.127799	0.141571	0.12277	0	0.0614989	0.147199	0.0452108	0.0452591	0.0644182	0.185246	0.216884	0.139199	0.181578
LOC_Os06g43420	0	0	0	0	0	0	0	0	0	0	0	0	0	0	0	0	0	0	0	0	0	0	0	0
LOC_Os12g02250	9.36455	6.95076	10.2503	9.91418	9.10472	15.343	13.0901	14.4696	9.14273	14.3726	7.33657	7.77019	17.107	14.8165	7.00539	5.40095	11.1081	15.148	10.9478	12.522	18.5466	15.0455	22.1896	20.5366
LOC_Os09g01530	0	0	0	0	0	0	0	0	0	0	0	0	0	0	0	0	0	0	0	0	0	0	0	0
LOC_Os04g51230	0.00659985	0	0	0	0	0	0	0	0.00782651	0	0	0	0	0	0	0	0	0	0	0	0	0	0.00798498	0.00781196
LOC_Os03g13240	6.57977	6.52451	5.62092	7.63711	4.78087	4.64613	6.69015	6.57922	7.93609	5.39507	7.43983	7.746	7.45043	7.56121	6.16058	5.65135	7.19502	7.33681	5.95094	5.4578	6.28657	5.51261	6.37309	5.99092
LOC_Os06g08890	2.48751	2.7402	2.1882	2.60636	2.22947	2.06618	2.61724	3.0756	3.14185	2.17016	4.18678	2.90371	3.7853	4.08993	3.72674	3.65062	2.93772	3.43566	3.24825	4.49969	2.60011	3.27408	2.97396	2.94437
LOC_Os04g38420	17.756	25.2983	18.014	19.2853	15.6473	12.1619	16.1457	23.3032	20.4282	18.8491	19.9367	19.2249	10.3109	9.17434	11.7112	13.5539	19.1302	20.5281	16.9841	14.8601	15.3477	11.2354	11.4573	12.1678
LOC_Os06g16760	0	0	0	0	0	0	0	0	0	0	0	0	0	0	0	0	0	0	0	0	0	0	0	0
LOC_Os06g35130	0	0	0	0	0	0	0	0	0	0	0	0	0	0	0	0	0	0	0	0	0	0	0	0
LOC_Os06g04610	2.4463	2.7321	3.58729	3.41716	2.90741	3.06764	3.52753	3.37367	3.40033	3.01554	3.18903	2.8866	2.2576	1.84867	2.26923	2.70097	3.0785	2.68295	2.67398	2.51484	2.14465	2.05374	2.40174	2.2785
LOC_Os09g32850	0	0	0	0	0	0	0	0.178046	0	0	0	0	0	0	0	0	0	0	0	0	0	0	0	0
LOC_Os06g43430	1.69986	1.20857	1.8522	1.16217	1.69509	1.68786	2.46233	2.57657	1.79788	2.62819	1.58937	1.74529	1.58287	1.8531	0.352491	0.343803	2.44351	1.65188	2.38558	2.88098	2.40934	2.51153	2.41791	2.12081
LOC_Os12g02240	1.2046	2.16674	10.9608	5.52418	0.693105	1.46785	3.5446	3.75321	3.49188	2.99957	5.65932	2.85453	2.7998	1.3711	4.27885	2.57557	1.61456	1.73564	2.21136	1.79856	2.95546	2.18667	3.40064	2.53483
LOC_Os04g51220	0	0	0	0	0	0	0	0	0	0	0	0	0	0	0	0	0	0	0	0	0	0	0	0
LOC_Os12g25770	0	0	0	0	0	0	0	0	0	0	0	0	0	0	0	0	0	0	0	0	0	0	0	0
LOC_Os09g01520	0	0	0	0	0	0	0	0	0	0	0	0	0	0	0	0	0	0	0	0	0	0	0	0
LOC_Os03g13250	5.9827	5.46493	6.61594	7.5408	5.82713	5.88237	7.09535	9.56807	8.20668	6.9682	8.68686	9.04956	6.99237	5.71558	4.65257	3.50868	7.46575	7.27391	6.79476	6.74144	8.5413	5.84515	9.53006	7.05927
LOC_Os06g16750	0	0	0	0	0	0	0	0	0	0	0	0	0	0	0	0	0	0	0	0	0	0	0	0
LOC_Os07g36800	17.4269	15.8448	27.3093	23.0748	15.5145	12.9855	24.3853	28.0724	27.4602	29.6785	30.4194	21.1926	15.6861	15.7733	7.75382	8.06461	11.5189	11.2007	17.2416	15.4513	20.4923	19.6206	20.8533	19.6668
LOC_Os04g38410	108.382	94.8377	115.662	157.957	81.7528	110.74	15.9974	24.8009	14.6236	25.6331	16.7312	19.9404	77.2061	91.3778	37.9684	45.8978	45.0589	19.0951	13.7775	9.28141	12.0316	10.6068	50.1093	38.0164
LOC_Os06g04620	22.7162	17.0143	17.0935	19.0178	19.1728	22.1618	15.0315	13.4612	13.54	17.8346	10.7197	15.3149	17.2532	18.2297	16.8303	18.2839	16.0312	15.4594	16.2089	15.6478	16.6475	18.0113	17.2821	19.5371
LOC_Os09g32860	4.44365	3.82791	3.23765	3.38579	4.19329	3.78705	3.81466	3.29314	2.88873	2.90485	4.34738	4.99542	5.33608	6.95833	5.37423	4.49294	3.72817	4.82824	4.01204	3.89687	2.95546	4.87795	3.53019	4.37257
LOC_Os06g35120	0	0	0	0	0	0	0	0	0	0	0	0	0	0	0	0	0	0	0	0	0	0	0	0
LOC_Os08g44820	42.4445	43.8116	38.0602	38.9388	34.8814	33.3306	43.6447	42.803	48.5269	38.3493	46.0576	48.6331	33.0037	28.2594	29.6234	28.0095	40.2917	37.4376	37.8083	34.4974	36.0743	32.3291	39.6312	35.7434
LOC_Os01g71320	6.97037	11.162	8.75988	9.95139	7.17859	5.71889	8.54913	10.5348	9.33778	7.48355	10.0224	8.59602	6.43803	4.09549	4.97902	5.31467	8.80671	7.27453	7.17974	6.77378	8.13232	5.26461	9.96849	8.16823
LOC_Os06g35190	0	0	0	0	0	0	0	0	0	0	0	0	0	0	0	0	0	0	0	0	0	0	0	0
LOC_Os04g34240	4.10633	2.58735	1.64187	2.06244	3.05594	2.21121	2.41867	1.35677	3.20748	3.62536	3.59162	4.03139	1.93639	1.5428	1.60359	0.552021	2.80434	1.5653	3.25001	1.34919	1.79852	1.60686	1.87421	2.29927
LOC_Os06g43480	0	0.0347235	0	0	0	0	0	0	0	0	0	0	0	0	0	0	0	0	0	0	0	0	0	0
LOC_Os07g48420	3.94036	5.22373	6.44164	6.71651	3.56555	4.45588	5.91483	7.51094	6.58062	4.66379	5.6995	4.65254	2.81853	2.46169	1.86555	1.77827	7.05733	5.4649	5.58337	5.00787	4.12084	3.71822	4.98178	4.76087
LOC_Os08g22500	0	0	0	0	0	0	0	0	0	0	0	0.0572738	0	0	0	0	0	0	0	0	0	0	0	0
LOC_Os06g16780	0.0634336	0	0	0	0.0821215	0	0	0.114759	0	0.0748209	0	0	0	0	0	0	0	0.0747799	0	0	0.0875433	0	0	0
LOC_Os03g25670	0.335904	0.27886	0.781287	0.756831	0.367961	0.0566737	0.0977551	0.0701184	0.183848	0.182863	0.347624	0.241092	0	0	0	0	0.113342	0	0.0304931	0.0578686	0	0	0.0312617	0.0611686
LOC_Os12g02270	0	0	0	0	0	0	0	0	0	0	0	0	0	0	0	0	0	0	0	0	0	0	0	0
LOC_Os03g13220	39.051	38.9435	38.5261	36.8888	41.4661	39.7083	38.5632	39.1819	39.3249	37.1981	35.4079	41.1859	30.416	31.6522	26.8603	25.3711	29.7481	27.8063	32.7321	30.6041	37.7174	33.1063	33.9783	33.4138
LOC_Os02g21880	59.7069	61.0559	78.4714	76.944	59.1871	58.8446	72.141	77.053	75.3449	65.0658	72.5608	72.6788	56.978	52.5276	51.3462	44.0724	64.5247	62.7431	59.1952	54.8543	59.8185	52.226	61.8299	55.4443
LOC_Os03g52500	0	0.170342	0	0	0.163468	0.276953	0.318473	0	0.149737	0	0.12134	0.168309	0.310743	0	0	0	0	0.148854	0	0	0	0	0	0
LOC_Os03g41770	0	0	0	0	0	0	0	0	0	0	0	0	0	0	0	0	0	0	0	0	0	0	0	0
LOC_Os03g39300	0	0	0	0	0	0	0	0	0	0	0	0	0	0	0	0	0	0	0	0	0	0	0	0
LOC_Os03g05290	180.777	139.637	324.061	337.629	280.475	371.556	201.504	249.284	146.166	238.763	113.934	133.231	299.72	210.793	159.601	301.406	356.774	263.704	215.826	200.888	313.192	230.093	385.261	360.894
LOC_Os07g32774	0.480059	0.462584	0.172804	0.228266	0.266351	0.413655	0.518912	0.0620348	0.487957	0.485346	0.823788	0.959838	0.843862	1.6685	1.31544	0.769812	0.376034	0.889313	0.606998	1.45912	0.473227	0.818762	0.58081	0.446463
LOC_Os06g35180	0	0	0	0	0	0	0	0	0	0	0	0	0	0	0	0	0	0	0	0	0	0	0	0
LOC_Os08g44810	7.96736	8.61229	10.4209	10.4053	7.67445	10.1129	8.24251	9.81937	6.68434	7.78404	7.44946	5.43666	6.06302	5.38491	4.94025	4.02179	11.0709	12.2744	8.31128	7.57436	9.14259	9.74211	10.8042	10.2103
LOC_Os04g34230	1.54913	1.2957	0.351308	0.866247	0.441213	0.305802	0.234431	0.140129	0.624599	0.73089	0.476373	1.23894	1.63931	1.0315	0.633903	0.430587	0.407718	0.511342	0.292508	0.138778	0.0855168	0.155746	0.29988	0.51342
LOC_Os01g64100	0.295049	0.253293	0.64207	0.785648	0.59032	0.705979	0.405909	0.824934	0.381695	0.41129	0.309309	0.393284	0.495072	0.480846	0.514491	0.77422	1.44131	0.980232	1.13955	0.810972	0.518242	0.303376	0.908655	0.698474
LOC_Os01g71330	2.71751	3.72923	3.06954	3.30615	2.42627	4.16205	3.36793	3.60247	3.33371	2.43164	2.34129	2.62303	2.59436	2.63981	1.01854	0.601067	3.95634	3.75593	3.53876	2.15113	2.06917	2.8852	2.09741	2.16288
LOC_Os06g43490	0	0	0	0	0	0	0.0334238	0	0	0	0	0	0	0	0	0	0	0	0	0	0	0	0	0
LOC_Os07g48410	28.3058	33.9245	48.452	53.9467	24.5208	23.8834	33.6556	34.5569	42.1228	24.7724	30.1512	30.7425	23.1835	17.0867	12.1598	8.63737	26.3375	22.3156	19.8544	18.2189	22.0252	20.2793	29.2449	27.2994
LOC_Os06g16770	0	0	0	0	0	0	0	0	0	0	0	0	0	0	0	0	0	0.210381	0	0	0	0	0	0
LOC_Os03g25660	0	0	0	0	0	0	0	0	0	0	0	0	0	0	0	0	0	0	0	0	0	0	0	0
LOC_Os11g07124	2.57843	2.44711	3.39541	3.31213	2.18063	2.75666	3.03921	3.08245	2.59671	1.97149	3.41163	3.09148	4.20902	5.01055	3.9102	3.93386	3.45278	4.21576	3.45573	4.16413	2.93257	3.76142	3.90338	3.6501
LOC_Os02g21890	0.0655032	0.0883664	0.247577	0.305235	0.212002	0.143672	0.206514	0.207381	0.388389	0.309048	0.314733	0.349249	0.0806006	0.0419382	0.167524	0.0350132	0.0359164	0.154439	0.0386511	0.0733506	0.0451998	0.0823191	0.118876	0.0775334
LOC_Os12g02260	4.64947	5.06319	4.51681	4.86269	3.87261	3.48942	5.9623	5.79682	6.90865	4.71766	7.09496	6.51109	5.8038	4.93504	6.80509	6.97072	5.13561	6.84149	5.42086	5.78358	4.51483	3.90007	5.1644	4.70771
LOC_Os03g13230	0.927992	0.529649	0.404707	0.475198	1.20138	1.05685	0.832699	0.403571	0.550235	0.442042	0.394437	0.737419	0.417224	0.594143	0.707436	0.476958	1.15466	0.799447	0.989847	0.799358	0.492577	0.51583	0.367054	0.316853
LOC_Os03g05280	23.011	24.2925	22.3367	26.8121	21.5129	22.9323	25.8249	32.6613	29.3391	28.8177	26.0012	26.0613	21.6636	17.6793	19.2746	19.8121	23.6088	25.4156	24.9325	26.6325	28.6026	19.9129	28.5505	27.1275
LOC_Os11g07120	1.32887	1.16283	0.965311	1.08386	0.604452	0.879659	1.43427	1.36449	1.76042	0.734289	1.87524	1.77131	1.38472	0.79715	1.1941	1.11347	1.15532	1.01615	0.762927	0.95183	0.9748	1.05316	0.984938	0.935256
LOC_Os03g39310	0	0	0	0	0	0	0	0	0	0	0	0	0	0	0	0.0905616	0	0	0	0	0	0	0	0
LOC_Os08g44800	0	0	0	0	0	0	0	0.0776097	0	0	0	0	0	0	0	0	0	0	0	0	0	0	0	0
LOC_Os08g22520	0	0	0	0	0	0	0	0	0	0	0	0	0	0	0	0	0	0	0	0	0	0	0	0
LOC_Os01g71300	35.8001	39.8695	28.5134	32.1119	32.2049	32.0851	33.1443	29.2038	31.1351	36.7093	27.3352	34.9607	32.8722	33.031	46.1251	40.7004	33.7739	36.2429	31.9738	32.4588	26.9425	28.1022	28.0688	32.4214
LOC_Os06g35170	0	0	0	0	0	0	0	0	0	0	0	0	0	0	0	0	0	0	0.0468707	0	0	0	0	0
LOC_Os05g26700	0	0	0	0	0	0	0	0	0	0	0	0	0	0	0	0	0	0	0	0	0	0	0	0
LOC_Os04g34260	0	0	0	0	0	0	0	0	0	0	0.00847863	0	0	0	0	0.00943226	0	0	0	0	0.0243528	0.011088	0	0
LOC_Os03g25690	0	0	0	0	0	0	0	0	0	0	0	0	0	0.0732425	0	0	0	0	0	0	0	0	0	0
LOC_Os12g02290	118.6	206.845	378.778	302.388	105.571	95.5944	121.607	153.489	134.898	129.056	169.504	133.754	85.1766	78.1665	37.4688	30.9516	56.062	48.7978	74.2354	55.0765	119.923	92.3506	125.015	105.929
LOC_Os03g13200	70.7426	137.716	226.102	229.172	138.007	101.71	40.7207	88.155	60.8764	70.6478	33.8166	28.6939	12.2834	4.57033	13.2644	10.2248	50.7915	7.9879	29.1228	14.6757	9.0434	7.49915	47.7709	45.1186
LOC_Os07g32750	0	0	0	0	0	0	0	0	0	0	0	0	0	0	0	0	0	0	0	0	0	0	0	0
LOC_Os12g39290	0.935979	0.505069	0.707529	1.74461	1.81758	1.33441	0.236071	1.60864	0.665965	1.3248	0.629612	0.249522	1.84273	1.55807	1.67563	1.00061	1.02642	2.53781	1.43595	1.15292	2.84179	1.99964	1.24566	2.7697
LOC_Os01g64110	0.620049	4.29772	2.77455	1.65105	3.43231	1.40688	3.15471	1.64394	5.27382	2.69845	4.12984	1.25399	1.05236	1.64269	2.13259	2.12574	2.57917	1.91561	2.39707	2.15482	3.03926	2.25707	2.81964	3.2647
LOC_Os07g48440	0	0	0	0	0	0	0	0	0	0	0	0	0	0	0	0	0	0	0	0	0	0	0	0
LOC_Os03g41750	0	0	0	0	0	0	0	0	0	0	0	0	0	0	0	0	0	0	0	0	0	0	0	0
LOC_Os06g43460	0	0	0	0	0	0	0	0	0	0	0	0	0	0.00876662	0	0	0	0	0	0.015333	0.00944841	0.00860385	0	0
LOC_Os03g05270	7.10262	11.53	21.506	17.3681	12.3521	12.0215	8.62861	13.235	8.31043	8.40557	4.89154	6.0907	2.88408	3.12256	3.93573	5.06205	9.60637	7.25665	6.31444	4.7456	5.42386	4.13571	4.84087	5.60472
LOC_Os07g48430	35.6289	34.745	24.1864	22.218	37.6591	38.2498	32.6415	25.0206	27.8922	37.0121	29.3446	35.3316	44.8776	57.2568	53.1264	45.9812	29.3892	37.6397	38.069	45.5383	35.4433	46.2488	29.3212	35.5809
LOC_Os04g34250	0.246246	0.768202	0.484748	0.655697	0.597734	0.540105	0.504625	0.793529	0.565777	0.272298	0.843011	0.512863	0.208313	0.197072	0.255845	0.0493594	0.995776	0.635013	0.472228	0.396386	0.297359	0.0967068	0.44689	0.510074
LOC_Os01g71310	0.235406	0.0453673	0.444872	0.0223868	0.0217684	0.350366	0.0636145	0.12168	0.0797596	0.0991659	0.371643	0.156891	0.600015	0.19378	0.193516	0.21571	0.110637	0.198223	0.158748	0.244778	0.301672	0.274707	0.406873	0.776211
LOC_Os06g35160	34.9992	20.5476	15.1522	14.6757	41.6113	48.3543	30.0415	16.2224	24.3577	40.5534	25.9901	27.5331	33.8018	35.1014	44.6317	41.9356	29.6168	27.218	36.6105	40.0568	23.3915	36.706	21.1139	31.1674
LOC_Os06g16790	0	0	0	0	0	0.0135996	0.0156384	0	0	0	0	0	0	0	0.0158574	0	0	0	0.0292689	0	0	0	0	0
LOC_Os08g22510	0	0	0	0	0	0	0	0	0	0	0	0	0	0	0	0	0	0	0	0	0	0	0	0
LOC_Os12g02280	1.0145	0.730957	0.827888	0.966973	0.88056	1.07465	1.03222	1.00111	1.03901	0.883866	1.26294	1.21397	0.595792	0.413337	1.0909	0.973635	1.40331	1.12801	1.31969	0.903668	0.668225	0.449127	0.516073	0.682285
LOC_Os03g13210	0.107867	0.800342	2.00451	1.32842	0.802959	0.532329	0.170037	0.536649	0.479683	0.572538	0.285056	0.395397	0	0	0.0689673	0.0288289	0.0295726	0.0317903	0.127297	0.0301974	0	0	0.0652527	0.0319194
LOC_Os03g25680	0.557687	0.273579	0.383245	0.404998	0.196905	0.889605	0.319679	0.550324	0.120244	1.0166	0.38976	0.337894	0.436688	0.454436	0.518648	0.162599	0.500381	0.418371	0.717974	0.794817	1.25943	0.637141	0.73607	0.480081
LOC_Os07g32761	0.021381	0.0288438	0.107749	0.0284663	0	0	0.0539267	0	0	0.0504384	0.0616394	0.0284997	0.263089	0.164269	0.246068	0.365718	0.0468941	0.100822	0.428949	0.287309	0.0295074	0.214959	0.0258683	0.0759233
LOC_Os06g35165	0.357642	0.394751	0.655395	0.562735	1.17856	0.748781	0.574024	0.44115	0.269891	1.38058	0.968562	0.606731	2.04034	1.99836	1.49673	1.00798	0.748749	0.919884	1.18945	1.92963	2.55761	1.83868	1.57346	1.19301
LOC_Os04g42200	1.15907	1.00519	1.30382	0.936924	0.964631	1.27113	1.30508	1.16079	0.638159	1.41597	0.437576	1.15873	0.865916	1.21915	1.00575	0.92933	1.40726	1.31759	1.07474	1.15886	1.1997	1.30056	0.751247	1.12695
LOC_Os03g41740	0	0	0	0	0	0	0	0	0	0	0	0	0	0	0	0	0	0	0	0	0	0	0	0
LOC_Os06g43470	0.122419	0.0550494	0.102822	0.325974	0.0528281	0.0447515	0.102921	0.110736	0.193563	0	0.0392137	0.0543927	0.150635	0.0522522	0.208724	0.0436242	0.0447495	0.384843	0.0481568	0.0913901	0.112632	0.153846	0.197482	0.0483008
LOC_Os03g05260	94.5193	83.3918	57.7121	51.1708	64.4964	60.753	74.3417	59.7868	69.4993	78.2301	94.171	105.008	45.5533	45.937	58.6255	53.3412	58.3204	53.7762	72.68	65.0715	53.1477	55.551	47.425	54.9443
LOC_Os11g07100	0.767264	0.74755	1.07406	1.23434	0.758774	0.864815	1.34387	1.78329	1.97138	0.817013	1.64872	1.49147	0.865429	0.504883	0.504195	0.786069	1.19199	1.39444	1.32048	1.37231	0.426495	0.843705	0.928292	0.908178
LOC_Os03g39330	0.0111445	0	0	0	0	0	0	0	0	0	0	0	0	0	0	0	0	0	0	0	0.0307604	0	0	0
LOC_Os01g64120	0.0846227	0.114159	0.213228	0.225331	0.0547765	0	0.106717	0.0765466	0.100351	0.449162	0.0406599	0.169196	0.676824	0.595973	0.919795	2.98538	0.649599	0.798073	0.499328	0.473803	0.291965	0.638081	0.563105	0.150247
LOC_Os02g21840	0.458822	0.0176848	0.0825797	0.0174534	0.186684	0.63257	0.148787	0.0592905	0.124366	0.216475	0.251951	0.576637	0.887185	1.07432	0.687298	0.742765	0.517534	0.432713	0.27847	0.46975	0.162825	0.675457	0.269628	0.574122
LOC_Os08g44860	61.8278	69.2698	71.8143	69.9774	72.2245	75.3846	80.8422	75.0102	73.1177	62.3559	82.6382	71.479	77.6115	76.9502	77.5119	60.8525	79.9537	87.7527	75.9063	77.6084	74.1471	72.446	76.9833	71.9223
LOC_Os04g38480	12.7062	13.272	17.0175	18.5381	11.2429	13.548	15.5185	15.3199	13.2057	13.4374	14.6739	11.3196	16.4037	15.4905	11.9657	10.9628	14.3381	14.4689	14.976	15.1076	19.7689	16.9749	17.8155	17.695
LOC_Os08g22540	0	0	0	0	0	0	0	0	0	0	0	0	0	0	0	0	0	0	0	0	0	0	0	0
LOC_Os05g26720	0	0	0	0	0	0	0	0	0	0	0	0	0	0	0	0	0	0	0	0	0	0	0	0
LOC_Os01g71360	0	0	0	0	0	0.148268	0	0.611471	0.480975	0.159467	0	0	0	0	0	0	0	0	0.15955	0.454181	0	0	0	0
LOC_Os03g05250	1.83709	0.973619	0.661285	1.31029	0.764454	1.51102	0.744664	0.712183	0.855852	0.851271	1.13489	1.22437	1.21098	1.42823	1.09069	1.5431	0.215851	1.62426	1.31629	1.61635	1.08657	1.81398	1.11132	0.465961
LOC_Os04g34200	1.93978	1.5701	0.488776	1.80782	2.009	1.48912	1.46774	2.45652	1.84025	3.432	2.05048	2.0685	1.67081	4.47097	2.48049	2.2811	1.9145	2.05807	2.51811	1.52052	2.14164	1.46265	2.58158	1.83683
LOC_Os06g04670	0.0398348	0.268693	0.100374	0.212142	0.257852	0	0	0	0	0	0	0	0	0.0510081	0	0	0	0	0	0	0	0	0.0481951	0
LOC_Os01g64130	0	0	0	0	0	0	0	0	0	0	0	0	0	0	0	0	0	0	0	0	0	0	0	0
LOC_Os12g39270	0	0	0	0	0	0	0	0	0	0	0	0	0	0	0	0	0	0	0	0	0	0	0	0
LOC_Os07g32730	3.6848	2.63167	3.31111	2.84975	2.06949	2.43651	3.75849	1.86263	2.98808	2.55663	3.2025	4.91164	2.86714	2.67142	2.56384	2.34617	2.9118	2.42747	2.46204	2.7306	1.45829	1.80463	1.70458	2.11663
LOC_Os03g52540	0	0	0	0	0	0	0.035423	0	0	0	0	0	0	0	0	0	0	0	0	0	0	0	0	0
LOC_Os07g36890	0.171911	0.198784	0.185645	0.0980914	0.286144	0	0	0.0444298	0.174739	0.0579347	0.0944006	0.0327354	0	0	0.0628088	0	0.0269318	0	0	0	0	0.0308634	0	0.0581382
LOC_Os11g07150	0	0	0	0	0	0	0	0	0	0	0	0	0	0	0	0	0	0	0	0	0	0	0	0
LOC_Os02g15980	5.35498	7.10486	6.6798	7.76485	5.60555	4.07018	6.35193	7.06604	6.53889	6.08697	6.38575	6.38405	3.43595	2.37619	1.92096	2.45616	5.27162	4.93775	5.73557	4.3539	5.17076	5.15277	5.3242	5.10424
LOC_Os06g39912	47.9387	70.621	100.887	112.128	72.5377	60.9431	56.5375	71.3245	64.5802	58.9872	60.3302	41.5092	30.2017	21.9513	14.9085	12.4638	48.6177	27.1717	40.4616	34.2275	36.9962	33.8338	46.539	43.0339
LOC_Os02g21850	0	0	0	0	0	0	0	0	0	0	0	0	0	0	0	0	0	0	0	0	0	0	0	0
LOC_Os08g44850	17.7669	13.5353	26.6916	21.3514	22.2633	23.2788	16.8876	16.1449	11.1258	16.3713	10.0328	12.6414	16.8534	12.7172	40.7282	42.3605	18.9034	13.2434	11.048	9.22979	12.2177	9.15623	11.7943	9.25025
LOC_Os03g25620	12.5996	11.7867	12.9073	11.935	11.1239	11.394	10.7838	10.4629	10.4345	10.9877	9.30913	11.7287	8.69217	8.22553	8.58411	8.3026	9.62667	10.1051	11.2859	10.0382	11.8583	9.65623	8.57158	7.87243
LOC_Os04g38470	0.522443	0.302055	0.987319	0.943993	0.38649	0.122775	0.0941211	0.371315	0.177013	0.176066	0.107582	0.198968	0.0918367	0.0955692	0.095439	0.438837	0.532004	0.263954	0.440393	0.250728	0.206003	0.0468974	0.180597	0.265026
LOC_Os11g07170	0	0	0	0.0177489	0	0	0.0336236	0.0361766	0.0158089	0	0.0128108	0.0355394	0.0328075	0	0	0.0142517	0	0	0	0	0	0	0	0.0631182
LOC_Os05g26710	0	0	0	0	0	0	0	0	0	0	0	0	0	0	0	0	0	0	0	0	0	0	0	0
LOC_Os01g64140	0	0	0	0.124615	0	0.102647	0	0	0	0	0	0	0	0	0	0	0	0	0	0.314433	0	0	0	0
LOC_Os06g04680	9.71838	9.2093	9.34719	8.07893	6.10661	6.75869	8.30999	8.72656	9.58514	8.58325	7.81292	7.3301	10.15	10.8963	8.5779	9.02109	7.90212	8.24323	7.46879	6.34379	9.15949	8.69822	8.8902	8.64145
LOC_Os06g39906	13.285	13.9751	19.8592	17.8067	21.0251	16.1081	14.8711	13.5024	15.1523	14.1557	14.5165	12.4554	7.49388	7.33971	12.4071	10.2768	16.664	16.2947	13.1766	11.1658	9.10535	9.60459	5.16508	5.15917
LOC_Os03g41720	0	0	0	0	0	0	0	0	0	0	0	0	0	0	0	0	0	0	0	0	0	0	0	0
LOC_Os01g71370	0	0	0	0	0	0	0	0	0	0	0	0	0	0	0	0	0	0	0	0	0.0615721	0	0	0
LOC_Os03g52530	0.0350379	0.0709013	0.0662151	0	0.0453603	0	0.022093	0.031694	0.186976	0	0.0673408	0	0	0	0	0	0	0	0	0	0	0	0	0.0207365
LOC_Os12g39280	0	0	0	0	0	0	0	0	0	0	0	0	0	0	0	0	0	0	0	0	0	0	0	0
LOC_Os11g07160	0	0	0	0	0	0	0	0	0.0156685	0.0155846	0	0	0	0	0	0	0	0.0311522	0	0	0	0.0332093	0	0
LOC_Os02g15990	0	0	0	0	0	0.0103808	0	0	0	0	0	0	0	0	0	0	0	0	0	0	0	0	0	0
LOC_Os07g32740	0	0	0	0	0	0	0	0	0	0	0	0.0278327	0	0	0	0	0	0	0	0	0	0	0	0
LOC_Os03g05240	0	0	0	0	0	0	0	0	0	0	0	0	0	0	0	0.110635	0	0	0	0	0	0.0433519	0	0
LOC_Os06g39900	6.00586	6.40455	5.74704	5.6544	5.31307	5.31625	7.05097	6.79085	7.03734	5.59974	7.72275	7.54803	7.67164	7.4158	5.44913	4.21924	6.22554	5.98439	6.68268	6.83746	6.67031	6.09205	7.30093	7.36278
LOC_Os02g21860	0	0	0	0	0	0	0	0	0	0	0	0	0	0	0	0	0	0	0	0	0	0	0	0
LOC_Os01g71340	2.45256	2.65457	4.85044	1.86046	1.58755	2.97114	1.36663	1.93473	0.372004	1.91734	1.04139	0.836287	15.4751	11.8681	3.93849	4.26823	2.12662	4.84115	4.27419	4.31117	10.5084	10.5726	15.0089	11.9495
LOC_Os07g48400	0	0	0	0	0	0	0	0	0	0.088942	0	0	0.0927853	0.289669	0.385699	0.403063	0	0.0444467	0.0444942	0.211098	0.0520328	0.0947636	0.0456156	0.0892544
LOC_Os04g34220	0	0	0	0	0	0	0	0	0	0	0	0	0	0	0	0	0	0	0	0	0	0	0.0889755	0
LOC_Os05g26740	0.038351	0	0.0241587	0	0	0.0210294	0	0	0	0.0226178	0	0	0	0	0	0	0	0	0	0	0	0	0	0
LOC_Os07g36870	5.54387	3.63261	3.92467	3.9717	4.34045	3.82162	5.12697	3.86855	3.78803	4.23483	3.95756	4.22267	4.41782	5.88193	3.98346	4.62847	3.18454	2.89429	5.0159	4.37519	3.82549	5.00967	3.67309	5.12465
LOC_Os08g44840	23.1695	34.8845	35.7324	41.1759	20.4343	18.2177	16.5921	24.8692	18.3499	16.324	17.6133	13.4564	14.2803	7.99984	8.54447	9.42121	16.7876	8.90136	13.6471	11.7912	13.7895	9.67116	24.3279	22.1112
LOC_Os06g04699	0.1732	0	0.109105	0.269028	0.298967	0.253259	0	0.0261117	0.0342319	0.0340486	0.0277399	0.153911	0.0710398	0.480525	0.147653	0.24688	0.0949681	0.03403	0.238464	0.161624	0.0398382	0.399049	0	0.205009
LOC_Os08g22560	0	0	0	0	0	0	0	0	0	0	0	0	0	0	0	0	0	0	0	0	0	0	0	0
LOC_Os06g04690	12.9308	16.418	14.5511	16.443	13.4492	12.5345	17.9981	17.8891	22.5265	13.4341	22.2169	17.743	9.16243	6.10023	6.34788	5.7563	13.4998	11.8693	12.5907	11.4763	12.3758	11.0683	15.0634	13.197
LOC_Os11g07130	0	0	0	0	0	0	0	0	0	0	0	0	0	0	0	0	0	0	0	0	0	0	0	0
LOC_Os01g64150	0	0	0	0	0	0	0	0	0	0	0	0	0	0	0	0	0	0	0	0	0	0	0	0
LOC_Os07g32710	0.716004	0.502277	1.29899	0.762622	0.778631	0.502545	0.541767	0.466323	1.12079	0.540504	0.495401	0.687163	1.16296	0.403408	0.146494	0.244943	0.376892	0.135052	0.304191	0.384855	0.750987	0.863822	0.485113	0.813603
LOC_Os03g52520	0	0	0	0	0	0	0	0	0	0	0	0	0	0	0	0	0	0	0	0	0	0.0836842	0	0
LOC_Os12g39250	0	0.194153	0	0	0.372637	0.157833	0.36299	0	0	0.169755	0	0	0	0	0	0	0	0.169662	0.169843	0	0	0	0	0.170351
LOC_Os02g15960	0	0	0	0	0	0	0	0	0	0	0	0	0	0	0	0	0	0	0	0	0	0	0	0
LOC_Os03g41710	0	0	0	0	0	0	0	0	0	0	0	0	0	0.0273345	0	0.0456419	0	0.0503304	0	0	0	0.026827	0	0
LOC_Os03g25650	0	0	0	0	0	0	0	0	0.0379717	0	0	0	0	0	0.0409459	0	0	0.0377478	0	0	0	0	0	0
LOC_Os01g25780	0	0.0758664	0	0	0	0.0616743	0	0	0	0	0	0	0	0	0.0719134	0	0	0	0	0	0	0	0.0680401	0
LOC_Os02g21870	9.47661	10.0166	13.6625	11.0562	6.45043	9.42852	11.2116	15.0234	14.0185	13.9435	12.5804	12.5016	15.8683	10.7586	10.4941	13.0554	13.6065	13.0144	13.7201	12.2529	11.865	6.13888	14.0659	14.455
LOC_Os05g26730	0.460358	0.253017	0.279256	0.158904	0.154514	0.373974	0.10751	0.185077	0.202193	0.321778	0.344081	0.272725	0.146861	0.196495	0.78491	0.218732	0.149583	0.221101	0.321945	0.229115	0.164715	0.299984	0	0.12109
LOC_Os01g71350	0.409729	0.680296	2.58104	0.96513	0.448832	0.380212	0.675692	0.142548	0.635385	1.04092	0.36345	0.462124	1.82275	1.65468	0.322425	0.741269	0.449322	0.148621	0.743898	0.81175	0.956929	1.26748	1.4109	0.932653
LOC_Os08g22550	0	0	0	0	0	0	0	0	0	0	0	0	0	0	0	0	0	0	0	0	0	0	0	0
LOC_Os04g38490	0	0	0	0	0	0	0	0	0	0	0	0	0	0	0	0	0	0	0	0	0	0	0	0
LOC_Os07g36880	2.97067	2.03717	2.5263	2.53786	4.39066	3.33931	3.52774	2.10494	2.93567	3.03675	2.56924	2.9038	5.17841	7.32253	5.91969	5.90169	3.12198	4.64018	4.58671	4.87894	3.89476	4.13773	2.60574	3.07672
LOC_Os08g44830	0	0.0330296	0	0.0651949	0	0	0	0	0	0	0.0941128	0	0	0.0627027	0	0	0	0.144316	0	0.027417	0.101369	0.0307693	0.0296223	0.057961
LOC_Os01g64160	0.0120473	0	0	0	0	0	0	0	0	0	0	0	0.0148239	0	0.0154054	0.0128791	0	0	0	0	0	0	0	0.0285196
LOC_Os12g39260	0	0	0	0	0	0	0	0	0	0.0117552	0	0	0	0	0	0	0	0	0	0	0	0	0	0
LOC_Os11g07140	0	0	0	0	0	0	0	0	0	0	0.0192835	0	0	0	0	0	0	0	0	0	0	0	0	0
LOC_Os03g52510	0	0	0	0	0	0	0	0	0	0	0	0	0	0	0	0.0270999	0	0	0	0.0567726	0	0	0	0
LOC_Os03g41700	0	0	0	0.0253484	0.0246481	0.0417596	0.04802	0.0172221	0	0.0224569	0.018296	0.0761342	0.0234273	0.0243794	0.170424	0.0407076	0.104394	0.0224446	0.0224686	0.04264	0	0	0	0
LOC_Os03g05220	7.99497	5.72416	7.93432	12.6662	6.99659	7.54334	9.74441	9.73687	8.95127	5.47899	9.14224	9.10893	7.25459	6.234	6.79666	7.25782	9.50223	7.31887	7.01043	8.55265	6.41062	5.50082	7.56539	9.51617
LOC_Os02g15970	12.8574	10.6092	10.0652	9.80558	10.235	10.0392	9.65516	9.78607	10.7569	10.7975	13.0354	11.8692	6.75842	6.28716	7.07673	4.58176	7.25527	8.24083	8.44605	7.9677	10.1068	8.26211	5.7894	5.86096
LOC_Os03g25640	3.80699	1.66566	1.42594	1.02741	4.16263	5.41628	1.62195	0.744576	0.945619	3.33746	0.889882	0.960043	4.49453	5.2042	4.96686	5.11484	3.66711	3.0324	5.46414	5.32884	4.18896	4.26709	3.17439	4.81065
LOC_Os03g05225	6.78228	4.69623	7.6374	11.4271	4.19593	5.59494	6.28233	4.66911	4.62642	3.89371	3.80672	9.12041	7.31152	9.60691	7.36806	4.04238	5.85798	5.58972	5.73735	4.30148	5.71544	5.43084	7.40691	6.32286
LOC_Os12g39220	4.49021	2.2661	1.70934	1.93539	5.89669	12.2222	11.1214	12.185	5.66954	13.4121	13.6899	5.94215	23.6905	18.945	7.27026	10.1186	12.7531	25.0198	15.7827	24.4172	31.8758	24.4392	37.3246	34.9482
LOC_Os03g52430	8.83321	6.87915	6.31915	7.16012	5.05039	5.07279	9.73385	8.4439	11.5985	7.16505	12.6389	10.5113	6.92606	6.38688	8.19543	10.6347	5.71428	5.78146	7.76069	6.89592	6.07603	6.09321	5.22553	6.03582
LOC_Os12g13380	56.8242	87.5102	55.2461	55.9209	44.3605	38.104	55.9469	75.9559	73.4748	52.4087	86.4819	66.8916	34.5815	29.3682	36.0693	33.4114	40.2796	43.8652	50.5373	54.7387	55.5566	45.2132	50.4857	44.2865
LOC_Os04g22660	0.0750533	0	0	0	0.388657	0	0	0	0	0	0.0721238	0	0.0923517	0	0	0	0.0823057	0	0.0885725	0	0	0.0943207	0	0
LOC_Os03g05300	274.603	186.713	158.251	153.917	258.962	245.179	207.186	204.091	185.757	224.491	191.518	266.436	100.807	106.034	208.018	165.887	232.426	171.137	224.434	137.033	177.612	162.475	139.158	162.953
LOC_Os06g39800	0	0.314021	0.146633	0.154956	0.150675	0.382917	0.146774	0	0	0	0	0	0.143212	0	0	0	0	0	0	0	0.321246	0	0	0
LOC_Os01g25630	0.0253815	0.0513609	0.0159887	0.0675851	0.0492885	0	0	0.0114796	0	0	0	0.016916	0.0156157	0	0	0.108537	0.0695852	0	0.0898602	0.0426333	0	0	0.0307084	0
LOC_Os11g23160	0	0	0	0	0	0	0	0	0	0	0	0	0	0	0	0	0	0	0	0	0	0	0	0
LOC_Os09g29060	11.629	9.48491	4.68161	4.27109	7.30252	6.18607	6.00094	3.67566	5.23084	7.91463	10.1475	7.37625	14.1119	14.6512	14.0501	12.3177	6.39102	9.13938	8.86521	11.9145	7.67397	11.2883	7.7302	8.54365
LOC_Os04g34090	0	0	0	0	0	0	0	0.0500294	0	0.0652364	0	0	0.0680553	0	0	0.059127	0.0606523	0	0.326352	0	0	0	0.133831	0
LOC_Os03g25840	0	0	0	0	0	0	0	0	0	0	0	0	0	0	0	0	0	0	0	0	0	0	0	0
LOC_Os11g07070	0.106226	0.143303	0.267663	0.141428	0.275042	0	0	0.0960882	0	0	0	0	0	0	0	0.113561	0.116491	0.37568	0	0.118952	0	0	0.25704	0
LOC_Os04g42160	0	0	0	0	0	0	0	0	0	0	0	0	0	0	0	0	0	0	0	0	0	0	0	0
LOC_Os07g05930	0	0	0	0	0	0	0	0	0	0	0	0	0	0	0	0	0	0	0	0	0	0	0	0
LOC_Os08g22354	171.833	191.243	174.023	166.555	165.404	153.826	188.297	189.969	184.497	165.523	168.303	192.952	176.643	163.116	163.651	138.029	171.228	176.874	161.96	148.191	178.163	168.77	173.525	164.294
LOC_Os11g19200	0	0	0	0	0	0	0	0	0	0	0	0	0.0196298	0	0	0	0	0	0	0	0	0	0	0
LOC_Os11g07050	5.32142	5.02801	1.8224	1.47601	4.45607	2.9411	4.46054	1.79553	4.93319	3.46214	5.13401	4.9821	2.61137	2.97438	3.91543	3.26208	2.79045	2.55162	2.69141	2.8967	1.18028	1.81784	1.18801	1.31224
LOC_Os03g05310	12.5491	12.6609	8.28583	9.48976	10.2861	9.88313	11.2975	13.0558	13.2373	10.0845	12.7938	15.4004	10.4328	8.71731	9.77373	7.4489	12.982	10.2257	10.5722	8.04136	12.6088	10.3648	14.2796	12.9182
LOC_Os06g39810	0	0.119577	0	0.236026	0	0	0	0	0.105114	0	0.0851794	0	0.109069	0.113502	0	0	0	0	0	0.0992581	0.244657	0	0.107242	0.209837
LOC_Os12g13370	0	0	0	0	0	0	0	0	0	0	0	0	0	0	0	0	0	0	0	0	0	0	0	0
LOC_Os03g25850	0.118238	0.0638028	0.148964	0	0.0918426	0.0259337	0.0596433	0.064172	0.112171	0.0278926	0.0227245	0	0.145489	0.0908413	0.0604784	0.0505609	0	0.083632	0.0558142	0.0264805	0.0326354	0.0891548	0.057221	0.0839717
LOC_Os12g39210	3.33812	2.88338	2.57177	2.62183	2.48722	1.81725	3.81596	1.60752	2.76244	2.86096	3.16167	3.74529	1.89122	1.75283	2.05753	2.02821	3.00229	2.26487	3.25922	2.95815	1.78972	2.20317	1.1041	1.59185
LOC_Os03g39284	0	0.00796129	0.00743509	0.00785711	0	0	0	0	0.00699831	0	0	0	0	0	0	0	0	0	0	0	0	0	0	0
LOC_Os10g28510	0.547175	0.455198	0.528518	0.5828	0.3778	0.300037	0.529027	0.577446	1.00575	0.559347	0.639745	0.461924	0.953825	0.724007	0.664713	0.42897	0.530043	0.795558	0.387442	0.806757	0.364986	0.882476	0.441341	0.3886
LOC_Os11g23150	0	0	0	0	0	0	0	0	0	0	0	0	0	0	0	0	0.0509647	0	0	0	0	0	0	0
LOC_Os07g05920	0	0	0	0	0	0	0	0	0	0	0	0	0	0	0	0	0	0	0	0	0	0	0	0
LOC_Os04g42150	0.0711941	0.384174	0.358782	0.568721	0.276505	0	0.359129	0.257598	0.337706	0.251924	0.547323	0.569387	0.350412	0.364654	0.182079	0.380551	0.312295	0.251786	0.420091	0.318893	0	0.447355	0.258408	0.0842695
LOC_Os11g07060	1.45247	1.66127	1.73711	1.59749	1.00832	0.784905	1.61933	1.71372	2.22169	1.12973	2.1847	1.66951	1.15264	0.916462	1.18439	0.911408	2.52774	2.20859	1.91284	2.02721	1.27825	1.08463	1.38802	1.12124
LOC_Os09g29070	41.8438	52.726	59.7368	59.1778	47.1597	50.637	41.3928	45.3549	40.6622	35.0737	34.2436	40.5096	27.6117	20.6725	26.3568	22.3113	45.8304	42.6591	31.1634	30.4588	37.8478	31.8853	39.6909	38.8513
LOC_Os03g52450	4.2621	4.49604	6.37905	4.77853	4.10719	5.09588	5.61737	4.26116	5.13027	4.76262	6.40538	3.67352	9.42422	12.7207	5.737	7.19433	4.99023	7.02669	5.74837	7.4282	6.855	9.38352	6.90132	7.35868
LOC_Os12g13360	0	0	0	0	0	0	0	0	0	0	0	0	0	0	0	0	0	0	0	0	0	0	0	0
LOC_Os11g19210	8.31013	10.8573	2.21863	2.24768	9.55249	6.97481	5.48768	6.04259	7.5075	5.92235	5.32851	6.90611	4.79934	3.98806	3.01489	4.09191	5.85731	2.41911	2.6278	2.13493	2.79183	2.98124	5.8987	4.16882
LOC_Os12g39240	0	0	0	0	0	0	0	0.0222149	0	0	0	0	0	0	0	0	0	0	0	0	0	0	0	0
LOC_Os03g39270	0.223821	0.0603886	0.845959	0.834378	0.695423	0.294552	0.112903	0.040492	0.265421	0.2112	0.172068	0.238673	0	0.229281	0.114484	0	0.245449	0	0.0528275	0.050127	0.123556	0.056256	0	0.0529855
LOC_Os03g05320	9.91171	8.11675	7.301	8.09486	6.1084	5.90381	9.34471	9.39543	8.67462	6.94737	9.22053	7.89328	6.97481	5.51467	4.21136	3.48691	5.34792	3.88242	5.75512	4.78717	6.6428	7.20311	8.96519	7.83387
LOC_Os01g25650	0	0	0	0	0	0	0	0	0	0	0.00758378	0	0	0	0	0	0	0	0	0.00883725	0	0	0	0
LOC_Os05g22390	0	0	0	0	0	0	0	0	0	0	0	0	0	0	0	0	0	0	0	0.00949206	0	0	0	0
LOC_Os06g39820	0	0	0	0	0	0	0	0.0107238	0	0	0	0	0	0	0	0	0	0	0	0	0	0	0	0
LOC_Os03g25820	0	0	0	0	0	0	0.0792443	0	0.149034	0.0741184	0.181156	0	0	0	0	0.0671771	0.0689101	0	0	0	0	0	0	0
LOC_Os04g22680	0	0	0	0	0	0	0	0	0	0	0	0	0	0	0.0180542	0	0	0	0	0	0	0	0	0
LOC_Os07g25004	0	0	0	0	0	0.028725	0	0	0	0.123579	0.0251704	0	0	0	0.0334939	0.0560029	0.0287238	0.0308778	0	0	0	0	0	0
LOC_Os07g25006	0	0	0	0	0	0	0	0	0	0	0	0	0	0	0	0	0	0	0	0	0	0	0	0
LOC_Os07g25000	0	0	0	0	0	0	0	0	0	0	0	0	0	0	0	0	0	0	0	0	0	0	0	0
LOC_Os07g25002	0	0.554627	0.0863282	0.821055	0.177416	0.225438	1.03694	0.247927	0.812568	0	0	0.18267	0.505885	0.438705	0	0.0732529	0.0751426	1.29244	0.646912	0.613842	0.0945647	0.516672	0	0
LOC_Os08g22330	0	0	0	0	0	0	0	0	0	0	0	0	0	0	0	0	0	0	0	0	0	0	0	0
LOC_Os09g29080	21.2139	15.7876	10.0551	8.36858	20.2364	18.2763	12.6202	10.5859	11.0337	16.1937	13.5111	13.229	14.7054	14.8265	15.8639	13.9698	17.1871	13.9911	18.3982	15.8832	13.5256	14.2914	11.8074	13.5584
LOC_Os11g23140	0	0	0	0	0	0	0	0	0	0	0	0	0	0	0	0	0.00917557	0	0	0	0.0115472	0	0	0
LOC_Os04g34070	0	0	0	0	0	0	0	0	0	0	0	0	0	0	0	0	0	0	0.0119572	0	0	0	0	0
LOC_Os04g42140	48.235	56.4485	42.792	40.6193	36.6841	32.1905	49.9962	45.4017	53.9001	42.2508	53.6178	56.8421	38.6197	36.0076	42.1331	38.783	42.236	44.7442	44.6871	45.2627	38.352	34.6844	38.4494	37.0147
LOC_Os07g05910	4.82324	0.813342	0	0	9.05408	16.2654	5.47428	2.07239	3.71781	10.5248	3.70799	2.8931	7.56701	10.0362	16.4986	6.44538	10.3142	8.24466	15.7954	16.3382	5.9908	7.87989	4.23074	5.85179
LOC_Os11g07090	0.0501292	0.0338131	0.157891	0.0667413	0.0973462	0.0274878	0.189652	0.09069	0.0891695	0.0591281	0.19269	0.0334097	0.0616831	0.160475	0	0	0.0549732	0.0295479	0.0591589	0.224539	0.276729	0.409489	0.30325	0.237343
LOC_Os12g13350	0	0	0	0	0	0	0	0	0	0	0	0	0	0	0	0	0	0	0	0	0	0	0	0
LOC_Os04g42130	2.92747	3.13393	2.28433	2.06195	2.73852	2.23699	2.04835	2.39181	3.15801	1.93813	2.35946	2.84479	0.790159	0.435321	0.531334	0.302866	1.67767	1.06873	1.31505	0.93058	1.14687	1.0681	1.6224	1.69902
LOC_Os03g52460	4.20144	4.14093	5.8492	6.81976	4.54509	5.68064	6.04839	6.40353	4.18607	4.93303	4.55366	3.24765	4.79209	5.6747	3.77798	2.91234	4.7547	5.24696	4.75448	4.31808	4.92459	5.11126	5.33853	4.99577
LOC_Os04g42134	16.749	19.1816	15.5923	16.3675	13.9571	10.7676	17.2028	18.7577	18.2313	15.8629	19.2931	17.8164	9.50938	6.69115	7.49091	6.23312	13.9339	9.20777	12.4308	8.03807	8.80566	6.73973	11.7791	11.0682
LOC_Os12g39230	0	0	0	0	0	0	0	0	0	0	0.0621357	0	0	0	0	0	0	0	0	0	0	0	0	0
LOC_Os11g19220	4.46361	4.0998	3.27843	4.02086	3.71306	3.93695	4.19182	3.24727	3.62642	4.97364	4.03385	4.02557	4.58089	4.42656	3.57043	3.73624	3.43687	4.18722	4.88657	4.95581	3.93199	3.41344	3.1713	2.563
LOC_Os01g25640	0	0	0	0	0	0	0	0	0	0	0	0	0	0	0	0	0	0	0	0	0	0	0	0
LOC_Os07g25010	0	0	0	0	0	0	0	0	0	0	0	0	0	0	0	0	0	0	0	0	0	0	0	0
LOC_Os03g05330	9.28577	9.85427	9.38422	10.9484	8.1671	8.20507	15.0181	13.6555	15.2378	8.56374	14.4326	12.4954	13.3598	11.3802	13.7848	12.8613	14.5767	14.7043	12.4082	13.0876	12.4943	10.543	13.7788	12.6156
LOC_Os03g05334	4.22346	7.18395	7.71163	12.55	3.40742	1.94669	2.77887	3.98649	5.29879	4.40406	4.41154	2.77403	3.99182	1.25405	1.80025	2.1594	2.95347	2.88632	4.1174	3.35859	3.21001	3.38462	3.03629	3.04295
LOC_Os06g39830	0	0	0	0	0	0	0	0	0	0	0	0	0	0	0	0	0	0	0	0	0	0	0	0
LOC_Os07g25018	0	0	0	0	0	0	0	0	0	0	0	0	0	0	0	0	0	0.114337	0	0	0	0	0	0
LOC_Os04g34080	3.70559	3.37821	2.75373	2.37042	3.65417	2.57165	3.74211	4.09826	5.16675	3.17565	3.72787	3.35721	2.88541	2.59491	3.18369	1.76409	4.98433	3.85648	4.09975	3.25802	3.41599	3.18341	2.78454	3.16967
LOC_Os03g25830	0	0	0	0	0	0	0	0	0	0	0	0	0	0	0	0	0	0	0	0	0	0.186895	0	0
LOC_Os04g22670	0	0	0	0	0	0	0	0	0	0	0	0	0	0	0	0	0	0	0	0	0	0	0	0
LOC_Os07g25014	0	0	0	0	0	0	0	0	0	0	0	0	0	0	0.182079	0.152221	0	0	0	0	0	0	0	0
LOC_Os09g29090	0	0	0	0	0	0	0	0	0	0	0	0	0	0	0	0	0	0	0	0.0392355	0	0	0	0
LOC_Os11g23130	0	0	0	0	0	0	0	0	0	0	0	0	0	0	0	0	0	0	0	0	0	0	0	0
LOC_Os11g07080	0	0	0	0.0198219	0	0	0	0	0	0	0.0143071	0	0	0	0	0	0	0	0.01757	0	0	0	0	0
LOC_Os08g22340	0.0108376	0	0	0	0.0140305	0	0	0	0	0	0	0	0	0	0	0	0	0	0.0127898	0	0	0.0136199	0	0
LOC_Os07g05900	0	0	0	0	0	0	0	0	0.188954	0	0	0	0	0	0	0	0	0	0	0	0	0	0	0
LOC_Os06g39840	0	0	0	0	0	0	0	0	0	0	0	0	0	0	0	0	0	0	0	0	0	0	0	0
LOC_Os04g22620	0	0	0	0	0	0	0	0	0	0	0	0	0	0	0	0	0	0	0	0	0	0	0	0
LOC_Os03g39250	0	0	0	0	0	0	0	0	0	0	0	0	0	0	0	0	0.0118465	0	0	0	0	0	0	0
LOC_Os02g46300	0	0	0.119594	0	0	0	0	0	0	0	0	0	0	0	0	0	0	0	0	0	0	0	0	0
LOC_Os03g52475	0.0796696	0.214955	0.401495	0	0.515703	0.43686	0.301411	0.144132	0.0944772	0.281915	0.03828	0	1.02934	1.42823	1.12065	0.979467	0.480525	0.79832	0.376082	0.669106	0.329851	0.750917	0.530146	0.801563
LOC_Os12g13340	18.2656	22.0643	17.8262	19.1888	16.1008	14.0726	22.993	24.0686	28.169	17.6344	24.2931	26.6002	20.0172	14.5759	14.3315	14.8798	22.9076	18.5564	18.5115	16.2745	19.0574	15.8089	18.646	19.1515
LOC_Os07g48590	0	0	0	0	0	0	0	0	0	0	0	0	0	0	0	0	0	0	0	0	0	0	0	0
LOC_Os10g35500	106.105	89.9898	99.2275	90.9679	141.579	153.138	77.9748	98.2402	58.2833	94.7869	55.0096	71.4351	62.6235	47.1546	71.2681	77.7172	179.725	127.437	125.875	98.1672	119.197	105.038	117.599	121.46
LOC_Os11g19230	0	0	0	0	0	0.0118854	0	0	0	0	0	0	0	0	0	0	0	0	0	0	0	0	0	0
LOC_Os04g42120	3.50332	3.1321	3.47354	3.9467	2.5495	2.86447	2.82334	3.67526	2.33535	3.88771	3.46619	3.09474	1.93857	1.56611	2.12065	1.44048	2.36422	3.00583	3.49832	2.94807	2.3173	2.44883	2.33247	2.87082
LOC_Os04g34050	0.372079	0.209145	0.429708	0.330254	0.240847	0.510063	0.312816	0.196332	0.588312	0.4023	0.476741	0.45463	0.839366	0.476444	1.42738	1.22646	0.476038	0.365527	0.402509	0.90275	0.0855829	0.311732	0.300112	0.33031
LOC_Os03g52470	19.364	20.1001	19.3137	16.8293	17.9485	18.8028	20.3329	15.0954	17.9559	18.5576	20.0943	20.5414	24.4393	30.3745	28.476	25.1721	20.3946	26.014	24.9468	27.3759	17.8345	26.1772	16.5298	20.6761
LOC_Os07g05970	0	0	0	0	0	0	0	0	0	0	0	0	0	0	0	0	0	0	0	0	0	0	0	0
LOC_Os07g48596	0.485625	0.896489	0.837235	1.42922	1.25738	0.896967	1.03144	0.855436	0.96991	0.934571	1.37545	0.885794	0.188701	0.752752	0.751726	1.53015	0.756783	0.512226	0.573099	0.515182	0.246916	1.05998	0.432927	0.574813
LOC_Os10g28540	0	0	0	0	0	0	0	0	0	0	0	0	0	0	0	0	0	0	0	0	0	0	0	0
LOC_Os01g64320	0	0	0	0	0	0	0	0	0	0	0	0	0	0	0	0	0	0	0	0	0	0	0	0
LOC_Os07g25022	0	0	0	0.214698	0	0	0	0	0	0	0	0.214949	0	0.206491	0.412419	0	0	0	0	0	0	0	0	0
LOC_Os07g25024	0	0.192087	0	0	0	0	0.179564	0.257598	0	0.167949	0	0	2.27768	3.28189	0.182079	0.304441	0.936884	0.671428	0.168036	0.159447	0	0.178942	0.172272	0
LOC_Os04g22610	0	0	0	0	0	0	0	0	0	0	0	0	0	0	0	0	0	0	0	0	0	0	0	0
LOC_Os03g39240	0	0.271386	0.101379	0.0535669	0.0520871	0	0.0507386	0	0.286272	0.0474566	0	0	0.0495072	0.0515192	0	0.129037	0	0	0	0.135162	0	0.0505627	0	0
LOC_Os07g32790	4.23722	5.82869	7.33499	7.57366	3.84419	3.98826	6.77406	7.31859	6.94366	5.7259	4.85735	4.60288	3.2843	2.37108	1.47191	1.39104	5.57966	3.9135	4.37048	3.71742	4.05194	4.2558	5.24759	5.76575
LOC_Os07g25030	0	0	0	0	0	0	0	0	0	0	0	0	0	0	0	0	0	0	0	0	0	0	0	0
LOC_Os11g19240	0	0.0373062	0	0	0	0	0	0.0750441	0	0	0	0	0	0	0	0	0	0	0	0	0	0.0347532	0	0
LOC_Os04g42110	6.95275	6.61657	7.33361	6.93662	7.67533	6.32456	7.15943	6.46796	7.32889	6.80228	8.30424	8.83658	5.48243	4.578	5.76639	5.24333	6.14696	4.87124	7.18745	5.43188	6.14895	6.41212	5.28192	4.99735
LOC_Os12g13330	0	0	0	0	0	0	0	0.0183441	0	0	0	0	0	0	0	0	0	0	0	0	0	0	0	0
LOC_Os04g34060	0	0	0	0	0	0	0	0	0	0	0	0	0	0	0	0	0	0	0	0	0	0	0	0
LOC_Os01g64310	0.236754	0.223573	0.357936	0.252169	0.214552	0.337536	0.119427	0.171327	0.19653	0.195478	0.159259	0.15779	0.0582643	0.0303162	0.333024	0.506205	0.155779	0.195371	0.02794	0.185582	0.359413	0.208273	0.114577	0.224189
LOC_Os07g05960	1.28257	1.09993	1.46583	1.54903	1.34019	1.17548	1.43258	0.778966	1.20589	1.22105	1.43499	1.8317	1.04836	0.938466	1.55807	1.13608	1.52706	1.41478	1.13519	1.26182	0.897663	0.967094	0.620697	0.910872
LOC_Os10g28550	0	0	0	0	0	0	0	0	0	0	0.0506381	0	0	0	0	0	0	0	0	0	0	0	0	0
LOC_Os10g05088	31.3129	8.63195	0.0389441	0.0411546	34.8554	57.7648	32.1988	9.70247	14.7725	53.6328	29.8531	20.9722	67.5891	75.6004	106.724	104.622	46.9827	53.4941	73.9795	84.8741	61.4299	94.7078	34.1448	54.992
LOC_Os06g39850	0	0	0	0	0	0	0	0	0	0	0	0	0	0	0	0	0	0	0	0	0	0	0	0
LOC_Os03g25810	0	0	0	0	0	0	0	0	0	0	0	0	0	0	0	0	0	0	0	0	0	0	0	0
LOC_Os01g25610	291.291	213.491	175.796	160.379	276.07	267.581	220.569	125.692	184.562	283.712	213.995	244.902	176.031	202.394	245.114	193.168	161.811	148.067	238.305	222.177	176.239	230.49	135.807	163.746
LOC_Os07g25040	0	0	0	0	0	0	0	0	0	0	0	0.0161748	0	0	0	0	0	0	0	0	0	0	0	0
LOC_Os12g39200	40.4418	44.5571	53.9868	52.0616	42.5193	46.3163	61.0762	71.4693	55.3084	49.8876	47.7678	48.9661	37.5502	27.0528	34.8101	36.3002	55.7984	55.8076	46.0011	44.5719	48.3673	36.9793	39.2631	38.4367
LOC_Os04g22640	0	0	0	0	0	0	0	0	0	0	0	0	0	0	0	0	0	0	0	0	0	0	0	0
LOC_Os11g19250	11.9855	12.0859	11.8124	10.4412	9.9438	10.4151	13.9782	10.2211	14.8672	10.2181	16.9857	14.5954	8.73953	7.88899	10.7337	10.4547	10.7687	10.4028	12.9538	13.4214	8.53965	8.18205	7.45391	8.72541
LOC_Os04g42100	1.42959	4.19463	5.89859	5.54345	2.49851	1.60699	1.55495	2.97425	2.41579	1.60191	1.59703	1.23861	1.82505	0.915286	1.05115	1.08892	1.29338	0.905846	1.1177	0.840447	1.9976	1.79659	1.9242	1.69214
LOC_Os10g35520	29.0367	30.5406	29.5433	31.8369	20.1635	18.7	28.8416	39.5162	44.8701	28.3419	38.3637	31.2953	16.9562	11.4917	16.3627	12.1939	25.0804	25.2889	28.6641	22.563	23.4525	17.6816	23.4322	24.6378
LOC_Os03g39230	0.267779	0.144498	0.3205	0.499124	0.260001	0.146834	0.337693	0.230112	0.238162	0.284265	0.270194	0.232008	0.428347	0.342889	0.30818	0.415092	0.792868	0.615569	0.442419	0.284866	0.184778	0.134609	0.14579	0.221871
LOC_Os12g13320	70.6823	60.9544	56.8981	57.6635	68.4742	65.6234	50.4724	40.9896	44.5178	55.6319	48.3584	61.2721	43.4063	46.6761	49.6198	40.1793	57.6448	54.5233	56.3547	51.8646	54.0926	53.8002	49.4237	48.9198
LOC_Os02g46320	12.1677	14.0584	12.5605	12.2283	11.5856	12.1173	12.1767	11.8053	11.8692	12.1992	11.6362	13.0274	13.2335	14.2488	13.075	11.2036	11.2989	11.9843	10.8854	12.3068	11.5109	13.9596	10.5899	11.8239
LOC_Os07g48570	35.1532	38.642	24.7103	26.2564	8.0081	8.74564	6.06123	5.36145	5.34184	3.96587	22.1824	16.3469	29.5972	21.1405	7.66196	8.64054	13.2124	14.7622	2.64529	2.05149	1.75495	1.59809	21.7218	21.047
LOC_Os07g05950	36.9866	30.4698	26.3481	26.173	30.246	29.357	24.7911	29.1328	22.2494	35.4508	22.3364	19.0355	32.9388	35.4252	22.846	27.7232	25.2931	19.9345	24.2573	28.9054	30.0164	25.0806	25.0855	31.9682
LOC_Os04g34030	0	0	0	0	0	0	0.037343	0	0	0	0	0	0.0364367	0	0	0.0316565	0	0	0	0.0331592	0	0.0372136	0	0
LOC_Os01g64300	5.36686	3.54078	6.46543	4.64187	5.27436	6.87383	6.02705	3.96877	4.13451	6.23787	3.19984	3.60297	5.73617	6.6214	5.46023	4.56483	5.88546	5.81883	5.59389	4.51832	6.43354	6.59693	6.01926	4.3123
LOC_Os01g71410	0	0	0	0.0489559	0	0	0	0	0	0	0	0	0	0	0	0	0	0	0	0	0	0	0	0
LOC_Os03g52490	63.1866	59.6797	58.2748	54.8553	73.2771	68.6765	49.5186	40.746	40.4453	59.8519	40.5233	51.4804	46.564	49.248	57.2919	45.4834	54.703	51.1061	60.3588	49.99	57.0098	59.2434	46.532	47.687
LOC_Os08g22370	0	0	0	0	0	0	0	0	0	0	0	0	0	0	0	0	0	0	0	0	0	0	0	0
LOC_Os06g39860	0	0	0	0	0	0	0	0	0.12597	0	0.10208	0.141594	0	0	0	0	0	0	0	0	0	0	0	0
LOC_Os10g05050	0	0	0	0	0.0653873	0	0	0	0	0	0	0	0	0	0	0	0	0	0	0	0	0	0	0
LOC_Os10g28520	0	0	0	0	0	0	0	0	0.0227721	0.0226502	0	0	0	0	0	0	0	0	0	0	0	0	0	0.0227298
LOC_Os11g23180	0	0	0	0	0	0	0	0	0	0	0	0	0	0	0	0	1.09536	0	0	0	0	0	1.87313	1.95078
LOC_Os06g39875	123.644	84.0767	48.8798	44.3536	107.782	105.336	91.1617	40.1615	98.5193	102.304	114.002	136.596	62.1048	70.518	92.212	69.5266	56.7716	44.9724	73.0625	65.234	45.1619	66.467	40.5195	52.6926
LOC_Os07g25050	0	0	0	0	0	0	0.175823	0.378347	0	0	0.13398	0	0.171556	0	0	0.149049	0	0	0	0	0	0	0	0
LOC_Os04g22630	0.0134518	0	0	0	0	0	0	0	0	0	0	0	0	0	0	0.0287613	0	0	0	0	0.0185645	0	0	0
LOC_Os10g35510	0	0	0	0	0	0	0	0	0	0	0	0	0	0	0	0	0	0	0	0	0	0	0	0
LOC_Os08g22380	0.0138699	0	0.0174744	0	0	0	0	0.112916	0.0164478	0	0.0133286	0	0.1024	0.159843	0.266042	0.177932	0.106471	0.212561	0.0163683	0.0621263	0.0191416	0.0174306	0.0335617	0.0328345
LOC_Os11g19260	0	0.222916	0	0	0	0	0.208383	0.298941	0	0	0	0	0	0	0	0	0.181208	0	0.39001	0	1.36827	0.415322	0	0
LOC_Os03g39224	0	0	0	0	0	0	0	0	0	0	0	0	0	0	0	0	0	0	0	0	0	0	0	0
LOC_Os07g48580	0	0	0	0	0	0	0	0	0	0	0	0	0	0	0	0	0	0	0	0	0	0	0	0
LOC_Os03g39220	0.368757	0.663289	0.567828	0.218203	1.53827	1.7075	0.878399	0.14825	0.340118	1.35319	0.275616	0.436917	0.806664	1.25917	1.36225	0.963649	0.853712	1.11094	1.59566	1.69762	0.395821	1.28729	0.545293	0.484979
LOC_Os02g46310	0	0	0	0	0	0	0	0	0	0	0	0	0	0	0	0	0	0	0	0	0	0	0	0
LOC_Os04g44590	15.2884	13.3249	14.2297	12.3501	17.1238	13.14	18.9009	18.5686	20.3707	16.3613	17.5392	16.0853	10.1987	10.8881	13.5642	12.9467	13.422	14.8842	14.5453	13.0804	9.66057	11.9273	8.05347	9.14977
LOC_Os10g05069	17.2879	19.0345	23.0436	23.8262	16.2507	18.4329	26.8854	33.4465	34.4888	22.6808	33.5644	23.5697	24.7631	25.0867	23.2797	20.4997	26.7944	29.4324	27.7269	30.4059	27.9503	25.854	27.2903	25.4114
LOC_Os10g28530	0	0	0	0	0	0	0	0	0	0	0	0	0	0	0	0	0	0	0	0	0	0	0	0
LOC_Os08g44900	0.297433	0	0.374728	0.197999	0.385058	0.163094	0.187545	0.134524	0	0	0.428736	0	0.548979	0	0.190171	0	0.163087	0	0.175505	0.166533	0	0.37379	0	0
LOC_Os07g05940	0.0561064	0	0	0.149399	0.0726356	0	0.0943403	0.0169173	0	0.0220595	0.0718887	0.0498578	0.161089	0.143688	2.72635	5.87811	0.061528	0.0220474	0.0441418	0.125656	0.0774312	0.14102	0.0678816	0.0442739
LOC_Os11g19270	0	0	0	0	0	0	0	0	0	0	0	0	0	0	0	0	0	0	0	0	0	0	0	0
LOC_Os04g34040	0	0	0	0	0	0	0	0	0	0	0	0	0	0	0	0.0905616	0	0	0	0	0	0	0	0
LOC_Os01g71400	0	0	0	0	0	0	0.0473687	0	0	0	0	0	0	0.0480975	0	0	0	0	0	0	0.0518381	0	0	0
LOC_Os06g39870	43.1218	43.8267	31.36	27.5078	36.4606	28.3488	36.6957	25.8562	37.9713	34.8734	46.4922	48.1016	26.3433	29.2097	31.5907	25.6858	24.1441	24.3567	35.1398	31.5899	24.5142	28.7848	20.6708	23.93
LOC_Os11g23170	11.9151	11.1004	11.6794	11.7732	8.1969	9.25829	12.8698	10.923	13.4011	9.01226	12.2203	15.0276	12.2288	9.78379	8.57478	7.05441	8.23249	7.71607	10.4988	10.0518	9.99164	8.22561	9.69673	10.4669
LOC_Os01g25600	1.7813	2.42807	2.3611	3.11272	1.6575	1.66863	2.08258	2.7862	3.32259	1.94787	2.3002	2.22598	1.23292	1.54439	0.901643	1.28937	2.93014	2.31866	2.6277	2.24404	1.79253	1.70226	1.77351	1.20797
LOC_Os08g22389	0	0	0	0	0	0	0	0	0	0	0	0.278762	0	0	0	0	0	0	0	0	0	0	0	0
LOC_Os05g22330	0	0	0	0	0	0	0	0	0	0	0	0	0	0	0	0	0	0	0	0	0	0	0	0
LOC_Os09g32780	0	0.0141027	0.0131706	0	0	0	0	0	0.0123969	0.0123305	0	0	0	0	0	0	0	0.0123238	0	0	0	0	0	0
LOC_Os06g39880	1.36272	1.41025	2.82222	2.03798	0.773339	0.716523	1.29477	1.58727	1.28394	1.14496	1.14808	0.995302	1.10255	0.717102	0.716125	0.538823	1.0645	0.660191	0.991345	0.773438	0.695585	1.07914	1.49062	0.972214
LOC_Os10g28580	0	0	0.019338	0.0204357	0	0	0	0.0138843	0.0364041	0	0.0295002	0	0	0.0196545	0	0	0	0.0361894	0	0.017188	0	0	0.0371411	0.109009
LOC_Os04g44580	0.527268	1.20375	1.02199	1.026	0.735112	0.667204	0.869526	0.697077	0.529072	0.621921	0.428736	0.432504	0.648794	0.207742	0.311189	0.173439	0.711653	0.669394	0.478649	0.317927	1.39937	0.254857	0.883284	0.816137
LOC_Os01g49670	7.7739	9.13308	9.7059	9.23114	7.10231	6.83574	9.5975	9.79832	12.9008	9.63754	12.9668	10.2066	11.0307	9.23698	10.2991	15.4734	9.80514	10.2377	10.3313	10.7704	9.53652	8.44938	9.01001	8.89768
LOC_Os10g35540	28.074	39.9493	34.8638	35.6844	24.4753	22.2379	36.6275	48.5495	45.196	36.6263	50.4194	39.4728	15.5636	10.7974	13.7779	9.40799	26.2	19.4471	29.2215	26.1165	27.8922	22.6236	31.7798	27.9227
LOC_Os11g31970	0	0	0	0	0	0	0	0	0	0	0	0	0	0	0	0	0	0	0	0	0	0	0	0
LOC_Os06g23410	0	0	0	0	0	0	0	0	0	0	0	0	0	0	0	0	0	0	0	0	0	0	0	0
LOC_Os02g46340	0.220105	0.254512	0.15846	0.0837272	0.040707	0.103451	0.0396532	0.0568854	0.0372878	0.111265	0.090649	0.0838252	0.46429	0.201316	0	0.0336149	0.17241	0.0370679	0.222645	0.140842	0.303762	0.118547	0.190214	0.223311
LOC_Os07g25060	0	0	0	0	0	0	0	0	0	0	0	0	0	0.196997	0	0	0	0	0	0	0	0	0	0
LOC_Os12g25610	0	0	0	0	0	0	0	0	0	0	0	0	0	0	0	0	0	0	0	0	0	0	0	0
LOC_Os04g38610	50.2906	39.3211	37.85	33.4781	47.9947	42.274	39.4804	34.678	50.6765	45.8088	53.8436	58.2253	31.4268	36.4128	45.3193	39.1262	31.8196	24.149	38.0022	30.0742	30.778	36.7625	28.3838	29.3894
LOC_Os01g49660	0.395601	0.533681	0.415339	0.61448	0.256073	0.144616	0.748332	0.656051	1.48557	0.388848	0.76032	0.175771	0.8113	0.253282	0.0843123	0.281945	0.433828	0.155454	0.38905	0.664491	0.54596	1.32576	0.71794	1.17064
LOC_Os05g22340	0	0	0	0	0	0	0	0	0	0.0238838	0	0	0	0	0	0	0	0	0	0	0	0	0	0
LOC_Os04g38620	41.606	31.6564	18.4216	15.7715	37.65	34.3363	36.2275	20.0877	42.2577	36.3207	46.2167	48.7036	23.9494	27.8987	38.716	31.2975	22.5831	25.3802	37.749	35.8916	20.7583	30.3419	15.8551	18.9883
LOC_Os06g39890	0	0	0	0.0875672	0	0	0	0	0	0	0.0316022	0.0438349	0	0	0	0	0	0.155072	0	0	0	0	0	0
LOC_Os09g32770	0	0	0	0	0	0	0	0.0303437	0	0	0	0.0447138	0	0.0429542	0	0	0	0	0	0	0	0	0	0
LOC_Os12g41390	159.013	148.43	48.4501	43.8822	177.646	205.816	199.679	231.553	110.122	158.782	118.78	122.495	172.359	134.122	99.3137	91.6254	238.801	268.94	234.337	253.111	367.916	282.847	201.346	197.6
LOC_Os10g28590	0	0	0	0	0	0	0	0	0	0	0	0	0	0.014611	0	0	0	0.0134515	0	0	0	0	0	0
LOC_Os04g44570	0	0.110323	0.0515156	0.163319	0.211743	0.0448426	0.0515653	0.110961	0	0.0482298	0.0392935	0.0545034	0.251569	0	0.156862	0.0874261	0.134522	0.28922	0	0.137364	0.112861	0	0	0
LOC_Os11g31980	2.3516	4.38848	3.85153	4.33105	2.73995	1.74079	3.26213	3.04894	4.74074	3.37472	5.00924	3.76146	1.61559	1.07901	0.776833	0.398047	2.25648	1.68644	3.33022	1.88721	2.78562	2.16721	2.65546	2.73709
LOC_Os06g23400	0	0	0	0	0	0	0	0	0	0	0	0	0	0	0	0	0	0	0	0	0	0	0	0
LOC_Os10g35530	14.0144	12.1083	16.1486	16.8556	11.4974	13.8496	13.3047	14.1582	12.1375	13.707	12.9529	12.3836	13.6405	15.0418	10.1081	8.85458	10.0845	11.6576	13.8628	13.2952	15.7769	15.3562	13.6407	13.196
LOC_Os10g23100	75.3424	98.8598	95.8267	99.9773	75.2256	69.8541	65.718	77.8678	81.1628	74.0624	83.2035	77.7032	53.5959	40.1814	34.457	32.6453	66.5297	51.7159	72.4428	55.8378	66.7909	57.8778	69.3955	66.0439
LOC_Os07g25070	0	0	0	0	0	0	0	0	0	0	0	0	0	0	0	0	0	0	0	0	0	0	0	0
LOC_Os09g01380	0	0	0	0	0	0	0	0	0	0	0	0	0	0	0	0	0	0	0	0	0	0	0	0
LOC_Os12g41380	10.506	9.58004	10.3459	9.37686	8.66382	8.49301	12.8804	12.5169	13.5503	8.68641	13.494	13.2053	9.94276	9.93523	12.0891	11.9812	11.0084	11.455	10.5533	10.5047	9.29631	9.19988	8.76855	9.52981
LOC_Os05g22314	0	0	0	0	0	0	0	0	0	0	0	0	0	0	0	0	0	0	0	0	0	0	0	0
LOC_Os09g29000	0	0	0	0	0.0145244	0	0	0	0	0	0	0	0	0	0	0	0	0	0	0	0	0	0	0
LOC_Os09g32760	26.3591	26.3604	27.9137	27.9503	23.7628	24.0037	25.8261	26.331	22.0319	27.2409	26.7912	26.94	22.5308	25.1069	22.757	23.184	28.3668	28.5174	25.9358	25.311	40.6047	34.1936	34.515	31.9676
LOC_Os04g44560	13.9234	14.356	8.02603	10.5056	10.9964	8.9447	15.1242	11.6124	16.2251	13.5766	17.925	15.9216	11.6691	13.2248	13.0834	14.4205	11.2465	10.9805	13.3843	17.1587	10.5235	13.7678	9.07967	11.8534
LOC_Os01g49690	41.2973	42.3172	37.0061	36.1907	36.136	32.266	34.0036	30.2898	34.5436	36.7124	38.025	37.271	37.4903	36.3964	40.9836	35.2515	37.0416	37.2087	38.3972	38.0422	37.0104	38.9319	36.6268	37.5039
LOC_Os10g28560	0	0	0	0	0	0	0	0	0.153602	0	0	0	0	0	0	0.138472	0	0	0	0	0	0	0	0
LOC_Os05g26590	0	0	0	0	0	0	0	0	0	0	0	0	0	0	0	0	0	0	0	0	0	0	0	0
LOC_Os02g46360	0.498359	0.192087	0.358782	0.189574	0.460841	0.468462	0.628475	1.03039	1.43525	0.587822	0.547323	0.379591	0.350412	0.364654	0.546236	0.152221	0.85881	0.419643	1.17625	0.956679	0.0982534	0.536825	0.172272	0.252808
LOC_Os10g35560	18.4318	21.2082	22.5365	22.2739	18.4217	16.4039	27.2049	26.7034	30.9606	19.4124	28.2505	23.7033	22.2159	19.0634	19.1721	17.8007	25.2156	25.1313	23.1703	23.0272	20.6792	19.823	22.8415	20.0932
LOC_Os11g31950	3.04795	1.99206	1.09715	1.5123	2.13225	1.88931	2.65003	1.64397	3.2328	2.05435	3.51115	3.5076	2.6556	2.90898	4.52698	3.46081	2.17988	2.83434	2.34586	3.13751	1.17571	2.37914	1.28266	1.72544
LOC_Os07g25080	0	0	0	0	0	0	0	0	0	0	0	0	0.0395899	0	0	0	0	0	0	0	0	0	0	0
LOC_Os12g25630	11.9786	13.8835	12.3282	10.9743	15.6635	16.2556	11.7019	10.6828	8.66015	14.4132	11.3952	10.3447	15.2139	22.2207	18.2763	13.8364	11.5238	17.3318	15.9566	17.435	14.5356	18.2037	10.7892	14.0644
LOC_Os09g01390	0	0	0	0.0828834	0.0805936	0	0.0785072	0.0563122	0	0	0.0598236	0	2.68106	0.079715	0.0796065	0.133104	0	6.4582	3.96722	0	0	0	0	0.0736868
LOC_Os09g29010	0	0	0	0	0	0	0	0	0	0	0	0	0	0	0	0	0	0	0	0	0	0	0	0
LOC_Os12g41370	0.0778168	0.314934	0.882354	0.414417	0.906678	0.17068	0.392536	0.0703902	0.27684	0.367145	0.149559	0.207451	0.0957522	0.0996438	0.398032	0.0831903	0	0	0.0918339	0.0871394	0	0	0.0941485	0.0921085
LOC_Os09g32750	2.91782	3.35845	4.21569	3.92038	2.49518	2.70084	3.57836	3.58371	3.46013	2.99957	3.1898	3.13998	3.19506	3.46202	3.14923	1.34502	2.0549	1.92499	2.90636	2.69783	3.28795	2.624	3.65974	3.2319
LOC_Os01g49680	24.7032	25.9863	20.2929	18.9923	21.222	20.9998	30.5588	29.256	32.6644	23.3945	35.0323	32.3761	26.0219	27.6463	30.4936	30.2865	27.6071	28.9367	29.4226	32.2838	24.2391	24.2079	23.4783	22.5978
LOC_Os10g28570	5.03362	4.14285	2.99632	4.7957	3.85612	4.35543	5.32869	4.42791	4.98344	4.08525	6.41255	5.66309	6.36425	7.18467	6.37767	4.81346	6.43158	5.60733	6.07656	6.56747	5.35348	4.7879	4.30214	4.61888
LOC_Os02g46350	9.28245	13.4352	8.55126	8.55807	8.29427	8.00012	12.0793	11.3038	11.8352	10.2505	11.3788	11.7248	9.18435	8.74536	8.19268	6.10325	8.92728	9.52198	11.229	10.2761	11.4098	8.66271	7.59792	9.0601
LOC_Os07g25090	0	0	0	0	0	0	0	0	0	0	0	0	0	0	0	0	0	0	0	0	0	0	0	0
LOC_Os04g44550	14.288	9.29667	7.92975	4.89334	14.9882	12.6463	11.4136	6.31676	8.98939	12.1385	11.2139	12.5539	10.006	13.1776	14.2759	14.0959	10.1771	9.20717	15.6689	17.9547	10.4616	11.6627	6.83686	9.08143
LOC_Os10g35550	19.3121	20.3943	20.7528	22.7742	20.1087	19.7297	25.6216	20.6901	25.0647	17.7026	21.9593	23.2668	14.0993	12.4624	12.641	11.5256	18.495	18.8519	16.1778	16.6107	16.0848	15.4707	17.1935	15.5151
LOC_Os04g38600	77.0799	58.9573	82.5327	103.482	28.2594	47.1953	29.5044	32.5891	21.8675	33.4685	23.6789	24.5797	66.8797	72.9626	20.6033	23.8534	49.2154	36.4664	28.9976	25.2954	39.2549	39.4539	74.349	59.8056
LOC_Os12g25640	16.5968	18.6581	15.3451	16.5725	12.9957	14.3849	16.0914	17.2325	17.9885	15.9451	13.5052	14.0348	15.0969	11.1973	11.2962	12.4963	15.7053	11.2554	14.9004	14.5383	14.8389	13.6807	13.9804	15.2618
LOC_Os11g23120	0	0	0	0	0	0	0	0	0	0	0	0	0	0	0	0	0	0	0	0	0	0	0	0
LOC_Os12g41360	0	0	0	0	0	0	0	0	0	0	0	0	0	0	0	0	0	0	0	0	0	0	0	0
LOC_Os01g49630	0.0260568	0	0	0.173458	0	0.14288	0.0328599	0.09428	0.123599	0.0307344	0.0751192	0.104197	0	0	0	0	0.142873	0.12287	0	0.0583568	0.0359604	0.098238	0.0630508	0.123369
LOC_Os09g29020	0	0	0	0	0	0	0	0	0	0	0	0	0	0	0	0	0	0	0	0	0.0641376	0	0	0
LOC_Os02g46380	3.99836	3.52545	3.98385	3.75767	4.16134	5.10141	3.78996	3.64041	3.74982	4.56201	4.38223	3.51823	5.56304	5.73894	4.32758	5.79706	4.25576	4.79056	5.16577	6.45268	6.43772	7.2909	4.72685	5.39774
LOC_Os09g01360	1.17052	0.681171	1.24338	0.840322	0.772538	0.591502	1.31694	0.435981	1.18395	0.866289	1.40053	1.40728	1.03081	0.734727	0.997868	0.711552	1.09486	0.892871	1.01571	0.693927	0.760193	0.548025	0.430408	0.801415
LOC_Os05g22370	10.2278	11.4784	12.1698	14.1215	7.71444	9.49095	11.3731	10.4773	10.712	7.76758	11.1727	12.8174	14.4316	12.7235	11.7187	11.1677	14.8589	12.4522	12.0185	11.5999	11.5213	11.6633	12.4272	12.727
LOC_Os10g35580	9.75529	8.421	3.07261	3.5176	8.23156	5.15817	5.41887	1.62829	5.61207	6.30119	7.282	7.50784	5.46598	6.98933	5.68038	5.27654	6.36783	4.86021	6.23594	5.88465	3.48597	4.92575	2.35351	3.95207
LOC_Os04g44540	12.6289	11.5259	6.49614	5.93629	12.1895	10.5172	16.2403	10.3872	19.4956	15.2192	24.8944	15.904	12.6585	13.6514	18.0922	19.6523	10.8172	12.9204	14.551	17.9911	9.62542	10.8311	7.77531	9.90658
LOC_Os06g23450	0	0	0	0	0	0	0	0	0	0	0	0	0	0	0	0	0	0	0	0	0	0	0	0
LOC_Os10g23130	0.0912579	0.12311	0	0.1215	0	0	0.230169	0	0.108219	0.21528	0	0	0	0.116855	0	0	0.300229	0	0	0	0.125943	0.229371	0.220821	0
LOC_Os11g23110	0	0	0	0	0	0	0	0	0	0	0	0	0	0	0	0	0	0	0	0	0	0	0	0.0465961
LOC_Os12g41350	7.14105	7.19642	5.71159	5.69542	5.8911	6.24272	6.61979	6.41328	7.39713	5.58851	9.67932	7.81481	11.8487	15.0582	11.2238	8.80024	6.78446	10.3873	7.52227	9.37066	6.84454	10.5164	6.78397	6.57645
LOC_Os09g29030	0	0	0	0	0	0	0	0	0	0	0	0	0	0	0	0	0	0	0	0	0	0	0	0
LOC_Os04g22690	0	0	0.0115183	0	0	0	0	0	0	0	0	0	0	0	0	0	0	0	0	0	0	0	0	0
LOC_Os09g01370	0.0159339	0.0214955	0.0200747	0.0212142	0	0	0.0401882	0	0.0188954	0.0187943	0	0.0849562	0	0	0	0	0	0	0.0188041	0	0	0	0	0
LOC_Os10g23140	0	0	0	0	0	0	0	0	0	0	0	0	0	0	0	0	0	0	0	0	0	0	0	0
LOC_Os10g35570	16.2766	18.2074	13.4168	14.7156	10.3908	11.1134	18.6602	17.6435	24.7787	14.6237	24.6254	19.2453	13.159	11.9139	15.4239	14.884	14.0632	15.25	16.4569	17.5738	12.2835	10.9038	14.4575	15.0731
LOC_Os09g01375	0	0	0	0	0	0	0	0	0	0	0	0	0	0	0	0	0	0	0	0	0	0	0	0
LOC_Os04g44530	10.4289	13.8472	16.247	17.9537	7.38051	5.86138	8.41648	8.39234	8.82449	6.56274	10.7725	9.66326	8.853	7.26495	11.8464	20.2325	7.0634	6.51068	5.66048	5.77011	6.1467	5.01171	10.4622	8.3539
LOC_Os06g23440	225.791	178.207	216.75	224.052	303.473	336.503	126.092	142.318	73.9028	242.175	92.424	114.167	207.527	213.252	155.324	158.414	235.194	203.126	277.825	199.168	318.179	317.33	289.692	306.396
LOC_Os02g46370	0	0	0	0	0	0	0	0	0	0	0	0	0	0	0	0	0	0	0	0	0	0	0	0
LOC_Os11g31990	0	0	0	0	0	0	0	0	0	0	0	0	0	0	0	0	0	0	0	0	0	0	0	0
LOC_Os11g23100	0	0	0	0	0.0100044	0	0	0	0	0	0	0	0	0	0	0	0	0	0	0	0	0	0	0
LOC_Os12g41340	0	0	0	0	0	0	0	0	0	0	0	0	0	0	0	0	0	0	0	0	0	0	0	0
LOC_Os01g49650	11.4293	29.0334	14.6168	11.427	21.72	5.3448	7.77778	8.77799	33.2446	14.295	17.656	5.289	4.08639	2.2643	2.53698	1.10658	5.01349	4.22005	3.81737	3.57393	5.53554	4.82393	4.74848	6.12606
LOC_Os09g29040	0	0	0	0	0	0	0	0	0	0	0	0	0	0.255802	0	0	0	0	0	0	0	0	0	0
LOC_Os05g22350	0	0	0	0	0	0	0	0	0	0	0	0	0	0.0210034	0	0	0	0	0	0	0	0	0	0
LOC_Os06g43610	18.0185	20.4997	17.0999	16.5359	17.8758	16.6133	17.1164	16.2989	17.3785	17.7849	20.1634	19.9102	17.5403	17.4098	17.4162	14.6859	14.4199	15.529	16.8781	17.6747	17.4653	15.106	14.2867	13.4482
LOC_Os09g01340	0.0434797	0.00977596	0.0912982	0.0289441	0.037526	0.0953665	0	0.0393301	0.0601544	0.0256425	0.0348189	0.0193187	0.124836	0.0185585	0.0185332	0.023241	0.166884	0	0.0342077	0.0973772	0.0500044	0.0182139	0.0526049	0.145818
LOC_Os06g23430	54.925	43.1291	35.1672	36.7478	52.7909	50.8043	44.7338	38.7051	44.8204	53.1694	49.0159	49.5937	37.0348	38.762	33.9647	32.4356	29.3937	29.595	44.2354	38.2853	45.4613	45.9296	31.0027	41.864
LOC_Os10g23110	0	0	0	0	0	0	0	0	0	0	0	0	0	0	0	0	0	0	0	0	0	0	0	0
LOC_Os04g42189	0	0	0	0	0	0	0	0	0	0	0	0	0	0	0	0	0	0	0	0	0	0	0	0
LOC_Os04g44520	0	0	0	0	0	0	0	0	0	0	0	0	0	0	0	0	0	0	0	0	0	0	0	0
LOC_Os12g25600	0	0	0	0	0	0	0	0	0	0	0	0	0	0	0	0	0	0	0	0	0	0	0	0
LOC_Os09g32790	0	0	0	0	0	0	0	0	0	0	0	0	0	0	0	0	0	0	0	0	0	0	0	0
LOC_Os01g49640	2.0481	3.34464	1.7655	3.37263	4.18654	2.36432	1.22345	1.85263	1.7257	1.71646	2.17533	1.43684	1.26007	0.621135	0.827053	0.749048	0.945687	1.58845	1.20851	1.26744	1.19012	1.69334	2.15189	1.97767
LOC_Os09g29050	1.20544	1.23365	0.995008	0.885462	0.753375	0.410268	0.786291	0.676795	0.443632	0.588343	0.798887	1.05272	0.767207	1.27742	0.956761	0.488808	0.547001	1.02904	0.686758	0.93093	0.401557	0.783565	0.905229	1.03322
LOC_Os05g22360	0	0	0	0	0	0	0	0	0	0	0	0	0	0	0	0	0	0	0	0	0	0	0	0
LOC_Os02g46390	0.756515	0.628042	0	0	1.58209	2.6166	1.61452	1.26335	1.79425	4.53024	1.90135	1.55137	3.5803	3.72581	2.45569	0.933178	1.65923	2.05807	2.74703	4.3009	3.05184	2.77904	2.53464	2.27308
LOC_Os09g01350	0	0	0	0	0	0	0	0	0	0	0	0	0	0	0	0	0	0	0	0	0	0	0	0
LOC_Os12g13390	54.5759	54.4895	36.3135	36.4747	51.591	48.7781	51.5915	46.5899	57.3603	54.3498	66.0974	63.9559	42.5969	44.3835	59.1988	51.7796	55.4391	52.6122	58.8947	59.6613	48.6111	51.6029	39.1627	45.1989
LOC_Os06g43600	5.7189	4.83823	4.9764	16.7445	6.30571	5.20878	4.18665	1.44672	5.31627	6.54545	3.39987	3.23008	6.11266	3.10297	1.67332	1.13986	5.368	2.85671	5.03318	1.41106	4.58168	5.35983	1.14342	4.70404
LOC_Os10g23120	22.8974	27.3788	27.5716	27.0206	22.2041	23.1957	32.1355	31.5501	31.1506	24.989	33.5846	27.5644	21.4482	19.4125	26.3319	25.5615	29.0365	28.5373	27.2487	29.826	24.9476	20.5227	22.9485	22.3272
LOC_Os04g42174	4.45003	4.9202	4.73949	5.32918	3.51898	3.89917	5.06227	5.67489	4.9507	4.78892	4.72822	5.56474	5.15109	4.56739	4.03319	3.3105	5.08128	4.04267	4.42597	4.05844	4.16285	3.94929	4.03798	4.72429
LOC_Os04g44510	38.8835	38.9006	75.4354	71.2631	45.068	34.6549	20.3962	30.1383	24.4062	33.1311	19.4188	22.9026	26.3817	20.5665	32.6227	37.2559	26.9117	16.2483	24.6409	18.1947	38.7647	33.7037	48.6258	42.9741
LOC_Os06g23420	0.0918004	0.173379	0.0462628	0.073333	0.023769	0.0805404	0.0694611	0.0498235	0.0653176	0	0.0352869	0.0489459	0.0225917	0.0235099	0.0234779	0.0196279	0.161074	0.0216441	0.086669	0.0411193	0.101353	0.0230734	0.13328	0.195588
LOC_Os05g26660	16.9289	11.2831	10.8371	9.52725	17.1539	21.7769	17.6099	6.1253	11.4592	25.2783	23.7954	16.6373	54.8804	77.0071	59.2564	46.5262	20.0298	43.1501	30.9933	51.8909	31.4961	51.6576	20.5925	29.6779
LOC_Os12g41430	6.44569	5.34559	6.2126	7.57347	5.65428	5.54306	7.57336	7.37578	6.5786	5.83711	6.63413	6.90157	5.4609	4.7357	3.69332	2.84292	6.14152	5.00347	5.46605	4.49639	4.73943	4.84697	4.6876	4.7528
LOC_Os06g16840	0	0	0	0	0	0	0	0	0	0	0	0	0	0	0	0	0	0	0	0	0	0	0	0
LOC_Os10g35490	181.505	332.04	223.687	207.669	176.184	149.962	228.704	309.083	242.33	179.874	228.533	253.121	49.1307	29.5731	31.2305	35.2139	128.832	89.9762	132.699	99.605	112.455	88.6777	153.955	146.794
LOC_Os09g01450	0	0	0.0318166	0.0336225	0.0326936	0	0	0	0	0	0	0.0168309	0	0	0	0	0	0	0	0.0141396	0.0348521	0	0	0
LOC_Os06g43500	0	0	0	0	0	0	0	0	0	0	0	0	0	0	0	0	0	0	0	0	0	0	0	0
LOC_Os10g23060	1.18303	1.4082	1.22745	1.11182	0.945963	1.06845	1.49191	3.21038	0.949029	1.60061	1.40435	0.834838	1.7554	1.02476	0.622917	0.409175	1.94602	1.76381	1.92994	2.22092	2.83317	2.18638	3.28361	1.89453
LOC_Os04g51390	18.2665	17.026	17.4469	18.4917	14.6442	13.168	18.5214	22.2221	15.573	17.4922	17.927	19.9857	19.2297	13.9869	11.2998	9.75297	16.2182	18.9053	17.8634	15.3697	21.7651	17.5574	19.9718	18.5705
LOC_Os04g38580	0	0.0691808	0.0646083	0	0	0	0	0	0	0.0604874	0.04928	0	0	0	0	0.0548227	0	0	0	0	0	0	0.0620442	0.0606999
LOC_Os07g20900	0	0	0	0	0	0	0	0	0	0	0	0	0	0	0	0	0	0	0	0	0	0	0	0
LOC_Os06g04530	37.4421	34.2355	38.5362	42.0215	35.8516	37.8211	38.8807	34.3923	33.8518	43.4807	34.3412	32.8119	32.8013	35.8119	27.582	24.7526	28.8657	28.1931	36.816	34.4905	38.9334	38.7076	33.8369	32.2383
LOC_Os07g36950	2.69516	2.37206	3.25029	2.62886	2.40696	3.06636	3.52606	3.18105	3.82846	2.20998	3.53176	3.45801	2.27001	2.1408	1.45598	1.34048	2.73432	2.12382	2.89148	2.32405	2.60565	2.11917	2.44124	3.01955
LOC_Os06g23480	0	0	0	0	0	0	0	0	0	0	0	0	0	0	0	0	0	0	0	0	0	0	0	0
LOC_Os06g43510	1.6248	1.82298	2.22945	2.87004	1.56199	1.14676	2.17074	2.69209	3.54835	2.33393	3.03001	1.41526	1.24708	1.02997	0.905141	0.739514	2.39926	1.51717	2.03138	1.45917	1.4209	1.35454	0.973169	1.21867
LOC_Os04g44500	19.7879	16.2214	27.4323	21.2012	14.3046	11.0089	9.56277	12.0527	13.4028	18.9106	11.2775	12.7549	33.1017	30.4243	28.1203	44.1615	16.1958	16.4738	20.5397	15.3249	30.1991	19.5584	31.1493	23.8922
LOC_Os06g04540	0.0300775	0.0811515	0.0378939	0.120134	0.077877	0.0329854	0.189652	0.136035	0.142671	0.0354769	0.0867107	0.0400917	0	0	0.0384616	0	0.0659679	0.0354575	0	0	0	0.0755979	0.0727799	0
LOC_Os07g32800	424.666	383.486	360.969	348.512	366.992	388.108	428.254	371.554	359.811	483.516	416.762	418.935	427.267	456.439	341.233	294.502	364.454	368.466	416.106	396.644	407.427	362.838	401.803	369.17
LOC_Os12g25690	122.782	206.997	177.797	216.679	108.623	85.7316	85.2919	114.204	139.353	92.8486	129.083	117.164	35.5121	28.9216	53.4321	47.8448	81.7602	43.0706	62.1204	49.0622	34.1148	42.577	79.7532	65.9203
LOC_Os06g16830	0	0	0	0	0	0	0	0	0	0	0	0	0	0	0	0	0	0	0	0	0	0	0	0
LOC_Os09g01440	0.152097	0	0	0	0	0.333602	0.191807	0	0	0	0	0	1.31006	0	0	0	0	0	0	0.681271	2.30895	0.76457	0	0
LOC_Os10g23050	0.281779	0.456157	0.213003	0.0750313	0.47423	0.0927062	0.533022	0.152932	0.300736	0.432071	0.162468	0.0751191	0.0693448	0.0360815	0.288259	0.150618	0.40171	0.0996541	0.432296	0.189322	0.116663	0.106235	0.579558	0.33353
LOC_Os08g44990	0	0	0	0.0194541	0.0945831	0	0.0184269	0	0	0	0	0	0	0	0	0	0.0160239	0	0	0	0	0	0	0
LOC_Os04g38570	5.45569	5.99791	8.05212	11.5059	6.70322	6.90752	8.35191	7.40671	7.8537	7.77889	5.58989	7.0005	7.55654	4.77987	3.93239	3.23803	10.5234	10.4171	8.4388	6.87683	12.0034	8.62562	10.0411	9.92222
LOC_Os04g51380	9.86697	10.6166	7.66148	7.34229	5.71156	7.42097	7.5561	8.43993	9.22636	8.93085	7.79173	9.37734	8.36307	10.1153	7.01388	6.21426	5.49193	7.48516	7.49315	7.97801	8.72157	6.55589	8.83612	7.44499
LOC_Os02g21950	0	0	0.087827	0	0	0	0.263735	0	0.0826676	0	0.13398	0	0.085778	0.0892642	0.623999	0	0.0764471	0	0	0.546436	0	0	0	0.165028
LOC_Os09g32700	4.5644	5.22053	4.08374	3.21463	4.66733	4.24395	5.79783	3.8296	4.00073	5.81292	6.57937	5.46687	3.45938	4.44704	6.09049	2.93482	3.62715	2.92436	5.11335	4.18527	3.42349	3.74097	3.00127	2.85794
LOC_Os07g36960	1.33351	0.913756	1.09337	1.23997	1.58936	1.04459	1.09442	0.689282	0.677726	1.09853	1.11874	0.959284	0.833453	1.08416	0.541341	0.656225	0.858851	0.449153	1.0991	0.995511	0.905568	1.11723	0.717057	0.977117
LOC_Os05g26640	0	0	0	0	0	0	0	0	0	0	0	0	0	0	0	0	0	0	0	0	0	0	0	0
LOC_Os07g32810	0	0	0	0	0	0	0	0	0	0	0	0	0	0	0	0	0	0	0	0	0	0	0	0
LOC_Os01g64290	0	0.149948	0.105028	0.0739928	0.0719486	0.152372	0.105129	0.0502718	0.0659052	0.0983287	0.0267033	0.0370397	0	0	0.0710674	0	0.030473	0.0655165	0.0327933	0.0933507	0.0383494	0.209529	0.0336198	0.131565
LOC_Os06g43520	7.23299	4.5174	1.50002	1.52572	9.34459	10.6743	6.4751	1.88473	4.69459	9.0756	6.97928	6.88372	8.42392	10.1003	13.8547	10.8668	5.67964	7.50915	10.2219	11.7493	6.46986	7.98632	3.60123	5.44335
LOC_Os04g51370	22.5843	23.7912	33.1955	32.5004	25.1817	24.9012	26.973	26.5876	24.0249	21.5067	22.3411	23.9648	24.3839	19.903	16.0253	15.3147	22.2414	22.0952	22.4977	21.2609	27.8068	24.6812	28.9314	24.5437
LOC_Os03g41810	0	0	0	0	0	0.101934	0	0	0	0	0	0	0	0	0	0	0.101929	0.109573	0.10969	0.104083	0	0	0	0
LOC_Os12g41410	0.0312722	0	0.118197	0.0416354	0	0	0	0	0	0	0	0	0	0	0	0	0	0	0	0	0	0	0	0
LOC_Os06g16820	0	0	0	0	0	0	0	0	0	0	0	0	0	0	0	0	0	0	0	0	0	0	0	0
LOC_Os09g01430	0.0272597	0.294195	0.0515156	0.0362931	0.0882262	0.104633	0.0515653	0	0	0.0160766	0.0654892	0.0181678	0	0.0872644	0.174291	0.160281	0.0597876	0.0160678	0.0643398	0.122102	0.0188102	0.0685154	0.0989422	0.0161331
LOC_Os07g20920	0	0	0	0	0	0	0	0	0	0	0	0	0	0	0	0	0	0	0	0	0	0	0	0
LOC_Os04g38560	0	0.0266185	0	0	0.0766333	0.324586	0	0.0356967	0	0.0232735	0.455071	0	79.6357	131.636	69.967	74.546	3.0077	63.8741	11.4798	34.6012	12.8802	102.014	25.7107	32.0901
LOC_Os01g49600	0.0793025	0.106982	0.333037	0.17597	0.136887	0.0579795	0.200015	0.143468	0.156736	0.124718	0.0762072	0.176176	0.0325268	0	0.0338026	0	0.20292	0.0623248	0.0623914	0.059202	0.145925	0.0664405	0.223874	0.156445
LOC_Os02g21920	56.5562	26.9668	14.3034	19.5664	52.6592	59.9616	34.0801	21.2951	27.0501	48.7172	25.3003	34.2116	36.7669	45.7974	43.1522	36.746	33.0729	25.3306	47.2219	41.8051	37.8244	50.8117	27.1765	35.6563
LOC_Os02g21925	25.4568	10.1492	7.38435	7.8035	20.0457	25.8073	11.8043	7.75489	8.09169	19.1923	6.72527	14.1094	13.6707	15.0104	18.0103	14.1217	11.4161	11.5503	18.3764	15.2819	11.59	19.2392	11.1132	17.2923
LOC_Os06g23460	20.1492	20.9727	17.8833	18.1699	19.2931	18.1966	23.8471	21.6618	27.234	20.5772	27.8687	25.8709	20.6742	18.0936	25.1895	24.8439	21.8315	22.3493	23.0379	23.4281	18.2347	20.1037	18.8286	19.6779
LOC_Os07g36970	0	0	0	0	0	0	0	0	0	0	0	0	0	0	0	0	0	0	0	0	0	0	0	0
LOC_Os06g04510	4.25644	6.99818	6.59848	5.57841	8.76068	8.8618	6.20646	6.31676	4.90953	5.23626	5.00103	3.98925	3.2325	3.96001	3.50812	3.12837	7.80387	7.76188	5.10163	4.89669	3.64843	4.09543	2.87662	2.83397
LOC_Os06g43530	0	0	0	0	0	0	0	0	0	0.140957	0	0	0	0	0	0	0	0	0	0	0	0	0	0
LOC_Os07g32820	0	0	0	0	0	0	0	0	0	0	0	0	0	0	0	0	0	0	0	0	0	0	0	0
LOC_Os01g49614	0.426739	0.431766	0.470433	0.497135	0.345287	0.277872	0.285895	0.265384	0.284655	0.251673	0.0768906	0.159981	0.328184	0.204913	0.426322	0.256616	0.467975	0.157209	0.299017	0.46293	0.165637	0.435736	0.484031	0.347265
LOC_Os04g51360	2.45446	1.34516	1.49784	1.7871	1.68808	1.9347	2.22474	1.66516	2.00108	3.07602	2.54293	2.65823	1.79323	2.01343	2.45206	2.13196	1.5561	1.22069	2.35347	2.10433	1.42904	1.73507	1.43839	1.40723
LOC_Os10g23030	0	0	0	0	0	0	0	0	0	0	0	0	0	0	0	0	0	0	0	0	0	0	0	0
LOC_Os06g16810	0	0	0	0.124615	0.121172	0	0	0	0	0	0	0	0	0	0	0	0	0	0	0	0	0	0	0
LOC_Os03g41800	0	0	0	0	0	0	0	0	0	0	0	0	0	0	0	0	0	0	0	0	0	0	0	0
LOC_Os12g41420	0	0	0	0.137076	0	0	0	0	0	0	0	0	0	0	0	0	0	0	0	0	0	0	0	0
LOC_Os09g01420	0	0	0	0	0	0	0	0	0	0	0	0	0	0	0	0	0	0	0	0	0	0	0	0
LOC_Os07g20910	0	0	0	0	0	0	0	0	0	0	0.0173577	0	0	0	0	0	0	0	0.0213164	0	0	0	0	0
LOC_Os04g38550	0	0	0	0	0	0	0	0.0654439	0	0	0	0	0.178047	0.926418	0	0.232034	0	0	0	0	0.0998467	0.181844	0	0
LOC_Os07g36980	0	0	0	0	0	0	0	0	0	0	0	0	0	0	0	0	0	0	0	0	0	0	0	0
LOC_Os06g23470	0	0	0	0	0	0	0	0	0	0	0	0	0	0	0	0	0	0	0	0	0	0	0	0
LOC_Os05g26630	2.27484	4.2821	3.53252	3.23999	3.15048	2.78485	1.66789	2.39271	2.88585	2.496	1.88102	1.69241	1.69251	1.49032	1.55594	1.47046	2.6687	2.05807	2.62217	2.42888	1.60623	1.59562	1.92018	3.06834
LOC_Os06g04520	2.50959	2.6332	2.66408	2.39249	2.3264	2.20007	2.66665	3.06181	3.49959	1.9734	3.58769	3.76845	2.79255	2.04316	3.01104	2.8071	3.15132	2.63889	2.82453	2.55004	2.28758	2.00523	2.41779	2.24621
LOC_Os12g25660	0.111044	0	0.111921	0.147842	0.258764	0.194847	0	0.321428	0.105346	0.314347	0.021342	0.0592062	0.300603	0.31282	0.539589	0.166197	0.316613	0.261813	0.707649	0.298433	0.214549	0.390742	0.806094	0.420602
LOC_Os09g01410	0.0261416	1.93963	0.0658702	0	0.033843	0.143345	0.0329669	0.0236467	0	0.0308344	0.0753638	0.0696906	0.0321668	0.133896	0.066857	0.279467	0.0286677	0.0308175	0.0308504	0.17564	0.14431	0	0.094884	0
LOC_Os12g25665	0	0	0	0	0	0	0	0	0	0	0	0	0	0	0	0	0	0	0	0	0	0	0	0
LOC_Os04g51350	0.932296	0.786065	1.8108	2.24114	0.637004	1.16443	1.60027	1.58123	1.44339	1.37457	1.28165	0.880245	0.844448	0.64664	0.380833	0.346067	1.17858	1.57226	0.962701	0.710491	0.982851	0.715998	0.783306	0.50578
LOC_Os03g13360	0	0.25918	0	0.0852628	0	0.140464	0	0	0	0	0	0	0	0	0	0	0	0	0	0	0	0	0	0
LOC_Os06g43540	0.0475752	0.0128362	0	0	0.160137	0.344353	0.215988	0.0430348	0.0112835	0.21324	0.237735	0.0507321	0.175621	0.438622	0.608367	0.396711	0.187821	0.33651	0.157206	0.330304	0.223235	0.215239	0.05756	0.247776
LOC_Os12g02130	6.26339	5.55402	5.74041	6.11637	6.06115	5.06566	8.08864	8.10674	9.54116	6.17374	10.2406	8.11452	5.82272	4.93428	7.23886	6.21283	7.65322	6.64387	5.77701	6.45153	4.41726	4.96887	6.53006	5.74971
LOC_Os09g32730	1.9525	1.66056	1.87166	2.59952	3.18711	3.07224	2.40874	1.84294	2.56706	4.40573	2.28418	2.2631	5.84959	5.59817	3.03952	3.40324	3.9565	5.50415	5.96085	6.46416	4.92056	6.61442	5.75162	5.72747
LOC_Os06g35010	0.0553078	0	0.0696809	0	0	0	0	0	0	0	0	0	0	0	0.0707248	0	0.0606523	0	0	0	0	0	0	0
LOC_Os02g21900	0	0	0	0	0	0	0	0	0	0	0	0	0	0	0	0	0	0	0	0	0	0	0	0
LOC_Os07g20940	0	0.1138	0	0	0	0	0	0	0	0	0	0.0374807	0	0	0	0	0	0	0	0	0	0	0	0
LOC_Os05g22300	0	0	0	0	0	0	0	0	0	0	0	0	0	0	0	0	0	0	0	0	0	0	0	0
LOC_Os06g16880	0.070383	0.0474747	0.0147789	0	0.16705	0.16724	0.0443796	0	0.0278215	0.11069	0.0676358	0.0312722	0.115473	0.135187	0.0900021	0.112865	0.0514561	0.124458	0.166122	0.15763	0.113323	0.117935	0.0425772	0.111079
LOC_Os07g36910	1.09772	0.519603	0.849204	0.743565	0.94741	0.675844	1.09289	0.54003	0.867831	0.999478	1.07338	1.00114	0.924181	1.25766	0.886553	0.76176	0.971483	0.885416	0.886362	0.948879	1.08969	1.16171	0.396101	0.56988
LOC_Os04g38540	23.1195	9.23578	1.06105	1.51916	27.3631	36.587	19.1517	6.70888	8.15086	28.7438	9.2419	12.095	28.1807	31.8307	37.728	28.085	17.9054	16.3657	24.3985	26.7715	19.1965	28.9523	13.2791	18.4259
LOC_Os10g23090	2.03556	1.99371	1.93219	2.22749	2.02156	1.62075	2.00439	2.32053	2.24856	1.38138	1.20582	1.44956	1.13227	0.214234	0.427885	0.327908	2.29341	0.854672	0.987214	0.936748	0.846617	0.385471	1.0121	0.89115
LOC_Os12g25650	0	0	0	0	0	0	0	0	0	0	0	0	0	0	0	0	0	0	0	0	0	0	0	0
LOC_Os03g13370	4.99817	4.63949	5.18015	4.86368	4.07631	3.43634	5.41646	4.14785	5.78213	4.14662	6.30129	6.8049	4.06249	3.05327	2.93183	2.69616	4.27429	4.12633	6.00671	4.50153	4.47201	4.39882	4.32732	3.83553
LOC_Os12g41400	49.229	48.7415	41.0279	44.7783	47.5399	44.6837	49.0743	42.3059	47.2321	42.0543	48.5718	47.0672	37.2086	37.1583	30.7443	30.3704	43.0508	43.1551	43.7412	41.8895	40.0745	40.7574	41.8448	39.2456
LOC_Os04g51340	0.624263	1.173	0.702225	1.12797	0.750447	1.85824	0.534206	0.685689	0.74029	0.657435	3.25659	0.505208	67.8162	121.56	43.3349	44.2133	2.78724	33.0115	10.3139	23.3183	14.9537	57.8865	22.3347	21.3757
LOC_Os05g26690	0	0	0	0	0	0	0	0	0	0	0	0	0	0	0	0	0	0	0	0	0	0	0	0
LOC_Os12g02120	10.3622	6.17406	5.38521	5.83459	10.6761	14.4181	9.06568	4.80379	6.60487	12.6043	9.66731	8.97795	26.351	40.4419	26.7773	21.9939	13.2811	21.0466	20.585	21.8293	19.9911	30.0599	12.0668	14.8717
LOC_Os09g01400	0	0	0	0	0	0	0.0529124	0.0759067	0.348292	0	0.04032	0.0559272	0	0.0537264	0.0536533	0	0	0	0.0495154	0.0939685	0.405334	0.105458	0	0
LOC_Os06g43550	74.8121	63.2828	54.1633	49.6519	72.158	74.759	85.5691	72.6835	66.5509	103.25	81.1761	68.9817	111.702	142.281	117.379	108.002	79.5962	102.477	107.317	121.072	87.7998	118.838	70.5413	82.1277
LOC_Os06g35000	0	0	0	0	0	0	0	0	0	0	0	0	0	0	0	0	0	0	0	0	0	0	0	0
LOC_Os06g04500	20.9563	23.7826	12.093	12.1685	18.3673	17.027	23.8718	26.9816	37.1409	26.5676	34.5071	27.067	23.1512	23.2107	28.7539	26.8595	18.4522	24.6146	27.2133	30.2329	20.4244	21.2419	14.4354	18.3775
LOC_Os09g32740	7.7015	7.96355	7.84682	6.66895	8.37882	8.83606	10.9936	10.6336	11.7354	10.3184	10.5839	8.31547	9.80162	10.5382	9.95222	8.91761	10.2173	10.5523	9.96407	12.6745	9.4368	9.79353	8.70321	8.92352
LOC_Os07g36920	3.12254	2.05941	0.611956	0.492717	2.84469	3.17076	2.80021	1.08797	2.08459	2.97374	2.22271	3.51472	4.4399	6.2197	3.5197	4.17888	2.20675	3.54472	2.75692	3.96283	3.31979	3.31372	1.87494	2.49139
LOC_Os02g21910	0	0	0	0	0	0	0	0	0	0	0	0	0	0	0	0	0	0	0	0	0	0	0	0
LOC_Os07g20930	0	0	0	0	0	0	0	0	0	0	0	0	0	0.132858	0	0	0	0	0	0	0	0	0	0
LOC_Os04g38530	2.1697	1.90065	1.59753	2.51355	3.02778	3.83186	2.55851	3.08413	1.67075	3.98835	2.16625	2.21601	2.11502	1.29894	1.54939	1.50618	4.3261	4.28513	4.35621	3.12381	4.93873	4.53269	4.53419	5.53659
LOC_Os06g16870	0	0	0	0	0	0.0139265	0	0	0	0	0	0	0	0	0	0	0	0	0	0	0	0	0	0
LOC_Os03g13380	86.7588	130.515	99.7698	105.433	80.0324	72.9332	98.9272	94.7105	116.439	82.5765	119.932	99.4578	76.1828	64.3646	77.2275	71.6597	82.6245	81.6902	85.0171	92.0466	69.3489	72.4472	81.8871	76.9553
LOC_Os06g08990	29.2058	24.5329	20.4369	20.7738	29.5229	27.8413	26.4652	11.7452	19.6677	24.5817	23.0679	30.7851	16.5141	19.6537	29.5334	22.2019	23.8515	25.34	24.852	20.6085	18.5218	22.9454	15.0934	14.8955
LOC_Os10g23080	0	0.234496	0	0	0.0750114	0	0	0.104824	0	0	0	0	0	0	0.0740926	0	0	0	0	0	0.0799638	0	0.0701019	0
LOC_Os04g38525	33.0915	30.8252	35.9382	33.0063	31.8551	34.6283	25.4584	22.4751	22.9971	29.4811	19.9682	26.0219	30.5048	30.2532	27.8243	23.2023	31.4844	27.5035	23.4968	22.4199	26.4573	26.2066	33.6396	30.81
LOC_Os12g25680	0.0380241	0.102592	0	0	0.0492262	0	0	0	0	0	0	0	0.140364	0.0486896	0.0486233	0	0	0	0	0	0	0.0477856	0.138013	0.0900151
LOC_Os04g51330	11.5519	8.22485	7.11525	6.66467	17.0599	31.6014	17.0229	8.94005	8.65063	29.4717	25.9023	8.24079	103.686	170.273	113.607	130.54	33.5941	67.889	50.9207	78.1179	53.8207	82.9646	42.9901	57.5552
LOC_Os06g43560	9.62166	12.6326	9.08302	9.61663	7.10532	6.89587	13.7231	14.6487	16.5203	9.54266	17.4113	14.0173	9.58815	8.36403	10.3801	11.9666	11.5768	12.6367	10.2513	12.1249	9.50077	7.61267	9.41116	9.7847
LOC_Os05g26680	0	0	0	0	0	0	0	0	0	0	0	0	0	0	0	0	0	0	0	0	0	0	0	0
LOC_Os09g32710	7.28123	5.24728	5.76701	5.52597	5.95669	6.97077	6.4605	4.35513	5.54073	6.1545	5.78908	6.51247	6.04104	6.04361	5.97472	5.32457	5.59197	5.73173	6.9414	5.7898	5.07343	5.63334	4.36164	5.44621
LOC_Os07g36930	9.2008	5.86883	5.98492	7.19011	8.60987	7.3758	7.44107	3.93519	6.55246	6.34044	5.67021	7.59844	3.29183	4.70622	4.25221	4.24985	4.66108	5.12853	5.39956	4.3676	3.83005	3.07923	2.45021	3.40331
LOC_Os06g35030	81.0244	67.6249	61.8723	61.7176	91.5618	94.8983	65.0257	51.1849	52.6389	95.2965	60.4481	67.5585	109.695	146.721	106.836	102.281	70.3775	94.5623	86.6063	88.2433	89.5262	108.136	76.273	86.9475
LOC_Os04g38520	36.0562	34.2699	38.4058	35.7853	33.8844	35.6238	27.8608	24.9802	24.9744	32.2059	23.5612	29.0332	33.5169	33.494	30.64	26.3164	34.8494	30.6426	27.2713	25.0513	28.4991	28.7116	36.2074	32.7264
LOC_Os06g16860	0	0	0	0	0	0	0	0	0	0	0	0	0	0	0	0	0	0	0	0	0	0	0	0
LOC_Os12g25670	0	0	0	0	0	0	0	0	0	0	0	0	0	0	0	0	0	0	0	0	0	0	0	0
LOC_Os04g51320	2.57707	1.87922	3.37841	2.82831	3.33628	2.32972	3.33775	3.40217	3.22124	2.67	3.48046	3.52793	4.67085	3.83503	2.53836	2.49441	3.09342	3.16119	3.24676	3.78274	4.13329	4.20149	3.11792	2.47327
LOC_Os06g16850	0	0	0	0	0	0	0	0	0	0	0	0	0	0	0	0	0	0	0	0	0	0	0	0
LOC_Os05g26670	1.16387	1.04674	2.19949	0.77478	1.25563	0.425463	0.733871	1.22826	0.690094	1.144	0.186407	1.55137	1.19343	1.49032	1.73634	0.207373	1.27633	0.9147	1.1446	1.08608	1.33852	0.243776	0.234689	2.06643
LOC_Os06g43570	76.7391	75.4731	61.0892	56.1464	77.2361	67.6087	66.2376	63.6219	64.2979	78.1657	72.8726	81.6674	58.1886	57.8947	58.8256	49.992	63.8855	63.3326	75.2037	68.6084	66.5544	64.4644	67.3335	70.4785
LOC_Os12g02100	3.77681	4.18332	4.05708	4.20797	3.26823	3.11736	4.11113	4.45926	5.04452	2.93079	5.00475	4.9018	5.82136	5.11617	5.23629	3.54885	5.07912	4.71014	4.71517	4.7635	5.43176	4.87129	4.85806	4.82338
LOC_Os03g13390	7.40094	3.37646	2.20391	2.57983	9.33741	8.38209	4.10663	2.0449	2.39359	5.87259	1.39655	2.90571	4.00696	5.82395	4.47386	4.20055	3.92524	3.39472	6.00268	5.03282	3.89984	5.44525	3.09327	4.01376
LOC_Os12g02105	0.0539697	20.8957	0.883936	0.143709	4.61139	0.23675	0.136121	0.341733	17.8562	0.445607	3.00807	0	0	0	0.138027	0	0	0	0.0636912	0.0604354	0.0744824	0.0678247	0.19589	0.255527
LOC_Os06g35020	1.2413	1.9658	2.03985	3.23345	1.53713	2.07156	3.13079	1.95276	4.03204	1.84609	2.17826	2.2301	2.52353	2.21145	3.5197	2.82713	2.66332	2.35406	2.1655	2.11524	1.04275	1.55997	1.30593	1.34152
LOC_Os07g36940	53.5315	58.8842	52.2664	50.7608	50.1492	49.5363	80.0525	64.9788	91.5578	53.8451	93.0316	77.6681	70.5225	66.6414	98.7209	74.3221	77.8852	84.0324	66.2411	84.9731	54.8679	51.9967	60.0261	62.0632
LOC_Os04g38510	0	0	0	0	0	0	0	0	0	0	0	0	0	0	0	0	0	0	0	0	0	0	0	0
LOC_Os07g20950	0	0	0	0	0	0	0	0	0	0	0	0	0	0	0	0	0	0	0	0	0	0	0	0
LOC_Os10g05040	0	0	0	0	0	0	0	0	0	0	0	0	0	0	0	0	0	0	0.0190077	0	0	0	0	0
LOC_Os08g22400	0	0	0	0	0	0	0	0	0	0	0	0	0	0	0	0	0	0	0	0	0	0	0	0
LOC_Os03g13325	0	0	0	0	0	0	0	0	0	0	0	0	0	0	0	0	0	0	0	0	0	0	0	0
LOC_Os04g34140	7.13387	6.32425	6.81929	7.6285	6.89001	7.60003	9.42485	12.6602	7.68095	9.93713	5.65845	5.58468	5.9078	4.90092	6.68977	3.53481	12.0949	11.053	9.32759	12.3759	10.4079	7.20067	9.45308	9.70397
LOC_Os06g35050	3.43496	5.49675	4.26792	4.76249	3.22018	3.48127	3.94342	5.65713	5.78702	4.21924	4.05213	2.93663	2.97323	1.78971	1.42376	1.89939	3.09144	3.26742	3.18704	2.75885	3.00777	2.50075	4.01256	3.25265
LOC_Os11g19290	0	0	0	0	0	0	0	0	0	0	0	0	0	0	0	0.0312418	0	0	0	0	0	0	0	0
LOC_Os01g71420	4.64426	10.54	13.4699	14.943	9.80159	7.08281	6.74145	9.32102	7.31458	8.95877	6.43879	5.73915	3.03592	2.13718	2.13427	1.88772	6.94987	5.98825	6.67975	4.65891	5.3412	4.46859	5.99941	5.18227
LOC_Os08g44920	0	0	0	0	0	0	0	0	0	0	0	0	0	0	0	0	0	0	0	0	0	0	0	0
LOC_Os03g41870	0	0	0	0	0	0	0	0	0	0	0	0	0	0	0	0	0	0	0	0	0	0	0	0
LOC_Os12g39170	0	0	0.0371427	0	0	0	0	0	0	0	0	0	0	0	0	0.031517	0	0	0	0	0	0	0	0
LOC_Os01g64230	0.422668	0.789502	1.35175	1.25533	0.463006	0.820094	1.35306	0.99994	1.38801	0.76699	0.968562	1.21346	0.160026	0.0416326	0.540486	0.382339	0.53482	0.613256	0.805758	0.436896	0.179481	0.490315	0.629384	0.538779
LOC_Os07g48560	0	0	0.0713014	0.0753485	0	0	0	0	0	0	0	0.0377184	0	0	0.0723695	0	0.0310314	0.0333585	0.0333941	0	0.0390521	0.106684	0.0684716	0
LOC_Os03g05390	89.891	88.3975	181.513	197.847	81.5955	83.8978	91.265	89.0695	101.665	68.9658	90.6258	96.2192	90.6923	78.7061	78.3084	86.1408	74.4273	58.1151	67.0915	56.5229	55.8264	57.7596	84.3805	78.485
LOC_Os03g39200	0	0	0	0	0	0	0	0	0	0	0	0	0	0	0	0	0	0	0	0	0	0	0	0
LOC_Os06g43580	0	0	0	0	0	0	0	0	0	0	0	0	0	0.0741937	0	0	0	0	0	0	0	0	0	0
LOC_Os12g02170	0.167306	0	0.126471	0.178199	0.173276	0.440355	0.253186	0.0908034	0.0396804	0.315744	0.225086	0.044602	0.0823469	0.0856937	0.0427885	0.107315	0	0.0394464	0.0394886	0.18735	0	0.168205	0	0.11882
LOC_Os04g51310	8.94734	9.33602	11.7096	10.8184	9.57393	9.2116	10.3853	10.3893	10.1123	10.9627	10.581	10.685	9.41429	9.46956	8.00898	7.047	9.11108	9.25619	11.1408	9.1809	9.45002	9.56912	10.074	8.5157
LOC_Os03g13320	0	0	0	0	0	0	0	0	0	0	0	0	0	0	0	0	0	0	0	0	0	0	0	0
LOC_Os01g34980	0.163226	0.146798	0.548383	0.434632	0.140875	0.238675	0.274456	0.196864	0.258084	0.128351	0.0522849	0.145047	0	0.139339	0.0695748	0.116331	0.238664	0.128281	0.256836	0.0609267	0	0	0	0.128802
LOC_Os07g32870	0.466901	0.629867	0.196079	0	0.100742	0.0853401	0	0	0	0.183572	0.0747796	0.207451	0.383009	0.0996438	0	0	0.0853363	0	0.0918339	0.261418	0.107393	0	0	0.368434
LOC_Os03g41879	0	0	0	0	0	0	0	0	0	0	0	0	0	0	0	0	0	0	0	0	0	0	0	0
LOC_Os10g05030	0	0	0	0	0	0	0	0	0	0	0	0	0	0	0	0	0	0	0	0	0	0	0	0
LOC_Os06g35040	0	0	0	0	0	0	0	0	0	0	0	0	0	0	0	0	0	0	0	0	0	0	0	0
LOC_Os08g44910	0	0	0	0	0	0	0	0	0	0	0	0	0	0	0	0	0	0	0.0338958	0	0	0	0	0
LOC_Os04g34130	0	0	0	0	0	0	0	0	0	0	0	0	0	0	0	0	0	0	0	0	0	0	0	0
LOC_Os06g43590	142.01	130.037	181.519	177.809	185.662	188.128	126.952	136.753	110.335	160.021	95.05	121.075	109.546	101.068	99.4111	96.876	135.957	117.331	141.71	113.102	166.835	156.461	154.711	156.477
LOC_Os11g19280	0	0	0	0	0	0	0	0	0	0	0	0	0	0	0	0	0	0	0	0	0	0	0	0
LOC_Os01g71430	0.140889	0.190065	0.399382	0.187578	0.319193	0.231766	0.222093	0.0955825	0.0417689	0.249272	0.169238	0	0.130021	0.0902039	0.090081	0.188273	0.154504	0.124568	0.290968	0	0	0.398381	0.170458	0.0416912
LOC_Os12g39190	0	0	0	0	0	0	0	0	0	0	0	0	0	0	0	0	0	0.0145559	0	0	0	0	0	0
LOC_Os12g39180	14.8367	14.0568	10.4971	9.75641	16.2706	14.7739	15.5456	17.743	15.9039	15.5346	13.7174	14.9327	20.1091	27.4048	19.2035	18.9948	16.1163	20.9934	17.4618	18.75	14.9897	18.1914	13.0196	13.7831
LOC_Os03g41860	0	0	0	0	0	0	0	0	0	0	0	0	0	0	0	0	0	0	0	0	0	0	0	0
LOC_Os03g39210	0	0.0276936	0.0258632	0	0	0	0	0	0	0	0	0	0	0.0262864	0.0525012	0.10973	0.022512	0	0	0.0229877	0	0	0	0
LOC_Os01g64240	0	0	0	0	0	0	0	0	0	0	0	0	0	0	0.158476	0	0	0	0	0	0	0	0	0
LOC_Os03g05380	0	0	0.0822574	0	0	0	0	0	0	0	0	0	0	0	0	0	0.0357996	0	0.0385254	0.0731121	0	0	0	0.0386406
LOC_Os07g48550	0.433831	0.0975425	9.71685	7.57294	1.06088	0.264319	1.0942	0.414229	0.457301	0.312712	2.24662	0.385515	2.22426	0.956724	0.678041	0.489554	0.502183	0.880796	1.4506	1.61935	1.56333	1.57503	1.92456	1.08407
LOC_Os12g13300	0.65579	0.755669	1.77292	2.38286	1.09661	0.734174	0.447964	1.01339	0.453645	0.69294	0.420129	0.528121	0.302602	0.349889	0.104824	0.189874	1.1986	0.434864	0.532068	0.81085	0.490231	0.46358	0.975249	1.14818
LOC_Os04g51300	8.19817	8.69535	10.6721	11.5631	5.87392	6.83383	6.85148	7.45099	4.91868	5.32876	5.05252	4.12709	4.1453	5.1117	2.39051	2.18586	5.44547	4.66011	5.07874	4.05591	3.89678	4.25816	5.72507	4.49464
LOC_Os12g02160	0.158085	0.213262	0.331944	0.210472	0.272876	0.115579	0.199359	0.333661	0.187467	0.248618	0.253191	0.0702393	0.12968	0.0674753	0.134767	0.112667	0.231147	0.0621203	0.124373	0.295039	0.218169	0.26489	0.0637541	0.124745
LOC_Os01g34970	1.92468	2.04695	2.14259	1.87102	1.6084	1.59703	1.90066	1.62124	2.20995	1.44139	2.23121	2.28044	2.11767	2.29502	2.55233	2.66724	2.6132	2.70112	2.6319	2.6228	1.19459	1.7277	1.3676	1.41029
LOC_Os07g32880	67.3623	56.4522	58.2409	65.4244	47.3744	58.6685	47.9687	49.5844	55.7051	35.9396	34.376	40.9796	28.6402	27.796	13.6244	16.9523	41.7131	27.4682	27.9382	23.3322	25.9038	27.843	43.4003	35.2408
LOC_Os10g05020	0	0.087557	0.0272566	0	0	0.023726	0	0	0	0	0.02079	0	0	0	0	0	0	0.0255041	0	0.0484525	0	0.0271884	0	0
LOC_Os11g23090	0	0	0	0.0474565	0	0	0	0	0	0	0	0	0	0	0	0	0	0.0210101	0	0	0	0	0	0
LOC_Os08g44940	0	0	0	0	0	0	0	0	0	0	0	0	0	0	0	0	0	0	0	0	0	0	0	0
LOC_Os06g35070	0	0	0	0	0	0	0	0	0	0	0	0	0	0	0	0	0	0	0	0	0	0	0	0
LOC_Os01g71440	4.03273	2.62636	4.42374	4.4897	5.49083	3.16445	1.97288	0.911965	1.81396	2.21431	1.53677	3.1511	0.470554	0.845808	1.11139	0.445986	1.48685	0.532783	1.9693	1.16789	0.623718	2.22817	1.00947	1.27564
LOC_Os07g05984	0	0	0	0	0	0	0	0	0	0	0	0	0	0	0	0	0	0	0	0	0	0	0	0
LOC_Os04g34120	0	0.255512	0	0	0	0	0	0	0	0	0	0.252464	0	0	0	0	0	0	0	0	0	0	0	0
LOC_Os01g64210	0	0	0	0	0	0	0	0	0	0	0	0	0	0	0	0	0	0	0	0	0	0	0	0
LOC_Os06g04590	2.49091	5.77978	7.53176	6.50007	3.48272	3.16881	4.39777	6.48918	4.37174	3.76073	4.50013	2.6562	0.858206	0.510335	0.509639	0.852133	5.68175	0.939667	3.29235	2.00831	0.275012	0.751289	3.73697	2.47664
LOC_Os03g41890	0	0	0	0	0	0	0.0667156	0	0	0	0	0	0	0	0	0	0	0	0	0	0	0	0	0
LOC_Os12g02150	14.3062	16.11	20.8513	17.98	15.7194	16.4364	12.5835	16.2395	14.494	18.1978	11.2447	13.7812	13.708	14.9323	12.196	12.2095	11.9532	13.2748	13.7146	13.2379	14.6003	16.0148	12.2664	13.3761
LOC_Os03g13340	0	0.235721	0.176113	0	0.135726	0	0	0	0.124325	0	0.0671649	0	0	0	0	0.0373596	0.0383234	0.0411973	0	0	0.0482288	0	0.0422808	0
LOC_Os03g25790	5.28956	3.71381	6.04483	6.57121	4.68406	5.52061	5.25714	5.83418	4.08075	5.77524	4.85635	3.66951	7.52494	5.71571	4.27466	5.29745	7.84927	6.35161	5.24451	5.21863	4.88476	3.38552	7.6844	7.19204
LOC_Os07g32890	1.46887	0.982014	1.60494	2.14601	1.17799	0.955123	1.62288	1.68144	2.14267	1.16526	1.87373	2.02723	0.975687	0.798957	1.1968	1.5703	1.68208	1.65499	1.48801	1.44106	1.21988	1.29054	1.28961	1.26167
LOC_Os06g16890	0	0	0	0	0	0	0	0	0	0	0	0	0	0	0	0	0	0	0	0	0	0	0	0
LOC_Os10g05010	2.61871	2.32151	2.13665	1.99229	2.48614	3.3095	2.42178	1.98527	2.48434	2.67696	2.13303	2.29382	2.91539	2.45904	2.42379	2.05299	1.9145	1.91107	2.59006	2.82072	1.6177	2.3507	1.78028	1.56459
LOC_Os08g44930	23.445	24.1147	16.9742	14.6185	18.3348	15.997	26.3554	24.758	31.1992	33.2845	35.5279	24.0391	22.126	24.5195	25.6392	23.1926	21.2315	25.1373	29.1704	29.9957	23.2787	24.5309	16.3647	19.2749
LOC_Os06g35060	0	0	0.0510993	0	0.157524	0.177921	0.204594	0.183441	0	0.19136	0.038976	0	0.149722	0.155807	0.155594	0.0433598	0	0.334697	0.717974	0.272509	0.223899	0.560684	0.343499	0.192032
LOC_Os04g34110	0	0	0	0	0	0.0151481	0	0	0.0163799	0	0	0	0	0	0	0	0	0	0	0	0	0	0.0167116	0
LOC_Os01g71450	0.0481457	0.0649504	0.303287	0.128201	0	0.158401	0	0.0435508	0	0.0567885	0.0462665	0	0.0592424	0	0.123132	0	0.052798	0	0	0	0	0	0	0.056988
LOC_Os12g02140	0	0	0	0	0	0	0	0	0	0	0	0	0	0	0	0.141671	0	0	0	0	0	0	0	0
LOC_Os11g07000	0	0	0.06997	0.0739416	0	0	0	0.050237	0.0658596	0.0327536	0.0800545	0	0	0.0355575	0	0	0.030452	0.0654712	0.0327706	0	0.0383229	0.0697947	0	0.0328686
LOC_Os01g64220	0	0	0	0	0	0	0	0	0	0	0	0	0	0	0	0	0	0	0	0	0	0	0	0
LOC_Os03g13350	0	0	0	0	0	0	0	0	0	0	0	0	0	0	0	0	0	0	0	0	0	0	0	0
LOC_Os01g34990	0	0	0	0	0	0	0	0	0	0	0	0	0	0	0	0	0	0	0	0	0	0	0	0
LOC_Os04g22600	0	0	0	0	0	0	0	0	0	0	0	0	0	0	0	0	0	0	0	0	0	0	0	0
LOC_Os07g48520	1.19796	1.16783	1.16776	1.72301	0.939586	0.987729	1.6982	1.36838	1.54505	0.825116	1.39489	1.29377	1.46331	1.0973	1.00635	0.719799	1.36166	0.938055	0.949377	1.03793	0.989552	1.0989	0.973305	0.765913
LOC_Os08g22440	0	0	0	0	0	0	0	0	0	0	0	0	0	0	0	0	0	0	0	0	0	0	0	0
LOC_Os05g26620	0	0	0	0	0	0	0	0	0	0	0	0	0	0	0	0	0	0	0	0	0	0	0	0
LOC_Os01g71460	1.24886	1.20863	1.12875	0.650626	1.61678	1.33982	0.650511	0.343813	0.676096	1.05675	0.652235	0.977082	0.46769	1.18198	1.14566	0.870714	0.684768	0.512083	0.768946	0.57763	0.374678	0.409425	0.492704	0.578434
LOC_Os07g36990	0	0	0	0	0	0	0	0	0	0	0	0	0	0	0	0	0	0	0	0	0	0	0	0
LOC_Os01g34940	0	0	0	0	0	0	0	0	0	0	0	0.145047	0	0	0	0	0	0	0	0	0	0	0	0
LOC_Os06g35090	0.474067	0.703488	0.358359	0.0631166	0.61373	1.24776	0.418489	0.171529	0.449743	0.615086	1.18447	0.189572	0.93333	1.45689	1.27305	1.06429	0.363914	1.11773	1.00703	1.00864	0.523399	1.31069	0.229424	1.01004
LOC_Os08g44960	0.293091	0.131797	0	0	0.126479	0	0.246409	0	0.115855	0.115235	0.0938838	0.130225	0.360643	0	0.874509	0.104443	0.107138	0	0.345885	0.547006	0.134829	0	0	0
LOC_Os10g05000	1.65338	2.16674	1.48789	1.76103	1.46775	1.86503	2.56164	1.83743	1.45651	2.45166	1.72503	2.20386	2.44134	2.41959	2.41629	1.81805	2.27938	1.61498	1.89545	1.63986	1.76024	2.43403	2.68622	1.73337
LOC_Os02g21980	0.304193	0.237582	0.403416	0.14921	0.352356	0.632088	0.989322	0.448948	0.360731	0.566527	0.400017	0.213407	0.433405	0.287012	0.327567	0.410777	0.983205	0.566217	0.510139	0.59163	0.928001	0.623728	0.232443	0.473764
LOC_Os03g05350	0	0	0	0	0	0.01004	0	0	0	0.0215967	0	0	0.0788548	0.257902	0.0351205	0.0489355	0	0.0215849	0.010804	0	0.0126345	0.0230103	0.0110763	0.0216726
LOC_Os01g25660	0	0	0	0	0	0	0	0	0	0	0	0	0	0	0	0	0	0	0	0	0	0	0	0
LOC_Os03g25770	21.7324	20.9041	16.4442	16.6928	18.8121	19.2148	20.8792	17.3319	24.0561	22.6001	32.1604	27.8111	41.8525	39.5604	71.7778	167.065	24.467	22.9667	17.7556	18.288	11.9348	15.7566	17.3863	18.2273
LOC_Os01g64270	1.58762	0.803159	1.20845	1.84951	1.32741	2.64793	1.04277	1.40618	0.784457	1.32644	0.349628	0.74949	1.22096	1.05882	0.126885	0.212156	1.12442	0.428907	1.75649	1.11113	0.958577	1.16386	1.92082	0.939598
[truncated: 53,987 more rows]

## Sheet: Counts
loc	SD8_1	SD8_2	SD12_1	SD12_2	SD16_1	SD16_2	SD20_1	SD20_2	SD24_1	SD24_2	SD4_1	SD4_2	LD8_1	LD8_2	LD12_1	LD12_2	LD16_1	LD16_2	LD20_1	LD20_2	LD24_1	LD24_2	LD4_1	LD4_2
LOC_Os10g05170	0	0	0	0	0	0	0	0	0	0	0	0	0	0	0	0	0	0	0	0	0	0	0	0
LOC_Os11g23060	1	0	0	0	0	0	0	0	0	0	0	0	0	0	0	0	0	0	0	0	0	0	0	0
LOC_Os03g25900	0	0	0	0	0	0	0	0	0	0	0	0	0	0	0	0	0	0	0	0	0	0	0	0
LOC_Os01g18050	13203	12358	17851	21281	11296	11739	7848	12971	8701	9674	9674	8269	5176	4578	4188	4686	12150	5847	6696	5367	4072	4988	7334	6442
LOC_Os07g05830	0	0	0	0	0	1	0	0	0	0	0	0	15	20	5	2	0	5	3	10	1	31	7	12
LOC_Os01g64420	0	0	0	0	0	0	0	0	0	0	0	0	0	0	0	0	0	0	0	0	0	0	0	0
LOC_Os12g13445	0	0	2	0	0	0	0	0	0	0	0	0	0	0	0	0	0	0	1	0	1	0	0	0
LOC_Os10g28640	553	457	334	319	352	467	343	542	496	456	561	513	356	355	346	322	370	407	490	435	320	390	358	383
LOC_Os01g71530	0	0	0	0	0	0	0	0	0	0	0	0	0	0	0	0	0	0	0	0	0	0	0	0
LOC_Os12g13440	1027	971	937	958	657	672	1155	1739	1587	780	2007	991	1044	938	1132	1459	1197	1152	1021	1357	668	795	827	939
LOC_Os03g39110	38	5	7	8	23	27	19	11	20	23	27	17	30	35	27	40	27	26	42	40	17	23	19	24
LOC_Os07g48690	138	109	172	177	121	164	222	297	230	119	283	183	112	71	240	235	311	248	199	190	166	132	173	151
LOC_Os06g23710	0	0	0	0	0	0	0	0	0	0	0	0	0	0	0	0	0	0	0	0	0	0	0	0
LOC_Os02g21570	8	1	3	1	3	1	3	4	12	3	3	2	5	1	6	4	7	4	8	4	1	3	2	0
LOC_Os07g32460	683	518	512	456	414	425	552	723	661	456	748	566	384	382	410	407	443	387	471	508	343	387	360	402
LOC_Os10g05180	7	6	4	4	3	3	3	4	9	10	8	7	0	10	6	8	4	8	3	8	5	3	4	3
LOC_Os03g05400	0	0	0	0	0	1	0	0	0	1	0	0	0	0	0	1	0	0	0	0	0	0	0	0
LOC_Os07g25160	0	0	0	0	0	0	0	0	0	0	0	0	0	0	0	0	0	0	0	0	0	0	0	0
LOC_Os01g29890	0	0	0	0	0	0	0	0	0	0	0	0	0	0	0	0	0	0	0	0	0	0	0	0
LOC_Os03g25910	0	0	0	0	0	0	0	0	0	0	0	0	1	0	0	0	0	0	0	0	0	0	0	0
LOC_Os11g23050	0	0	0	0	0	0	0	0	0	0	0	0	0	0	0	0	0	0	0	0	0	0	0	0
LOC_Os10g28650	0	0	0	0	0	0	0	0	0	0	0	0	0	0	0	0	0	0	0	0	1	0	0	0
LOC_Os06g04399	693	479	624	740	396	555	715	884	776	540	1014	801	757	799	552	700	866	711	649	626	535	549	703	700
LOC_Os01g64410	73	46	70	92	56	64	30	68	49	55	19	26	30	16	19	37	83	33	44	19	13	15	34	41
LOC_Os01g18060	216	210	166	132	138	183	194	264	294	197	286	189	162	135	140	159	228	161	199	205	124	104	116	146
LOC_Os07g05820	396	214	286	256	360	559	557	720	333	522	310	319	334	374	110	104	386	260	455	323	530	628	559	475
LOC_Os01g71520	0	0	0	0	0	0	0	0	0	0	0	0	0	0	0	0	1	0	0	0	0	0	0	0
LOC_Os06g04390	938	821	834	842	728	763	757	1241	844	984	1010	708	977	898	710	11115	677	695	727	716	664	812	938	916
LOC_Os12g13430	0	0	0	0	0	0	0	0	0	0	0	0	0	0	0	0	0	0	0	0	0	0	0	0
LOC_Os03g39100	4	3	6	2	6	3	6	2	6	2	7	3	0	7	4	2	3	0	1	1	4	7	0	2
LOC_Os01g18070	4950	3492	3089	2569	3314	4257	3487	4247	3461	4837	5316	3326	4823	5586	5290	6058	4596	5547	5506	6169	4381	5208	4017	4715
LOC_Os11g15100	0	0	0	0	0	0	0	0	0	0	0	0	0	0	0	0	0	0	0	0	0	0	0	0
LOC_Os02g21560	0	0	0	0	0	2	0	0	0	0	0	0	0	0	0	1	0	0	0	0	0	0	0	0
LOC_Os07g32450	863	592	715	645	628	810	725	865	666	735	586	595	638	555	570	606	788	789	720	712	608	628	673	708
LOC_Os03g05410	0	0	0	0	1	0	0	1	0	0	0	1	0	0	0	0	0	0	0	0	0	0	0	0
LOC_Os07g25170	0	0	0	0	0	0	0	0	0	0	0	0	0	0	0	0	0	0	0	0	0	0	0	0
LOC_Os01g29880	0	0	0	0	0	0	0	0	0	0	0	0	0	0	0	0	0	0	0	0	0	0	0	0
LOC_Os10g05190	14	15	8	15	14	22	11	29	13	15	26	9	13	10	4	7	21	13	14	17	11	4	15	12
LOC_Os10g28665	376	317	294	250	231	261	381	545	515	291	678	399	299	265	293	319	329	370	290	414	246	262	259	288
LOC_Os11g23080	4	3	3	2	1	2	0	4	3	2	2	0	0	6	12	6	5	5	1	5	1	1	0	1
LOC_Os03g25920	1019	484	188	148	868	1513	930	1460	674	1001	638	590	1954	1457	1396	1274	1921	1606	1174	1259	1616	1171	1938	1849
LOC_Os01g71510	0	0	0	0	0	0	0	0	0	0	0	0	0	0	0	0	0	0	0	0	0	0	0	0
LOC_Os10g28660	103	47	18	28	65	65	77	37	66	61	147	74	77	93	139	127	83	110	96	128	55	70	40	42
LOC_Os07g05850	7	0	4	4	3	6	9	3	10	4	13	5	5	2	5	11	4	8	8	7	2	6	10	6
LOC_Os01g64440	0	0	0	0	0	2	0	0	0	0	0	0	1	2	0	0	2	0	1	2	3	1	0	1
LOC_Os06g23730	0	0	0	0	0	0	0	0	0	0	0	0	0	0	0	0	0	0	0	0	0	0	0	0
LOC_Os01g18080	563	376	676	893	525	502	503	879	615	454	509	346	319	170	329	303	375	346	305	402	371	380	462	371
LOC_Os11g19590	0	0	0	0	0	0	0	0	0	0	0	0	0	0	0	0	0	0	0	0	0	0	0	0
LOC_Os04g42000	1096	643	709	676	811	938	605	614	570	899	911	605	812	1030	875	957	820	752	969	998	751	934	767	814
LOC_Os12g13460	588	511	500	534	422	377	460	621	546	407	639	434	323	335	401	374	450	314	422	469	272	299	273	275
LOC_Os07g32440	1	0	0	1	0	1	1	1	2	0	0	0	1	0	0	0	3	0	1	1	1	0	0	1
LOC_Os01g29870	50	20	28	23	31	59	70	89	39	76	67	36	127	96	42	48	119	126	119	104	152	98	96	124
LOC_Os02g21590	0	0	0	0	0	0	0	0	0	0	0	0	0	0	0	0	0	0	0	0	0	0	0	0
LOC_Os07g25140	0	0	0	0	0	0	0	0	0	0	0	0	0	0	0	0	0	0	0	0	0	0	0	0
LOC_Os11g23070	0	0	0	0	0	0	0	1	0	0	0	0	0	0	0	0	0	0	1	0	0	0	0	0
LOC_Os03g25930	430	156	107	95	273	365	237	190	225	384	313	230	459	492	546	567	274	348	468	441	262	364	213	319
LOC_Os03g39129	582	425	455	338	552	575	638	722	667	562	905	565	813	862	811	877	694	791	660	896	513	694	490	587
LOC_Os01g64430	138	171	216	263	116	83	101	148	157	96	162	115	24	13	40	26	53	19	51	35	22	42	56	88
LOC_Os01g49580	5	8	3	0	1	6	5	0	0	3	0	1	1	8	4	4	4	3	2	4	8	3	3	5
LOC_Os07g05840	21	28	19	23	18	28	24	49	43	23	48	27	56	19	23	27	23	11	21	17	23	26	34	17
LOC_Os06g23720	0	0	0	0	0	0	0	0	0	0	0	0	0	0	0	0	0	0	0	0	0	0	0	0
LOC_Os01g18090	1	1	1	1	0	0	0	3	0	1	0	0	1	0	1	3	2	0	3	1	3	1	0	3
LOC_Os01g29860	0	0	0	0	0	0	0	0	0	0	0	0	0	0	1	0	0	0	0	0	2	0	2	0
LOC_Os12g13450	5	0	2	0	0	0	0	3	1	1	1	0	0	0	3	0	0	0	3	2	1	0	0	0
LOC_Os07g32430	1504	1297	1605	1516	1350	1315	1643	2308	1732	1295	2021	1509	1319	1142	1301	1418	1989	1689	1573	1644	1272	1344	1532	1437
LOC_Os02g21580	34	17	20	18	33	55	37	25	32	33	14	23	18	17	26	24	37	31	37	39	14	34	30	16
LOC_Os07g25150	93	56	54	56	61	77	88	91	86	58	137	97	94	68	66	56	93	81	89	82	67	71	102	65
LOC_Os11g23020	0	0	0	0	0	0	0	0	0	0	0	0	0	0	0	0	0	0	0	0	1	0	0	0
LOC_Os08g22690	61	48	8	6	49	66	44	15	44	68	71	45	68	83	117	75	60	66	78	97	31	53	35	33
LOC_Os12g25910	0	0	0	0	0	0	0	0	0	0	0	0	0	0	0	0	0	0	0	0	0	0	0	1
LOC_Os03g46010	0	0	0	0	0	0	0	0	0	0	0	0	0	1	1	0	0	0	0	0	0	0	0	0
LOC_Os03g25940	2851	2213	2185	2028	1879	1929	1976	2226	2147	2092	3114	2142	2523	2598	2503	2721	2195	2226	2284	2476	1684	2032	1853	1956
LOC_Os03g25945	0	0	0	0	0	0	0	1	1	1	0	0	0	0	0	0	0	1	0	0	0	0	0	0
LOC_Os03g13510	0	0	0	0	0	0	0	0	0	0	0	0	0	0	0	0	0	0	0	0	0	0	0	0
LOC_Os01g34910	0	0	0	0	0	0	0	0	0	0	0	0	0	0	0	0	0	0	0	0	0	0	0	0
LOC_Os10g28600	210	126	211	194	170	204	192	258	180	120	197	117	102	72	162	179	284	291	185	197	103	101	111	114
LOC_Os03g05440	4	1	9	5	7	9	3	12	1	0	4	0	5	1	10	1	9	8	10	6	6	2	3	9
LOC_Os03g39150	12	17	35	10	33	5	9	11	10	12	28	6	1	2	2	1	0	0	3	1	2	0	4	8
LOC_Os01g25530	1092	929	1132	1134	782	884	1243	1736	1510	793	1689	1229	1006	756	639	610	1075	955	970	905	913	832	1102	1015
LOC_Os07g25120	0	0	0	0	0	0	0	0	1	0	0	0	0	0	0	0	0	0	0	0	0	0	0	0
LOC_Os12g13480	0	0	0	0	0	0	0	0	0	0	0	0	0	0	0	0	0	0	0	0	0	0	0	0
LOC_Os04g22320	0	0	0	0	0	0	0	0	0	0	0	0	0	0	0	0	0	0	0	0	0	0	0	0
LOC_Os11g19570	0	0	0	0	0	0	0	0	0	0	0	0	0	0	0	0	0	0	0	0	0	0	0	0
LOC_Os04g42020	381	217	335	389	111	145	68	140	78	147	114	75	327	260	123	245	126	79	82	67	80	83	285	315
LOC_Os12g39120	163	106	189	197	166	198	179	281	148	161	191	132	189	181	150	197	339	343	267	289	259	219	320	253
LOC_Os11g23010	0	1	0	0	0	0	0	0	0	1	3	1	0	0	1	1	1	2	1	3	0	0	0	1
LOC_Os03g25950	0	0	0	0	0	0	0	0	0	0	0	0	0	0	0	0	0	0	0	0	0	0	0	0
LOC_Os01g34920	17589	12794	15130	12200	10425	8789	10865	6022	11779	8658	13665	13040	3744	3698	4927	4160	5850	2222	5366	4296	1840	3000	3675	3846
LOC_Os12g25920	0	0	0	0	0	0	0	0	0	0	0	0	0	0	0	0	0	0	0	0	0	0	0	0
LOC_Os03g13500	0	0	0	0	0	0	0	0	0	0	0	0	0	0	0	0	0	0	0	0	0	0	0	0
LOC_Os10g28610	3268	3312	3339	3094	1905	2197	3306	5674	4292	2126	4223	2702	3123	2284	1910	2553	4499	3974	3388	3713	2293	2181	3529	2954
LOC_Os01g25520	1	1	0	2	1	2	2	2	1	2	0	2	1	0	1	0	1	2	1	0	1	0	0	0
LOC_Os07g25130	0	0	0	0	0	0	0	0	1	0	0	0	0	1	0	0	0	1	0	0	0	0	1	0
LOC_Os03g05450	155	87	22	21	107	154	75	53	91	178	186	90	196	222	217	241	97	148	196	231	135	143	91	131
LOC_Os04g42010	1645	976	1060	919	1276	1331	1186	1195	950	1298	1334	1201	797	882	882	973	1028	867	1249	1274	848	1043	885	967
LOC_Os12g13470	0	0	0	0	0	0	0	0	0	0	0	0	0	0	0	0	0	0	0	0	0	0	0	0
LOC_Os11g19580	0	0	0	0	0	0	0	0	0	0	0	0	0	0	0	0	0	0	0	0	0	0	0	0
LOC_Os02g56090	87	57	53	74	78	79	63	130	81	65	63	79	43	54	50	51	65	82	105	55	53	66	52	67
LOC_Os12g39110	660	326	624	484	804	1182	899	1175	470	860	687	369	574	489	258	280	874	898	751	857	1070	845	797	834
LOC_Os04g42040	23	16	17	26	14	19	19	23	12	14	23	12	20	7	28	63	27	27	27	15	9	10	17	23
LOC_Os07g05810	2035	1634	1823	1677	1448	1621	2105	2969	2174	1862	2677	1738	1471	1313	1062	1264	1757	1718	1818	1524	1670	1640	1929	1852
LOC_Os01g64400	0	0	0	0	0	0	0	0	0	0	0	0	0	0	0	0	0	0	0	0	0	0	0	0
LOC_Os07g25100	0	0	0	0	0	0	0	0	0	0	0	0	0	0	0	0	0	0	0	0	0	0	0	0
LOC_Os10g28620	0	0	0	0	0	0	0	0	0	0	0	0	0	0	0	0	0	0	0	0	0	0	0	0
LOC_Os11g23040	0	0	0	0	0	0	0	0	0	0	0	0	0	0	0	0	0	0	0	0	0	0	0	0
LOC_Os05g31780	475	339	350	407	281	363	349	536	402	335	617	403	284	268	255	303	389	350	340	348	316	337	394	376
LOC_Os05g31785	38	10	38	45	29	59	21	42	22	49	34	14	93	89	36	69	48	51	48	54	41	72	69	109
LOC_Os03g25960	568	422	537	544	529	556	455	648	400	501	417	319	269	259	205	190	491	339	404	329	373	338	318	336
LOC_Os04g22300	70	30	25	24	55	84	29	38	14	65	30	23	43	46	40	39	46	38	59	58	36	50	30	41
LOC_Os03g05420	834	738	826	709	714	731	923	1141	1029	798	1146	918	654	605	792	587	825	772	832	883	571	675	601	608
LOC_Os03g39170	1	1	3	2	0	1	0	0	0	1	2	0	4	1	0	4	1	3	0	1	0	3	5	0
LOC_Os01g25510	1	0	2	4	0	2	0	2	0	2	3	1	0	0	1	0	3	0	2	0	3	1	3	1
LOC_Os07g32480	385	221	225	191	283	382	272	351	227	354	340	292	306	284	162	221	416	367	459	335	571	382	408	431
LOC_Os12g39100	97	37	44	46	97	147	106	168	100	100	94	79	66	45	71	71	182	137	142	93	82	71	75	79
LOC_Os03g52794	1380	1342	1818	1524	1539	1705	2174	2961	2991	1430	3142	1897	1532	1120	1891	1977	3005	2640	2073	2201	1289	1281	1931	1749
LOC_Os11g19550	0	0	0	0	1	0	0	0	0	0	0	0	0	0	0	0	0	0	0	0	0	0	0	0
LOC_Os04g42030	169	152	161	144	138	157	128	162	139	134	167	135	110	111	106	129	184	166	132	140	101	117	93	106
LOC_Os07g05800	0	0	0	0	1	0	4	4	0	3	0	1	0	0	0	0	1	0	0	0	1	1	1	0
LOC_Os11g23030	15	4	7	1	9	6	6	1	1	8	10	6	5	3	4	4	3	2	12	3	1	7	0	1
LOC_Os01g34900	18	1	8	8	7	10	8	7	5	8	7	4	3	5	3	4	19	9	15	4	8	8	5	13
LOC_Os07g25110	0	0	0	3	0	0	0	0	0	0	0	0	0	0	0	0	0	1	0	1	0	0	0	0
LOC_Os10g28630	98	101	136	115	80	66	68	81	99	63	93	74	35	30	44	32	74	40	114	49	55	59	21	39
LOC_Os12g13490	0	0	0	0	0	0	0	0	0	0	0	0	0	0	0	0	0	0	0	0	0	0	0	0
LOC_Os03g25970	1418	1187	1371	1363	1080	1191	1449	2046	1662	1052	1856	1390	1162	983	820	878	1234	1046	1316	1408	1218	1311	1293	1271
LOC_Os03g39160	179	141	98	68	123	118	167	165	203	136	288	158	127	126	162	201	180	142	162	250	81	98	91	109
LOC_Os01g25500	77	50	168	109	116	126	69	94	69	84	57	33	32	21	16	8	42	22	40	30	22	43	41	40
LOC_Os07g32470	0	0	0	0	0	0	0	0	0	0	0	0	0	0	0	0	0	0	0	0	0	0	0	0
LOC_Os03g05430	80	44	36	43	65	78	52	47	58	57	72	54	55	83	49	39	43	58	67	49	27	52	52	30
LOC_Os11g19560	0	0	0	0	0	0	0	0	0	0	0	0	0	0	0	0	0	0	0	0	0	0	0	0
LOC_Os02g46040	0	0	0	0	0	0	0	0	0	0	0	0	0	0	0	0	1	0	0	0	0	0	0	0
LOC_Os11g02830	1312	1076	1435	1319	974	1056	1085	1521	1008	885	1321	982	1128	967	846	909	1506	1243	1092	1172	1109	989	1122	1129
LOC_Os06g43730	1	0	0	0	0	0	0	0	0	0	0	2	0	0	0	0	0	0	0	0	0	0	0	0
LOC_Os11g19530	1	0	3	1	0	1	1	0	0	0	2	4	0	2	2	0	0	1	0	3	4	1	0	0
LOC_Os03g09960	0	0	0	0	0	0	0	0	0	0	0	0	0	0	0	0	0	0	0	0	0	0	0	0
LOC_Os04g44880	1	2	9	4	3	0	1	0	2	6	1	0	4	1	2	0	6	0	13	3	0	4	1	0
LOC_Os06g35300	1	0	0	0	1	2	1	0	0	0	2	0	89	133	60	74	14	83	19	41	33	35	25	24
LOC_Os09g01220	0	1	0	0	0	0	0	0	0	0	0	0	0	0	0	0	0	0	0	0	0	0	1	0
LOC_Os10g35240	162	99	149	117	142	182	185	167	146	172	159	161	214	234	150	162	150	170	172	211	182	244	118	164
LOC_Os12g25950	0	0	0	0	0	0	0	0	0	0	0	0	0	0	0	0	0	0	0	0	0	0	0	0
LOC_Os03g39190	0	0	0	0	0	0	0	0	0	0	0	0	0	0	0	0	0	0	0	0	0	0	0	0
LOC_Os05g31760	54	51	122	130	60	71	62	91	72	63	50	38	39	36	33	55	79	63	74	63	46	83	68	50
LOC_Os04g22360	491	281	286	203	318	427	425	318	462	395	697	394	465	546	738	854	459	485	465	572	290	424	269	360
LOC_Os12g25959	0	0	0	0	0	0	0	0	0	0	0	0	0	0	0	0	0	0	0	0	0	0	0	0
LOC_Os03g46052	0	0	0	0	0	0	0	0	0	0	0	0	0	0	0	0	0	0	0	0	0	0	0	0
LOC_Os12g41460	15	16	10	10	16	14	10	21	11	20	14	12	8	3	10	10	18	7	17	8	12	9	16	12
LOC_Os11g31870	0	0	0	0	0	0	0	0	0	0	0	0	0	0	0	0	0	0	0	0	0	0	0	0
LOC_Os06g23790	188	116	113	121	139	200	134	154	108	153	169	154	234	318	239	245	193	245	224	289	211	280	209	221
LOC_Os06g23780	2	2	0	2	4	0	0	0	1	0	1	0	2	2	0	0	1	3	1	2	2	2	4	2
LOC_Os02g46030	279	209	289	263	334	429	276	399	285	417	443	346	537	610	354	511	473	551	456	544	675	778	970	976
LOC_Os11g19540	0	0	0	0	0	0	0	0	0	0	0	0	0	0	0	0	0	0	0	0	0	0	0	0
LOC_Os06g35310	0	0	0	0	0	0	0	0	0	0	0	0	0	0	0	0	0	0	0	0	0	0	0	0
LOC_Os04g44870	1350	1272	1404	1320	922	1019	1019	1581	1260	1084	1597	926	944	772	1188	1565	876	702	1004	906	1035	755	1156	1122
LOC_Os03g09970	9	6	57	32	6	6	7	10	8	14	12	16	6	7	11	10	5	5	4	11	3	6	4	6
LOC_Os10g35230	112	73	107	97	111	120	88	148	82	100	110	71	69	42	45	43	88	78	118	97	77	86	89	91
LOC_Os01g49529	2011	1892	2863	3017	1964	2367	1588	2748	1921	1590	1666	1326	981	854	640	748	2014	1276	1415	1123	1088	983	1669	1314
LOC_Os06g16900	0	0	0	0	0	0	0	0	0	0	0	0	0	0	0	0	0	0	0	0	0	0	0	0
LOC_Os06g43720	2	0	0	4	1	0	0	4	1	2	0	0	0	1	6	3	2	0	0	5	0	1	3	3
LOC_Os09g01230	0	0	0	0	2	3	0	0	0	0	0	0	0	0	0	0	0	0	0	0	0	2	0	0
LOC_Os04g22350	0	0	0	0	0	0	0	0	0	0	0	0	0	0	0	0	0	0	0	0	0	0	0	0
LOC_Os12g41450	117	69	49	49	93	70	62	92	75	71	64	70	34	15	26	16	87	34	59	37	66	52	53	93
LOC_Os12g25968	0	0	0	0	0	0	0	0	0	0	0	0	0	0	0	0	0	0	0	0	0	0	0	0
LOC_Os05g31770	856	683	735	667	822	777	547	738	478	699	601	539	527	412	417	493	597	507	637	587	559	580	604	680
LOC_Os03g46060	17	16	118	84	47	70	16	28	7	28	23	1	78	45	36	31	42	50	102	114	125	129	239	142
LOC_Os01g29804	20	13	57	43	20	24	43	32	29	18	27	19	21	18	16	11	30	15	23	10	29	24	22	23
LOC_Os11g31880	162	134	155	130	123	105	169	212	202	150	236	114	117	149	154	193	191	160	203	211	118	101	116	126
LOC_Os04g42050	131	129	162	147	64	72	57	105	53	81	87	59	107	31	16	8	34	32	89	74	107	72	120	84
LOC_Os11g02820	182	123	185	188	140	228	149	285	107	187	142	106	213	146	180	388	300	221	198	243	198	180	243	187
LOC_Os10g35220	2122	1664	1916	1649	1326	1601	2114	2712	2497	1573	2888	2120	1774	1618	1898	2200	2018	1818	1687	2036	1418	1564	1810	1748
LOC_Os03g09940	2794	2119	448	367	1505	1909	2127	3270	3220	1414	2987	2328	1280	1009	959	1018	1521	828	1105	909	902	842	1616	1495
LOC_Os06g16919	0	0	0	0	0	0	0	0	0	0	0	0	0	0	0	0	0	0	0	0	0	0	0	0
LOC_Os12g02400	0	2	1	2	3	4	2	4	1	0	4	1	3	4	2	1	17	12	5	2	7	6	5	8
LOC_Os02g46020	0	0	0	0	0	0	0	0	0	0	0	0	0	0	0	0	0	0	0	0	0	0	0	0
LOC_Os09g01240	0	0	1	0	0	0	1	0	0	0	1	1	0	0	2	0	1	0	0	1	0	2	0	1
LOC_Os06g43710	2150	1888	1391	1217	1323	1454	1871	2766	2309	1839	3528	1943	1669	1619	1410	1701	1503	1656	1883	1979	1528	1619	1550	1692
LOC_Os11g19510	0	0	0	0	0	0	0	0	0	0	0	0	0	0	0	0	0	0	0	0	0	0	0	0
LOC_Os12g41480	0	0	0	1	1	1	0	0	0	0	0	0	0	0	2	1	0	0	0	0	0	0	0	1
LOC_Os06g08700	0	0	0	0	0	0	0	0	0	0	0	0	0	0	0	0	0	0	0	0	0	0	0	0
LOC_Os03g46030	0	0	0	0	0	0	0	0	0	0	0	0	0	0	0	0	0	0	0	0	0	0	0	0
LOC_Os05g31740	3	0	2	0	0	2	0	0	1	1	0	0	2	4	0	2	2	0	0	2	3	0	1	2
LOC_Os04g22340	1	0	0	0	0	1	0	0	0	0	0	0	0	0	0	0	0	0	0	1	0	0	0	0
LOC_Os01g49510	592	576	574	536	336	400	669	971	754	488	847	509	336	210	283	390	498	420	491	476	343	297	432	390
LOC_Os11g02810	1	1	1	2	0	0	2	3	0	0	0	0	2	0	0	0	0	0	0	1	2	2	1	0
LOC_Os05g31744	88	24	42	30	89	166	31	42	24	107	48	35	119	134	123	143	89	111	152	222	148	199	65	132
LOC_Os11g31890	1151	1007	1242	1124	939	1124	1486	2216	1975	1076	2192	1409	1085	836	1152	1423	2060	1816	1489	1606	964	944	1299	1193
LOC_Os11g23000	0	0	0	0	0	0	0	0	0	0	0	0	0	0	0	0	0	0	0	0	0	0	0	0
LOC_Os04g42080	0	0	0	0	0	0	0	0	0	0	0	0	0	0	0	0	0	0	0	0	0	0	0	0
LOC_Os03g09950	0	0	0	0	0	0	0	0	0	0	0	0	0	0	0	0	0	0	0	0	0	0	0	0
LOC_Os10g35210	227	131	166	191	167	220	254	323	305	146	336	218	192	168	220	123	226	236	193	217	163	174	185	151
LOC_Os11g19520	30	1	7	6	0	15	11	6	8	7	21	6	12	16	19	13	4	3	4	10	2	5	5	14
LOC_Os12g02410	0	0	0	0	0	0	0	0	0	0	0	0	0	0	0	0	0	0	0	0	0	0	0	0
LOC_Os02g46010	0	0	0	0	0	0	0	0	0	0	0	0	0	0	0	0	0	0	0	0	0	0	0	0
LOC_Os06g43700	752	548	466	497	700	953	737	679	648	858	1013	622	1679	2378	1612	2245	1007	1413	1411	1985	1096	1848	870	1201
LOC_Os09g01250	0	3	1	1	0	9	0	13	0	8	0	0	0	2	0	1	0	0	3	13	13	1	0	25
LOC_Os12g25940	0	0	0	0	0	0	0	0	0	0	0	0	0	0	0	0	0	0	0	0	0	0	0	0
LOC_Os04g22330	0	0	0	0	0	3	0	0	0	2	1	0	1	2	2	0	2	1	0	2	2	1	0	0
LOC_Os12g41470	0	0	0	2	0	0	1	0	0	0	0	0	0	1	0	0	2	1	0	0	0	0	0	0
LOC_Os03g46040	427	324	312	264	290	319	322	427	526	332	555	339	173	136	184	172	188	201	267	210	180	212	191	212
LOC_Os01g49500	0	0	0	0	0	0	0	0	0	0	0	0	0	0	0	0	0	0	0	0	0	0	0	0
LOC_Os05g31750	32	20	115	86	58	74	36	73	19	42	5	12	24	57	32	33	75	51	43	43	58	35	62	47
LOC_Os11g02800	343	218	209	184	191	249	225	312	190	285	284	234	245	231	95	145	218	176	189	199	181	225	209	178
LOC_Os01g18000	3	1	0	0	1	2	0	0	1	3	0	3	18	10	21	3	3	3	18	15	0	15	5	0
LOC_Os04g44890	390	349	294	236	275	331	360	548	399	336	521	367	297	271	249	318	395	367	428	452	335	351	349	351
LOC_Os12g25990	0	0	0	0	1	0	0	0	0	0	0	0	0	0	0	0	0	0	0	0	0	0	0	0
LOC_Os06g08720	1918	1771	1790	1642	1369	1395	1757	3337	2191	1858	2543	1732	1167	879	793	855	1767	1774	1861	1871	1722	1498	2145	1840
LOC_Os09g01260	0	0	0	0	0	0	0	0	0	0	0	0	0	0	0	0	0	0	0	0	0	0	0	0
LOC_Os01g29850	0	0	0	0	0	0	0	0	0	0	0	0	0	0	0	0	0	0	0	1	0	0	0	0
LOC_Os06g23750	0	0	0	0	0	0	0	0	0	0	0	0	1	0	0	0	0	0	0	0	0	3	0	0
LOC_Os05g26470	0	0	0	0	0	0	0	0	0	0	0	0	0	0	0	0	0	0	0	0	0	0	0	0
LOC_Os11g31830	0	0	0	0	0	0	0	0	0	0	0	0	0	0	0	0	0	0	0	0	1	4	2	2
LOC_Os02g46000	0	0	2	0	0	0	0	0	0	0	0	0	0	0	0	0	0	0	0	0	0	0	0	0
LOC_Os10g35200	507	354	434	496	339	320	453	667	515	333	585	414	352	243	251	317	508	379	350	376	335	303	432	418
LOC_Os01g49570	0	0	0	0	0	0	0	0	0	0	0	0	0	0	0	0	0	0	0	0	0	0	0	0
LOC_Os03g46090	96	104	82	117	91	105	145	138	176	93	122	117	53	26	79	50	117	80	103	88	81	81	70	66
LOC_Os10g28680	144	147	202	300	86	94	138	244	149	128	192	73	48	32	15	12	127	85	113	101	31	29	79	61
LOC_Os05g31720	191	93	59	58	153	213	201	113	222	208	331	161	304	392	441	431	172	287	383	444	149	323	124	171
LOC_Os01g18010	0	0	0	0	0	0	0	0	0	0	0	0	0	0	0	0	0	0	0	0	0	0	0	0
LOC_Os11g19500	0	0	1	0	0	0	0	0	0	0	0	0	0	0	0	0	0	0	0	0	0	0	0	0
LOC_Os01g29840	0	0	0	0	0	0	1	0	0	0	0	0	0	0	0	0	0	0	0	0	0	0	0	0
LOC_Os05g26480	0	0	0	0	0	0	0	0	0	0	0	0	0	0	0	0	0	0	0	0	0	0	0	0
LOC_Os06g23740	4	4	0	0	3	1	0	0	2	0	2	2	2	2	4	3	0	0	0	1	0	0	3	1
LOC_Os11g31840	2	1	6	5	2	0	10	6	9	1	11	3	1	2	7	10	5	3	5	5	3	4	3	1
LOC_Os04g42090	9138	6971	7434	6849	6902	8577	6225	6881	5648	8563	8338	6230	11700	12204	8823	9778	8029	8321	8153	9346	6950	8303	9335	9321
LOC_Os01g49560	4	11	10	15	5	8	4	10	6	4	6	4	1	1	3	1	7	6	4	5	6	7	13	12
LOC_Os04g42095	4959	3852	3995	3453	3407	4321	3426	3853	3216	4868	5089	3610	5929	5681	5253	5683	4487	4658	4571	5138	3448	4153	5125	5088
LOC_Os01g18020	0	0	0	0	0	0	0	0	0	0	0	0	0	0	0	0	0	0	0	0	0	0	0	0
LOC_Os10g28690	5	6	7	15	6	4	6	1	1	10	3	2	2	3	1	0	8	3	4	4	5	2	6	11
LOC_Os05g31730	0	0	0	2	0	0	0	0	0	0	0	0	0	0	0	0	0	0	0	0	0	0	0	0
LOC_Os12g41490	0	8	20	8	2	13	6	13	8	9	7	5	4	5	2	1	6	9	9	13	12	16	17	14
LOC_Os09g01270	0	0	0	0	0	0	0	0	0	0	0	0	0	0	0	0	0	0	0	0	0	0	0	0
LOC_Os04g22390	170	156	164	156	104	138	131	241	202	131	248	151	100	64	58	93	186	101	125	116	108	84	106	109
LOC_Os06g08710	5	1	8	6	7	11	11	8	14	1	4	4	18	6	20	7	7	11	10	7	6	12	10	9
LOC_Os07g25180	0	0	0	0	0	0	0	0	0	0	2	0	0	0	0	0	0	0	0	0	0	0	0	0
LOC_Os06g08740	2664	1748	1761	1602	1534	1647	2514	3119	3048	1709	3585	2423	2032	1746	2092	2887	2880	2492	2118	2176	1602	1338	1953	1989
LOC_Os03g09980	6	4	5	5	2	15	5	6	0	7	4	2	10	4	1	2	5	5	0	5	2	4	5	2
LOC_Os06g23775	40	25	18	12	32	58	27	38	17	39	16	15	67	69	28	53	41	41	44	54	48	32	61	58
LOC_Os11g31850	0	0	0	0	0	0	0	0	0	0	0	0	0	0	0	0	0	0	0	0	0	0	0	0
LOC_Os05g26490	0	0	0	0	0	0	0	0	0	0	0	0	0	0	0	0	0	0	0	0	0	0	0	0
LOC_Os01g29830	264	216	291	279	248	326	340	388	469	384	564	367	302	433	341	489	307	362	328	347	265	292	227	262
LOC_Os06g23770	127	99	93	100	76	85	83	170	115	154	132	76	153	160	177	173	89	120	139	187	93	123	82	118
LOC_Os05g31700	0	0	0	0	0	0	0	0	0	0	0	0	0	1	0	0	0	0	0	1	0	0	0	0
LOC_Os01g18030	0	0	0	0	0	0	0	0	0	0	0	0	0	0	0	0	0	0	0	0	0	0	0	0
LOC_Os03g46070	7	1	14	8	0	8	12	12	5	12	12	3	115	126	84	59	71	96	79	132	104	121	176	110
LOC_Os04g22380	20	31	33	41	26	27	24	52	43	25	62	31	32	26	26	28	39	30	49	37	43	42	43	46
LOC_Os01g49550	0	0	0	0	0	0	0	0	0	0	0	0	0	0	1	0	0	0	0	0	0	0	0	0
LOC_Os08g44590	2	1	6	3	6	6	14	22	4	4	2	0	10	10	1	10	8	12	3	17	7	21	6	4
LOC_Os09g01280	1	4	0	3	3	4	0	0	0	2	0	0	1	0	2	0	0	0	0	1	1	1	1	2
LOC_Os07g25190	1	0	0	1	0	0	1	0	0	0	4	0	0	0	6	0	1	0	2	0	1	0	0	0
LOC_Os03g09990	90	81	88	78	69	55	134	175	101	82	143	122	107	71	67	55	70	79	94	77	80	86	103	84
LOC_Os06g08730	695	685	718	726	583	458	609	1037	972	552	974	626	406	339	403	481	656	475	589	540	375	354	554	491
LOC_Os12g25980	0	0	0	0	0	0	0	0	0	0	0	0	0	0	0	0	0	0	0	0	0	0	0	0
LOC_Os11g31860	0	0	0	0	0	0	0	0	1	0	0	0	0	0	0	0	0	0	0	0	0	0	0	0
LOC_Os01g29820	314	236	333	381	195	224	300	439	383	236	436	293	240	203	115	100	271	199	264	246	234	165	234	266
LOC_Os06g23760	0	0	0	0	0	0	0	0	0	0	0	0	0	0	0	0	0	0	0	0	0	0	0	0
LOC_Os05g31710	0	0	0	0	0	0	0	0	0	0	0	0	0	0	0	0	0	0	0	0	0	0	0	0
LOC_Os03g46080	0	1	0	0	1	1	0	0	0	1	2	1	2	2	2	1	3	3	2	3	1	0	1	2
LOC_Os01g18040	0	1	2	0	0	0	0	0	0	0	0	0	0	0	0	0	0	0	0	0	0	0	0	0
LOC_Os09g01290	590	475	457	474	406	466	508	604	524	484	672	503	385	413	441	422	461	450	521	467	350	429	441	470
LOC_Os04g22370	0	0	0	0	0	0	0	0	0	0	0	0	0	0	0	0	0	0	0	0	0	0	0	0
LOC_Os08g22700	0	0	0	0	0	0	0	0	0	0	0	0	0	0	0	0	0	0	0	0	0	0	0	0
LOC_Os06g16980	764	511	444	413	635	625	634	573	703	571	921	698	624	622	779	667	679	635	671	828	390	529	377	434
LOC_Os02g38920	19997	11378	7524	5984	13459	19354	11702	8259	10575	14787	17074	14497	17431	19247	19923	23219	13991	16395	17688	20562	11084	17296	12086	15772
LOC_Os05g31810	0	0	0	0	0	0	0	0	0	0	0	0	0	0	0	0	0	0	0	0	0	0	0	0
LOC_Os06g35390	0	0	0	0	0	0	0	0	0	0	0	0	0	0	0	0	0	0	0	0	0	0	0	0
LOC_Os05g26564	0	0	0	0	0	0	0	0	0	0	0	0	0	0	0	0	0	0	0	0	0	0	0	0
LOC_Os12g02470	0	0	1	0	0	1	0	1	0	1	0	1	5	6	0	9	6	3	11	10	12	19	8	25
LOC_Os05g26560	0	0	0	0	0	0	0	0	0	0	0	0	0	0	0	0	0	0	0	0	0	0	0	0
LOC_Os06g43680	721	656	583	547	443	479	752	1016	935	592	1140	765	512	423	417	373	656	629	668	640	517	482	626	582
LOC_Os01g13850	0	6	0	1	4	0	0	0	0	0	0	0	1	0	0	0	0	0	0	0	0	0	0	0
LOC_Os11g31920	0	0	0	0	0	0	0	0	0	0	0	0	0	0	0	0	0	0	0	0	0	0	0	0
LOC_Os03g17040	0	0	0	0	0	0	0	0	0	0	0	0	0	0	0	0	0	0	0	3	0	0	0	0
LOC_Os04g51450	7	2	19	6	9	1	3	2	0	5	3	4	0	3	9	4	1	4	1	5	1	0	1	0
LOC_Os10g35190	1134	763	831	834	727	693	795	1014	799	798	963	791	741	614	605	704	952	828	813	813	612	687	823	803
LOC_Os04g51454	115	52	344	420	210	292	38	70	30	49	18	15	113	76	142	134	121	84	33	46	30	20	17	29
LOC_Os06g08630	0	0	0	0	0	0	0	0	0	0	0	0	0	0	0	0	0	0	0	0	0	0	0	1
LOC_Os03g52700	1117	968	903	834	755	793	1273	1544	1684	858	1986	1294	674	627	827	994	1124	1077	1130	1215	703	717	806	776
LOC_Os06g16970	0	0	0	0	0	0	0	0	0	0	0	0	0	0	0	0	0	0	0	0	0	0	0	0
LOC_Os08g44690	0	0	0	0	0	0	0	0	0	0	0	0	0	0	0	0	0	0	0	0	0	0	0	0
LOC_Os02g38910	0	0	0	3	0	0	0	0	0	3	1	0	1	0	0	0	0	0	0	0	0	0	1	0
LOC_Os05g31800	0	0	0	0	0	0	0	0	0	0	0	0	0	0	0	0	0	0	0	0	0	0	0	0
LOC_Os06g35380	0	0	0	0	0	0	0	0	0	0	0	0	0	0	0	0	0	0	0	0	0	0	0	0
LOC_Os06g43690	968	765	583	571	664	703	878	798	994	631	1337	919	497	454	533	494	628	495	723	716	468	550	466	564
LOC_Os12g02460	0	0	0	0	0	0	0	0	0	0	0	1	0	0	0	0	0	1	0	1	0	0	0	0
LOC_Os05g26550	0	0	0	0	0	0	0	0	0	0	0	0	0	0	0	0	0	0	0	0	0	0	0	0
LOC_Os03g17050	496	470	378	337	277	348	518	592	623	349	837	472	359	346	413	474	380	347	434	495	261	301	319	333
LOC_Os11g31910	0	0	0	0	0	0	0	0	0	0	0	0	0	0	0	0	1	0	0	0	0	0	0	0
LOC_Os01g13840	0	0	0	0	0	0	0	0	0	0	0	0	1	0	0	0	1	0	0	0	0	0	0	0
LOC_Os12g41500	1539	1357	1552	1348	1219	1459	1498	2152	1917	1454	2018	1554	1074	1048	1289	1599	1707	1457	1272	1368	1003	900	1107	1025
LOC_Os04g44800	816	593	667	515	603	667	612	845	652	718	753	577	695	635	620	789	659	558	716	854	478	561	493	555
LOC_Os04g51440	209	62	7	8	253	638	432	160	185	654	1348	163	2545	3373	2946	3265	817	1938	1145	2472	1133	1975	846	1260
LOC_Os06g08640	1	0	0	2	0	0	0	0	0	0	0	0	0	0	0	0	1	0	0	0	0	0	1	0
LOC_Os12g18900	399	290	298	272	240	322	379	407	343	272	410	325	312	273	295	349	346	323	365	393	231	313	303	309
LOC_Os04g22290	0	0	0	0	0	0	0	0	0	0	0	0	0	0	0	0	0	0	0	0	0	0	0	0
LOC_Os08g44680	5429	3857	5436	6134	3574	4730	1428	2301	1527	1362	1652	1344	2060	2270	990	1303	2525	1381	888	697	623	740	1644	1343
LOC_Os06g35370	0	1	0	0	49	177	2	4	1	8	157	0	4182	6254	3122	3759	356	2380	611	1880	1051	4126	1179	1416
LOC_Os04g44810	288	228	189	168	142	167	283	415	446	236	517	322	220	200	202	269	254	212	249	253	179	163	183	183
LOC_Os05g26580	0	0	0	0	0	0	0	0	0	0	0	0	0	0	0	0	0	0	0	0	0	0	0	0
LOC_Os01g13870	10	21	10	18	23	11	17	34	21	24	27	16	9	5	6	4	29	12	21	14	26	35	24	13
LOC_Os11g31940	75	28	78	65	43	50	49	82	32	64	46	46	29	16	8	12	33	20	28	31	29	42	33	35
LOC_Os03g17060	209	143	120	90	160	174	122	143	100	128	117	132	109	105	89	161	117	104	104	100	118	131	92	86
LOC_Os06g43660	6381	6195	11008	10966	6274	6848	6333	10409	7749	5267	7247	5072	4227	2935	3366	3628	7820	7036	4498	4924	3643	3590	4469	4233
LOC_Os11g02880	0	0	0	0	0	0	0	0	0	1	0	0	0	0	0	0	1	9	0	0	0	0	0	0
LOC_Os12g02490	286	273	275	307	171	193	271	516	429	205	537	280	215	94	87	128	246	216	228	262	147	131	239	267
LOC_Os02g46090	520	396	557	534	367	405	501	528	522	419	598	357	282	257	287	358	497	334	447	387	343	458	439	387
LOC_Os12g41510	7	8	6	9	6	2	6	5	12	4	6	4	5	3	5	0	5	1	5	3	1	11	6	2
LOC_Os02g38940	34	14	25	41	13	19	15	21	11	16	22	13	30	32	23	8	9	6	22	7	17	12	30	18
LOC_Os04g51470	0	0	0	0	0	0	0	0	0	0	0	0	0	1	0	0	0	0	0	0	0	0	0	0
LOC_Os03g13480	130	95	103	93	103	146	132	179	148	111	190	116	92	92	80	99	87	71	128	100	121	104	91	85
LOC_Os06g08650	38	37	35	29	37	29	68	61	31	27	57	33	20	17	28	22	49	55	56	50	21	33	16	26
LOC_Os10g35170	35	9	12	7	15	55	44	23	14	38	61	29	58	59	42	69	51	74	64	72	30	52	20	32
LOC_Os12g18910	0	0	0	0	0	1	0	0	0	0	0	0	0	0	0	0	0	0	0	0	0	0	0	0
LOC_Os06g16990	0	0	0	0	0	0	0	0	0	0	0	0	0	0	0	0	0	0	0	0	0	0	0	0
LOC_Os08g44670	14	6	1	1	7	9	19	2	6	3	24	13	7	12	1	19	13	9	15	4	3	3	4	16
LOC_Os08g22710	0	0	0	0	0	0	0	0	0	0	0	0	0	0	0	0	0	0	0	0	0	0	0	0
LOC_Os06g35360	0	0	0	0	0	0	0	0	0	0	0	0	0	1	0	0	0	0	0	1	0	0	0	0
LOC_Os11g31930	0	0	0	0	0	0	0	0	0	0	0	0	0	0	0	0	0	0	0	0	0	0	0	0
LOC_Os01g13860	0	3	2	2	2	2	0	3	1	0	0	1	3	2	1	0	2	2	1	1	1	0	0	0
LOC_Os04g44820	947	690	1044	1097	957	967	804	1490	965	1122	876	696	916	919	1075	930	760	696	724	625	678	1030	861	832
LOC_Os05g26570	0	0	0	0	0	0	0	0	0	0	0	0	0	0	0	0	0	0	0	0	0	0	0	0
LOC_Os06g43670	332	357	416	388	289	311	493	832	769	289	786	408	289	180	265	321	679	571	432	475	278	305	421	393
LOC_Os03g17070	548	291	443	616	386	570	309	447	140	345	129	95	464	421	126	277	404	265	297	263	311	299	367	400
LOC_Os11g02890	0	1	0	0	0	0	0	0	0	0	0	0	0	0	0	0	0	2	0	0	0	0	0	0
LOC_Os12g41520	0	0	0	0	0	0	0	0	0	0	0	0	0	0	0	0	0	0	0	0	0	0	0	0
LOC_Os02g56000	4407	3557	2264	2655	3043	3039	4043	5899	5779	3660	6812	4579	2332	1942	2237	2636	3705	2993	3462	3720	2777	2470	3036	2888
LOC_Os01g34890	86	114	103	91	89	96	176	229	261	131	282	211	104	54	72	91	188	136	149	132	84	78	127	76
LOC_Os03g13490	72	33	45	51	65	92	40	47	26	71	38	29	62	48	58	54	64	44	44	49	44	78	50	45
LOC_Os06g08660	41	41	22	26	46	40	30	37	42	30	26	33	29	20	13	37	43	40	56	30	12	20	21	17
LOC_Os10g35180	14000	9453	4265	3804	9936	12466	11600	16512	10654	8942	10521	10101	14126	8939	8984	9276	14052	11506	9033	9315	10931	8671	14094	12103
LOC_Os04g51460	63	76	921	1048	46	53	49	102	58	85	67	45	50	28	656	456	43	36	74	48	81	75	70	81
LOC_Os02g38930	0	0	1	0	0	0	2	0	1	2	0	3	2	0	0	0	0	1	3	0	0	0	1	3
LOC_Os05g26520	0	0	0	0	0	0	0	0	0	0	0	0	0	0	0	0	0	0	0	0	0	0	0	0
LOC_Os06g35350	0	0	0	0	0	0	0	0	0	0	0	0	0	0	0	0	0	0	0	0	2	0	0	0
LOC_Os02g15700	42	35	32	33	30	25	24	41	36	34	26	19	32	37	55	66	45	56	38	63	33	37	42	23
LOC_Os04g38200	0	0	0	0	0	0	0	0	0	1	0	0	0	0	0	0	0	0	0	1	0	1	0	0
LOC_Os12g18920	0	0	0	0	1	0	0	0	0	0	0	0	0	0	0	0	0	1	1	0	0	0	0	1
LOC_Os04g51490	0	0	0	0	0	0	0	0	0	0	0	0	0	0	0	0	0	0	0	0	0	0	0	0
LOC_Os02g15704	1	2	0	1	1	3	1	1	0	1	1	0	1	1	0	0	1	1	0	5	0	1	0	0
LOC_Os08g44660	3558	861	40	26	3034	6985	4076	1486	1994	6473	7018	1886	12902	15855	15906	22252	7408	14749	11469	18461	8746	17745	4581	8860
LOC_Os02g46070	0	2	0	0	0	0	0	0	0	0	0	0	0	0	0	0	0	0	0	0	0	0	1	0
LOC_Os06g08670	451	389	370	443	294	294	363	619	491	353	670	392	250	254	212	259	320	286	327	310	252	230	314	306
LOC_Os09g01310	0	0	2	0	1	0	0	1	0	4	0	0	1	0	0	0	0	0	1	0	0	0	0	0
LOC_Os10g35150	357	226	423	354	259	268	272	477	291	308	357	251	197	185	123	117	282	211	251	260	275	237	384	359
LOC_Os03g41932	0	0	0	0	0	0	0	0	0	0	0	0	0	0	0	0	0	0	0	0	0	0	0	0
LOC_Os12g41530	2	0	0	0	0	0	0	0	0	0	0	1	1	0	0	0	0	0	0	0	1	0	0	0
LOC_Os06g16940	2	0	0	1	0	2	0	0	0	0	0	0	0	0	0	0	0	0	0	1	0	0	1	0
LOC_Os01g13890	0	0	0	0	0	1	0	0	0	0	0	0	0	0	0	0	1	0	0	0	0	0	0	0
LOC_Os03g09930	350	243	310	295	236	290	331	452	372	312	558	343	345	354	364	385	358	344	330	284	220	295	250	276
LOC_Os06g43640	2535	2275	2279	2261	2006	2348	2370	4304	3055	1933	3489	2525	1648	1330	1340	1387	2722	2184	1902	1967	1970	1549	2139	1978
LOC_Os11g02860	6	6	4	8	6	8	6	3	7	8	5	2	3	1	7	3	12	16	8	7	7	4	10	5
LOC_Os12g02430	0	0	0	0	0	0	1	0	0	0	0	0	0	0	0	0	2	1	0	0	0	0	0	2
LOC_Os04g44830	1959	1746	691	587	989	1131	1711	2128	1647	1189	2544	1564	1533	1365	1227	2272	1311	1231	1155	1256	1091	912	1261	1183
LOC_Os03g17084	893	331	492	609	578	732	531	806	526	730	706	485	449	413	454	457	617	417	602	642	401	479	369	475
LOC_Os06g35340	0	0	0	0	0	0	0	0	0	0	0	0	0	0	0	0	0	0	0	0	0	0	0	0
LOC_Os05g26510	0	0	0	0	0	0	0	0	0	0	0	0	0	0	0	0	0	0	0	0	0	0	0	0
LOC_Os02g15710	0	0	0	0	0	0	0	0	0	0	0	0	0	0	0	0	0	0	0	0	0	0	0	0
LOC_Os08g44650	185	101	113	97	180	173	153	213	149	206	196	138	214	332	272	367	172	267	273	359	200	236	137	157
LOC_Os12g18930	0	0	0	0	0	0	0	0	0	0	0	0	0	0	0	0	0	0	0	0	0	0	0	0
LOC_Os04g51480	0	0	0	0	0	0	0	0	1	0	2	0	0	0	0	0	0	0	0	0	0	0	0	0
LOC_Os02g46080	469	301	230	203	273	395	444	398	451	416	550	464	331	377	402	465	390	439	523	541	307	367	233	312
LOC_Os06g08680	0	1	4	3	0	1	0	1	0	0	0	0	0	3	2	1	1	5	1	3	0	2	0	2
LOC_Os06g16930	2	0	0	0	0	0	2	1	4	5	7	13	4	1	5	1	4	16	1	15	0	1	0	1
LOC_Os12g41540	0	0	0	3	0	0	0	0	0	0	0	0	1	0	0	0	0	0	1	0	2	0	0	2
LOC_Os09g01300	0	0	0	0	0	0	0	0	0	0	0	0	0	0	0	0	0	0	0	0	0	0	0	0
LOC_Os10g35160	2	0	0	0	1	0	5	1	2	1	6	2	2	0	0	3	2	0	3	3	1	1	2	1
LOC_Os03g41920	65	40	62	77	67	90	59	67	59	76	82	82	91	83	96	91	79	87	77	76	50	80	73	69
LOC_Os11g02870	0	0	0	0	0	0	0	0	0	0	0	0	0	0	0	0	0	0	0	0	0	0	0	0
LOC_Os01g13880	0	0	0	0	0	0	0	0	0	0	0	0	0	0	0	0	0	0	0	0	0	0	0	0
LOC_Os12g02420	90	64	105	100	89	82	65	116	74	113	111	77	128	137	108	106	94	99	140	170	103	159	123	125
LOC_Os04g44840	605	410	625	556	429	507	580	906	653	546	646	430	469	363	238	241	670	568	537	542	465	466	587	564
LOC_Os03g09920	727	494	447	315	556	629	596	630	597	643	825	584	409	434	425	488	504	429	554	608	385	471	429	432
LOC_Os06g43650	5040	4219	4092	3951	3375	3572	3985	6388	4122	4488	5362	3704	3296	2892	2896	3042	3793	3598	3809	3446	3608	3222	3701	3449
LOC_Os06g04410	0	5	9	19	5	0	1	1	3	6	8	0	0	0	0	0	0	0	0	0	1	0	0	0
LOC_Os07g48602	924	609	622	538	546	710	832	801	840	540	977	704	799	662	551	710	657	609	648	693	526	538	563	628
LOC_Os02g38900	1017	841	702	641	746	955	749	1013	706	1042	871	687	950	897	760	673	875	917	935	931	762	798	818	808
LOC_Os08g44640	388	333	582	595	329	413	354	611	303	249	302	261	442	264	227	170	489	393	346	387	468	387	622	620
LOC_Os04g38220	798	347	331	430	655	1211	484	850	264	756	350	332	1137	967	579	768	1206	841	929	667	751	595	1234	1185
LOC_Os11g15090	0	0	0	0	0	0	0	0	0	0	0	0	0	0	0	0	0	0	0	1	0	0	0	0
LOC_Os12g18940	0	0	0	0	0	0	0	0	0	0	0	0	0	0	0	0	0	0	0	0	0	0	0	0
LOC_Os12g41550	0	0	0	0	2	1	0	0	0	0	0	0	0	0	0	0	0	1	0	0	0	0	0	1
LOC_Os06g16960	1	0	0	0	0	1	0	0	3	0	0	0	0	0	0	0	0	0	0	0	0	0	0	0
LOC_Os03g41910	0	0	0	0	0	0	0	0	0	0	0	0	0	0	0	0	0	0	0	0	0	0	0	0
LOC_Os09g01330	0	0	0	0	0	0	0	0	0	0	0	0	0	0	0	0	0	0	0	0	0	0	0	0
LOC_Os10g35130	280	146	204	141	190	188	232	326	267	261	371	269	227	232	251	270	169	224	246	272	158	213	173	214
LOC_Os02g46050	0	0	0	0	0	0	0	0	0	0	0	0	0	0	0	0	0	0	0	0	0	0	0	0
LOC_Os11g15080	0	0	0	0	0	0	0	0	0	0	0	0	0	0	0	0	0	0	0	0	0	0	0	0
LOC_Os11g31900	905	717	722	726	232	278	179	347	327	342	561	280	352	313	120	121	235	131	219	145	302	261	682	592
LOC_Os03g09910	8	0	0	2	8	10	3	6	1	4	2	5	15	14	16	13	6	8	6	7	5	8	4	5
LOC_Os06g43620	1606	1032	770	778	1150	1609	1416	2563	1757	1283	1550	1172	1656	1075	958	1206	2150	1552	1300	1480	1275	1041	2060	1913
LOC_Os11g02840	301	218	337	479	358	441	655	798	159	239	280	253	1996	1121	1132	945	1860	2430	825	1768	1798	1369	1587	1694
LOC_Os06g08690	0	0	0	0	0	0	0	0	0	0	0	0	0	1	0	0	0	0	0	0	0	0	0	2
LOC_Os12g02450	0	0	0	0	0	0	0	0	0	0	0	0	1	0	0	3	6	0	5	8	6	23	1	9
LOC_Os04g44850	538	359	296	387	270	315	394	598	490	411	415	269	382	287	281	279	481	341	376	404	293	292	379	365
LOC_Os05g26540	1	0	0	0	0	0	0	0	0	0	0	0	0	0	0	0	0	0	0	0	0	0	0	0
LOC_Os06g04420	0	0	0	0	0	0	0	0	0	0	0	0	0	0	0	0	0	0	0	0	0	0	0	0
LOC_Os12g41560	1	1	0	3	1	0	0	1	0	0	0	2	1	0	3	0	1	1	1	0	16	2	3	2
LOC_Os12g18950	227	142	63	53	281	404	316	421	278	175	229	268	517	297	260	101	626	286	252	289	343	316	450	468
LOC_Os09g01320	0	1	6	3	0	1	3	1	1	1	3	0	5	6	0	2	8	2	2	3	0	4	0	3
LOC_Os10g35140	93	64	63	83	73	48	108	138	117	68	113	80	48	44	35	45	73	67	65	67	45	42	42	47
LOC_Os06g16950	0	0	0	0	0	0	0	0	0	0	0	0	0	0	0	0	0	0	0	0	0	0	0	0
LOC_Os02g46060	0	0	0	0	0	0	0	0	0	0	0	0	0	0	0	0	0	0	0	0	1	0	0	0
LOC_Os11g15070	1	0	0	0	0	1	0	0	1	1	0	0	2	3	1	7	0	1	0	1	0	0	0	0
LOC_Os03g09900	677	471	947	969	528	739	393	698	376	459	397	380	512	418	413	282	383	274	312	310	490	555	750	667
LOC_Os06g43630	1597	1584	1602	1480	1233	1262	1651	2539	2047	1562	2554	1575	1603	1779	1645	1661	1513	1701	1596	2120	1255	1532	1507	1495
LOC_Os11g02850	0	0	0	0	0	0	0	0	0	0	0	0	0	0	0	0	1	0	0	0	0	0	0	0
LOC_Os12g02440	295	141	216	191	205	293	176	197	153	187	244	179	156	190	305	382	248	251	164	224	154	162	125	155
LOC_Os05g26530	0	0	0	0	0	0	0	0	0	0	0	0	0	0	0	0	0	0	0	0	0	0	0	0
LOC_Os06g35320	0	1	0	0	59	363	12	3	0	45	196	0	4421	9161	2311	4592	353	2678	885	1320	1123	3933	1645	1868
LOC_Os06g04430	1	0	1	0	0	0	0	1	0	2	0	0	0	0	0	0	0	0	0	0	0	0	1	0
LOC_Os12g39030	0	0	0	0	0	0	0	0	0	0	0	0	0	0	0	0	0	0	0	0	0	0	0	0
LOC_Os03g05490	0	0	0	0	1	0	0	0	0	0	0	0	0	0	0	0	0	0	0	0	0	0	0	0
LOC_Os03g41970	0	0	0	0	0	0	0	0	0	0	0	1	0	0	0	0	0	0	0	0	0	0	0	0
LOC_Os03g52780	1277	1116	1250	1065	1028	989	1067	1610	1431	1190	1782	1133	916	910	1215	1131	1511	1503	1385	1315	816	931	857	1014
LOC_Os01g64370	574	426	349	294	376	473	415	454	363	561	684	421	707	904	709	1018	501	677	679	835	514	795	512	575
LOC_Os09g17940	0	0	0	0	0	0	0	0	0	0	0	0	0	0	0	0	0	0	0	0	0	0	0	0
LOC_Os02g56050	214	126	206	155	123	131	161	199	109	95	140	141	93	100	95	131	149	112	94	83	86	125	121	111
LOC_Os11g15060	0	0	0	0	0	0	0	0	0	0	0	0	0	0	0	0	0	0	0	0	0	0	0	0
LOC_Os01g25560	445	343	418	461	327	467	256	521	299	419	305	209	335	250	109	135	310	197	376	312	459	348	504	529
LOC_Os02g15740	7	2	0	0	1	1	0	2	2	2	0	1	1	2	0	2	1	2	0	1	0	3	0	0
LOC_Os12g18960	35159	20422	13272	12594	25015	32802	29263	42799	29429	23917	39228	31933	32491	26450	20636	20933	29481	26685	23518	24657	34448	30203	38956	36583
LOC_Os04g38240	0	0	0	0	0	0	0	0	0	0	0	0	0	0	0	0	0	0	0	0	0	0	0	0
LOC_Os02g21600	0	0	0	0	0	0	0	0	0	0	0	0	0	0	0	0	0	0	0	0	0	0	0	0
LOC_Os01g34840	0	0	0	0	0	0	0	0	0	0	0	0	1	1	2	1	3	0	0	0	1	0	1	0
LOC_Os08g44620	407	300	235	271	232	276	314	473	291	264	355	233	345	217	191	144	324	250	268	246	231	209	356	299
LOC_Os08g22780	0	0	0	0	0	0	0	0	0	0	0	0	0	0	0	0	0	0	0	0	0	0	0	0
LOC_Os07g48620	8	2	6	9	10	11	1	8	2	5	5	2	6	10	4	6	3	7	6	8	9	6	12	1
LOC_Os03g41960	0	0	0	0	1	0	0	0	0	0	1	0	1	0	0	0	0	0	0	0	0	0	0	0
LOC_Os09g17950	0	0	0	0	0	0	0	0	0	0	0	0	0	0	0	0	0	0	0	0	0	0	0	0
LOC_Os03g05480	263	258	251	234	183	248	311	368	388	257	428	271	240	208	261	429	285	294	203	314	180	207	229	235
LOC_Os06g04440	0	0	0	2	1	5	1	1	1	5	4	0	5	8	1	3	2	3	1	3	4	2	1	5
LOC_Os03g52770	874	816	587	638	521	551	857	1116	1146	625	1342	869	599	552	671	806	752	749	758	872	490	521	596	592
LOC_Os02g56060	0	0	0	0	0	0	1	0	0	0	0	0	0	0	0	0	0	0	0	0	0	0	0	1
LOC_Os01g64380	0	0	0	0	0	0	0	0	0	0	0	0	0	0	0	0	1	1	0	0	0	0	0	0
LOC_Os12g39040	0	0	0	0	0	0	0	0	0	0	0	0	0	0	0	0	0	0	0	0	0	0	0	0
LOC_Os11g15050	0	0	0	0	0	0	0	0	0	0	0	0	0	0	0	0	0	0	0	0	0	0	0	0
LOC_Os03g13430	0	0	0	0	0	0	0	0	1	0	0	0	0	0	0	3	3	4	0	0	0	0	0	0
LOC_Os02g15750	888	768	1156	1174	656	929	533	878	580	483	690	380	569	606	363	528	718	511	447	420	273	377	526	501
LOC_Os02g38990	0	0	0	0	0	0	0	0	0	0	0	0	0	0	0	0	0	0	0	0	0	0	0	0
LOC_Os12g18970	0	0	0	0	0	0	0	0	1	1	0	0	2	0	2	2	4	3	6	4	1	1	0	2
LOC_Os03g25869	59	40	45	52	54	48	50	57	30	37	28	24	44	37	17	23	90	68	59	58	48	51	56	90
LOC_Os04g38230	23	23	12	10	29	19	33	40	35	36	34	34	36	29	25	18	21	36	23	18	20	16	27	19
LOC_Os01g34830	2	0	2	2	1	0	0	4	2	1	1	2	1	4	1	1	0	3	2	6	0	2	2	0
LOC_Os02g21610	0	0	0	0	0	0	0	0	0	0	0	0	0	0	0	0	0	0	0	0	0	0	0	0
LOC_Os07g48610	831	302	104	82	707	1205	920	1340	596	864	972	677	1699	1509	1236	1188	1552	1491	1007	1063	1420	1134	1508	1454
LOC_Os08g44610	0	0	0	0	0	0	0	0	0	0	0	0	0	0	0	0	0	0	0	0	0	0	0	0
LOC_Os08g22770	0	0	0	0	0	0	0	0	0	0	0	0	0	0	0	0	0	0	0	0	0	0	0	0
LOC_Os09g17920	0	0	0	0	0	0	0	0	0	0	0	0	0	0	0	0	0	0	0	0	0	0	0	1
LOC_Os03g52760	281	148	161	161	166	202	140	287	116	234	112	118	189	157	127	141	248	196	215	216	225	199	270	261
LOC_Os02g56070	1	0	3	1	0	0	1	2	0	4	0	2	2	0	0	3	1	0	2	2	0	0	2	1
LOC_Os01g64390	0	0	0	0	0	0	0	0	0	0	0	0	0	0	0	0	0	0	0	0	0	0	0	0
LOC_Os12g39010	0	0	0	0	0	0	0	0	0	0	0	0	0	0	0	0	0	0	1	0	0	0	0	0
LOC_Os03g05470	105	110	113	96	111	121	125	178	120	92	154	101	72	48	89	76	163	179	176	143	83	87	89	100
LOC_Os06g04450	468	245	122	100	370	527	433	368	371	533	1027	398	2254	2991	2146	2107	655	1678	1116	1864	807	2015	724	1107
LOC_Os11g15040	1	0	9	2	1	5	2	4	2	1	6	3	8	3	2	3	8	8	6	8	4	9	12	8
LOC_Os03g25890	1	0	0	0	0	0	0	0	0	0	0	0	0	0	0	1	0	0	1	0	0	0	0	0
LOC_Os02g15720	0	0	0	0	0	0	0	0	0	0	0	0	0	0	0	0	0	0	0	0	0	0	0	0
LOC_Os01g25540	1914	1560	1517	1836	1204	1422	1309	2260	1272	1454	1207	841	1470	1177	857	1288	1458	912	1250	1303	1770	1202	1705	1913
LOC_Os01g34820	0	0	0	0	0	0	0	0	0	0	0	0	0	0	0	0	0	0	0	0	0	0	0	0
LOC_Os03g13400	22	14	21	42	19	39	39	56	17	50	27	10	41	47	22	8	29	36	48	34	40	38	65	55
LOC_Os02g21620	0	0	0	0	0	0	0	0	0	0	0	0	0	0	0	0	0	0	0	0	0	0	0	0
LOC_Os10g05120	0	0	0	0	0	0	0	0	0	0	0	0	0	0	0	0	0	0	0	0	0	0	0	0
LOC_Os10g28710	4405	3641	4295	4114	3228	3723	4573	7180	5930	3705	7265	4284	3482	2600	2831	3102	4968	4167	3654	3668	3181	3181	3896	3911
LOC_Os12g18980	0	0	0	0	0	0	0	0	0	0	0	0	0	0	0	0	0	0	0	0	0	0	0	0
LOC_Os05g26500	0	1	0	0	0	0	0	0	0	0	1	0	0	0	0	0	0	1	0	0	0	1	1	0
LOC_Os07g48640	408	289	243	224	298	318	386	368	365	360	501	324	225	219	239	212	304	265	320	312	170	248	188	278
LOC_Os04g38260	444	274	196	206	296	262	291	304	366	252	401	293	234	242	400	361	300	361	268	242	202	292	184	219
LOC_Os08g44600	2	0	5	2	1	2	1	1	0	2	1	1	3	2	0	0	1	0	0	2	1	0	2	3
LOC_Os09g17930	0	0	0	0	0	0	0	0	0	0	0	0	0	0	0	0	1	0	0	0	0	0	0	0
LOC_Os02g56080	36	28	31	43	34	24	26	52	23	26	41	33	12	14	14	26	40	30	19	27	39	39	29	33
LOC_Os12g39020	0	0	3	16	0	0	0	1	0	0	2	0	0	0	0	0	0	0	0	0	0	0	0	0
LOC_Os06g04460	934	695	713	666	983	1235	827	1320	850	1082	1034	932	824	805	726	691	998	935	1009	1069	1134	1124	1081	1033
LOC_Os03g41940	0	0	0	0	0	0	0	0	0	0	0	0	0	0	0	0	0	0	0	0	0	0	0	0
LOC_Os01g71590	622	590	781	628	589	522	577	527	575	376	722	643	236	346	438	534	1014	691	535	491	472	548	398	420
LOC_Os03g52750	362	205	278	293	297	361	230	293	238	254	342	242	338	356	292	272	328	268	359	375	282	381	279	295
LOC_Os03g05460	216	143	130	84	155	165	171	190	130	206	193	143	185	186	400	366	211	199	178	251	102	179	114	175
LOC_Os02g15730	0	0	0	0	1	3	0	0	0	0	2	0	2	0	3	4	1	8	3	0	0	1	0	3
LOC_Os11g15030	0	0	0	0	0	0	0	0	0	0	0	0	0	0	0	0	0	0	0	0	0	0	0	0
LOC_Os01g25550	0	0	0	0	0	0	0	0	0	0	0	0	0	0	0	0	0	0	0	0	0	0	0	0
LOC_Os01g34810	0	0	0	0	0	0	0	0	0	0	0	0	0	0	0	0	0	0	0	0	0	0	0	0
LOC_Os01g71599	0	0	0	0	0	0	0	0	0	0	0	0	0	0	0	0	0	0	0	0	0	0	0	0
LOC_Os10g28700	14	24	28	31	10	22	12	12	4	16	10	6	16	18	2	0	6	7	7	10	11	18	17	14
LOC_Os04g38250	0	1	0	0	0	0	0	0	0	0	0	0	0	0	0	0	0	0	0	3	0	0	0	0
LOC_Os02g21630	231	152	183	168	121	151	243	350	225	178	317	193	172	123	110	123	211	151	180	167	149	203	205	217
LOC_Os10g05110	0	0	0	0	0	0	0	0	0	0	0	0	0	0	0	0	0	0	0	0	0	0	0	0
LOC_Os12g18990	0	0	0	0	0	0	0	0	0	0	0	0	0	0	0	0	0	0	0	0	0	0	0	0
LOC_Os07g48630	927	689	1702	1402	982	1308	1063	1449	820	866	967	611	854	544	1054	935	1247	1000	1013	1028	1183	1073	1891	1599
LOC_Os08g22790	0	0	0	0	1	0	0	0	0	0	96	0	0	0	0	1	0	0	0	0	0	0	48	0
LOC_Os03g17000	3425	3159	2990	2759	2238	2605	2774	3878	3631	2765	4329	2886	2218	1947	2835	2864	2984	2699	2641	3000	2326	2481	2931	2829
LOC_Os01g34880	147	125	141	141	78	110	131	148	144	110	132	177	93	111	59	83	138	82	141	103	74	107	116	91
LOC_Os02g15780	179	74	36	33	107	132	93	48	55	99	107	92	144	155	146	160	76	97	132	180	78	120	63	90
LOC_Os02g38960	0	0	0	0	0	0	0	0	0	0	0	0	0	0	0	0	0	0	0	0	0	0	0	0
LOC_Os03g13460	836	814	1144	1238	662	738	935	1411	1279	722	1152	793	351	327	361	392	805	592	663	581	412	463	519	499
LOC_Os07g32530	518	400	412	357	293	348	450	608	561	355	643	457	287	215	298	293	470	357	348	409	278	257	384	358
LOC_Os02g56010	7	1	14	14	5	11	5	24	10	10	7	5	3	2	2	5	13	7	6	9	12	14	6	8
LOC_Os04g51410	164	99	221	262	228	253	133	213	90	195	132	97	344	271	193	205	239	240	224	182	293	206	335	317
LOC_Os11g15020	0	0	0	0	0	0	0	0	0	0	0	0	0	0	1	1	0	0	0	0	0	0	0	0
LOC_Os01g64330	4	5	2	4	1	3	5	5	3	1	6	0	1	3	8	12	2	3	1	5	1	1	1	0
LOC_Os07g48660	1	1	12	12	24	16	12	20	10	14	5	4	4	3	2	2	19	9	13	6	11	11	4	4
LOC_Os03g52740	0	0	0	0	0	0	0	0	0	0	0	0	0	0	0	0	0	0	0	0	0	0	1	0
LOC_Os09g17980	0	0	0	0	0	0	0	0	0	0	0	0	0	0	0	0	0	0	0	0	0	0	0	0
LOC_Os06g04470	1301	952	829	717	806	995	907	1177	879	934	1250	963	783	680	640	677	796	740	786	915	761	851	807	807
LOC_Os12g39070	156	139	128	126	112	100	122	198	144	152	162	112	107	88	70	93	153	145	142	121	110	127	132	127
LOC_Os12g39080	120	49	164	189	184	263	93	143	39	124	56	34	95	88	66	82	170	106	95	93	82	125	110	119
LOC_Os04g38280	34	14	12	8	49	63	20	4	9	28	22	25	21	20	24	13	34	10	25	15	25	32	7	16
LOC_Os01g13810	37	8	4	2	54	33	9	8	21	19	10	39	19	12	22	12	16	14	28	23	14	19	8	4
LOC_Os04g34000	232	141	151	158	145	176	258	269	287	235	356	253	229	258	365	458	205	264	266	251	174	228	184	183
LOC_Os08g22740	0	0	0	0	0	0	0	0	0	0	0	0	0	0	0	0	0	0	0	0	0	0	0	0
LOC_Os02g56014	2916	1134	1474	1295	2555	3165	1152	1087	748	2088	1190	1046	1426	1640	1294	1372	1272	995	1732	1503	1782	2294	1253	1681
LOC_Os02g21640	34	21	17	22	45	46	25	42	20	40	24	16	31	9	19	19	33	27	30	20	21	19	14	34
LOC_Os10g05140	0	0	0	0	0	0	0	0	0	0	0	0	0	0	0	0	0	0	0	0	0	0	0	0
LOC_Os03g13470	0	0	0	0	0	0	0	0	0	0	0	0	0	0	0	0	0	0	0	0	0	0	0	0
LOC_Os02g56020	859	357	533	542	729	758	455	450	406	704	505	449	398	586	467	459	554	509	653	570	533	544	469	518
LOC_Os01g34870	166	121	65	68	81	90	146	68	163	117	246	138	121	106	129	136	130	108	134	114	62	113	49	84
LOC_Os02g15790	393	192	116	106	240	322	263	158	308	338	441	320	364	347	441	456	255	284	426	463	211	375	209	215
LOC_Os02g38950	277	184	204	188	201	191	221	281	239	247	327	180	164	172	141	205	233	175	230	247	171	182	160	169
LOC_Os07g32540	0	0	0	0	0	0	0	0	0	0	0	0	0	0	0	0	0	0	0	0	0	0	0	0
LOC_Os03g17010	1705	1480	1698	1448	1244	1437	1301	2328	1606	1493	1849	1309	1265	1197	1481	1538	1857	1865	1770	1894	1340	1189	1284	1460
LOC_Os11g15010	352	217	249	264	190	219	354	381	368	199	564	341	283	270	441	375	448	481	344	364	192	218	240	253
LOC_Os03g52730	685	477	395	441	430	601	638	794	598	664	730	504	495	449	545	630	527	406	627	554	462	452	481	571
LOC_Os12g13400	1	0	1	0	0	1	1	0	0	4	0	0	5	3	1	1	0	1	2	1	4	4	0	7
LOC_Os04g51400	735	269	177	160	578	861	701	619	611	853	1003	590	1219	1079	1042	1099	752	1167	1017	1514	931	1191	912	1130
LOC_Os01g64340	0	0	0	0	0	0	0	0	0	0	0	0	0	0	0	0	0	0	0	0	0	0	0	0
LOC_Os07g05870	300	202	179	150	169	178	237	219	185	198	260	207	246	152	227	187	262	246	244	266	139	159	162	170
LOC_Os04g51404	2	0	0	1	0	0	0	1	0	0	0	0	2	1	1	0	0	0	1	0	0	0	0	0
LOC_Os06g04480	1	0	0	4	0	0	1	2	0	4	1	1	2	0	0	0	1	1	2	2	2	4	2	3
LOC_Os04g38270	177	102	69	34	104	151	131	74	111	155	167	129	138	207	189	213	97	99	167	192	110	171	80	117
LOC_Os01g13800	863	846	1502	1682	949	844	936	1353	1159	827	919	679	779	562	365	300	1107	743	783	639	612	629	963	819
LOC_Os12g39090	225	150	197	232	163	236	149	212	145	212	168	150	177	174	151	158	231	190	210	204	173	167	199	199
LOC_Os01g71570	3	9	6	4	2	6	5	3	5	7	2	3	3	1	3	0	4	2	4	2	0	5	4	5
LOC_Os07g48650	4	1	54	39	1	1	1	0	1	3	4	0	5	8	4	7	9	4	10	1	5	8	0	2
LOC_Os09g17990	0	0	0	0	0	0	0	0	0	0	0	0	0	0	0	0	0	0	0	0	0	0	0	0
LOC_Os10g05130	39	33	53	53	25	24	10	17	17	7	17	14	31	20	14	11	15	18	9	12	23	12	17	29
LOC_Os02g21650	724	364	294	239	519	506	429	448	357	636	585	453	473	498	517	550	408	456	556	596	361	418	349	432
LOC_Os04g38274	0	0	0	1	0	0	0	0	0	0	0	0	0	0	0	0	0	0	0	0	0	0	0	0
LOC_Os04g51430	441	416	409	437	329	349	541	858	775	319	752	471	479	328	352	372	729	659	596	546	355	305	520	448
LOC_Os02g21660	4901	2755	1874	1641	2701	2843	3259	2667	3220	3695	5149	3392	2155	2393	2999	2958	2345	2326	3659	4141	1974	2648	1588	1963
LOC_Os02g38980	2312	1897	2551	2291	1798	1987	2244	3003	2853	2076	3152	2164	2175	1900	2859	4348	2461	2263	2302	2198	1549	1656	1992	2017
LOC_Os01g34860	121	78	62	55	95	126	125	109	104	113	117	115	153	147	157	135	113	96	140	151	79	115	108	118
LOC_Os02g15760	9	13	3	6	2	3	8	7	9	3	2	5	1	0	0	0	7	0	1	2	2	2	5	3
LOC_Os02g56030	205	145	216	210	171	194	151	325	274	238	209	101	61	76	31	34	144	62	167	89	86	69	137	116
LOC_Os03g41990	0	0	0	0	0	0	0	0	0	0	0	0	0	0	0	0	0	0	0	0	0	0	0	0
LOC_Os01g25580	0	0	0	0	0	0	0	0	0	0	0	0	0	0	0	0	0	1	0	0	0	0	0	0
LOC_Os07g32510	303	324	369	387	186	127	264	369	530	234	471	230	215	210	280	250	341	225	257	230	105	142	228	167
LOC_Os03g17020	1447	1228	1249	1087	1280	1441	1268	1858	1223	1380	1423	1005	1475	1403	1668	2244	1991	1795	1376	1562	1155	1308	1445	1314
LOC_Os06g04490	0	2	0	2	2	0	0	0	0	2	1	0	0	0	0	0	0	0	0	0	0	0	0	0
LOC_Os07g05880	637	564	758	748	475	497	590	853	584	557	771	551	292	272	224	315	511	365	447	332	384	401	522	436
LOC_Os09g17960	0	0	0	0	0	0	0	0	0	0	0	0	0	0	0	0	0	0	0	0	0	0	0	0
LOC_Os12g13410	0	0	0	1	0	0	1	1	0	0	0	0	0	0	1	1	0	0	1	0	0	0	0	0
LOC_Os11g15000	558	429	528	474	487	594	446	565	421	496	539	356	465	418	432	370	531	508	434	493	435	480	420	437
LOC_Os01g64350	374	261	383	568	300	374	378	419	319	277	453	360	447	441	364	476	409	366	351	323	315	313	364	396
LOC_Os07g48680	13	15	17	19	6	14	11	28	19	19	3	10	3	7	5	5	20	14	10	12	4	9	5	7
LOC_Os03g52720	71	74	118	79	42	52	57	83	108	58	100	86	64	44	80	77	55	45	67	112	69	54	70	64
LOC_Os04g34020	0	0	0	0	0	0	0	0	0	0	0	0	0	0	0	0	0	0	0	0	0	0	0	0
LOC_Os08g22760	0	0	0	0	0	0	0	0	0	0	0	0	0	0	0	0	0	0	0	0	0	0	0	0
LOC_Os01g13830	1	3	2	0	0	3	1	1	0	1	4	3	2	0	1	4	5	0	6	8	0	1	1	2
LOC_Os01g71540	1417	1019	1110	1240	1223	1473	1370	2056	1262	1039	1615	1133	709	524	830	979	1214	1259	1202	1310	661	721	823	689
LOC_Os10g05160	0	0	0	0	2	0	0	0	0	0	0	0	0	0	0	0	0	0	0	0	0	0	0	0
LOC_Os04g51420	0	0	0	0	0	0	0	0	0	0	0	0	0	0	0	0	0	1	0	0	1	0	1	0
LOC_Os02g38970	1081	1344	2048	2258	1108	1238	1602	2775	2227	1500	2332	1228	743	469	406	520	1584	970	1324	1225	1086	1022	1422	1309
LOC_Os02g21670	0	0	0	0	0	0	0	0	0	0	0	0	0	0	0	0	0	0	0	0	0	0	0	0
LOC_Os03g13450	73	34	16	20	40	30	19	33	25	43	40	34	180	157	772	4330	38	40	19	10	16	7	23	33
LOC_Os01g34850	0	0	0	1	0	0	0	0	0	0	0	0	0	0	0	0	0	0	0	0	0	0	0	0
LOC_Os02g15770	0	0	0	0	0	0	0	0	0	0	0	0	0	0	0	0	0	0	0	0	0	0	0	0
LOC_Os07g32520	0	0	0	0	0	0	0	0	0	0	0	0	0	0	0	0	0	0	0	0	0	0	0	0
LOC_Os02g56040	353	295	318	312	305	314	335	398	327	281	412	285	224	197	206	417	349	300	254	297	223	222	268	260
LOC_Os12g39060	0	0	0	0	0	0	0	0	0	0	0	0	0	0	0	0	0	0	0	0	0	0	0	0
LOC_Os03g17030	162	52	0	0	136	395	267	85	71	394	751	71	1715	2337	2414	3189	676	1789	1244	2420	898	1622	631	1036
LOC_Os03g41980	0	0	0	0	0	0	0	0	0	0	0	0	0	0	0	0	0	0	0	0	0	0	0	0
LOC_Os01g25590	0	0	0	0	0	0	0	2	0	0	0	0	0	0	0	0	0	0	1	0	0	0	0	0
LOC_Os12g13420	12	9	1	5	19	27	23	15	9	41	51	18	60	145	113	109	49	72	72	65	36	78	18	31
LOC_Os01g64360	158	77	158	104	133	141	146	158	183	120	155	112	204	146	699	981	139	153	136	124	126	107	158	125
LOC_Os07g05890	0	0	0	0	0	0	0	0	0	0	0	0	0	0	0	0	0	0	0	0	0	0	0	0
LOC_Os09g17970	3	0	1	0	2	3	0	3	2	1	2	2	3	1	2	0	2	0	2	0	1	1	2	0
LOC_Os07g48670	0	0	0	0	0	0	0	0	0	0	0	0	0	0	0	0	0	0	0	0	0	0	0	1
LOC_Os04g34010	5	0	4	2	3	8	2	4	4	9	1	0	4	0	3	6	5	5	5	2	0	2	7	8
LOC_Os08g22750	0	0	0	0	0	0	0	0	0	1	1	0	2	1	0	2	0	0	1	0	0	1	0	0
LOC_Os04g38290	166	148	116	82	216	338	141	164	103	164	218	150	121	105	169	149	146	113	169	170	133	177	94	172
LOC_Os01g13820	0	0	0	0	0	0	2	0	0	0	0	0	0	0	0	0	0	0	0	0	0	0	0	0
LOC_Os01g71558	0	0	0	0	0	0	0	0	0	0	0	0	0	0	0	0	0	0	0	0	0	0	0	0
LOC_Os10g05150	0	0	0	0	0	0	0	0	0	0	0	0	0	0	0	0	0	0	0	0	0	0	0	0
LOC_Os01g71630	4834	4483	4696	4310	2958	3531	4863	7813	6151	3736	6970	5139	4078	3264	3970	4404	5252	4788	4591	4471	3369	3168	4186	4121
LOC_Os01g49470	1070	1007	973	915	779	826	1190	1666	1711	831	1942	1093	986	977	960	957	1056	978	952	1078	731	966	1080	995
LOC_Os10g28780	2	1	1	1	1	0	1	0	2	0	2	0	0	0	0	0	0	0	0	0	0	0	0	0
LOC_Os03g05500	549	358	9	11	302	253	235	498	384	344	474	408	119	107	96	41	142	70	197	69	103	103	205	223
LOC_Os07g25260	2	0	0	0	3	0	0	0	2	0	0	1	0	2	0	5	0	2	0	0	1	0	0	0
LOC_Os07g32560	92	58	79	87	55	65	34	56	49	75	50	26	120	100	39	85	61	49	70	41	58	48	75	109
LOC_Os01g64560	516	411	565	572	356	399	537	773	719	419	780	591	415	320	325	337	553	416	433	458	384	330	465	467
LOC_Os03g39010	561	457	615	590	488	540	466	659	525	466	665	532	417	368	262	303	554	386	447	437	432	428	489	434
LOC_Os06g23610	0	0	0	0	0	0	0	0	0	0	0	0	0	0	0	0	0	0	0	0	0	0	0	0
LOC_Os09g37070	238	178	203	183	276	307	207	150	169	211	164	172	129	177	150	154	231	213	206	156	133	158	155	156
LOC_Os11g19470	0	0	0	0	0	0	0	0	0	0	0	0	0	0	0	0	0	0	0	0	0	0	0	1
LOC_Os12g13580	0	0	0	0	0	0	0	0	0	0	0	0	0	0	0	0	0	0	0	0	0	0	0	0
LOC_Os11g19490	18	12	19	19	3	10	6	21	6	7	7	10	11	5	1	4	14	6	13	3	6	5	14	11
LOC_Os10g28790	6	5	6	7	2	1	0	1	5	7	3	2	0	0	2	0	1	1	0	0	0	0	0	0
LOC_Os01g71620	221	162	194	255	83	133	234	284	320	143	461	262	213	175	148	193	286	219	206	284	194	188	268	253
LOC_Os01g49460	0	0	0	0	0	0	0	0	0	0	0	0	0	0	0	0	0	0	0	0	0	0	0	0
LOC_Os07g05720	383	328	635	742	417	466	288	471	257	334	296	200	376	272	160	176	489	446	309	307	344	327	477	384
LOC_Os01g71624	0	0	0	1	1	0	0	1	0	1	2	0	2	0	1	2	1	2	2	3	1	1	0	1
LOC_Os07g25270	0	0	0	0	0	0	0	0	0	0	0	0	0	0	0	0	0	0	0	0	0	0	0	0
LOC_Os06g04290	6395	3523	3194	2562	4412	5197	3339	3108	2954	4934	4913	3773	3479	3968	3947	4210	3456	3375	4533	4776	3458	4425	2995	3681
LOC_Os07g32550	79	21	30	32	54	68	55	72	50	51	30	31	41	29	45	39	95	63	64	70	36	47	36	40
LOC_Os03g05510	0	0	0	0	0	0	0	0	0	0	0	0	0	0	0	0	0	0	0	3	0	0	0	0
LOC_Os09g37060	36	21	58	86	57	46	32	32	40	48	30	18	18	7	8	8	78	20	44	14	37	26	47	39
LOC_Os11g15200	0	0	0	0	0	0	0	0	0	0	0	0	0	0	0	1	0	1	0	0	0	0	0	0
LOC_Os06g23600	14	1	5	3	7	3	6	3	7	7	21	14	5	4	8	22	3	7	11	13	6	4	7	9
LOC_Os03g39000	2290	1255	1075	962	2159	2927	1672	1194	1189	2387	2109	1394	2905	3524	4231	3787	2164	3235	2918	3514	2267	3548	1581	2156
LOC_Os01g64550	0	0	0	0	0	0	0	0	0	0	0	0	0	0	0	0	0	0	0	0	0	0	0	0
LOC_Os12g13570	270	205	103	81	142	101	158	67	191	122	278	245	111	144	150	142	145	111	167	145	81	85	44	71
LOC_Os11g19480	49	23	54	63	27	58	49	64	44	32	23	19	9	7	9	14	42	19	25	29	9	16	43	41
LOC_Os01g18170	63	88	153	132	61	50	32	86	46	59	78	49	51	26	22	21	32	17	41	35	69	49	83	88
LOC_Os10g28760	0	5	26	22	7	1	6	1	7	4	9	1	0	0	0	0	0	0	0	0	0	0	0	0
LOC_Os01g64540	0	0	17	11	6	5	1	6	1	4	1	2	1	0	2	0	6	6	3	2	10	5	3	2
LOC_Os01g49490	209	140	106	99	167	174	191	232	200	226	328	166	178	178	216	224	176	228	252	253	166	184	137	175
LOC_Os01g71650	1	1	1	1	0	0	0	0	2	0	0	0	0	0	0	0	0	0	0	0	0	0	0	0
LOC_Os07g05710	75	32	42	31	49	65	53	56	58	56	85	68	42	25	35	25	38	44	53	67	40	28	24	41
LOC_Os09g01180	0	0	0	0	0	0	0	0	0	0	0	0	0	0	0	0	0	0	0	0	0	0	0	0
LOC_Os07g32580	0	0	0	0	0	0	0	0	0	0	0	0	0	0	0	0	0	0	0	0	0	0	0	0
LOC_Os04g22400	0	1	0	0	0	0	0	0	0	0	1	0	0	0	0	0	1	0	0	0	0	0	0	0
LOC_Os03g05520	635	541	563	541	433	507	426	567	414	688	657	376	567	578	646	750	510	534	749	715	488	596	433	572
LOC_Os07g25280	0	0	0	0	0	0	0	0	0	0	0	0	0	0	0	0	0	0	0	0	0	0	0	0
LOC_Os12g13560	0	0	0	0	0	0	0	0	0	0	0	0	0	0	0	0	0	0	0	0	0	0	0	0
LOC_Os09g37050	0	0	3	0	2	1	0	0	2	2	0	0	0	0	0	0	0	0	0	0	0	0	0	2
LOC_Os06g04280	3214	2836	2404	2208	1715	1833	3443	4295	4972	2400	4625	2868	1590	1548	2071	2553	2378	1904	2418	2190	1407	1418	1723	1677
LOC_Os11g15210	0	0	0	0	0	0	0	0	0	0	0	1	3	0	0	0	0	0	0	0	1	2	0	1
LOC_Os01g18180	0	0	0	0	0	0	0	0	0	0	0	0	0	0	0	0	0	0	0	0	0	0	0	0
LOC_Os01g64530	0	0	0	0	0	0	0	0	0	0	0	0	0	0	0	0	0	0	0	0	0	0	0	0
LOC_Os01g49480	0	0	0	0	0	0	0	0	0	0	0	0	0	0	0	0	0	0	0	0	0	0	0	0
LOC_Os10g28770	0	5	2	1	5	0	0	1	2	2	5	0	0	0	0	0	0	0	0	0	0	0	0	0
LOC_Os01g71640	0	0	0	1	0	0	0	0	0	0	0	0	0	0	0	0	0	0	0	0	0	0	0	0
LOC_Os07g05700	1240	763	741	624	1288	1572	654	740	522	1135	801	808	965	997	868	821	876	775	961	850	927	1137	876	928
LOC_Os09g01190	0	0	0	0	0	0	0	0	0	0	0	0	0	1	0	0	0	0	0	0	0	0	0	0
LOC_Os02g21685	0	0	0	1	0	0	0	0	0	0	0	0	0	0	0	0	0	0	0	0	0	0	0	0
LOC_Os07g32570	577	239	151	132	366	668	312	523	185	355	233	312	712	551	319	418	690	509	379	401	677	524	847	903
LOC_Os02g21680	0	0	1	0	0	0	0	0	0	0	0	0	0	0	0	0	0	0	0	0	0	0	0	0
LOC_Os03g05530	1	0	1	0	0	1	0	0	0	2	14	0	17	13	2	0	4	2	2	4	9	7	81	58
LOC_Os07g25290	0	0	0	0	0	0	0	0	0	0	0	0	0	0	0	1	0	0	0	0	0	0	0	0
LOC_Os06g04270	10759	9278	9520	9219	7203	8344	9159	11194	9845	8287	11800	8730	6183	6148	6275	6414	9432	7635	7855	8095	5920	6094	8590	8035
LOC_Os09g37040	272	137	145	173	201	207	199	188	161	214	153	150	143	133	150	118	231	176	213	178	103	149	105	135
LOC_Os12g13550	2	8	4	3	1	1	3	0	2	5	0	4	7	0	1	0	1	0	1	1	2	3	5	3
LOC_Os01g18190	0	0	0	0	0	0	0	0	0	0	0	0	0	0	0	0	0	0	0	0	0	0	0	0
LOC_Os11g15220	0	0	0	0	0	0	0	0	0	0	0	0	0	0	0	0	0	0	0	0	0	0	0	0
LOC_Os07g25220	0	0	0	0	0	0	0	0	0	0	0	0	0	0	0	0	0	0	0	0	0	0	0	0
LOC_Os10g28740	0	0	0	0	0	0	0	0	0	0	0	0	0	0	0	1	0	0	0	0	0	0	0	0
LOC_Os03g13614	495	413	485	449	414	465	453	527	482	383	557	445	348	318	278	376	422	397	411	377	378	410	400	407
LOC_Os08g22590	0	0	0	0	0	0	0	0	0	0	0	0	0	0	0	0	0	0	0	0	0	0	0	0
LOC_Os01g64520	1442	975	1208	978	950	1375	1176	1460	1119	1218	1349	898	1231	1216	1090	1099	1030	955	1193	1370	929	1215	1141	1121
LOC_Os11g19430	0	0	1	0	0	0	0	0	0	1	0	0	0	0	0	0	0	0	0	0	0	0	0	0
LOC_Os03g52670	1044	592	661	591	766	1008	804	1011	630	951	1104	871	1229	996	839	883	984	842	824	900	1071	1024	1182	1170
LOC_Os04g22420	1	0	0	0	3	4	1	2	0	5	0	0	7	9	12	7	6	2	6	5	2	8	2	4
LOC_Os03g39050	8	3	2	2	2	3	7	1	3	0	4	6	4	3	3	4	7	2	2	4	0	0	0	2
LOC_Os03g05540	198	117	126	134	215	204	215	155	203	181	227	181	156	149	271	218	176	227	221	217	134	137	120	94
LOC_Os03g13600	323	244	506	512	326	307	335	461	420	277	459	315	149	102	96	73	249	143	154	138	99	158	172	170
LOC_Os10g28750	0	0	0	0	0	0	0	0	0	0	0	0	0	0	0	0	0	0	0	0	0	0	0	0
LOC_Os01g64510	0	0	0	0	0	0	0	1	0	0	0	0	2	1	0	2	0	2	0	0	0	0	0	1
LOC_Os11g19440	0	0	0	0	0	0	0	0	0	0	0	0	0	0	0	0	0	0	0	0	0	0	0	0
LOC_Os09g37020	1552	1133	1379	1196	1256	1513	1023	1487	794	1469	1064	1003	1263	1197	738	705	936	862	1004	888	1491	1315	1450	1364
LOC_Os03g52680	232	157	118	102	199	297	237	374	112	302	197	111	777	506	831	990	732	755	545	607	502	353	517	602
LOC_Os04g22410	0	0	0	0	0	0	0	0	0	0	0	0	0	0	0	0	0	0	0	0	0	0	0	0
LOC_Os07g25230	0	0	0	0	0	0	0	2	0	0	1	2	0	1	2	3	0	0	2	0	0	1	0	1
LOC_Os03g05550	0	0	0	0	0	0	0	0	0	0	0	0	0	0	0	0	0	0	0	0	0	0	0	0
LOC_Os03g39040	28	8	21	14	13	14	6	7	14	14	24	12	23	12	69	33	45	20	22	20	5	3	4	5
LOC_Os07g32590	264	222	292	255	141	205	236	386	280	209	240	146	137	95	85	75	215	148	189	178	144	144	127	125
LOC_Os10g28724	0	0	0	0	0	0	0	0	0	0	0	0	0	0	0	0	0	0	1	0	0	0	0	0
LOC_Os03g13630	0	0	0	0	0	0	0	0	0	0	0	0	0	0	0	0	0	3	0	0	0	0	0	0
LOC_Os11g31790	0	0	0	0	0	0	0	0	0	0	0	0	0	0	0	0	0	1	0	0	0	0	0	0
LOC_Os03g52690	10114	8380	14068	12597	10346	12686	10799	19482	9758	10993	10801	7848	6291	4409	4032	3796	12556	11484	10874	10062	9441	8131	10011	8857
LOC_Os01g64500	0	0	0	0	0	0	0	0	0	0	0	0	0	0	0	0	0	0	0	0	0	0	0	0
LOC_Os08g22570	0	0	0	0	0	0	0	0	0	0	0	0	0	0	0	0	0	0	0	0	0	0	0	0
LOC_Os09g37012	917	801	1252	1270	669	759	509	1044	654	636	707	536	475	398	272	412	555	301	495	383	484	452	606	540
LOC_Os11g19450	0	0	0	0	0	0	0	0	0	0	0	0	0	1	1	0	0	0	0	0	0	0	0	0
LOC_Os12g39000	0	0	0	0	0	0	0	0	0	0	0	0	0	0	0	0	0	0	0	0	0	0	0	0
LOC_Os11g19454	0	0	0	0	0	0	0	0	0	0	0	0	0	0	0	0	0	0	0	0	0	0	0	0
LOC_Os07g25240	1	0	0	2	0	0	0	0	0	0	0	0	0	0	0	0	0	0	0	0	0	0	0	0
LOC_Os03g05560	78	72	66	79	50	68	58	166	79	66	46	37	17	11	21	18	66	38	62	47	10	16	24	33
LOC_Os04g22440	0	0	0	0	0	0	0	0	0	0	0	0	0	0	0	0	0	0	0	0	0	0	0	0
LOC_Os12g25800	0	0	0	0	0	0	0	0	0	0	0	0	0	0	0	0	0	0	0	0	0	0	0	0
LOC_Os01g25402	0	1	0	0	0	1	0	0	1	0	1	1	1	1	0	1	0	0	1	0	0	0	1	1
LOC_Os01g34800	0	0	0	0	0	0	0	0	0	0	0	0	0	0	0	0	0	0	0	0	0	0	0	0
LOC_Os09g37006	1041	611	578	463	759	991	816	756	828	1062	1158	779	869	1009	1349	1389	1062	1098	1231	1292	837	964	630	831
LOC_Os09g37000	2015	1580	1283	1268	1430	1495	1536	1883	1629	1597	2046	1564	1299	1352	1184	1350	1327	1308	1355	1470	1033	1173	1189	1228
LOC_Os11g19460	201	119	155	111	121	138	157	228	194	182	288	164	68	73	107	92	145	115	148	145	101	105	121	105
LOC_Os03g05570	77	45	58	73	37	99	30	79	25	74	30	27	40	37	38	41	108	39	79	29	34	38	64	39
LOC_Os03g39020	310	230	69	127	193	127	186	108	246	114	424	209	227	229	199	213	212	149	226	153	91	139	77	122
LOC_Os07g25250	0	0	0	0	0	0	0	0	0	0	0	0	0	0	0	0	0	0	0	0	0	0	0	0
LOC_Os04g22430	5	4	0	0	5	21	11	1	0	14	8	1	29	34	50	28	32	18	20	24	20	14	11	11
LOC_Os12g13590	1796	1381	1208	1252	1341	1344	1429	1569	1652	1369	2044	1370	1553	1569	1594	1733	1371	1312	1553	1574	1030	1311	1201	1244
LOC_Os06g43830	0	0	0	0	0	0	0	0	0	0	0	0	0	0	0	0	0	0	1	0	0	0	0	0
LOC_Os09g01120	0	0	0	0	0	0	0	0	0	0	0	0	0	0	0	0	0	0	0	0	0	0	0	0
LOC_Os03g39090	0	0	0	0	0	1	3	0	0	0	0	0	0	0	0	0	0	0	4	0	0	0	0	0
LOC_Os10g35340	0	0	0	0	0	0	0	0	0	0	0	0	0	0	0	0	0	0	0	0	0	0	0	0
LOC_Os01g29910	1	0	2	3	0	0	0	1	3	0	3	0	2	0	0	0	1	0	0	0	0	0	0	0
LOC_Os02g46140	248	223	326	288	202	297	199	291	221	296	254	177	283	249	162	190	231	248	292	261	230	253	290	318
LOC_Os03g09820	0	5	3	2	4	0	2	1	5	0	0	0	0	0	0	0	0	0	0	0	0	0	0	1
LOC_Os11g02930	0	0	0	0	0	0	0	0	0	0	0	0	1	0	0	0	0	0	0	0	0	0	0	0
LOC_Os01g18110	32	23	25	29	38	97	37	73	37	68	76	28	132	111	207	411	187	280	133	166	154	114	165	134
LOC_Os11g31770	2484	2528	2316	2163	1809	2033	2965	4837	3917	1942	4498	2443	2063	1652	2046	2459	3013	2727	2682	3227	1941	1718	2164	2074
LOC_Os04g44780	162	129	123	147	141	122	93	104	143	163	129	127	89	83	73	67	99	76	179	90	136	107	129	126
LOC_Os06g08820	3	5	8	2	6	9	7	15	10	1	5	3	2	0	2	3	7	2	2	8	0	0	5	0
LOC_Os05g31860	0	0	0	0	0	0	0	0	0	0	0	0	0	0	0	0	0	0	0	0	0	0	0	0
LOC_Os04g22460	0	0	0	0	0	0	0	1	0	0	0	0	0	0	0	0	0	0	0	0	0	0	0	0
LOC_Os12g25810	0	0	0	0	0	0	0	0	0	0	0	0	0	0	0	0	0	0	0	0	0	0	0	0
LOC_Os03g39080	0	0	0	0	0	0	0	0	0	0	0	0	0	0	0	0	0	0	0	0	0	0	0	0
LOC_Os09g01130	0	0	0	0	0	0	0	0	0	0	0	1	0	0	1	13	0	0	0	0	0	0	0	0
LOC_Os06g43820	0	0	0	0	0	0	0	0	0	0	0	0	0	0	0	0	0	0	0	0	0	0	0	0
LOC_Os11g19400	0	0	0	0	0	0	0	0	0	0	0	0	0	0	0	0	0	0	0	0	0	0	0	0
LOC_Os09g01134	92	27	0	1	274	824	150	50	30	668	563	34	4318	6615	2639	2949	438	2565	1444	3108	1856	5229	1316	1941
LOC_Os03g09830	4	3	3	7	6	15	11	3	3	8	2	1	3	3	2	6	7	5	6	1	1	4	3	8
LOC_Os01g29900	0	0	0	0	1	0	0	0	0	0	0	0	0	0	1	0	0	0	0	1	0	0	0	0
LOC_Os10g35330	252	152	126	121	228	230	201	165	206	246	357	171	212	234	265	309	213	272	279	285	168	231	102	155
LOC_Os04g44770	201	125	55	57	100	124	141	100	168	117	195	178	82	69	147	105	112	77	123	114	60	72	51	71
LOC_Os02g46130	2980	2013	1773	1769	2166	2358	2237	2438	2115	2330	2657	2141	1797	1842	1971	1983	2048	2124	2122	2338	1791	1770	1914	1955
LOC_Os06g23684	210	165	150	103	121	147	162	186	188	194	395	211	177	221	295	330	192	226	248	310	196	200	170	180
LOC_Os01g18120	40	23	342	302	72	83	41	66	26	82	99	18	119	92	68	149	208	314	159	301	230	247	236	281
LOC_Os11g02920	5	2	1	0	0	0	4	4	0	5	4	0	0	2	8	11	5	7	7	7	9	12	6	6
LOC_Os11g31780	0	0	0	0	0	0	0	0	0	0	0	0	0	0	0	0	0	0	0	0	0	0	0	0
LOC_Os12g41590	188	125	123	153	21	70	43	55	44	71	116	83	163	199	71	97	34	83	65	96	78	146	170	196
LOC_Os06g08810	0	2	0	1	2	7	1	0	1	1	22	0	497	899	456	566	32	423	110	296	96	532	184	202
LOC_Os12g25820	0	0	0	0	0	0	0	0	0	0	1	0	0	2	0	0	0	0	0	1	0	0	0	0
LOC_Os04g22450	0	0	0	0	0	0	0	0	0	0	0	0	0	0	0	3	0	0	0	0	0	0	0	0
LOC_Os09g01100	0	0	0	0	0	0	0	1	0	0	0	0	0	0	0	0	1	0	0	0	0	0	0	0
LOC_Os10g35360	0	0	0	0	0	0	0	0	0	0	0	1	0	0	0	0	0	0	0	0	0	0	0	0
LOC_Os12g25830	0	0	2	2	0	0	2	1	1	0	0	0	0	4	0	0	0	0	1	0	0	0	3	0
LOC_Os06g23670	0	0	0	0	0	0	0	0	0	0	0	0	0	0	0	0	0	0	0	0	0	0	0	0
LOC_Os06g43850	6728	4990	4610	3967	4716	5440	5136	7461	5765	6866	8174	5421	5666	6100	7051	7388	5933	7222	7162	8403	5065	5547	5320	6162
LOC_Os11g02950	120	27	4	0	138	283	232	121	127	361	339	128	432	615	580	666	374	538	684	891	401	573	174	303
LOC_Os04g44760	5	1	1	3	1	3	0	8	3	4	3	2	4	5	1	3	0	0	5	0	2	1	3	0
LOC_Os11g19410	0	0	0	0	0	0	0	0	0	0	0	0	0	0	0	0	0	0	0	0	0	1	0	0
LOC_Os11g31750	0	0	0	0	0	0	0	0	0	0	0	0	0	0	0	0	0	0	0	0	0	0	0	0
LOC_Os03g09840	659	707	718	734	440	437	747	1227	1168	539	1198	748	178	120	212	244	555	387	498	410	317	333	439	392
LOC_Os04g22480	0	0	0	0	0	0	0	0	0	0	0	0	0	0	0	0	0	0	0	0	0	0	0	0
LOC_Os01g49410	70	25	44	32	60	78	32	38	15	27	20	19	40	24	33	52	36	23	41	34	46	70	59	64
LOC_Os06g08800	25	10	1	12	21	8	14	4	18	21	14	17	14	17	16	14	9	7	14	15	7	7	7	15
LOC_Os09g01110	0	0	0	0	0	0	0	0	0	0	0	0	0	0	0	0	0	0	0	0	0	0	0	0
LOC_Os10g35350	0	0	0	0	0	0	0	2	0	0	0	0	0	0	0	1	0	0	0	0	0	0	0	0
LOC_Os12g25840	0	0	0	0	0	0	0	0	0	0	0	0	0	0	0	0	0	0	0	0	0	0	0	0
LOC_Os11g02940	0	0	0	0	0	0	0	0	0	0	0	0	0	0	0	0	0	0	0	0	0	0	0	0
LOC_Os06g23660	1	0	0	0	0	0	0	0	0	0	0	0	0	0	0	0	0	0	0	0	0	0	0	0
LOC_Os06g43840	4303	3981	4268	4102	3202	3786	4896	6986	5887	3573	6648	4295	2792	2401	3205	3565	4832	3899	3779	4083	2632	2737	4018	3692
LOC_Os02g46150	989	747	585	605	635	660	625	970	947	748	1113	868	429	412	430	625	629	546	707	768	525	561	444	469
LOC_Os04g44750	708	706	794	684	541	512	775	1362	1090	709	1189	661	854	877	721	883	894	940	926	979	619	782	632	699
LOC_Os11g19420	0	0	0	0	0	0	0	0	0	0	0	0	0	0	0	0	0	0	0	0	0	1	0	0
LOC_Os03g09850	263	190	187	223	165	196	183	239	177	190	155	159	96	71	93	74	229	93	161	114	81	69	144	144
LOC_Os11g31760	10	4	12	7	15	13	8	6	1	3	7	7	9	15	20	9	7	5	4	3	10	3	5	3
LOC_Os01g18100	483	339	340	374	330	360	336	334	334	367	379	413	595	473	865	2394	282	336	262	247	228	274	334	291
LOC_Os01g49400	0	0	0	0	0	0	0	0	0	0	0	0	0	0	0	0	0	0	0	0	0	0	0	0
LOC_Os04g22470	0	0	0	0	0	0	0	0	0	0	0	0	0	0	0	0	0	0	0	0	0	0	0	0
LOC_Os05g31890	4	2	3	1	3	0	3	1	1	0	0	1	0	1	2	0	3	2	3	0	4	1	2	5
LOC_Os12g41570	0	0	0	0	0	0	0	0	0	2	0	0	0	0	0	1	0	1	2	2	0	0	0	3
LOC_Os03g09860	420	285	276	257	360	340	351	486	398	326	535	365	306	229	301	301	356	287	407	362	342	322	321	336
LOC_Os11g31730	0	0	0	0	0	0	0	0	0	0	0	0	0	0	0	0	0	0	0	0	0	0	0	0
LOC_Os02g46100	77	38	108	127	64	76	36	86	35	78	35	35	91	59	66	33	99	76	79	71	68	61	93	81
LOC_Os10g35300	68	31	71	79	47	72	51	65	53	63	51	30	123	86	103	173	119	96	133	74	29	40	66	77
LOC_Os06g23650	2	3	3	2	3	2	4	6	2	2	1	2	2	1	0	1	0	0	6	4	0	2	14	4
LOC_Os12g25850	0	0	0	0	0	0	0	0	0	0	0	0	0	0	0	0	0	0	0	0	0	0	0	0
LOC_Os06g08860	340	319	233	293	265	342	256	390	273	380	467	226	476	565	479	562	342	410	434	621	398	548	320	503
LOC_Os01g49430	51	27	37	29	42	43	38	48	33	22	18	28	20	7	12	2	31	22	22	16	14	20	20	17
LOC_Os09g01160	1	0	2	0	0	1	0	3	0	0	0	0	0	0	0	0	0	12	1	0	1	0	0	0
LOC_Os05g31820	0	0	0	0	0	0	0	0	0	0	0	0	0	0	0	0	0	0	0	0	0	0	0	0
LOC_Os01g18150	30	21	11	17	54	30	15	12	24	36	21	20	27	14	42	27	19	23	27	36	15	21	11	14
LOC_Os05g26377	0	0	0	0	0	0	0	0	0	0	0	0	0	0	0	0	0	0	0	0	0	0	0	0
LOC_Os11g31740	128	89	52	28	71	87	90	45	114	105	164	109	141	118	218	508	74	95	73	114	46	49	47	51
LOC_Os05g26386	0	0	0	0	0	0	0	0	0	0	0	0	0	0	0	0	0	0	0	0	0	0	0	0
LOC_Os06g23640	0	0	0	0	0	0	0	0	0	0	0	0	0	0	0	0	0	0	0	0	0	0	0	0
LOC_Os12g25860	0	0	0	0	0	0	0	0	0	0	0	0	0	0	0	0	0	0	0	0	0	0	0	0
LOC_Os03g09870	1399	875	724	525	1032	1237	956	802	894	1321	1554	1091	974	1196	1223	1155	771	924	1272	1368	804	1117	651	819
LOC_Os06g08850	1055	997	1247	1140	870	976	1140	1806	1162	998	1370	975	908	668	577	502	1185	1109	1029	943	957	863	1114	1117
LOC_Os04g22490	0	0	0	0	0	1	0	0	0	0	0	0	0	0	0	0	0	0	0	0	0	0	0	0
LOC_Os01g49420	4	0	6	5	4	1	1	0	0	1	2	1	0	1	0	2	0	1	3	2	0	0	0	1
LOC_Os09g01170	13	1	0	0	0	40	1	16	0	0	9	0	0	9	0	1	0	2	4	1	12	23	2	3
LOC_Os05g31830	0	0	0	0	0	0	0	0	0	1	0	0	0	0	0	0	0	0	0	0	0	0	0	0
LOC_Os01g18160	4	1	1	15	5	6	2	14	5	7	5	0	3	3	2	4	9	12	10	9	7	6	10	3
LOC_Os05g26350	0	0	0	0	0	0	0	0	0	0	0	0	0	0	0	0	0	0	0	0	0	0	0	0
LOC_Os11g31710	1	0	0	0	0	0	0	0	0	0	0	0	0	0	0	0	0	0	0	0	0	0	0	0
LOC_Os02g46120	174	108	182	162	133	157	142	169	180	158	198	124	141	124	164	129	128	126	174	158	135	128	147	158
LOC_Os10g35320	0	0	0	0	0	0	0	0	0	0	1	0	0	0	0	0	0	0	0	0	0	1	0	1
LOC_Os06g23630	0	0	0	0	0	0	0	0	0	0	0	0	0	0	0	0	0	0	0	0	0	0	0	0
LOC_Os12g25870	0	0	0	0	0	0	0	0	0	0	0	0	0	0	0	0	0	0	0	0	0	0	0	0
LOC_Os03g09880	1	1	5	2	3	3	2	1	0	6	1	0	0	12	6	4	4	7	2	6	3	3	5	4
LOC_Os06g08840	1129	742	836	908	1004	1070	743	841	647	887	792	767	926	796	1133	1410	1480	1235	992	945	748	768	810	795
LOC_Os11g31715	1	3	10	6	8	3	8	12	7	4	6	1	5	4	4	6	2	4	3	6	8	1	5	0
LOC_Os09g01140	151	89	65	77	143	136	116	77	91	139	120	120	83	80	133	94	108	100	131	144	71	54	45	53
LOC_Os06g43810	60	20	24	25	33	54	23	47	15	34	34	17	99	60	328	192	91	53	54	66	98	78	91	87
LOC_Os05g31840	0	0	0	0	0	0	0	0	0	0	0	0	0	0	0	0	0	0	0	0	0	0	0	0
LOC_Os01g49450	0	0	0	0	0	0	0	0	0	0	0	0	0	0	0	0	0	0	0	0	0	0	0	0
LOC_Os05g26359	0	0	0	0	0	0	0	0	0	0	0	0	0	0	0	0	0	0	0	0	0	0	0	0
LOC_Os01g18130	1	0	0	0	4	1	0	1	0	0	0	0	1	0	0	2	0	0	1	3	0	5	0	0
LOC_Os11g02910	0	0	0	0	0	0	0	0	0	0	0	0	0	0	1	0	0	0	0	0	1	0	1	0
LOC_Os06g23620	0	0	0	0	0	0	0	0	0	0	0	0	0	0	0	0	0	0	0	0	0	0	0	0
LOC_Os10g35310	12	3	3	7	13	22	9	8	9	17	13	8	16	61	50	50	17	31	33	44	14	23	28	19
LOC_Os11g31720	0	0	0	0	0	0	0	0	0	0	0	0	0	0	0	0	0	0	0	0	0	0	0	0
LOC_Os02g46110	0	0	0	0	0	0	0	0	0	0	0	0	0	0	0	0	0	0	0	0	0	0	0	0
LOC_Os06g08830	0	2	4	1	3	9	0	4	0	4	0	2	5	0	1	1	11	5	8	7	1	1	2	7
LOC_Os12g25880	0	0	0	0	0	0	0	0	0	0	0	0	0	0	0	0	0	0	1	0	0	0	0	0
LOC_Os06g43800	169	92	89	100	118	147	174	241	151	127	192	151	164	108	119	108	217	205	193	207	203	170	203	157
LOC_Os09g01150	0	0	0	0	0	0	0	0	0	0	0	0	0	0	0	1	1	0	0	0	0	0	0	7
LOC_Os05g31850	0	0	0	0	0	0	0	0	0	0	0	0	0	0	0	0	0	0	0	0	0	0	0	0
LOC_Os01g49440	34	17	36	27	25	24	15	33	22	29	20	19	27	19	29	46	33	23	28	18	20	25	11	15
LOC_Os05g26368	0	0	0	0	0	0	0	0	0	0	0	0	0	0	0	0	0	0	0	0	0	0	0	0
LOC_Os04g44790	627	283	495	411	921	980	301	172	183	892	355	302	513	781	759	446	523	602	778	700	525	938	381	536
LOC_Os09g32992	4303	2513	4070	3910	3050	3187	3657	4928	3227	3123	3399	3159	3838	2854	2239	2538	2691	1797	2699	1667	1654	2177	1888	1502
LOC_Os01g18140	46	14	16	8	20	31	26	22	27	25	60	24	19	13	38	39	13	17	16	40	23	24	6	12
LOC_Os11g02900	0	0	0	0	0	0	0	0	0	0	0	0	0	0	0	0	0	0	0	0	0	0	0	0
LOC_Os09g32972	0	0	0	0	0	0	0	0	0	0	0	0	0	0	0	0	0	0	0	0	0	0	0	0
LOC_Os06g35250	0	0	0	0	0	0	0	0	0	0	0	0	0	0	0	0	0	0	0	0	0	0	0	0
LOC_Os09g32976	18347	9856	7523	6890	12438	13142	8163	7600	9150	10199	11081	12657	5822	6590	5172	7501	7587	5917	8192	7150	7299	8631	4716	7230
LOC_Os05g31910	183	51	7	13	116	225	96	159	55	89	69	73	284	185	184	137	319	287	189	164	182	166	241	220
LOC_Os08g22604	2	3	5	3	2	0	2	3	0	0	0	2	3	0	0	4	1	2	4	0	2	1	1	0
LOC_Os04g38300	18	11	10	17	11	6	7	2	14	7	21	10	10	20	12	9	9	9	13	10	12	8	2	11
LOC_Os08g22600	0	0	0	0	0	0	0	0	0	0	0	0	0	0	0	0	0	0	0	0	0	0	0	0
LOC_Os01g34780	1336	1007	1040	916	901	993	1210	1563	1644	1016	1722	1229	1248	1236	1212	1230	1324	1315	1180	1363	913	960	981	864
LOC_Os12g41630	0	3	2	1	1	1	5	7	1	0	4	0	5	6	2	2	3	2	9	4	5	2	1	3
LOC_Os12g02370	2708	2478	1850	2064	1178	1562	1592	2803	2670	2058	3823	2316	1115	976	904	1186	2089	1749	2193	1755	1298	1323	2455	1811
LOC_Os02g56110	975	1039	1022	1011	706	793	804	1225	1162	834	1464	977	747	701	755	926	1221	1050	858	905	629	783	895	977
LOC_Os10g35294	267	132	212	246	191	229	190	348	168	298	236	179	149	132	175	151	242	154	192	139	190	232	187	191
LOC_Os02g38820	290	186	358	428	194	247	230	402	195	296	234	158	140	147	56	56	256	153	191	199	198	187	255	188
LOC_Os12g41634	0	0	0	0	0	0	0	0	0	1	0	0	0	0	0	0	0	0	0	0	0	0	0	0
LOC_Os04g51590	0	0	0	0	0	0	0	0	0	0	0	0	0	0	0	0	0	0	0	0	0	0	0	0
LOC_Os06g08770	1240	829	1073	928	925	1024	967	1131	964	1039	1137	882	663	480	760	695	1224	1151	1081	938	661	642	688	735
LOC_Os10g35290	847	527	634	589	567	646	772	638	794	572	1027	879	520	552	607	602	728	676	739	723	419	516	426	442
LOC_Os11g31820	266	194	187	137	213	210	267	261	305	267	490	354	285	257	523	417	336	334	388	468	230	197	203	248
LOC_Os09g32968	503	298	343	302	439	494	398	347	331	598	518	347	589	579	532	551	378	413	536	616	453	553	311	457
LOC_Os05g26460	0	0	0	0	0	0	0	0	0	0	0	0	0	0	0	0	0	0	0	0	0	0	0	0
LOC_Os03g17180	1497	1433	1641	1580	1281	1239	1628	2472	2296	1325	2473	1639	1355	1096	1069	1257	1756	1475	1379	1324	1191	1105	1589	1458
LOC_Os01g13990	0	0	0	0	0	0	0	0	0	0	0	0	0	0	0	0	0	0	0	0	0	0	0	0
LOC_Os06g43780	4	1	0	0	1	6	4	2	1	1	2	4	0	0	2	4	6	3	4	6	1	4	2	4
LOC_Os06g35240	0	0	0	0	0	0	0	0	0	0	0	0	0	0	0	0	0	0	0	0	0	0	0	0
LOC_Os05g31900	0	0	0	0	0	0	0	0	0	0	0	0	0	0	0	0	0	0	0	0	0	0	0	0
LOC_Os09g32984	2	2	8	10	1	0	0	3	2	8	8	4	7	2	7	4	8	8	7	7	1	2	7	7
LOC_Os09g32988	45	36	46	66	36	27	22	19	55	29	54	36	21	6	8	11	26	14	15	5	16	10	11	18
LOC_Os02g38810	1074	770	583	496	638	708	793	852	992	857	1152	922	473	502	637	626	623	509	731	725	346	449	409	481
LOC_Os08g44790	1	0	0	1	4	36	2	0	0	7	30	0	1166	1839	961	1252	146	1104	322	1014	238	1377	344	468
LOC_Os09g32980	0	0	0	0	0	0	0	0	0	0	0	0	0	0	0	0	0	0	0	0	0	0	0	0
LOC_Os12g41640	0	14	0	0	8	0	3	0	26	0	9	0	0	0	0	1	0	0	0	0	0	0	1	0
LOC_Os02g56120	29	13	3	5	43	106	70	89	29	89	128	36	231	154	125	221	105	166	113	143	249	173	156	227
LOC_Os04g51580	277	266	441	452	159	194	211	426	331	249	295	193	96	92	44	90	140	74	182	145	143	172	217	208
LOC_Os01g34770	596	396	491	435	458	639	538	780	485	531	466	458	387	273	340	263	759	663	517	460	437	370	666	604
LOC_Os06g08780	0	0	0	0	0	0	0	0	0	0	0	0	0	0	0	0	0	0	0	0	0	0	0	0
LOC_Os04g44700	931	813	1109	1026	643	689	792	1225	900	782	1077	830	707	494	491	479	946	724	730	695	623	690	895	865
LOC_Os11g31810	0	0	0	0	0	0	1	0	0	0	0	0	0	0	0	0	0	0	0	0	0	0	0	0
LOC_Os01g13980	0	0	0	0	0	0	0	0	0	0	0	0	0	0	0	0	0	0	0	0	0	0	0	0
LOC_Os05g26450	0	0	0	0	0	0	0	0	0	0	0	0	0	0	0	0	0	0	0	0	0	0	0	0
LOC_Os06g43790	1111	946	1232	1018	815	863	1395	1917	1739	820	1949	1154	1178	995	939	1280	1494	1395	1200	1288	916	889	1137	1084
LOC_Os05g31930	0	0	0	0	0	0	0	0	0	0	0	0	0	0	0	0	0	0	0	0	0	0	0	0
LOC_Os09g32952	0	0	0	0	0	1	0	0	0	0	0	0	0	0	0	0	0	1	0	0	0	0	0	0
LOC_Os06g35270	1	0	0	0	0	2	2	0	0	1	1	4	0	1	1	1	0	0	4	0	0	0	0	0
LOC_Os02g38804	466	239	321	392	266	425	379	544	341	264	406	372	535	408	542	549	617	416	355	345	322	323	336	429
LOC_Os02g38800	85	54	63	76	51	68	86	108	91	79	141	74	66	47	60	64	72	53	80	59	54	30	108	69
LOC_Os12g41610	0	0	0	0	0	0	0	0	0	0	0	0	0	0	0	0	0	0	0	0	0	0	0	0
LOC_Os04g51570	182	87	82	63	128	134	121	73	125	113	191	140	89	76	89	85	78	66	123	143	45	92	55	85
LOC_Os03g17164	168	129	70	76	77	91	102	53	98	73	189	138	103	101	89	80	93	77	132	124	62	88	42	54
LOC_Os06g08750	750	611	568	573	478	526	571	903	681	521	852	647	631	504	460	415	817	628	672	677	436	452	600	569
LOC_Os12g02350	35	9	3	4	6	23	18	32	26	8	22	7	12	2	39	8	10	18	18	24	11	27	20	37
LOC_Os05g26440	0	0	0	0	0	0	0	0	0	0	0	0	0	0	0	0	0	0	0	0	0	0	0	0
LOC_Os11g31800	30	15	21	27	14	19	22	41	29	20	33	21	11	8	10	14	15	20	10	16	12	9	7	12
LOC_Os09g32948	19110	15308	22789	19858	16636	18046	13059	23989	11283	16895	13095	12246	11402	8304	6687	8400	14241	11960	13811	10912	14893	13329	17062	15907
LOC_Os01g13970	0	0	0	0	0	0	0	0	0	0	0	0	0	0	0	0	0	0	0	0	0	0	0	0
LOC_Os05g31920	1674	1935	1675	1608	1290	1294	1806	2406	2437	1294	2569	1647	1362	1142	1350	1513	1619	1531	1462	1568	1127	1177	1469	1424
LOC_Os09g32964	187	108	193	213	171	186	119	210	119	166	116	78	55	46	50	35	230	116	154	141	114	123	150	176
LOC_Os09g32960	518	293	516	413	548	601	471	698	430	557	462	355	489	428	287	280	592	606	524	552	519	524	659	622
LOC_Os06g35260	0	0	0	0	0	0	0	0	0	0	0	0	0	0	0	0	0	0	0	0	0	0	0	0
LOC_Os06g08760	0	0	0	0	0	0	0	0	0	0	0	0	0	0	0	0	0	0	0	0	0	0	0	0
LOC_Os12g41620	937	688	701	656	806	856	876	999	1035	705	1250	944	560	519	732	696	821	721	861	925	474	617	456	559
LOC_Os04g51560	466	296	614	580	297	481	369	462	269	450	293	236	356	308	308	198	371	337	348	316	415	363	496	474
LOC_Os01g34790	6	1	47	15	19	27	48	44	16	25	26	5	7	8	32	9	7	20	30	16	12	8	10	11
LOC_Os02g56100	319	192	165	110	231	194	297	211	253	192	322	327	161	148	254	187	275	214	259	245	127	141	92	152
LOC_Os12g02340	22902	7522	4001	3168	15106	30693	25042	38094	15461	29553	34686	12052	53064	34911	32179	42653	56445	64002	51848	69562	67561	54646	62891	63806
LOC_Os05g26430	0	0	0	0	0	0	0	0	0	0	0	0	0	0	0	0	0	0	0	0	0	0	0	0
LOC_Os03g17170	806	531	702	601	575	635	608	827	655	632	786	596	358	331	396	496	612	504	628	660	531	483	565	584
LOC_Os09g32956	0	0	0	0	0	0	0	0	0	0	0	0	0	0	0	0	0	0	0	0	0	0	0	0
LOC_Os03g17174	84	63	92	93	67	104	69	133	82	139	73	63	54	41	3	13	81	61	121	110	114	122	99	104
LOC_Os01g13960	0	0	0	0	0	0	0	0	0	0	0	0	0	0	0	0	0	0	0	0	0	0	0	0
LOC_Os04g38340	485	389	423	336	364	467	487	827	677	451	866	468	477	405	413	585	466	505	539	691	423	441	443	523
LOC_Os02g21700	39	27	15	18	6	11	2	13	7	16	25	11	43	35	42	22	26	28	22	38	32	34	65	68
LOC_Os01g18200	0	0	3	0	0	0	0	0	1	0	0	0	0	0	0	0	0	0	0	0	0	0	0	0
LOC_Os08g44760	941	1193	1505	1527	798	884	1013	1564	1619	929	1540	961	448	277	318	394	956	577	772	633	435	410	791	719
LOC_Os02g15800	0	0	1	0	0	0	0	0	0	1	1	2	0	1	0	0	0	0	2	1	1	0	0	0
LOC_Os12g41670	235	191	182	153	184	181	243	314	320	188	331	222	184	134	191	192	241	290	195	205	172	154	172	197
LOC_Os10g05200	62	43	49	49	48	69	66	72	56	54	74	57	68	52	66	52	76	71	52	62	45	51	49	45
LOC_Os07g48720	446	399	457	388	356	397	499	806	744	373	854	478	452	420	345	409	511	462	592	557	358	352	437	440
LOC_Os11g02964	54	33	40	48	33	49	41	55	48	30	77	62	20	22	23	14	22	23	37	30	10	25	34	28
LOC_Os09g32930	1068	731	1029	1003	813	1028	897	1256	848	709	1006	892	743	582	492	488	963	811	829	695	728	652	926	857
LOC_Os04g44730	197	67	33	41	137	212	160	104	112	177	139	149	201	237	225	215	190	169	255	247	119	170	124	121
LOC_Os06g43740	0	1	0	0	0	0	0	0	0	0	0	0	0	0	0	0	0	0	0	0	0	0	0	0
LOC_Os06g35210	0	0	0	0	0	1	0	2	0	0	0	0	1	0	0	1	0	0	0	0	0	0	0	0
LOC_Os12g02330	991	266	567	1520	1885	2771	562	688	717	1713	253	753	568	399	798	602	1395	1677	2536	836	3546	2965	3110	1193
LOC_Os05g26420	0	0	0	0	0	0	0	0	0	0	0	0	0	0	0	0	0	0	0	0	0	0	0	1
LOC_Os09g01210	0	0	0	0	0	0	0	0	0	0	0	0	0	0	0	0	0	0	0	0	0	0	0	0
LOC_Os10g35250	2016	1630	1758	1929	1569	1740	1979	2443	2173	1597	2493	1642	1367	1122	1261	1330	1804	1607	1363	1508	1404	1359	1753	1639
LOC_Os02g46170	0	0	0	0	0	0	0	0	0	0	0	0	0	4	1	0	0	0	0	1	0	0	0	2
LOC_Os02g21710	0	0	2	1	0	0	2	0	0	1	0	2	0	1	0	0	0	0	0	0	0	0	0	0
LOC_Os08g44750	41	92	181	379	103	41	69	106	117	71	90	47	19	5	7	15	63	31	38	34	22	16	37	52
LOC_Os04g38330	605	397	468	377	384	487	518	615	536	556	761	516	497	458	547	734	505	492	510	634	446	500	496	503
LOC_Os12g41680	4649	3230	1065	814	3260	3962	4860	6665	5594	4115	6344	4354	3840	2370	3653	2923	4413	3586	3838	3263	3504	2893	4046	4141
LOC_Os02g15810	564	350	168	231	499	295	192	95	188	289	245	198	308	272	393	240	308	215	316	261	141	251	89	194
LOC_Os05g26410	0	0	0	0	0	0	0	0	0	0	0	0	0	0	0	0	0	0	0	0	0	0	0	0
LOC_Os06g04300	343	258	268	252	220	292	303	435	355	348	494	270	255	191	306	246	273	281	369	352	201	265	227	263
LOC_Os09g32940	347	269	330	314	214	253	383	579	484	280	621	416	325	252	281	351	427	361	347	320	233	222	285	276
LOC_Os09g32944	202	244	338	416	148	149	92	239	180	168	112	63	80	55	34	39	138	59	130	91	51	74	142	114
LOC_Os07g48710	18	5	24	15	1	7	15	9	7	11	10	10	14	1	10	24	4	2	7	5	13	6	18	13
LOC_Os06g43750	0	0	1	1	0	0	1	0	0	0	0	0	0	0	0	0	0	0	0	0	0	0	0	0
LOC_Os12g02320	2431	956	3089	2848	1817	2992	1127	1760	620	1866	1111	902	2691	2259	1482	1602	2347	2472	1880	1907	2503	2696	4477	4054
LOC_Os06g35200	380	216	529	602	392	413	249	513	256	332	227	199	258	195	132	132	309	218	273	206	229	187	351	331
LOC_Os04g44740	15	7	10	14	10	18	11	6	10	20	16	9	15	6	13	13	24	5	35	7	3	13	2	8
LOC_Os09g01200	0	0	0	0	0	0	0	0	0	0	0	1	0	0	0	0	0	0	0	0	0	0	1	0
LOC_Os10g35260	169	112	114	168	141	186	157	147	127	132	190	130	140	139	126	83	119	150	109	116	103	171	127	130
LOC_Os11g15190	1	0	0	0	0	0	1	0	0	0	0	0	0	0	0	0	2	0	0	0	0	0	0	0
LOC_Os02g46180	71	54	175	178	71	58	52	85	64	69	54	62	47	41	50	50	117	62	109	75	87	138	120	143
LOC_Os08g44780	252	248	423	417	307	237	178	271	161	245	145	111	171	189	83	99	181	89	193	145	143	164	202	208
LOC_Os04g38320	25	10	40	25	16	8	19	32	11	38	21	20	18	14	15	24	13	7	47	32	21	26	26	15
LOC_Os02g15820	203	154	115	106	147	148	181	250	231	138	210	215	89	63	66	65	180	123	117	87	83	107	118	134
LOC_Os09g32910	17	5	12	8	3	9	8	13	8	6	25	9	10	9	8	3	16	7	17	6	3	8	5	6
LOC_Os07g48700	214	167	95	85	136	121	213	203	209	133	279	170	96	87	124	161	203	203	183	192	92	104	87	117
LOC_Os05g26400	0	0	0	0	0	0	0	0	0	0	0	0	0	0	0	0	0	0	0	0	0	0	0	0
LOC_Os06g35230	0	0	0	0	0	0	0	0	0	0	0	0	0	0	0	0	0	0	0	0	0	0	0	0
LOC_Os11g02980	0	0	0	0	0	0	0	0	0	0	0	0	0	0	0	0	0	0	0	0	0	0	0	0
LOC_Os12g02310	1412	1977	2549	2742	1796	1930	805	2201	1160	1217	947	403	1219	1243	869	1158	1107	645	452	455	304	397	682	694
LOC_Os03g09810	1	1	1	0	1	1	3	3	1	1	2	1	4	1	0	0	3	3	2	3	3	1	1	2
LOC_Os06g43760	1864	1567	1291	1298	1424	1578	1919	2002	2306	1484	2680	1882	1374	1135	1774	1870	2097	1893	1976	2382	1257	1412	1344	1405
LOC_Os04g44710	749	681	789	642	552	643	861	1085	1193	611	1504	938	816	769	914	1175	950	837	797	1033	610	631	726	695
LOC_Os02g46190	1	0	1	0	0	0	0	0	1	0	0	0	0	0	0	0	0	0	1	0	0	2	0	1
LOC_Os06g08790	193	111	103	100	117	118	146	102	139	133	203	157	173	145	159	142	104	120	171	144	94	151	86	122
LOC_Os12g41650	53	18	34	32	27	23	14	36	10	33	35	9	45	32	9	4	35	26	52	32	43	82	66	75
LOC_Os10g35270	0	0	0	0	0	0	0	0	0	0	0	0	0	0	0	0	0	0	0	0	0	0	0	0
LOC_Os04g38310	1183	1205	1243	1218	777	740	912	1575	1365	1004	1661	1077	401	268	338	382	636	501	752	574	525	530	715	746
LOC_Os08g44770	2167	1549	1791	1683	1340	2020	1720	2165	1595	2119	2069	1332	1161	1231	1205	1404	1873	1691	1686	1682	1112	1298	1428	1394
LOC_Os09g32920	3	4	1	3	0	2	0	2	3	0	0	0	0	0	0	1	0	0	1	2	0	1	0	0
LOC_Os06g43770	42	29	38	45	37	21	30	47	27	42	35	31	25	14	27	10	34	31	52	43	73	38	69	41
LOC_Os11g02990	0	0	0	0	0	0	0	0	0	0	0	0	0	0	0	0	0	0	0	0	0	0	0	0
LOC_Os06g35220	0	0	0	0	0	0	0	0	0	0	0	0	0	0	0	0	0	0	0	0	0	0	0	0
LOC_Os12g02300	244	1324	1058	966	391	229	139	238	494	453	640	80	67	135	70	130	187	116	136	158	131	121	326	387
LOC_Os10g35280	1028	706	665	541	831	854	814	794	814	773	1092	1012	658	647	722	647	676	560	904	935	516	714	459	518
LOC_Os12g41660	126	110	190	186	110	115	115	208	110	127	92	59	106	59	38	41	123	92	115	159	128	117	169	147
LOC_Os02g15830	0	0	0	0	0	0	0	0	0	0	0	0	0	0	0	0	0	0	0	0	0	0	0	0
LOC_Os02g15840	0	0	0	0	0	0	0	0	0	0	0	0	0	0	0	0	0	0	0	0	0	0	0	0
LOC_Os03g17100	101	72	57	105	128	99	55	54	58	116	52	58	103	43	64	52	137	60	179	72	78	81	39	106
LOC_Os02g56190	276	150	115	110	135	182	146	255	201	249	350	165	273	288	245	353	226	251	340	423	198	274	202	222
LOC_Os04g51510	13	9	4	1	8	28	8	1	10	19	7	15	13	32	29	14	10	13	16	16	28	31	11	18
LOC_Os03g52640	261	165	216	237	188	173	180	262	139	212	175	136	164	89	84	68	179	136	183	143	153	156	152	138
LOC_Os03g05590	0	0	0	0	0	0	0	0	0	0	0	0	0	0	0	0	0	0	0	0	1	0	0	0
LOC_Os06g04330	426	329	323	302	325	384	389	444	490	458	635	389	315	298	402	409	352	274	458	414	292	337	276	317
LOC_Os07g48760	21	28	9	13	11	18	14	45	37	18	52	21	13	16	9	10	9	11	15	13	15	10	22	16
LOC_Os08g44720	0	0	0	0	0	0	0	0	0	1	0	0	0	0	0	0	0	0	0	0	0	0	0	0
LOC_Os04g38380	35	24	69	69	46	67	39	51	35	49	30	16	65	53	35	38	64	49	62	32	36	51	51	64
LOC_Os01g13910	0	0	0	0	0	0	0	0	0	0	0	0	0	0	0	0	0	0	0	0	0	0	0	0
LOC_Os08g22680	0	0	0	0	0	0	0	0	0	0	0	0	0	0	0	0	0	0	0	0	0	0	0	0
LOC_Os01g34700	5061	4308	4739	4321	4026	4576	5027	7684	5795	5462	6506	4452	3024	2740	4956	5175	6924	6234	6682	6135	4021	4152	4538	4497
LOC_Os03g13520	13	11	19	14	2	7	9	13	9	11	11	4	4	8	7	11	3	6	12	9	1	4	3	8
LOC_Os10g05240	61	87	81	102	74	63	44	67	72	51	64	44	43	58	25	27	66	31	59	53	45	49	63	45
LOC_Os10g28830	4	0	0	1	3	16	10	2	2	10	27	1	15	25	36	34	9	21	16	14	12	24	15	16
LOC_Os02g21740	0	0	0	0	0	0	0	0	0	0	0	0	0	0	0	0	0	0	0	0	0	0	0	0
LOC_Os03g13530	0	0	0	0	0	0	0	0	0	0	0	0	0	0	0	0	0	0	0	0	0	0	1	0
LOC_Os02g15850	0	0	0	0	0	0	0	0	0	0	0	0	0	0	0	0	0	0	1	0	0	0	0	0
LOC_Os02g38890	3	4	4	6	5	2	4	0	7	1	1	6	3	3	5	2	6	0	3	3	2	5	1	6
LOC_Os11g15150	0	0	0	0	0	0	0	0	0	0	0	0	0	0	0	0	0	0	0	0	0	0	0	0
LOC_Os03g17110	0	0	0	0	0	0	0	0	1	0	0	0	0	0	0	0	0	0	0	0	0	0	0	0
LOC_Os01g25430	0	0	0	0	0	0	0	0	0	0	0	0	0	0	0	0	0	0	0	0	0	0	0	0
LOC_Os07g32600	603	417	491	583	368	515	313	577	418	420	486	387	354	297	336	405	514	278	298	274	232	258	456	398
LOC_Os06g04340	538	296	311	264	481	526	403	310	366	568	576	444	500	591	723	596	471	588	564	671	382	540	343	401
LOC_Os04g51500	571	405	466	426	318	374	455	661	470	353	732	456	443	409	282	310	407	332	429	399	324	345	439	474
LOC_Os03g52630	13074	13980	14663	16498	7870	9238	10549	18716	16093	9991	15901	10778	5174	3892	4667	5785	10257	6907	7995	7854	6258	6019	10918	9428
LOC_Os03g05580	0	0	0	0	0	0	0	0	0	0	0	0	0	0	0	0	0	0	0	0	0	0	0	0
LOC_Os07g48750	195	162	230	255	171	152	190	215	186	181	231	137	145	121	92	117	209	170	180	151	125	141	140	149
LOC_Os12g13500	0	0	0	0	0	0	0	0	0	0	0	0	0	0	0	0	0	0	0	0	0	0	0	0
LOC_Os01g13900	0	0	0	0	0	0	0	0	0	0	0	0	0	0	0	0	0	0	0	0	0	0	0	0
LOC_Os04g38370	0	0	0	0	0	0	0	0	0	0	0	0	0	0	0	1	0	0	0	0	0	0	1	0
LOC_Os08g22670	0	0	0	0	0	0	0	0	0	0	0	0	0	0	0	0	0	0	0	0	0	0	0	0
LOC_Os08g44710	2	0	0	0	0	0	0	1	0	0	0	0	0	0	0	0	1	0	0	0	0	0	0	0
LOC_Os10g05230	559	450	450	398	461	472	782	1122	897	577	991	633	423	300	324	418	651	569	658	691	599	515	510	492
LOC_Os10g28820	15	5	29	15	6	8	2	5	0	12	8	12	0	0	4	1	3	1	2	0	0	0	0	0
LOC_Os02g21750	2857	1016	327	285	1998	3216	2457	999	1660	3203	3454	1650	4573	5741	6829	6226	2976	3826	3553	5122	2835	3920	1886	2933
LOC_Os01g25440	245	234	199	244	152	236	237	311	245	243	416	219	413	492	351	436	256	360	302	402	291	375	349	338
LOC_Os11g15180	11	4	0	0	3	15	10	9	8	14	26	9	6	7	29	31	6	10	10	19	5	3	1	0
LOC_Os03g25990	4	10	12	13	1	0	0	1	2	2	2	4	2	0	0	2	0	0	0	0	0	0	1	1
LOC_Os02g15860	3339	1671	1004	887	3206	4820	1960	4187	1406	3175	1315	1481	3031	2180	2092	2436	4907	3217	3818	3368	3790	3185	4235	4464
LOC_Os02g38880	0	0	0	0	0	0	0	0	0	0	0	0	0	0	0	0	0	0	0	0	0	0	0	0
LOC_Os03g13540	5136	3690	1658	1373	3154	4280	5331	8418	5518	5177	8466	4948	6691	4636	4655	4689	7333	8388	6412	7289	6598	5533	7794	7115
LOC_Os07g05780	0	0	0	0	0	0	0	0	0	0	0	0	0	0	0	0	0	0	0	0	0	0	0	0
LOC_Os01g64490	1096	1085	1313	1412	703	697	1203	2059	1849	907	1698	1025	613	411	585	632	1190	858	1055	987	607	556	963	830
LOC_Os07g32610	0	0	0	1	0	0	1	0	0	0	0	0	0	0	0	0	1	0	0	0	0	0	0	0
LOC_Os03g52660	312	246	338	477	246	273	139	213	134	151	154	117	233	241	124	93	224	181	120	116	149	181	172	165
LOC_Os02g56170	414	288	350	303	404	436	416	643	417	371	450	378	331	263	350	392	584	550	506	557	434	360	393	398
LOC_Os08g22660	2	0	0	0	1	0	7	0	0	1	1	4	4	8	8	2	0	5	3	1	1	2	2	1
LOC_Os06g04310	0	0	0	1	1	0	0	0	0	0	0	0	0	0	0	0	0	0	0	0	0	0	1	0
LOC_Os10g05220	461	288	262	253	251	255	370	366	386	376	535	356	261	239	367	394	412	317	455	425	203	251	212	218
LOC_Os07g25210	0	0	0	0	0	0	0	0	0	0	0	0	0	0	0	1	0	0	0	0	0	0	0	0
LOC_Os01g34720	0	0	0	0	0	0	0	0	0	0	0	0	0	0	0	0	0	0	0	0	0	0	0	0
LOC_Os10g28810	43	43	93	62	50	17	22	15	30	28	36	20	4	4	3	1	8	4	10	9	2	9	6	8
LOC_Os04g38360	1	2	0	0	0	1	3	1	0	4	1	0	0	0	0	2	0	0	0	0	0	0	0	2
LOC_Os02g21720	0	0	0	0	0	0	0	0	0	0	0	0	0	0	0	0	0	0	0	0	0	0	0	0
LOC_Os08g44740	0	0	0	0	0	0	0	0	1	0	0	0	0	0	0	0	0	0	0	0	0	0	0	0
LOC_Os02g15870	254	234	327	341	215	270	216	339	266	234	373	241	168	173	141	143	213	176	232	233	151	182	278	270
LOC_Os11g15170	0	0	0	0	0	0	1	0	0	1	0	0	0	0	0	0	0	0	0	0	0	0	0	0
LOC_Os03g25980	1516	1253	1239	1263	997	1150	1295	1965	1709	1226	2305	1415	821	822	837	1094	863	835	905	986	1063	996	1131	1099
LOC_Os01g25450	0	0	0	0	0	0	0	0	0	0	0	0	0	0	0	0	1	0	0	0	0	1	0	1
LOC_Os02g38870	0	0	0	0	0	0	0	0	0	0	0	0	0	0	0	0	0	0	0	0	0	0	0	0
LOC_Os03g13550	70	61	81	61	45	61	116	143	124	92	172	118	74	52	61	91	87	47	106	93	47	76	61	60
LOC_Os07g05790	0	0	0	0	0	0	0	0	0	0	0	0	0	0	0	0	0	0	0	0	0	0	0	0
LOC_Os03g52650	288	127	35	67	248	126	108	49	105	146	147	95	74	97	97	87	91	63	129	68	77	109	45	53
LOC_Os02g56180	685	578	582	547	449	523	667	934	861	558	1080	615	418	334	360	470	642	571	658	662	487	451	539	501
LOC_Os07g32620	225	144	233	228	104	135	70	175	98	129	162	122	144	84	118	103	224	124	144	121	151	102	350	295
LOC_Os08g44730	0	0	0	0	0	0	0	0	0	0	0	0	0	0	0	0	0	0	0	0	0	0	0	0
LOC_Os07g48730	2	0	1	1	5	4	3	2	1	8	3	2	5	6	10	7	6	4	9	8	13	17	14	8
LOC_Os08g22650	0	0	0	0	0	0	0	0	0	0	0	0	0	0	0	0	0	0	0	0	0	0	0	0
LOC_Os02g21730	0	0	0	0	0	1	0	0	0	0	0	0	0	0	0	0	0	0	0	0	0	0	0	0
LOC_Os07g25200	2	1	0	1	0	0	0	2	1	0	1	1	0	0	0	2	0	2	0	1	0	0	0	0
LOC_Os10g05210	863	579	657	718	639	879	910	1044	947	912	1033	621	984	1106	1020	1108	728	865	835	1100	746	881	692	770
LOC_Os03g25984	0	1	2	0	0	1	0	1	0	0	0	3	1	6	0	1	0	0	2	0	1	1	0	0
LOC_Os01g34710	0	0	0	0	0	0	0	0	0	0	0	0	0	0	0	0	0	0	0	0	0	0	0	0
LOC_Os04g38350	3	0	0	0	1	0	0	1	0	0	2	2	16	12	11	22	0	13	6	15	3	17	5	10
LOC_Os06g04370	1092	764	188	219	676	626	919	1240	962	623	937	976	537	394	332	226	654	442	564	425	450	392	666	677
LOC_Os03g17140	687	270	434	422	521	762	492	439	382	492	496	410	261	312	562	511	578	446	565	429	307	416	203	262
LOC_Os01g13950	18	3	14	9	11	10	4	2	4	8	7	1	12	10	15	30	14	16	9	25	7	14	16	11
LOC_Os07g05760	0	0	0	1	0	0	0	0	0	0	0	0	0	0	0	0	0	0	0	0	0	0	0	0
LOC_Os12g13530	0	0	0	0	0	0	0	0	0	0	0	0	0	0	0	0	0	0	1	0	0	0	0	0
LOC_Os01g64470	9	2	327	281	10	6	8	4	5	5	11	5	7	13	104	67	3	2	20	9	33	26	18	24
LOC_Os04g51550	0	0	0	1	0	0	0	0	0	0	0	0	0	0	0	0	0	0	0	0	0	0	0	0
LOC_Os03g13560	3854	2710	2547	2309	3173	3138	2664	2816	2889	3109	3347	3087	2412	2266	2748	2595	2260	1947	2493	2793	1664	2183	1645	2121
LOC_Os02g38860	11	1	11	6	8	8	6	11	1	8	6	5	8	12	9	15	18	4	18	10	8	6	12	14
LOC_Os11g15120	0	0	0	0	0	0	0	0	0	0	0	0	0	0	0	0	0	0	0	0	0	0	0	0
LOC_Os02g15885	944	811	1041	949	720	868	924	1421	1132	780	1363	808	775	638	743	862	1059	896	824	862	681	719	1039	962
LOC_Os02g21780	28	20	16	35	29	27	39	24	52	17	30	36	29	10	42	51	60	46	23	29	27	23	28	32
LOC_Os02g56150	45	15	37	31	23	45	30	53	15	28	30	17	66	79	61	35	44	47	33	26	17	74	27	42
LOC_Os10g05290	5	1	2	0	0	3	0	1	6	1	1	1	1	3	1	3	0	2	1	2	0	1	4	3
LOC_Os01g34740	0	0	0	0	0	0	0	0	0	0	0	0	0	0	0	0	0	0	0	0	0	0	0	0
LOC_Os02g15880	1288	1042	1395	1312	974	1180	1164	1824	1417	1076	1723	1002	1106	919	927	1087	1290	1156	1065	1071	916	945	1318	1230
LOC_Os07g32630	832	594	813	849	346	470	221	525	267	441	408	359	568	353	186	184	504	318	467	406	751	564	1370	1224
LOC_Os01g25460	286	56	3	0	467	1236	308	125	61	968	542	74	5256	8059	4861	6755	1613	4054	2085	3940	2207	5382	2350	3398
LOC_Os10g05280	0	0	0	0	0	0	0	0	0	0	0	0	0	0	0	0	0	0	0	0	0	0	0	0
LOC_Os01g71660	0	0	0	0	0	0	0	0	0	0	0	0	0	0	0	0	0	0	0	0	0	0	0	1
LOC_Os08g22640	1	6	9	4	7	8	3	3	4	0	4	3	2	3	2	2	4	1	4	1	0	3	0	3
LOC_Os06g35290	0	0	0	0	0	0	0	0	0	0	0	0	0	0	0	0	0	0	0	0	0	0	0	0
LOC_Os06g04380	826	634	440	348	636	615	671	785	753	659	901	712	562	550	784	829	668	706	666	694	478	511	433	456
LOC_Os03g17150	0	0	1	0	0	1	0	0	0	1	0	0	4	4	2	1	0	0	2	0	2	0	1	2
LOC_Os01g64480	4	6	2	0	3	3	0	2	3	4	0	1	0	0	0	0	0	0	1	1	0	0	3	0
LOC_Os01g25470	0	0	0	0	0	0	0	0	0	0	0	0	0	0	0	0	0	0	0	0	0	0	0	0
LOC_Os07g48790	1611	706	363	260	1109	1548	995	454	653	1460	1306	893	1517	1995	2596	2658	1239	1474	1890	2236	1117	1782	709	1172
LOC_Os12g13540	1	0	0	0	0	0	0	0	0	0	0	0	0	0	0	0	0	0	0	0	0	0	0	0
LOC_Os07g05770	0	0	0	0	0	0	1	0	0	0	0	0	0	0	0	0	0	0	0	0	0	0	0	0
LOC_Os11g15110	0	0	0	0	0	0	0	0	0	0	0	0	0	0	0	0	0	0	0	0	0	0	0	0
LOC_Os02g21790	0	0	0	0	0	0	0	0	0	0	0	0	0	0	0	0	0	0	0	0	0	0	0	0
LOC_Os04g51540	0	0	0	0	0	0	0	0	0	0	0	0	0	0	0	0	0	0	0	0	0	0	0	0
LOC_Os03g13570	114	217	192	189	156	105	195	394	232	244	135	133	25	17	9	3	135	35	109	69	71	50	126	121
LOC_Os07g32640	0	0	0	0	0	0	0	0	0	0	0	0	0	0	0	0	0	0	0	0	0	0	0	0
LOC_Os12g41600	94	149	122	176	79	57	60	214	99	74	77	41	32	14	24	21	83	28	41	39	9	24	50	46
LOC_Os02g15890	0	0	0	0	0	0	0	0	0	0	0	0	0	0	0	0	0	0	0	0	0	0	0	0
LOC_Os02g38850	0	0	0	0	0	0	0	0	0	0	0	0	0	0	0	0	0	0	0	0	0	0	0	0
LOC_Os02g56160	16	8	6	18	10	16	8	9	11	6	6	11	3	3	6	9	6	5	13	5	7	9	7	12
LOC_Os10g05270	0	0	0	0	0	0	0	0	0	0	0	0	0	0	0	0	0	0	0	0	0	0	0	0
LOC_Os01g34730	0	0	1	0	0	1	0	0	0	0	0	0	3	0	0	0	0	0	0	0	0	1	0	1
LOC_Os03g13579	0	2	0	3	0	0	0	0	0	0	2	0	0	0	0	0	1	0	0	0	0	0	2	0
LOC_Os08g22630	0	0	0	0	0	0	0	0	0	0	2	0	0	0	0	0	0	0	1	0	0	0	0	0
LOC_Os01g71670	298	223	771	532	419	744	230	544	212	374	267	208	1715	1262	928	912	706	1074	1054	1105	1860	1779	2124	1360
LOC_Os01g13940	360	279	240	188	211	179	342	373	439	268	555	353	188	160	240	263	224	216	339	336	137	189	178	184
LOC_Os06g35280	1	0	0	0	0	5	1	1	0	0	0	0	1	1	4	1	2	4	1	3	2	2	0	0
LOC_Os01g64450	3	0	4	6	0	0	0	0	0	0	2	0	1	0	2	4	1	0	0	1	3	2	0	3
LOC_Os07g48780	3670	2564	1802	1619	2769	3904	2641	2581	2581	5076	4459	2779	5504	7358	5839	5898	3380	5640	6151	6683	4728	7434	3492	4336
LOC_Os09g37080	25	15	25	33	18	17	15	42	13	30	19	11	42	29	105	113	33	10	40	34	58	24	54	53
LOC_Os03g52620	40	26	41	33	39	44	36	53	18	40	28	31	35	21	32	47	66	60	59	41	33	25	40	25
LOC_Os06g04350	794	519	477	455	587	716	673	777	629	721	885	610	645	720	840	897	598	714	677	790	556	559	448	582
LOC_Os01g34760	0	0	0	0	0	0	0	0	0	0	0	0	0	0	0	0	0	0	0	0	0	0	0	0
LOC_Os02g38840	869	451	535	429	659	742	617	574	656	637	841	629	529	475	588	655	584	467	792	793	464	583	370	521
LOC_Os07g32650	110	37	60	72	48	83	22	31	19	46	18	19	56	40	100	144	62	40	67	60	78	53	122	81
LOC_Os03g17120	730	669	498	518	448	538	623	860	760	550	972	628	347	316	373	506	531	479	638	620	411	446	438	522
LOC_Os01g25484	507	288	605	586	471	620	401	559	336	371	351	336	381	295	491	513	698	570	384	350	364	335	411	415
LOC_Os02g56130	2321	1411	1324	1067	1635	1623	1689	1211	1565	1565	1807	2031	672	602	985	810	1175	773	1058	902	850	1055	768	892
LOC_Os11g15140	0	0	0	0	0	0	0	0	0	0	0	0	0	0	0	0	0	0	0	0	0	0	0	0
LOC_Os12g02390	2228	1373	1643	1518	1785	1732	1944	2374	1939	1651	2237	2140	1430	1014	1048	1008	1798	1609	1368	1536	1578	1319	1655	1596
LOC_Os04g51530	0	0	0	0	0	0	0	0	0	0	0	1	0	1	0	0	0	0	0	0	0	0	0	0
LOC_Os02g21760	0	0	0	0	0	0	0	0	0	0	0	0	0	0	0	0	0	0	0	0	0	0	0	0
LOC_Os08g22620	0	0	0	0	0	0	0	0	0	0	0	0	0	0	0	0	0	0	0	0	0	0	0	0
LOC_Os01g13930	11	20	22	25	6	12	18	18	4	23	25	11	28	19	13	64	15	16	28	31	20	22	41	30
LOC_Os08g44700	0	3	0	0	2	0	0	0	0	1	0	0	0	0	0	0	2	0	0	0	0	0	0	2
LOC_Os01g71680	3	0	4	3	0	5	1	1	0	5	1	0	4	9	4	4	5	3	2	1	4	3	7	3
LOC_Os07g05740	285	361	441	559	221	184	266	341	401	256	433	209	126	90	47	49	264	164	176	132	96	142	185	209
LOC_Os01g64460	0	0	0	0	0	0	0	0	0	0	0	0	0	0	0	0	0	0	0	0	0	0	0	0
LOC_Os12g02385	24	22	18	17	18	26	15	30	9	20	15	16	16	13	25	17	26	18	15	14	12	8	16	10
LOC_Os07g48770	1053	750	817	1090	564	597	492	897	597	698	737	386	284	295	187	291	527	277	655	346	288	333	458	305
LOC_Os09g37090	0	0	0	0	0	0	0	0	0	0	0	0	0	0	0	0	0	0	0	0	0	0	0	0
LOC_Os12g13520	0	0	0	0	0	0	0	0	0	0	0	0	0	0	0	0	0	0	0	0	0	0	0	0
LOC_Os03g17130	10	6	5	2	6	4	8	3	5	5	6	2	6	4	3	15	6	0	4	7	4	5	0	3
LOC_Os06g04360	252	186	201	219	240	321	221	236	196	236	310	205	264	309	248	300	248	234	244	268	195	261	179	253
LOC_Os01g34750	0	0	0	0	0	0	0	0	0	0	0	0	0	0	0	0	0	0	0	0	0	0	0	0
LOC_Os02g38830	0	0	0	0	0	0	0	0	0	0	0	0	0	0	0	0	0	0	0	0	0	0	0	0
LOC_Os02g56140	468	558	603	537	311	358	419	931	597	450	694	418	256	176	150	199	389	285	424	366	353	263	517	438
LOC_Os03g13590	1367	1040	1526	1428	1142	1268	1342	1835	1337	1192	1339	1184	1122	899	1289	1217	1464	1276	1102	1161	1057	1022	1377	1170
LOC_Os07g32660	172	170	131	134	88	110	128	139	222	162	241	108	105	94	90	85	121	61	114	83	71	73	112	107
LOC_Os02g21770	0	0	0	0	0	0	0	0	0	0	0	0	0	0	0	0	0	0	0	0	0	0	0	0
LOC_Os04g51520	17	16	28	27	13	18	8	20	6	16	9	10	18	10	10	19	10	17	10	12	21	15	18	12
LOC_Os11g15130	0	0	0	0	0	1	1	0	1	0	1	0	0	0	0	0	1	0	0	0	0	0	0	0
LOC_Os12g02380	93	98	79	101	33	45	63	149	64	18	69	70	17	15	9	13	29	22	36	35	34	21	55	36
LOC_Os08g22610	0	0	0	0	0	0	0	0	0	0	0	0	0	0	0	0	0	0	0	0	0	0	0	0
LOC_Os10g05250	3	0	0	0	0	1	0	0	0	0	0	0	1	0	0	0	0	0	0	0	1	1	1	0
LOC_Os01g13920	0	0	0	0	0	0	0	0	0	0	0	0	0	0	0	0	0	0	0	0	0	0	0	0
LOC_Os04g38390	553	332	440	485	497	659	460	740	416	663	458	275	705	671	524	726	852	565	782	838	589	492	875	839
LOC_Os01g71690	129	88	81	88	99	109	116	56	104	80	124	108	52	53	72	68	84	73	96	71	35	60	36	70
LOC_Os07g05750	0	0	0	0	0	0	0	0	0	0	0	0	0	0	0	0	0	0	0	0	0	0	0	0
LOC_Os05g22270	0	0	0	0	0	0	0	0	0	0	0	0	0	0	0	0	0	0	0	0	0	0	0	0
LOC_Os06g39940	0	0	0	0	0	0	0	0	0	0	0	0	0	0	0	0	0	0	0	0	0	0	0	0
LOC_Os01g25770	3	4	2	3	10	8	9	0	7	6	8	7	7	4	7	7	12	9	1	4	3	4	5	3
LOC_Os03g05200	940	688	771	652	570	692	825	1241	1106	798	1265	942	803	668	618	788	883	817	791	812	653	700	762	860
LOC_Os03g39390	0	0	0	0	0	0	0	0	0	0	0	0	0	0	0	0	0	0	0	0	0	0	0	0
LOC_Os03g52570	27	16	32	25	14	27	18	25	13	11	13	23	15	7	13	10	29	19	19	10	9	9	17	9
LOC_Os07g48490	839	633	1089	1753	855	876	577	688	387	864	407	365	684	425	491	527	1011	770	739	387	613	438	592	693
LOC_Os12g13240	0	0	0	0	0	0	0	0	0	0	0	0	0	0	0	0	0	0	0	0	0	0	0	0
LOC_Os11g19330	0	0	0	0	0	0	0	0	0	0	0	0	0	0	0	1	0	0	0	0	0	0	0	0
LOC_Os12g39360	0	0	0	0	0	0	0	0	0	0	0	0	0	1	0	0	0	0	0	0	1	0	0	0
LOC_Os04g42260	36	19	19	9	15	10	16	16	25	20	16	16	8	24	20	33	9	23	30	31	9	15	8	12
LOC_Os08g22450	0	0	0	0	0	0	0	0	0	0	0	0	0	0	0	0	0	0	0	0	0	0	0	0
LOC_Os04g22560	0	0	0	0	0	0	0	0	0	0	0	0	0	0	0	0	0	0	0	0	0	0	0	0
LOC_Os03g25700	0	0	0	0	0	0	0	0	0	0	0	0	0	0	0	0	0	0	0	0	0	0	0	0
LOC_Os04g34190	9	4	4	3	3	14	20	3	4	4	13	7	13	23	71	167	8	22	15	14	6	12	10	16
LOC_Os03g39380	115	89	86	83	83	105	131	152	128	86	186	119	92	116	83	94	85	77	91	109	96	71	65	83
LOC_Os03g05210	100	77	61	45	98	116	59	66	42	88	78	72	63	67	76	82	57	60	64	52	31	61	55	46
LOC_Os04g22550	0	0	0	0	0	0	0	0	0	0	0	0	0	0	0	0	0	0	0	0	0	0	0	0
LOC_Os01g25760	52	31	33	37	53	82	71	69	66	70	86	37	56	77	72	59	92	75	83	76	36	38	40	50
LOC_Os05g22280	0	0	0	0	0	0	0	0	0	0	0	0	0	0	0	0	0	0	0	0	0	0	0	0
LOC_Os06g39950	1	0	0	0	0	0	0	0	0	0	0	0	0	0	0	0	0	0	0	0	0	0	0	0
LOC_Os11g19340	0	0	0	0	0	0	0	0	0	0	0	0	0	0	13	16	0	0	0	0	0	0	0	0
LOC_Os12g13230	0	0	0	0	0	0	0	0	0	0	0	0	0	0	0	0	0	0	0	0	0	0	0	0
LOC_Os12g39350	0	0	0	0	0	0	0	0	0	0	0	0	0	0	0	0	0	0	0	0	0	0	0	0
LOC_Os04g42250	6042	3665	4616	4538	3846	4383	4339	5635	3140	4100	4011	3652	3709	2894	2645	3337	3424	2279	2357	2131	2186	2062	3787	3038
LOC_Os03g25710	0	1	4	1	0	3	0	1	1	3	0	1	0	0	0	1	0	1	0	0	0	0	0	0
LOC_Os12g13260	0	0	0	0	0	0	0	0	0	0	0	0	0	0	0	0	0	0	0	0	0	0	0	0
LOC_Os05g22290	0	0	0	0	0	0	0	0	0	0	0	0	0	0	0	0	0	0	0	0	0	0	0	0
LOC_Os06g39920	0	0	0	0	0	0	0	0	0	0	0	0	0	0	0	0	0	0	1	0	0	0	0	0
LOC_Os12g39340	593	424	344	279	343	355	412	539	562	446	551	483	291	294	359	413	406	407	402	437	304	263	286	265
LOC_Os11g19310	0	0	0	0	0	0	0	0	0	0	0	0	0	0	0	0	0	0	0	0	0	0	0	0
LOC_Os03g52550	0	0	0	0	0	0	0	0	0	0	0	0	0	0	0	0	0	0	0	0	0	0	0	0
LOC_Os04g42280	490	331	312	299	298	316	434	484	405	391	791	446	344	386	436	525	467	363	415	392	299	336	335	380
LOC_Os11g07190	2	0	0	2	0	4	0	0	0	0	1	0	0	0	0	1	1	1	0	3	0	2	0	2
LOC_Os06g08900	12	3	6	1	7	26	12	11	4	7	15	10	9	18	20	21	14	15	19	20	7	11	1	10
LOC_Os03g25720	1006	726	741	700	629	768	857	1111	958	925	1181	801	669	785	657	671	736	720	808	793	621	689	684	680
LOC_Os06g39930	0	0	0	0	0	0	0	0	0	0	0	0	0	0	0	0	1	0	0	0	0	0	0	0
LOC_Os01g25740	12	15	24	45	28	21	47	65	61	27	45	15	7	12	24	17	52	31	38	35	19	27	14	10
LOC_Os12g39330	3	0	1	1	0	3	0	0	3	2	1	0	0	0	2	1	0	0	0	0	0	0	1	0
LOC_Os11g19320	0	0	0	0	0	0	0	0	0	0	0	0	0	0	0	0	0	0	0	0	0	0	0	0
LOC_Os12g13250	0	0	0	0	0	0	0	0	0	0	0	0	0	0	0	0	0	0	0	0	0	0	0	0
LOC_Os03g52560	26	18	14	19	40	40	12	34	9	27	17	16	29	9	21	13	16	22	25	17	35	19	23	26
LOC_Os04g42270	7152	4146	4511	4280	6345	6946	4164	4201	3759	7286	5602	4320	4838	4923	5257	4560	5099	4614	6322	5673	4588	5380	4253	4726
LOC_Os08g22480	0	0	0	0	0	0	0	0	0	0	0	0	0	0	0	0	0	0	0	0	0	0	0	0
LOC_Os11g07180	23	9	7	13	7	8	15	9	16	16	28	13	13	19	27	21	11	14	22	13	4	11	2	11
LOC_Os11g19370	0	0	2	0	0	0	0	0	1	0	0	0	0	0	0	0	0	0	0	0	0	0	0	0
LOC_Os04g42220	0	0	0	0	3	62	0	0	0	2	77	0	1810	2835	1498	1771	113	1407	429	1042	401	1767	542	637
LOC_Os03g39356	0	0	0	0	0	0	0	0	0	0	0	0	0	0	0	0	0	0	1	0	0	0	0	0
LOC_Os10g35400	0	0	0	0	0	0	2	0	0	0	0	0	0	0	0	0	0	0	0	0	0	0	0	0
LOC_Os07g48450	406	154	481	425	322	630	467	679	366	451	489	256	1090	748	791	1606	947	898	736	1104	888	781	1203	1106
LOC_Os02g46200	0	0	0	0	0	0	0	0	0	1	0	0	0	0	0	2	0	0	0	0	0	0	0	0
LOC_Os12g13200	0	0	0	0	0	0	0	0	0	0	0	0	0	0	0	0	0	0	0	0	0	0	0	0
LOC_Os01g25730	0	0	0	0	0	0	0	0	0	0	0	0	0	0	0	0	0	0	0	0	0	0	0	0
LOC_Os12g39320	384	386	458	440	307	334	521	804	677	390	619	324	346	296	311	691	372	300	279	360	278	237	440	347
LOC_Os03g39350	0	0	0	0	0	0	0	0	0	0	0	0	0	0	0	0	0	0	0	0	0	0	0	0
LOC_Os04g22520	0	0	0	0	0	0	0	0	0	0	0	0	0	0	0	0	0	0	0	0	0	0	0	0
LOC_Os06g39980	0	0	0	0	0	0	0	1	0	0	0	0	0	0	0	0	0	0	0	0	0	0	0	0
LOC_Os07g27910	0	0	0	0	0	0	0	0	0	0	0	0	0	0	0	0	0	0	0	0	0	0	0	0
LOC_Os10g28400	1	0	0	0	3	0	0	0	0	1	0	0	1	7	0	2	1	1	2	5	1	4	1	1
LOC_Os12g13209	0	0	0	0	0	0	0	0	0	0	0	0	0	0	0	0	0	0	0	0	0	0	0	0
LOC_Os11g19380	0	0	0	0	0	0	0	0	0	0	0	0	0	0	0	0	0	0	0	0	0	0	0	0
LOC_Os04g34150	0	3	0	0	0	0	1	0	2	0	0	0	0	0	0	0	1	0	1	2	1	0	0	0
LOC_Os04g42210	0	0	0	0	0	5	0	0	0	2	18	0	2023	3410	1219	1542	117	1554	417	1287	351	2484	665	905
LOC_Os07g48460	1595	1371	2506	2180	1372	1858	936	1678	829	1224	865	974	570	354	332	417	1354	974	771	546	785	831	1379	982
LOC_Os12g39310	1	4	9	5	0	1	1	1	2	1	0	0	1	1	22	17	1	0	0	0	0	0	8	0
LOC_Os04g22510	0	0	0	0	0	0	1	0	0	0	0	0	0	4	0	1	0	3	0	1	0	2	0	0
LOC_Os01g25720	56	64	169	167	62	92	114	174	131	44	115	50	59	50	34	74	128	106	80	72	49	50	60	54
LOC_Os07g32690	0	0	0	0	0	0	0	0	0	0	0	0	0	0	0	0	1	0	0	0	1	0	0	0
LOC_Os12g41290	868	709	764	769	705	676	825	997	867	738	1192	834	565	532	515	497	737	602	775	698	525	619	638	713
LOC_Os06g39990	0	0	0	0	0	0	0	0	1	0	0	0	0	0	0	0	1	0	0	0	0	0	0	0
LOC_Os10g28410	281	192	201	187	179	192	208	324	276	261	342	230	140	143	99	97	184	153	218	206	159	172	151	170
LOC_Os07g27900	0	0	0	0	0	0	0	0	0	0	0	0	0	0	0	0	0	0	0	0	0	0	0	0
LOC_Os11g19390	0	0	0	0	0	0	0	0	0	0	0	0	1	0	0	0	0	0	0	0	0	0	0	0
LOC_Os04g34160	0	0	0	0	0	0	0	0	0	0	0	0	0	0	0	0	0	0	0	0	0	0	0	0
LOC_Os07g48470	4	0	2	0	0	3	3	0	0	1	0	1	2	0	1	1	1	0	0	0	1	0	1	0
LOC_Os12g13220	0	0	0	0	0	0	0	0	0	0	0	0	0	0	0	0	0	0	0	0	0	0	0	0
LOC_Os11g19350	0	0	0	0	0	0	0	0	0	0	0	0	0	0	0	0	0	0	0	0	0	0	0	0
LOC_Os04g42240	0	0	0	0	0	0	0	0	0	0	0	0	3	1	1	0	1	1	0	0	0	0	1	0
LOC_Os03g41780	0	0	0	0	0	0	0	0	0	0	0	0	0	0	0	0	0	0	0	0	0	0	0	0
LOC_Os03g52594	1449	1141	935	961	1018	1186	1462	1696	1625	1379	2406	1551	1396	1470	1744	2026	1605	1696	1694	1872	1165	1298	1189	1335
LOC_Os12g39300	0	0	0	0	0	0	0	1	0	0	0	0	0	1	0	0	0	0	0	0	0	0	0	0
LOC_Os03g39370	8	8	16	6	10	1	3	5	5	2	1	1	3	1	0	1	0	1	0	1	0	1	0	0
LOC_Os04g22500	0	0	0	0	0	0	0	0	0	0	0	0	0	0	0	0	0	0	0	0	0	0	0	0
LOC_Os07g32680	4	1	13	6	0	2	1	4	2	0	3	2	0	0	0	0	0	2	1	10	1	0	3	2
LOC_Os01g25710	47	40	135	132	51	75	75	113	87	34	67	38	57	46	29	50	92	64	54	58	34	33	44	41
LOC_Os06g39960	15	10	12	14	7	8	3	3	9	5	12	6	30	30	6	10	16	12	11	13	14	10	30	26
LOC_Os04g34170	452	450	623	1144	446	452	333	294	225	328	176	121	783	512	525	476	706	496	435	275	306	354	366	496
LOC_Os01g64200	0	0	0	0	0	0	0	0	0	0	0	0	0	0	0	0	0	0	0	0	0	0	0	0
LOC_Os10g28420	28	32	44	54	9	17	28	52	14	40	24	26	17	14	25	8	25	14	23	18	8	12	25	33
LOC_Os03g39362	0	0	0	0	0	0	0	0	0	0	0	0	0	0	0	0	0	0	0	0	0	0	0	0
LOC_Os04g42230	0	0	0	0	0	0	0	0	0	0	0	0	0	0	0	0	0	0	0	0	0	0	0	0
LOC_Os03g41790	0	0	0	0	0	0	0	0	0	0	0	0	0	0	0	0	0	0	0	0	0	0	0	1
LOC_Os11g19360	0	0	0	0	0	0	0	0	0	0	0	0	0	0	0	0	0	0	0	0	0	0	0	0
LOC_Os07g48480	0	0	0	0	0	0	0	0	0	0	0	0	0	0	0	0	0	0	0	0	0	0	0	0
LOC_Os07g32670	900	662	680	689	658	751	840	1054	947	803	1136	812	736	739	648	603	882	810	906	988	657	750	678	748
LOC_Os01g25700	0	0	1	2	1	0	0	0	1	0	0	0	1	1	0	1	1	0	0	0	0	0	0	0
LOC_Os06g39970	1	0	5	3	4	6	0	0	3	0	2	2	3	7	1	6	6	7	1	3	7	11	8	14
LOC_Os04g34180	2	0	0	4	2	0	0	0	0	2	2	0	1	3	8	5	3	1	1	0	0	1	0	2
LOC_Os10g28430	0	0	0	0	0	0	0	0	0	0	0	0	0	0	0	0	0	0	0	0	0	0	0	0
LOC_Os10g28440	5	10	9	22	14	5	9	5	7	7	19	0	0	1	1	2	10	6	3	3	0	1	0	3
LOC_Os07g27950	1093	787	876	827	937	1092	881	936	756	828	1022	851	731	626	603	685	820	662	615	642	641	624	748	743
LOC_Os12g41260	1489	855	799	655	1041	892	859	538	888	949	1157	1141	390	379	650	513	573	360	688	621	244	400	263	308
LOC_Os09g32880	0	0	1	0	0	0	0	0	0	0	0	0	0	0	0	0	0	1	0	0	1	0	0	0
LOC_Os07g36900	7	8	10	13	5	2	3	3	9	6	12	2	0	2	0	1	1	0	0	1	0	0	0	0
LOC_Os06g08960	1	0	0	0	0	0	0	0	0	1	0	0	0	0	0	0	0	0	0	0	0	0	0	0
LOC_Os12g25750	0	0	0	0	0	0	0	0	0	0	0	0	0	0	0	0	0	0	0	0	0	0	0	0
LOC_Os10g35444	255	183	169	175	172	194	290	292	324	141	349	314	225	231	329	387	298	242	253	254	165	173	188	210
LOC_Os02g46240	0	0	0	0	0	0	0	0	0	0	0	0	0	0	0	0	0	0	0	0	0	0	0	0
LOC_Os10g35440	129	88	134	121	153	159	145	121	154	151	246	150	313	328	241	278	169	191	223	309	164	272	178	203
LOC_Os04g44670	11	1	15	28	4	5	4	9	1	4	4	1	0	3	17	10	13	16	3	2	9	3	2	3
LOC_Os10g28450	0	0	1	0	0	0	0	0	0	0	0	0	0	0	0	0	0	0	0	0	0	0	0	0
LOC_Os10g35436	85	85	125	110	90	92	119	167	155	86	140	85	63	60	104	80	137	134	130	119	68	66	59	76
LOC_Os07g27940	26	15	0	0	18	49	15	26	8	17	13	17	33	20	17	21	40	26	9	17	15	15	26	27
LOC_Os05g31970	0	0	1	1	1	1	0	0	0	1	0	0	0	0	6	10	1	0	0	2	0	0	1	0
LOC_Os09g32870	18	18	11	19	6	11	22	30	30	7	34	14	12	17	2	13	8	25	14	9	14	10	15	10
LOC_Os12g41250	839	641	894	667	715	837	993	1353	999	892	1171	799	688	637	654	731	939	886	910	943	761	734	922	873
LOC_Os06g08950	1	2	0	0	0	0	1	0	0	0	3	0	0	0	0	0	0	1	0	1	0	0	0	0
LOC_Os12g25760	0	1	0	0	0	0	0	0	0	0	0	0	0	0	0	0	0	0	0	0	0	0	0	0
LOC_Os06g23504	293	191	239	194	236	258	188	323	266	256	315	261	193	152	233	267	277	235	282	235	180	180	213	185
LOC_Os02g46230	0	0	0	0	0	0	0	0	0	0	0	0	0	0	0	0	0	0	0	0	0	0	0	0
LOC_Os07g40020	64	51	98	58	52	69	55	78	47	72	78	45	55	50	24	69	73	75	79	83	73	100	114	122
LOC_Os10g28460	0	0	0	0	0	0	0	0	0	0	0	0	0	0	0	0	0	0	0	0	0	0	0	0
LOC_Os11g23200	0	1	0	0	0	0	0	0	0	0	0	0	0	0	0	0	0	0	0	0	0	0	0	0
LOC_Os05g31940	0	0	0	0	0	0	0	0	0	0	0	0	0	0	0	0	0	0	0	0	0	0	0	0
LOC_Os01g49790	0	0	0	0	0	0	0	0	4	0	0	0	0	0	0	0	0	0	0	0	2	0	0	0
LOC_Os07g27930	1283	1142	861	764	927	1142	1115	1500	1353	1394	1817	1195	925	957	1289	1186	1205	1115	1282	1504	909	1059	758	931
LOC_Os12g25734	0	0	0	0	0	0	0	1	1	0	0	0	0	0	1	0	0	0	0	0	0	0	0	0
LOC_Os12g41280	0	0	0	0	0	0	0	0	0	0	0	0	0	0	0	0	0	0	0	0	0	0	0	0
LOC_Os06g08980	0	0	0	0	0	0	0	0	0	0	0	0	0	0	0	0	0	0	0	0	0	0	0	0
LOC_Os02g46220	2183	1329	1697	1599	1936	2082	1479	2393	1041	1990	1179	1043	1874	1536	1176	924	1665	1287	1729	1492	1586	1656	2000	2178
LOC_Os07g40030	989	623	640	630	688	841	749	929	645	829	948	695	788	866	682	707	676	780	704	658	560	765	787	667
LOC_Os06g23530	999	722	885	795	750	911	1061	1473	928	827	1145	812	727	662	759	738	1165	1145	904	909	761	711	946	841
LOC_Os10g35424	0	0	0	0	0	0	1	0	0	0	0	0	0	0	0	0	0	0	0	0	0	0	0	0
LOC_Os10g28470	0	0	0	0	1	0	0	0	0	0	0	0	0	0	0	0	0	0	0	0	0	0	0	0
LOC_Os04g44690	0	0	0	0	0	0	0	0	0	0	0	0	0	0	0	0	0	0	0	0	0	0	0	0
LOC_Os01g49780	0	0	0	0	0	0	0	0	0	0	0	0	0	0	0	0	0	0	0	0	0	0	0	0
LOC_Os09g32890	3	6	5	9	1	0	0	2	2	3	0	2	1	2	4	1	10	0	1	2	0	4	0	0
LOC_Os07g27920	0	0	0	0	0	0	0	0	0	0	0	0	0	0	0	0	0	0	0	0	0	0	0	0
LOC_Os05g31950	0	0	0	0	0	0	0	0	0	0	0	0	0	0	0	0	0	0	0	0	0	0	0	0
LOC_Os12g41270	0	0	0	0	0	0	0	1	0	0	0	0	0	0	0	0	0	0	0	0	0	0	0	0
LOC_Os04g38500	0	0	0	0	0	0	0	0	0	0	0	0	0	0	0	0	0	0	0	0	0	0	0	0
LOC_Os06g08970	0	0	0	0	0	0	0	0	0	0	0	0	0	0	0	0	0	0	0	0	0	0	0	0
LOC_Os02g46210	127	164	177	145	115	99	95	195	142	131	156	98	58	49	301	225	162	70	137	102	101	77	114	122
LOC_Os10g35412	1	0	0	0	0	0	0	0	0	0	0	0	0	0	0	0	0	0	0	0	0	0	0	0
LOC_Os07g40040	72	44	50	44	33	68	31	64	32	56	57	34	60	25	101	121	62	54	81	70	76	65	94	91
LOC_Os04g51280	571	381	683	564	672	851	514	632	444	581	411	358	248	267	362	297	549	487	481	343	340	352	208	210
LOC_Os12g25710	3944	3139	2577	2179	2414	2533	3010	3634	3338	2899	4292	3123	2187	2057	2529	2318	3189	2912	3537	3775	1975	2568	2277	2330
LOC_Os06g08920	0	0	0	0	5	6	2	0	0	3	2	0	3	11	0	1	1	3	4	10	0	7	1	4
LOC_Os01g49770	540	469	839	939	548	700	574	1070	624	676	608	413	716	562	456	549	646	615	655	641	559	485	679	644
LOC_Os11g23220	2	0	0	0	10	48	7	3	1	18	58	1	642	1223	470	606	35	493	141	430	97	755	193	281
LOC_Os10g28480	3	0	0	1	2	0	3	0	3	2	2	0	4	4	5	2	3	3	2	0	2	1	3	3
LOC_Os04g44640	37	24	20	23	35	19	11	4	8	11	26	19	15	16	14	13	21	7	14	16	8	25	9	16
LOC_Os12g41220	2622	2117	2023	1943	1756	2161	2218	3316	2526	2558	3461	2371	2035	1880	1987	2237	2256	2312	2326	2393	2003	1890	2323	2398
LOC_Os10g35480	258	203	280	265	172	224	235	399	299	238	396	272	156	137	143	228	253	225	224	204	117	179	203	196
LOC_Os09g01460	0	0	0	0	0	0	0	0	0	0	0	0	0	0	0	0	1	0	0	0	0	0	0	0
LOC_Os12g13280	0	0	0	0	0	0	0	0	0	0	0	0	0	0	0	0	0	0	0	0	0	0	0	0
LOC_Os04g51290	5	5	4	4	3	6	3	4	2	3	4	0	8	11	4	6	4	11	7	2	2	2	2	3
LOC_Os04g22590	0	0	0	0	0	0	0	0	0	0	0	0	0	0	0	0	0	0	0	0	0	0	0	0
LOC_Os01g49760	321	265	170	186	198	313	230	310	272	284	398	248	289	316	269	349	266	233	240	304	227	267	225	246
LOC_Os06g08910	344	273	205	186	205	239	368	343	352	279	525	302	240	288	280	238	283	267	351	335	214	270	180	224
LOC_Os04g42290	433	454	459	509	306	293	393	585	563	332	591	377	217	221	224	213	428	290	331	307	216	222	254	256
LOC_Os10g28490	0	0	0	0	0	0	0	0	0	0	0	0	0	0	0	0	0	0	0	0	0	0	0	0
LOC_Os11g23210	0	0	0	0	0	0	0	0	0	0	0	0	0	0	0	0	0	0	0	0	0	0	0	0
LOC_Os06g23540	45	28	22	47	27	37	39	45	38	42	48	31	35	25	23	20	32	43	28	38	29	40	34	40
LOC_Os04g44630	0	0	0	0	0	0	0	0	0	0	0	0	0	0	0	0	0	0	0	0	0	0	0	0
LOC_Os10g23004	0	0	0	0	0	0	0	3	0	0	0	0	0	0	0	0	0	0	0	1	0	0	0	0
LOC_Os11g19300	0	0	0	0	0	0	0	0	0	0	0	0	0	0	0	0	0	0	0	0	0	0	0	0
LOC_Os02g46275	0	0	0	0	0	0	0	0	0	0	0	0	0	0	0	0	0	0	0	0	0	0	0	0
LOC_Os10g35470	906	713	277	201	482	599	752	960	811	739	1033	671	589	656	784	997	775	671	857	865	473	588	548	638
LOC_Os12g41210	781	602	532	492	539	574	713	834	729	746	907	665	665	611	770	1050	656	767	759	897	411	520	585	571
LOC_Os12g13270	0	0	0	0	0	0	0	0	0	0	0	0	0	0	0	0	0	0	0	0	0	0	0	0
LOC_Os02g46270	12	6	0	0	13	9	15	0	10	12	7	6	4	6	2	0	2	1	4	4	1	4	1	0
LOC_Os07g27980	13	2	2	0	14	18	10	7	7	16	7	10	15	10	21	16	8	10	11	3	8	9	8	6
LOC_Os09g01470	29	19	25	36	13	15	28	44	36	30	22	32	4	4	13	5	15	11	18	9	10	4	9	12
LOC_Os12g25720	44	39	34	27	16	56	50	60	43	34	59	45	25	32	24	27	71	41	51	58	35	17	37	26
LOC_Os01g49750	0	2	0	0	0	0	1	0	1	0	0	0	0	0	0	1	0	0	0	0	0	0	0	0
LOC_Os12g41240	0	0	0	0	0	0	0	0	0	0	0	0	0	0	0	0	0	0	0	0	0	0	0	0
LOC_Os07g27970	1	0	0	0	0	0	1	2	0	0	0	0	0	0	0	1	0	0	0	1	1	1	0	3
LOC_Os04g22580	0	0	0	0	0	0	0	0	0	0	0	0	0	0	0	0	0	0	0	0	0	0	0	0
LOC_Os11g23244	0	0	0	0	0	0	0	0	0	0	0	0	0	0	0	0	0	0	0	0	0	0	0	0
LOC_Os06g23570	48	23	10	5	35	24	30	14	13	19	31	43	36	67	41	57	25	54	31	39	33	42	15	26
LOC_Os11g23246	0	0	0	0	0	0	0	0	0	0	0	0	0	0	0	0	0	0	0	0	0	0	0	0
LOC_Os11g23242	0	0	0	0	0	0	0	0	0	0	0	0	0	0	0	0	0	0	0	0	0	0	0	0
LOC_Os04g44660	2	0	0	0	0	0	0	1	1	0	0	0	0	0	0	0	0	0	0	0	0	0	0	0
LOC_Os02g46260	3071	3012	3477	3392	1468	1861	1439	2669	1961	1542	3434	2297	1856	1157	864	1114	2433	1858	1737	1850	1957	1768	4163	3548
LOC_Os09g01480	0	0	0	0	1	0	0	0	0	0	0	0	0	0	0	0	0	0	0	0	0	0	0	0
LOC_Os06g08940	0	0	0	0	0	0	0	0	0	0	0	0	0	0	0	0	0	0	0	0	0	0	0	0
LOC_Os10g35460	98	31	43	38	80	142	91	100	75	148	103	65	131	144	370	285	76	131	168	177	135	187	123	124
LOC_Os12g41230	847	659	788	761	496	456	709	768	999	639	1243	777	511	363	390	435	705	467	577	402	333	434	378	475
LOC_Os05g31990	0	0	0	0	0	0	0	0	0	0	0	0	0	0	0	0	0	0	0	0	0	0	0	0
LOC_Os01g49740	37	21	82	104	52	63	57	71	57	42	26	27	31	39	27	26	108	57	50	41	32	34	46	29
LOC_Os06g08930	1	1	2	1	1	4	1	2	2	1	0	0	1	1	1	0	1	0	1	0	1	1	0	0
LOC_Os04g22570	0	0	0	0	0	0	0	0	0	0	0	0	0	0	0	0	0	0	0	0	0	0	0	0
LOC_Os12g25700	2572	3573	3800	3660	2255	1809	1890	3300	3031	1915	3108	2191	833	620	713	673	1317	850	1211	1161	1014	916	1543	1539
LOC_Os09g01490	0	0	0	0	0	0	0	0	0	0	0	0	0	0	0	0	0	0	0	0	0	0	0	0
LOC_Os07g27960	265	129	241	215	254	259	182	186	160	259	200	143	267	311	204	211	222	204	255	251	201	348	237	270
LOC_Os11g23234	1	0	0	0	0	0	0	0	1	0	2	0	2	1	1	1	0	1	0	0	0	0	0	0
LOC_Os11g23232	1	0	0	0	1	3	0	0	1	0	0	0	0	0	0	1	1	0	0	0	0	0	0	0
LOC_Os11g23230	0	0	0	0	0	0	0	0	0	0	0	0	0	0	0	0	0	0	0	0	0	0	0	0
LOC_Os07g40000	100	65	71	80	33	60	34	60	39	45	41	25	122	79	147	145	42	28	46	25	46	41	67	60
LOC_Os04g44650	276	174	226	242	179	192	143	207	138	204	197	102	107	141	88	104	161	95	148	127	98	164	126	150
LOC_Os10g35450	639	650	639	731	541	576	648	911	687	584	690	539	371	273	320	345	616	470	441	355	374	392	487	478
LOC_Os11g23238	0	0	0	0	0	2	1	0	1	0	0	0	1	2	1	1	1	3	0	1	6	0	1	3
LOC_Os06g23560	188	111	95	90	108	126	140	214	130	155	187	108	214	200	118	123	166	138	124	152	141	175	288	253
LOC_Os10g23020	0	0	0	0	0	0	0	0	0	0	0	0	0	0	0	0	0	0	0	0	0	0	0	0
LOC_Os11g23236	1	0	0	0	0	0	0	0	0	0	0	0	1	1	0	0	1	0	0	0	0	1	0	0
LOC_Os02g46250	0	0	0	0	0	0	0	0	0	0	0	0	0	0	0	0	0	0	0	0	0	0	0	0
LOC_Os12g13295	112	67	73	85	52	95	105	95	112	69	166	107	128	134	110	156	156	140	115	136	103	90	137	120
LOC_Os12g13290	1152	682	937	1297	698	885	1064	1323	1038	794	1148	1015	1071	847	598	463	411	400	425	467	733	557	845	774
LOC_Os05g22260	1871	1367	1371	1199	1392	1424	1575	1934	1693	1426	2091	1588	1090	1012	1295	1185	1562	1518	1447	1528	1060	1104	1191	1135
LOC_Os06g16700	0	0	0	0	0	0	0	0	0	0	0	0	0	0	0	0	0	0	0	0	0	0	0	0
LOC_Os04g51250	49	38	65	53	62	90	31	58	34	55	56	50	52	37	34	24	53	38	52	46	67	46	65	61
LOC_Os10g35390	374	285	275	283	285	300	308	423	375	407	408	292	288	326	414	381	347	438	389	487	303	372	276	322
LOC_Os09g01550	0	0	0	0	0	0	0	0	0	0	0	0	0	0	0	0	0	0	0	0	0	0	0	0
LOC_Os06g35110	0	0	0	0	0	0	0	0	0	0	0	0	0	0	0	0	0	0	0	0	0	0	0	0
LOC_Os05g26760	8	11	6	13	1	5	3	19	15	8	17	5	42	40	12	40	17	43	22	32	6	22	20	21
LOC_Os01g64170	751	558	1147	1249	728	942	495	886	579	718	502	404	281	255	454	408	815	461	580	424	410	487	498	494
LOC_Os06g23580	0	0	0	0	0	0	0	0	0	0	0	0	0	0	0	0	0	0	0	0	0	0	0	0
LOC_Os07g36850	0	0	0	0	0	0	0	0	0	0	0	0	0	0	0	0	0	0	0	0	0	1	0	0
LOC_Os06g04630	4	11	1	5	4	1	3	6	1	4	3	3	2	7	2	11	1	4	3	1	0	6	6	6
LOC_Os02g21800	0	0	0	0	0	0	0	0	0	0	0	0	0	0	0	0	0	0	0	0	0	0	0	0
LOC_Os01g49720	3	0	2	2	5	1	2	0	2	6	2	2	5	3	10	18	12	4	6	6	2	9	4	6
LOC_Os04g51240	1570	792	988	901	1574	1915	938	849	718	1841	1118	996	1409	1507	1613	1773	1466	1446	1753	1964	1109	1424	947	1139
LOC_Os12g41300	6	5	23	17	10	3	7	3	6	6	7	4	2	0	1	2	0	0	2	1	0	0	0	1
LOC_Os09g01540	0	0	0	0	0	0	0	0	0	0	0	0	0	0	0	0	0	0	0	0	0	0	0	0
LOC_Os02g15950	628	392	276	268	393	532	498	737	635	568	759	510	748	671	751	671	679	788	611	728	478	519	498	558
LOC_Os05g26750	0	0	0	0	0	0	0	0	0	0	0	0	0	0	0	0	0	0	0	0	0	0	0	0
LOC_Os06g35100	0	0	0	0	0	0	0	0	0	0	0	0	0	0	0	0	0	0	0	0	0	0	0	0
LOC_Os04g44600	111	102	13	22	39	55	13	23	28	31	46	22	42	34	23	21	18	8	17	12	32	10	38	46
LOC_Os06g43410	177	60	26	20	137	214	84	44	57	147	94	78	133	218	382	335	243	360	360	458	190	373	90	153
LOC_Os07g32700	0	0	0	0	0	0	0	1	0	0	0	0	0	1	0	0	0	0	0	0	0	0	2	0
LOC_Os01g64180	24	12	42	41	26	18	7	26	16	28	18	7	15	17	15	8	28	18	30	15	9	30	8	21
LOC_Os06g23590	0	0	0	0	0	0	0	0	0	0	0	0	0	0	0	0	1	0	0	0	0	0	0	0
LOC_Os07g36860	8	12	5	8	10	18	10	9	8	8	8	10	6	18	12	5	13	10	9	18	7	11	2	4
[truncated: 54,658 more rows]
