# Supplementary material for: Transcriptome Analysis Reveals Photoperiod-Associated Genes Expressed in Rice Anthers
Source: Front Plant Sci. 2021 Feb 26;12:621561. doi: 10.3389/fpls.2021.621561 (PMC7953911; doi:10.3389/fpls.2021.621561)
Supplement: Supplementary file 4 [file Data_Sheet_2.XLSX]

## Sheet: high expresed in anther tissue
LOC_Os11g25610	ZOS11-02 - C2H2 zinc finger protein, expressed
LOC_Os12g35710	uncharacterized protein At4g06744 precursor, putative, expressed
LOC_Os09g39930	tyrosine protein kinase domain containing protein, putative, expressed
LOC_Os05g40190	thioredoxin, putative, expressed
LOC_Os02g32740	SNARE domain containing protein, putative, expressed
LOC_Os08g34330	SMP-30/Gluconolaconase/LRE-like region containing protein, expressed
LOC_Os03g45120	ribosome inactivating protein, putative, expressed
LOC_Os03g47896	ribosome inactivating protein, putative, expressed
LOC_Os01g69020	retrotransposon protein, putative, unclassified, expressed
LOC_Os11g40550	receptor kinase, putative, expressed
LOC_Os01g63510	QHB
LOC_Os06g40890	polygalacturonase, putative, expressed
LOC_Os06g27850	peroxidase precursor, putative, expressed
LOC_Os08g20730	peroxidase precursor, putative, expressed
LOC_Os03g28090	pectinesterase, putative, expressed
LOC_Os04g38560	pectinesterase, putative, expressed
LOC_Os09g26360	pectinesterase, putative, expressed
LOC_Os11g45720	pectinesterase, putative, expressed
LOC_Os01g04409	OsWAK1 - OsWAK receptor-like cytoplasmic kinase OsWAK-RLCK, expressed
LOC_Os04g45960	OsSub42|OsSP2
LOC_Os10g34360	OsPKS1|YY2|OsLAP6
LOC_Os01g38680	OsMST7
LOC_Os07g09110	OsFBX219 - F-box domain containing protein, expressed
LOC_Os08g43290	OSC4
LOC_Os06g40550	OsABCG15
LOC_Os10g29100	MBTB44 - Bric-a-Brac, Tramtrack, Broad Complex BTB domain with Meprin and TRAF Homology MATH domain, expressed
LOC_Os05g29740	invertase/pectin methylesterase inhibitor family protein, putative, expressed
LOC_Os04g48400	HTH1
LOC_Os04g42210	GPI-anchored protein, putative, expressed
LOC_Os05g48520	glyoxal oxidase-related, putative, expressed
LOC_Os03g15270	gibberellin receptor GID1L2, putative, expressed
LOC_Os02g10310	fumarylacetoacetase, putative, expressed
LOC_Os01g23880	expressed protein
LOC_Os01g70120	expressed protein
LOC_Os02g55658	expressed protein
LOC_Os03g47910	expressed protein
LOC_Os05g44120	expressed protein
LOC_Os09g30040	expressed protein
LOC_Os12g29570	expressed protein
LOC_Os01g52470	elongation factor, putative, expressed
LOC_Os12g07840	dehydration response related protein, putative, expressed
LOC_Os04g48210	cytochrome P450, putative, expressed
LOC_Os06g22980	CSLD5 - cellulose synthase-like family D, expressed
LOC_Os08g25710	CSLD3 - cellulose synthase-like family D, expressed
LOC_Os01g71240	calcium-transporting ATPase, plasma membrane-type, putative, expressed
LOC_Os01g48410	ATROPGEF7/ROPGEF7, putative, expressed
LOC_Os02g17240	ATROPGEF7/ROPGEF7, putative, expressed
LOC_Os02g55400	ATPase 8, plasma membrane-type, putative, expressed
LOC_Os01g60140	ATCHX15, putative, expressed
LOC_Os11g01820	ATCHX, putative, expressed
LOC_Os02g07900	ANTH/ENTH domain containing protein, putative, expressed

## Sheet: 4_FC1_padj0.05
GeneID	baseMean	log2FoldChange	lfcSE	stat	pvalue	padj	LD-1	SLD-2	SD-1	SD-2	LD	SD
LOC_Os09g25390	6761.31	-3.05254	0.131598	-23.1959	5.0058e-119	1.19584e-114	11112	11113	1946	1309	11112.5	1627.5
LOC_Os07g33997	1991.07	4.67414	0.2121	22.0374	1.26195e-107	1.50734e-103	161	115	5363	3285	138	4324
LOC_Os10g40360	2135.09	-2.59283	0.144042	-18.0005	1.93012e-72	1.53695e-68	3370	3376	803	553	3373	678
LOC_Os04g39980	3713.33	-2.89441	0.166925	-17.3396	2.3648e-67	1.41232e-63	5935	6121	1030	898	6028	964
LOC_Os12g36880	2318.26	-3.70401	0.21554	-17.1848	3.45013e-66	1.6484e-62	4619	3292	430	306	3955.5	368
LOC_Os03g56940	142784	-2.32098	0.136476	-17.0066	7.34279e-65	2.92353e-61	203619	235031	61184	44638	219325	52911
LOC_Os09g25810	5098.28	-2.19872	0.134859	-16.3038	9.26962e-60	3.16346e-56	7717	7701	2321	1726	7709	2023.5
LOC_Os08g33300	613.705	-3.12995	0.19717	-15.8743	9.53976e-57	2.84869e-53	958	1072	162	118	1015	140
LOC_Os10g33540	692.377	-2.93246	0.186791	-15.6992	1.5321e-55	4.06671e-52	1136	1118	203	153	1127	178
LOC_Os01g45110	379.345	-3.90956	0.254076	-15.3874	1.98933e-53	4.75232e-50	655	656	70	37	655.5	53.5
LOC_Os01g47070	369.634	-4.29994	0.282435	-15.2245	2.43128e-52	5.28009e-49	624	671	37	41	647.5	39
LOC_Os02g49920	1177.16	-3.62081	0.238667	-15.171	5.50469e-52	1.09585e-48	2104	1905	283	125	2004.5	204
LOC_Os04g38026	7803.31	-1.92037	0.127464	-15.0659	2.71364e-51	4.98663e-48	11080	11663	4278	2996	11371.5	3637
LOC_Os11g23770	7095.99	-2.3541	0.1578	-14.9182	2.50783e-50	4.27925e-47	11468	10375	2825	2288	10921.5	2556.5
LOC_Os11g02840	1012.64	-2.87099	0.194488	-14.7618	2.58456e-49	4.11616e-46	1587	1694	280	253	1640.5	266.5
LOC_Os02g41860	8572.61	-2.37291	0.164925	-14.3878	6.17072e-47	9.21328e-44	13621	12835	4031	2273	13228	3152
LOC_Os05g47700	847.791	-2.52302	0.176541	-14.2914	2.47613e-46	3.47955e-43	1292	1368	312	244	1330	278
LOC_Os06g09230	372.926	-3.64601	0.255509	-14.2696	3.38479e-46	4.49218e-43	563	711	72	51	637	61.5
LOC_Os08g25710	247.102	-5.77156	0.405512	-14.2327	5.73843e-46	7.21502e-43	457	437	14	6	447	10
LOC_Os12g02320	2775.14	-2.34303	0.164834	-14.2145	7.44794e-46	8.89619e-43	4477	4054	1111	902	4265.5	1006.5
LOC_Os03g55240	2196.01	-2.35163	0.166153	-14.1534	1.78017e-45	2.02507e-42	3480	3282	1026	602	3381	814
LOC_Os10g07010	675.927	-2.75606	0.196067	-14.0568	7.0024e-45	7.60366e-42	1077	1093	250	144	1085	197
LOC_Os06g36210	1624.99	-2.5432	0.181856	-13.9847	1.93383e-44	2.00858e-41	2618	2487	554	488	2552.5	521
LOC_Os04g41620	1516.61	-4.00425	0.287021	-13.9511	3.09838e-44	3.08405e-41	3363	1874	234	163	2618.5	198.5
LOC_Os06g08310	499.809	-4.48736	0.323802	-13.8583	1.13287e-43	1.08252e-40	706	1060	41	51	883	46
LOC_Os01g50940	653.115	-2.51876	0.183621	-13.7172	8.01122e-43	7.36077e-40	1013	1035	247	184	1024	215.5
LOC_Os08g01150	2183.21	-1.93173	0.141259	-13.6751	1.43005e-42	1.26527e-39	3135	3238	1209	819	3186.5	1014
LOC_Os03g55040	5260.63	-2.11526	0.15475	-13.6689	1.55828e-42	1.32949e-39	8178	7554	2410	1938	7866	2174
LOC_Os01g12680	10483.7	-1.84475	0.135804	-13.5839	4.9906e-42	4.11105e-39	15099	15104	5701	4397	15101.5	5049
LOC_Os07g31720	1802.63	-2.35607	0.174721	-13.4847	1.92331e-41	1.53153e-38	2800	2752	691	600	2776	645.5
LOC_Os02g11040	737.107	-2.32544	0.17465	-13.3149	1.89741e-40	1.46217e-37	1108	1156	322	225	1132	273.5
LOC_Os07g07410	32466.4	-2.08603	0.157363	-13.2562	4.15459e-40	3.10153e-37	47770	49030	14569	12536	48400	13552.5
LOC_Os12g40419	1057.55	-2.44304	0.184538	-13.2387	5.24316e-40	3.79557e-37	1663	1625	387	334	1644	360.5
LOC_Os01g28500	712.907	-4.40983	0.333191	-13.2351	5.50049e-40	3.86474e-37	1592	907	101	46	1249.5	73.5
LOC_Os01g55940	6132.77	-2.72294	0.206302	-13.1988	8.9093e-40	6.08098e-37	10160	9449	2510	1205	9804.5	1857.5
LOC_Os08g37840	512.683	-2.64192	0.20099	-13.1446	1.82813e-39	1.21311e-36	779	849	178	136	814	157
LOC_Os03g49990	2857.95	-1.89059	0.144519	-13.0819	4.17709e-39	2.69693e-36	4156	4133	1520	1167	4144.5	1343.5
LOC_Os05g06670	44069.3	-2.20318	0.168484	-13.0765	4.48489e-39	2.81946e-36	69363	63917	23011	12779	66640	17895
LOC_Os02g10310	7345.27	2.21357	0.16974	13.0409	7.15691e-39	4.38388e-36	2466	2330	14080	12338	2398	13209
LOC_Os01g42234	1561.83	-1.96101	0.150941	-12.9919	1.36057e-38	8.12568e-36	2305	2272	860	570	2288.5	715
LOC_Os01g08320	2325.29	-2.21227	0.17188	-12.871	6.5507e-38	3.81682e-35	3647	3392	978	833	3519.5	905.5
LOC_Os06g40818	580.691	-2.80238	0.217934	-12.8588	7.67531e-38	4.36561e-35	1028	840	192	133	934	162.5
LOC_Os07g26690	8356.81	-1.78958	0.139449	-12.8332	1.06922e-37	5.94015e-35	12215	11652	5150	3282	11933.5	4216
LOC_Os06g44450	973.316	-2.49056	0.196841	-12.6527	1.08157e-36	5.87221e-34	1415	1633	431	237	1524	334
LOC_Os11g38650	1323.47	-2.03814	0.16195	-12.585	2.55282e-36	1.35521e-33	1959	1960	640	505	1959.5	572.5
LOC_Os10g01080	549.777	-2.55139	0.203279	-12.5512	3.91546e-36	2.0334e-33	862	869	229	133	865.5	181
LOC_Os01g56530	623.047	2.39818	0.191145	12.5464	4.15942e-36	2.11413e-33	186	180	1434	920	183	1177
LOC_Os12g44350	2356.75	-3.10594	0.248299	-12.5089	6.67704e-36	3.32308e-33	3694	4091	810	332	3892.5	571
LOC_Os01g71340	227.76	-4.00688	0.321682	-12.456	1.29686e-35	6.3226e-33	435	354	38	22	394.5	30
LOC_Os03g48060	3361.69	-2.12648	0.170861	-12.4457	1.47599e-35	7.052e-33	4983	5091	1454	1285	5037	1369.5
LOC_Os10g34170	2523.51	-1.72292	0.141158	-12.2056	2.9015e-34	1.3591e-31	3427	3711	1570	1056	3569	1313
LOC_Os02g01590	2488.68	-1.74818	0.143507	-12.1819	3.88097e-34	1.78293e-31	3619	3442	1496	1050	3530.5	1273
LOC_Os01g71670	1056.4	-3.14351	0.258178	-12.1758	4.18386e-34	1.88582e-31	2124	1360	267	208	1742	237.5
LOC_Os06g33200	9871.98	-1.8021	0.148116	-12.1668	4.67009e-34	2.066e-31	14391	13857	5355	4334	14124	4844.5
LOC_Os04g57770	480.551	-2.97924	0.245087	-12.1558	5.34233e-34	2.32042e-31	756	814	116	119	785	117.5
LOC_Os03g58940	3476.86	-1.76205	0.145076	-12.1457	6.04957e-34	2.58068e-31	5137	4747	2038	1482	4942	1760
LOC_Os05g40384	2873.43	-2.59309	0.213575	-12.1414	6.37646e-34	2.67241e-31	4623	4451	865	897	4537	881
LOC_Os11g17970	1256.75	-2.32641	0.195467	-11.9018	1.15789e-32	4.76909e-30	1972	1888	624	329	1930	476.5
LOC_Os02g49420	2194.85	-1.92629	0.161979	-11.8922	1.30008e-32	5.26399e-30	3293	3103	1111	903	3198	1007
LOC_Os02g49510	199.131	-3.62725	0.305049	-11.8907	1.32299e-32	5.2675e-30	336	343	42	25	339.5	33.5
LOC_Os04g44240	4490.13	-2.35605	0.198748	-11.8545	2.04006e-32	7.98935e-30	6775	7067	2264	1109	6921	1686.5
LOC_Os01g63210	278.931	-2.92706	0.248172	-11.7945	4.16816e-32	1.60602e-29	459	449	87	58	454	72.5
LOC_Os01g43140	872.654	-2.11972	0.180052	-11.7728	5.38926e-32	2.04356e-29	1295	1317	394	325	1306	359.5
LOC_Os10g28120	1476.38	-2.028	0.172519	-11.7552	6.63751e-32	2.47755e-29	2335	2027	735	554	2181	644.5
LOC_Os05g29974	982.035	-1.88905	0.161226	-11.7168	1.04563e-31	3.84292e-29	1420	1428	543	387	1424	465
LOC_Os01g72080	1451.95	-1.77074	0.153194	-11.5588	6.66451e-31	2.41225e-28	2000	2137	835	625	2068.5	730
LOC_Os06g01250	3013.27	-2.41012	0.209243	-11.5183	1.06724e-30	3.80526e-28	4835	4499	1025	1037	4667	1031
LOC_Os04g49550	981.715	-1.90843	0.166408	-11.4684	1.90168e-30	6.63493e-28	1352	1505	530	388	1428.5	459
LOC_Os02g02400	2187.9	-2.02793	0.176838	-11.4677	1.91641e-30	6.63493e-28	3526	2938	1190	749	3232	969.5
LOC_Os01g60140	170.227	-5.66426	0.494474	-11.4551	2.21667e-30	7.56487e-28	258	359	12	3	308.5	7.5
LOC_Os07g43820	4643.31	-1.81247	0.158364	-11.445	2.49066e-30	8.38021e-28	7033	6267	2537	2005	6650	2271
LOC_Os03g03810	815.322	-2.7854	0.244753	-11.3805	5.23094e-30	1.73558e-27	1426	1195	324	151	1310.5	237.5
LOC_Os02g44870	2115.04	-1.80125	0.158305	-11.3783	5.36082e-30	1.75431e-27	3193	2856	1274	840	3024.5	1057
LOC_Os05g14750	158.258	-5.47438	0.48597	-11.2649	1.95644e-29	6.31585e-27	288	283	14	2	285.5	8
LOC_Os11g05860	1472.56	-1.78224	0.158268	-11.2609	2.04717e-29	6.52064e-27	2139	2061	829	639	2100	734
LOC_Os05g08480	1455.85	-1.96149	0.17432	-11.2522	2.25841e-29	7.09885e-27	2133	2132	703	602	2132.5	652.5
LOC_Os07g38840	598.638	-2.66553	0.236984	-11.2477	2.37627e-29	7.37229e-27	967	939	254	120	953	187
LOC_Os02g52290	4106.41	-1.49872	0.133458	-11.2299	2.90661e-29	8.90206e-27	5629	5541	2800	1983	5585	2391.5
LOC_Os05g49830	20454.9	-1.52169	0.135653	-11.2176	3.34308e-29	1.01092e-26	27273	28623	13120	10226	27948	11673
LOC_Os07g26660	151.628	-4.16485	0.371394	-11.2141	3.47724e-29	1.03835e-26	275	254	23	13	264.5	18
LOC_Os03g05290	6345.9	-1.76567	0.159099	-11.0979	1.28358e-28	3.78561e-26	9223	8831	3434	2895	9027	3164.5
LOC_Os03g28160	1774.8	-2.29061	0.20643	-11.0963	1.30691e-28	3.80741e-26	2765	2659	656	649	2712	652.5
LOC_Os03g04650	635.355	-2.00496	0.180884	-11.0843	1.49592e-28	4.30555e-26	931	943	343	225	937	284
LOC_Os02g51710	893.833	-2.28573	0.20625	-11.0824	1.52766e-28	4.34455e-26	1174	1564	419	265	1369	342
LOC_Os05g30940	349.986	-3.91794	0.355248	-11.0287	2.7772e-28	7.80523e-26	481	733	75	26	607	50.5
LOC_Os03g10478	852.738	-1.92467	0.174893	-11.0048	3.62144e-28	1.00596e-25	1207	1281	496	305	1244	400.5
LOC_Os01g11240	1671.53	-1.96968	0.179545	-10.9704	5.30509e-28	1.45671e-25	2336	2570	792	696	2453	744
LOC_Os03g18860	131.705	-4.67668	0.426883	-10.9554	6.25928e-28	1.69918e-25	221	246	12	10	233.5	11
LOC_Os09g29490	2430.05	-1.58737	0.145098	-10.9399	7.42417e-28	1.99276e-25	3421	3292	1545	1148	3356.5	1346.5
LOC_Os11g46000	150.784	-4.52117	0.414272	-10.9135	9.93176e-28	2.63622e-25	304	227	16	12	265.5	14
LOC_Os07g44330	2364.64	-1.52123	0.13961	-10.8963	1.20005e-27	3.15032e-25	3182	3278	1574	1143	3230	1358.5
LOC_Os07g08390	604.082	-2.03597	0.18779	-10.8418	2.18192e-27	5.66563e-25	879	911	329	204	895	266.5
LOC_Os11g02400	12862.5	-1.50341	0.138686	-10.8404	2.21464e-27	5.68876e-25	16585	18465	9225	5863	17525	7544
LOC_Os01g38680	664.387	2.77593	0.256594	10.8184	2.817e-27	7.15909e-25	179	132	1289	1227	155.5	1258
LOC_Os07g40986	239.312	-3.60659	0.333553	-10.8126	2.99912e-27	7.54168e-25	463	349	38	41	406	39.5
LOC_Os02g12300	192.15	-3.60959	0.333914	-10.81	3.08823e-27	7.68487e-25	286	370	44	22	328	33
LOC_Os03g55776	629.015	-2.1532	0.199394	-10.7988	3.48853e-27	8.5915e-25	890	1002	276	232	946	254
LOC_Os03g02530	628.561	-2.05561	0.191107	-10.7563	5.53407e-27	1.34901e-24	940	927	344	206	933.5	275
LOC_Os11g14900	3174.31	-1.70583	0.158627	-10.7538	5.68832e-27	1.37261e-24	4788	4151	1916	1395	4469.5	1655.5
LOC_Os03g26650	1059.29	-2.52556	0.235084	-10.7432	6.37661e-27	1.52331e-24	1603	1725	500	224	1664	362
LOC_Os05g42150	6552.74	-1.93847	0.180874	-10.7173	8.44542e-27	1.99755e-24	9568	9571	3054	2844	9569.5	2949
LOC_Os05g35594	417.418	-2.30915	0.215638	-10.7084	9.29191e-27	2.17622e-24	619	660	169	140	639.5	154.5
LOC_Os02g55970	481.59	2.13604	0.199824	10.6896	1.13873e-26	2.64107e-24	155	174	1039	714	164.5	876.5
LOC_Os05g33150	96408.8	-2.09555	0.196479	-10.6656	1.47521e-26	3.38858e-24	147928	139713	39706	39344	143820	39525
LOC_Os12g37415	326.378	-2.55091	0.24081	-10.593	3.21e-26	7.30321e-24	510	516	111	98	513	104.5
LOC_Os05g33140	3588.06	-1.74376	0.164687	-10.5884	3.37471e-26	7.60552e-24	5462	4703	2052	1595	5082.5	1823.5
LOC_Os11g33120	2043.29	-1.59692	0.151689	-10.5276	6.44326e-26	1.43655e-23	2895	2760	1393	889	2827.5	1141
LOC_Os12g02530	177.193	-3.51469	0.333877	-10.5269	6.49449e-26	1.43655e-23	301	300	45	20	300.5	32.5
LOC_Os11g02424	16705.3	-2.28038	0.218661	-10.4288	1.83129e-25	4.01354e-23	24984	26059	9120	4093	25521.5	6606.5
LOC_Os03g07480	423.302	-2.59672	0.249108	-10.4241	1.92569e-25	4.18208e-23	683	656	186	89	669.5	137.5
LOC_Os06g49860	3065.28	-1.43605	0.137961	-10.4091	2.2535e-25	4.8499e-23	4124	4120	2233	1475	4122	1854
LOC_Os08g04910	1618.6	-2.0955	0.201361	-10.4067	2.31051e-25	4.9282e-23	2351	2480	676	656	2415.5	666
LOC_Os09g36060	2732.33	-1.8469	0.177565	-10.4013	2.44596e-25	5.17093e-23	4307	3556	1470	1155	3931.5	1312.5
LOC_Os05g33080	2840.99	-1.92686	0.18568	-10.3773	3.14579e-25	6.59208e-23	4172	4110	1334	1241	4141	1287.5
LOC_Os03g03720	1129.11	-1.88838	0.182537	-10.3452	4.40162e-25	9.14351e-23	1762	1508	601	462	1635	531.5
LOC_Os01g20000	159.777	-3.93465	0.380478	-10.3413	4.5819e-25	9.43595e-23	253	301	33	12	277	22.5
LOC_Os01g42520	816.67	-2.27105	0.220859	-10.2828	8.42126e-25	1.71945e-22	1296	1196	429	213	1246	321
LOC_Os11g47809	376.24	-2.23504	0.217847	-10.2597	1.07065e-24	2.16753e-22	587	556	181	115	571.5	148
LOC_Os05g08570	1865.07	-1.63691	0.16006	-10.2269	1.5033e-24	3.01784e-22	2645	2553	1277	772	2599	1024.5
LOC_Os12g43440	176.936	-3.64982	0.35775	-10.2021	1.93933e-24	3.86073e-22	352	250	33	25	301	29
LOC_Os05g49350	442.986	-2.06297	0.202582	-10.1834	2.35294e-24	4.6454e-22	629	688	218	162	658.5	190
LOC_Os08g37370	2603.82	-1.49129	0.146536	-10.177	2.51186e-24	4.91851e-22	3465	3610	1698	1322	3537.5	1510
LOC_Os01g70790	350.606	-2.42136	0.238438	-10.1551	3.1445e-24	6.10723e-22	515	573	128	114	544	121
LOC_Os03g51080	22393.8	-1.49758	0.147856	-10.1286	4.12465e-24	7.94627e-22	31769	29101	14454	11396	30435	12925
LOC_Os07g08710	1892.62	-1.69763	0.167886	-10.1117	4.90047e-24	9.36539e-22	2684	2642	1061	897	2663	979
LOC_Os02g11640	882.992	-3.0382	0.301347	-10.0821	6.63123e-24	1.25725e-21	1426	1476	336	115	1451	225.5
LOC_Os08g37580	1450.6	-1.62124	0.161009	-10.0693	7.55477e-24	1.42107e-21	2028	2005	996	609	2016.5	802.5
LOC_Os02g32080	30629.2	-1.27034	0.126252	-10.0619	8.13931e-24	1.51906e-21	40207	39534	23160	16763	39870.5	19961.5
LOC_Os10g29470	453.735	-2.24568	0.223311	-10.0563	8.61667e-24	1.59569e-21	704	677	233	126	690.5	179.5
LOC_Os07g32630	880.352	-2.00963	0.200844	-10.0059	1.43543e-23	2.63777e-21	1370	1224	408	359	1297	383.5
LOC_Os01g43160	1599.23	-1.60705	0.160772	-9.99582	1.58971e-23	2.89897e-21	2339	2092	1037	726	2215.5	881.5
LOC_Os07g04450	628.755	-1.8881	0.1892	-9.97939	1.87614e-23	3.39539e-21	886	937	326	264	911.5	295
LOC_Os07g14610	974.754	-1.70613	0.171395	-9.95437	2.41343e-23	4.33492e-21	1370	1377	560	449	1373.5	504.5
LOC_Os04g55380	151.903	-3.99222	0.401269	-9.94898	2.54773e-23	4.54035e-21	302	224	29	12	263	20.5
LOC_Os12g02250	1015.92	-1.67367	0.168237	-9.94828	2.56582e-23	4.54035e-21	1463	1384	609	465	1423.5	537
LOC_Os06g40500	754.267	-1.7214	0.173115	-9.94367	2.68731e-23	4.72038e-21	1014	1119	457	325	1066.5	391
LOC_Os01g73500	161.465	-3.52789	0.355754	-9.91666	3.52341e-23	6.14385e-21	281	267	42	17	274	29.5
LOC_Os07g36080	1294.62	-2.08863	0.210786	-9.90873	3.81457e-23	6.60335e-21	2154	1699	579	501	1926.5	540
LOC_Os10g26540	869.842	-1.64192	0.165774	-9.9046	3.97556e-23	6.83252e-21	1206	1221	570	376	1213.5	473
LOC_Os01g63854	1224.71	-1.72064	0.174618	-9.85371	6.60618e-23	1.12725e-20	1833	1624	710	551	1728.5	630.5
LOC_Os03g10620	616.063	-1.79927	0.182666	-9.85003	6.85233e-23	1.16096e-20	885	877	348	262	881	305
LOC_Os07g10840	2836.09	-1.47843	0.15025	-9.83984	7.58338e-23	1.27577e-20	3982	3702	2054	1313	3842	1683.5
LOC_Os02g47950	456.727	-2.01241	0.204775	-9.82745	8.57613e-23	1.43269e-20	670	679	255	154	674.5	204.5
LOC_Os02g47130	1226.4	2.20579	0.224668	9.81798	9.42132e-23	1.56296e-20	316	491	2624	1866	403.5	2245
LOC_Os06g05480	1466.47	-1.59725	0.162815	-9.81021	1.01756e-22	1.67644e-20	2040	2018	889	717	2029	803
LOC_Os04g38220	814.066	-2.0692	0.211151	-9.79961	1.1302e-22	1.84927e-20	1234	1185	350	332	1209.5	341
LOC_Os01g65110	455.061	-2.17552	0.222125	-9.7941	1.19352e-22	1.9396e-20	671	703	244	131	687	187.5
LOC_Os11g44950	273.919	-2.47398	0.252764	-9.7877	1.2716e-22	2.05252e-20	458	396	108	78	427	93
LOC_Os06g23440	3343.17	-1.70011	0.174036	-9.76874	1.53352e-22	2.45868e-20	4526	4893	1818	1619	4709.5	1718.5
LOC_Os08g04560	351.288	-2.99725	0.307207	-9.75644	1.73118e-22	2.75708e-20	705	441	101	73	573	87
LOC_Os01g72420	2512.62	-1.44623	0.148341	-9.74937	1.85621e-22	2.93662e-20	3455	3312	1691	1295	3383.5	1493
LOC_Os02g46910	809.16	-1.92937	0.198091	-9.73983	2.03894e-22	3.20449e-20	1219	1139	392	345	1179	368.5
LOC_Os06g09310	305.967	-2.91005	0.298817	-9.73859	2.064e-22	3.22267e-20	465	532	118	48	498.5	83
LOC_Os01g27210	795.628	-1.69033	0.173611	-9.7363	2.11091e-22	3.27452e-20	1142	1094	477	358	1118	417.5
LOC_Os09g34250	3112.61	-1.49145	0.153546	-9.71341	2.64335e-22	4.074e-20	3997	4465	2004	1598	4231	1801
LOC_Os08g44870	499.906	-2.12729	0.219144	-9.7073	2.80662e-22	4.2979e-20	793	703	220	189	748	204.5
LOC_Os10g33240	180.978	-3.1317	0.324401	-9.6538	4.73656e-22	7.20712e-20	262	338	55	29	300	42
LOC_Os11g34450	8013.66	-1.50912	0.156554	-9.63965	5.43713e-22	8.22074e-20	9739	12137	5394	3878	10938	4636
LOC_Os09g31260	680.532	-1.9879	0.20716	-9.59594	8.31525e-22	1.24933e-19	875	1131	377	239	1003	308
LOC_Os06g38960	1900.28	1.6696	0.174293	9.5793	9.7703e-22	1.45877e-19	914	758	3926	2563	836	3244.5
LOC_Os03g25920	1310.77	-1.8687	0.195479	-9.55958	1.18238e-21	1.7544e-19	1938	1849	638	590	1893.5	614
LOC_Os03g22790	484.107	-1.96646	0.205864	-9.55224	1.26918e-21	1.87157e-19	702	719	282	164	710.5	223
LOC_Os05g33210	2380.17	-1.43145	0.149893	-9.54985	1.29888e-21	1.90362e-19	2966	3436	1683	1187	3201	1435
LOC_Os05g36900	908.154	-2.12438	0.222469	-9.54911	1.3081e-21	1.90544e-19	1280	1445	524	254	1362.5	389
LOC_Os11g03420	662.179	-1.67658	0.175792	-9.53726	1.46658e-21	2.12334e-19	911	947	407	295	929	351
LOC_Os08g35860	620.826	-1.85283	0.194407	-9.53065	1.56295e-21	2.24923e-19	928	861	329	265	894.5	297
LOC_Os03g54050	4479.54	-1.5403	0.162089	-9.50279	2.04333e-21	2.92293e-19	6634	5630	3114	2030	6132	2572
LOC_Os10g18370	236.121	-3.83733	0.405395	-9.46567	2.91685e-21	4.14765e-19	382	433	59	14	407.5	36.5
LOC_Os07g47510	1156.59	-1.78039	0.189445	-9.39789	5.56658e-21	7.86864e-19	1677	1620	602	538	1648.5	570
LOC_Os02g44820	583.277	-1.79455	0.191027	-9.39421	5.76476e-21	8.10084e-19	823	844	319	257	833.5	288
LOC_Os08g44270	223.009	-3.38542	0.360954	-9.37909	6.65429e-21	9.29616e-19	435	314	65	25	374.5	45
LOC_Os04g35130	631.966	-1.6703	0.178175	-9.37447	6.95247e-21	9.65625e-19	881	890	389	283	885.5	336
LOC_Os08g16820	1585.35	-1.43002	0.152843	-9.35611	8.27268e-21	1.14235e-18	2174	2084	1164	761	2129	962.5
LOC_Os03g16670	3892.02	-1.24815	0.133838	-9.32582	1.10126e-20	1.51195e-18	4892	5200	2976	2153	5046	2564.5
LOC_Os12g12730	109.137	-5.36072	0.57487	-9.3251	1.10883e-20	1.51365e-18	171	223	11	1	197	6
LOC_Os01g02190	581.62	3.14282	0.337352	9.31614	1.20648e-20	1.63759e-18	65	154	1438	913	109.5	1175.5
LOC_Os02g39360	1007.13	-1.65107	0.177729	-9.28979	1.54589e-20	2.08643e-18	1436	1378	692	408	1407	550
LOC_Os03g52680	371.227	-2.15708	0.232954	-9.25968	2.05036e-20	2.75175e-18	517	602	197	111	559.5	154
LOC_Os01g15990	263.281	-2.53638	0.273987	-9.2573	2.09668e-20	2.79819e-18	382	445	86	83	413.5	84.5
LOC_Os04g41680	436.895	-3.54673	0.383671	-9.24419	2.37029e-20	3.14578e-18	989	487	111	48	738	79.5
LOC_Os05g48520	97.9537	-5.77519	0.625522	-9.23259	2.64169e-20	3.4866e-18	173	182	7	1	177.5	4
LOC_Os03g55030	443.288	-2.42337	0.263157	-9.20884	3.29679e-20	4.32731e-18	714	663	222	99	688.5	160.5
LOC_Os07g48450	790.112	-1.94106	0.210935	-9.20217	3.50784e-20	4.5639e-18	1203	1106	489	256	1154.5	372.5
LOC_Os02g02700	297.538	-2.42097	0.263104	-9.20159	3.52692e-20	4.5639e-18	471	451	103	101	461	102
LOC_Os12g12860	472.837	-2.60105	0.282681	-9.20136	3.53435e-20	4.5639e-18	669	830	219	91	749.5	155
LOC_Os04g38600	1742.3	-1.6484	0.179684	-9.17389	4.56257e-20	5.85996e-18	2666	2192	1069	800	2429	934.5
LOC_Os09g38090	127.249	-3.61128	0.394141	-9.1624	5.07536e-20	6.48371e-18	236	196	20	22	216	21
LOC_Os10g37340	1565.51	-1.40529	0.1535	-9.15496	5.43777e-20	6.90973e-18	2128	2056	1084	818	2092	951
LOC_Os04g57200	298.972	-2.16714	0.236981	-9.14476	5.97603e-20	7.55351e-18	447	453	131	109	450	120
LOC_Os07g23730	2175.1	-2.10305	0.230374	-9.12886	6.92257e-20	8.70386e-18	3265	3231	839	923	3248	881
LOC_Os02g47620	158.081	-2.88515	0.316323	-9.12089	7.45074e-20	9.31889e-18	266	247	54	31	256.5	42.5
LOC_Os06g39230	384.332	-1.9508	0.213943	-9.11833	7.62937e-20	9.4926e-18	561	563	194	155	562	174.5
LOC_Os01g53920	120.467	-4.1889	0.459757	-9.11111	8.15401e-20	1.00928e-17	230	191	23	6	210.5	14.5
LOC_Os08g33190	315.197	-2.24911	0.247545	-9.08564	1.03089e-19	1.26943e-17	450	509	126	114	479.5	120
LOC_Os03g60470	99.3393	-5.61743	0.618498	-9.08237	1.06236e-19	1.30148e-17	144	216	7	2	180	4.5
LOC_Os11g32650	2921.85	-1.57553	0.173551	-9.07819	1.10397e-19	1.34555e-17	4403	3645	2020	1282	4024	1651
LOC_Os11g40550	106.344	-5.10506	0.562421	-9.07694	1.11666e-19	1.3541e-17	176	206	13	1	191	7
LOC_Os04g49000	254.301	-2.32642	0.256538	-9.06853	1.20634e-19	1.45308e-17	397	383	100	86	390	93
LOC_Os02g58170	1135.01	-1.48666	0.163943	-9.06816	1.21044e-19	1.45308e-17	1593	1486	760	565	1539.5	662.5
LOC_Os02g49860	280.323	-2.12899	0.23501	-9.05915	1.31474e-19	1.57039e-17	426	414	134	98	420	116
LOC_Os12g43450	166.771	-3.62639	0.400455	-9.05567	1.35736e-19	1.61323e-17	348	219	39	18	283.5	28.5
LOC_Os09g21370	202147	-1.8487	0.204417	-9.04377	1.5136e-19	1.79002e-17	292292	290427	93225	96070	291360	94647.5
LOC_Os08g20570	1337.85	-1.62902	0.180173	-9.04141	1.54669e-19	1.82014e-17	1988	1731	798	643	1859.5	720.5
LOC_Os04g44060	110.233	-6.07949	0.672562	-9.03931	1.57661e-19	1.84626e-17	151	250	2	5	200.5	3.5
LOC_Os06g05160	1087.91	-1.51852	0.16802	-9.03773	1.59958e-19	1.86402e-17	1489	1480	690	552	1484.5	621
LOC_Os05g33130	100.667	-4.95444	0.548536	-9.03212	1.68371e-19	1.95253e-17	219	139	8	6	179	7
LOC_Os06g04070	4203.15	-1.697	0.188186	-9.01768	1.92109e-19	2.21705e-17	5272	6580	2914	1599	5926	2256.5
LOC_Os06g47620	380.75	-2.03708	0.226582	-8.99049	2.46138e-19	2.82692e-17	595	531	181	148	563	164.5
LOC_Os01g41220	608.194	-1.71985	0.191545	-8.97886	2.73585e-19	3.12711e-17	790	930	361	268	860	314.5
LOC_Os02g39710	1143.77	-1.52967	0.17079	-8.95645	3.35291e-19	3.81417e-17	1573	1557	834	496	1565	665
LOC_Os08g39460	98.3507	-5.31876	0.594394	-8.94819	3.61354e-19	4.09118e-17	140	215	9	2	177.5	5.5
LOC_Os01g17390	870.712	-1.4608	0.163318	-8.9445	3.73633e-19	4.21024e-17	1150	1203	605	429	1176.5	517
LOC_Os03g22490	1612.88	-2.22399	0.248768	-8.94001	3.89124e-19	4.36422e-17	2557	2335	930	392	2446	661
LOC_Os11g43620	563.022	1.73302	0.193943	8.93572	4.04546e-19	4.51598e-17	233	247	1207	745	240	976
LOC_Os07g37890	1202.73	-1.40597	0.157479	-8.92798	4.33855e-19	4.82064e-17	1649	1566	865	605	1607.5	735
LOC_Os12g29605	338.908	-3.18978	0.357348	-8.92627	4.40631e-19	4.87326e-17	432	698	114	42	565	78
LOC_Os11g22350	243.047	-3.06047	0.343452	-8.91092	5.06125e-19	5.5718e-17	355	447	89	32	401	60.5
LOC_Os03g39760	332.828	-2.16429	0.243135	-8.90161	5.50447e-19	6.03194e-17	513	490	180	96	501.5	138
LOC_Os09g28390	2143.49	-2.30921	0.259727	-8.8909	6.06159e-19	6.61211e-17	3371	3198	1205	477	3284.5	841
LOC_Os06g01960	344.499	-2.15949	0.243159	-8.88098	6.62719e-19	7.19622e-17	566	470	177	107	518	142
LOC_Os09g36700	190.078	-2.99345	0.337171	-8.87814	6.79851e-19	7.34886e-17	363	258	62	34	310.5	48
LOC_Os09g27744	523.112	-1.85128	0.208946	-8.8601	7.99448e-19	8.60271e-17	704	805	270	229	754.5	249.5
LOC_Os07g41060	82.4201	-5.14904	0.581251	-8.85854	8.10679e-19	8.68444e-17	149	146	5	5	147.5	5
LOC_Os03g21060	487.908	-1.70655	0.192716	-8.85523	8.35099e-19	8.9061e-17	687	689	310	203	688	256.5
LOC_Os03g04970	1406.11	1.64606	0.18592	8.8536	8.47398e-19	8.99711e-17	575	680	2518	2152	627.5	2335
LOC_Os04g25440	1399.29	-1.57401	0.177815	-8.85196	8.59978e-19	9.09027e-17	1908	1949	824	717	1928.5	770.5
LOC_Os03g15340	1937.4	2.02147	0.228746	8.83716	9.81803e-19	1.03323e-16	770	638	3329	3379	704	3354
LOC_Os12g32760	107.751	-3.37976	0.382646	-8.83259	1.0228e-18	1.07165e-16	180	182	24	18	181	21
LOC_Os04g09900	89.6555	-5.61882	0.636692	-8.82501	1.09451e-18	1.14177e-16	186	137	5	3	161.5	4
LOC_Os07g38130	5969.37	-1.74652	0.19819	-8.81235	1.22555e-18	1.27292e-16	9503	7404	3216	2784	8453.5	3000
LOC_Os01g61880	4799.8	-1.18854	0.135019	-8.80277	1.3348e-18	1.38039e-16	6185	6102	3965	2601	6143.5	3283
LOC_Os06g27760	304.018	-2.07365	0.235735	-8.79656	1.41078e-18	1.45268e-16	467	438	164	99	452.5	131.5
LOC_Os07g41070	21392.4	-1.97619	0.224877	-8.78787	1.52422e-18	1.56275e-16	32140	30661	8822	9747	31400.5	9284.5
LOC_Os06g43384	87.2287	-4.68081	0.53323	-8.77823	1.6607e-18	1.69541e-16	150	160	12	3	155	7.5
LOC_Os02g46030	706.941	-1.56688	0.178539	-8.77611	1.69226e-18	1.72027e-16	970	976	443	346	973	394.5
LOC_Os05g40310	328.086	-3.02505	0.345117	-8.76531	1.86267e-18	1.88548e-16	457	623	125	43	540	84
LOC_Os01g65790	1917.91	-1.42381	0.162512	-8.76125	1.93096e-18	1.94636e-16	2629	2514	1263	1030	2571.5	1146.5
LOC_Os05g03760	378.229	-2.03901	0.232862	-8.75631	2.01744e-18	2.02499e-16	536	584	170	154	560	162
LOC_Os06g18010	1382.29	-2.04749	0.23405	-8.74811	2.16956e-18	2.16856e-16	2250	1842	575	588	2046	581.5
LOC_Os04g41250	117.3	-5.66607	0.648026	-8.74359	2.25821e-18	2.24776e-16	126	300	5	5	213	5
LOC_Os02g45040	3925.01	1.74821	0.200064	8.73824	2.36778e-18	2.34705e-16	1436	1886	6951	6244	1661	6597.5
LOC_Os02g35610	406.226	-2.2728	0.260319	-8.73084	2.52797e-18	2.49548e-16	500	743	180	130	621.5	155
LOC_Os04g35280	193.086	-2.60086	0.297941	-8.72945	2.55921e-18	2.51593e-16	279	333	81	43	306	62
LOC_Os05g44120	202.732	2.83663	0.325095	8.72551	2.64974e-18	2.59425e-16	35	57	512	295	46	403.5
LOC_Os10g30560	304.808	-3.41816	0.392033	-8.71907	2.80505e-18	2.7351e-16	486	543	99	25	514.5	62
LOC_Os07g01780	104.425	-6.5583	0.752446	-8.71597	2.88276e-18	2.79135e-16	160	222	5	0	191	2.5
LOC_Os08g33710	350.882	-2.35477	0.270172	-8.71584	2.88611e-18	2.79135e-16	585	496	178	85	540.5	131.5
LOC_Os12g35710	148.785	-7.79799	0.89492	-8.71362	2.94333e-18	2.83521e-16	235	312	3	0	273.5	1.5
LOC_Os10g07229	404.056	-1.93321	0.222162	-8.70179	3.26681e-18	3.13417e-16	638	540	220	154	589	187
LOC_Os01g11710	735.5	-1.73398	0.199517	-8.69086	3.59693e-18	3.43709e-16	1101	979	405	342	1040	373.5
LOC_Os07g40740	10002.4	2.16313	0.249244	8.67879	3.99995e-18	3.80696e-16	2797	3943	16703	18336	3370	17519.5
LOC_Os02g42450	139.63	-3.54375	0.408362	-8.67797	4.02878e-18	3.81919e-16	291	181	28	21	236	24.5
LOC_Os03g08500	1622.75	-1.33417	0.153783	-8.67566	4.11145e-18	3.88215e-16	2049	2234	1266	806	2141.5	1036
LOC_Os06g34790	1115.79	-1.49865	0.172788	-8.67335	4.19586e-18	3.94625e-16	1455	1581	705	579	1518	642
LOC_Os05g51570	212.821	-2.76967	0.320175	-8.65048	5.12843e-18	4.80443e-16	404	278	74	48	341	61
LOC_Os03g45280	888.224	-2.57293	0.2975	-8.6485	5.21813e-18	4.86937e-16	1322	1483	444	157	1402.5	300.5
LOC_Os03g17790	302.736	-2.0448	0.236477	-8.64693	5.29045e-18	4.91765e-16	439	458	141	119	448.5	130
LOC_Os01g02930	1793.3	-1.48047	0.171435	-8.63574	5.83503e-18	5.40283e-16	2462	2398	1119	956	2430	1037.5
LOC_Os11g04010	239.029	-2.42471	0.280927	-8.63112	6.07543e-18	5.60371e-16	417	324	101	67	370.5	84
LOC_Os06g40640	249.55	-2.41877	0.280486	-8.62351	6.49351e-18	5.96629e-16	394	379	85	86	386.5	85.5
LOC_Os09g30340	854.337	-1.69888	0.197306	-8.61036	7.28339e-18	6.6664e-16	1297	1105	487	399	1201	443
LOC_Os03g17300	407.052	-2.13951	0.248522	-8.60894	7.37383e-18	6.72341e-16	676	545	221	121	610.5	171
LOC_Os12g36850	79.9088	-5.13067	0.596848	-8.59628	8.23444e-18	7.45663e-16	157	129	7	3	143	5
LOC_Os02g18670	248.912	2.28596	0.265928	8.59619	8.24041e-18	7.45663e-16	71	85	497	411	78	454
LOC_Os09g32230	6145.75	-1.3189	0.153629	-8.58496	9.08689e-18	8.19158e-16	7943	8218	4210	3514	8080.5	3862
LOC_Os01g08440	602.755	-2.40742	0.280595	-8.5797	9.51206e-18	8.54262e-16	855	1017	318	127	936	222.5
LOC_Os11g14140	3644.76	-1.13292	0.132135	-8.57396	9.99864e-18	8.94598e-16	4542	4680	2999	2094	4611	2546.5
LOC_Os11g37670	627.217	-1.57593	0.183963	-8.56655	1.06627e-17	9.50454e-16	871	858	392	305	864.5	348.5
LOC_Os09g31019	1194.6	2.26779	0.264951	8.55928	1.13572e-17	1.0086e-15	312	446	2043	2203	379	2123
LOC_Os12g38270	153.578	-2.73914	0.320517	-8.54599	1.2744e-17	1.12756e-15	221	272	56	34	246.5	45
LOC_Os03g03910	256.688	-2.47904	0.290948	-8.52056	1.58778e-17	1.39965e-15	465	335	106	69	400	87.5
LOC_Os01g34920	8196.37	1.59208	0.187197	8.50485	1.81838e-17	1.59703e-15	3675	3846	13665	13040	3760.5	13352.5
LOC_Os03g17070	258.56	-2.04674	0.241032	-8.49158	2.03844e-17	1.78374e-15	367	400	129	95	383.5	112
LOC_Os03g52870	909.635	-2.7571	0.324875	-8.48667	2.12636e-17	1.85389e-15	1304	1621	420	135	1462.5	277.5
LOC_Os03g60080	401.943	-2.01854	0.237923	-8.48401	2.17571e-17	1.89002e-15	649	536	190	160	592.5	175
LOC_Os01g04409	441.745	1.70855	0.20159	8.47537	2.34331e-17	2.02824e-15	195	186	868	635	190.5	751.5
LOC_Os06g45070	349.056	-1.82228	0.215763	-8.44578	3.0202e-17	2.60468e-15	493	509	193	148	501	170.5
LOC_Os01g64680	702.232	-1.50352	0.178171	-8.43862	3.21098e-17	2.75925e-15	951	962	507	317	956.5	412
LOC_Os09g29960	386.922	-1.74968	0.207481	-8.43293	3.37108e-17	2.88644e-15	545	554	242	156	549.5	199
LOC_Os02g02820	2768.45	-1.27343	0.151071	-8.42934	3.4763e-17	2.9659e-15	3665	3545	1997	1579	3605	1788
LOC_Os03g63580	199.875	-2.7319	0.324527	-8.4181	3.82648e-17	3.25305e-15	350	290	83	37	320	60
LOC_Os09g38740	905.567	-1.45707	0.173159	-8.41459	3.94268e-17	3.33995e-15	1182	1263	593	474	1222.5	533.5
LOC_Os12g34360	100.804	-4.08835	0.486481	-8.40394	4.31753e-17	3.64458e-15	160	192	21	5	176	13
LOC_Os05g39990	2338.76	-1.16334	0.138515	-8.39865	4.51646e-17	3.79907e-15	2925	3032	1921	1307	2978.5	1614
LOC_Os06g47200	460.926	-1.63478	0.194953	-8.3855	5.05103e-17	4.23383e-15	618	667	299	203	642.5	251
LOC_Os03g18600	382.292	-2.00455	0.239376	-8.37409	5.56531e-17	4.64859e-15	543	586	230	118	564.5	174
LOC_Os04g52330	362.611	-1.78714	0.213455	-8.37247	5.64241e-17	4.69657e-15	518	518	224	142	518	183
LOC_Os05g40300	1750.17	-1.24455	0.14877	-8.36558	5.98196e-17	4.96191e-15	2176	2359	1321	984	2267.5	1152.5
LOC_Os08g23180	2265.88	-1.3068	0.156576	-8.34609	7.0561e-17	5.83263e-15	3139	2799	1672	1226	2969	1449
LOC_Os04g45140	558.574	-1.60891	0.192855	-8.34262	7.26629e-17	5.98567e-15	808	740	350	262	774	306
LOC_Os09g26310	466.515	-1.65364	0.198292	-8.33941	7.46599e-17	6.12904e-15	671	632	288	212	651.5	250
LOC_Os04g37500	833.956	-1.87219	0.224523	-8.33853	7.52184e-17	6.15374e-15	1312	1099	540	278	1205.5	409
LOC_Os07g39620	1543.91	-1.2733	0.152819	-8.33206	7.94452e-17	6.46629e-15	2070	1951	1205	816	2010.5	1010.5
LOC_Os04g10360	985.2	-2.11628	0.253998	-8.33186	7.95801e-17	6.46629e-15	1144	1815	538	301	1479.5	419.5
LOC_Os08g37040	553.384	-1.61955	0.194394	-8.33129	7.99651e-17	6.47555e-15	763	774	330	269	768.5	299.5
LOC_Os11g37960	143.841	-3.62646	0.436108	-8.31551	9.13564e-17	7.37301e-15	317	171	28	20	244	24
LOC_Os11g28610	1245.89	-2.43563	0.29304	-8.31161	9.44143e-17	7.59415e-15	1617	2267	658	252	1942	455
LOC_Os01g37690	2656.24	-1.18002	0.142177	-8.29964	1.0443e-16	8.37156e-15	3481	3304	2120	1504	3392.5	1812
LOC_Os05g33320	640.803	-1.6497	0.198864	-8.29562	1.08024e-16	8.63069e-15	877	912	363	316	894.5	339.5
LOC_Os04g57760	565.853	-1.80828	0.218131	-8.28988	1.13362e-16	9.02704e-15	842	777	287	262	809.5	274.5
LOC_Os09g03890	117.709	-3.47362	0.41932	-8.28393	1.19172e-16	9.45811e-15	188	211	34	11	199.5	22.5
LOC_Os03g21380	895.126	-1.46172	0.176641	-8.27507	1.28382e-16	1.01554e-14	1195	1223	577	473	1209	525
LOC_Os08g07720	1137.16	-1.73992	0.210316	-8.27285	1.30792e-16	1.03119e-14	1463	1763	587	553	1613	570
LOC_Os01g47400	1506.53	-1.3011	0.157361	-8.26828	1.3591e-16	1.06801e-14	1973	1973	1075	846	1973	960.5
LOC_Os01g63800	1017.55	-1.44903	0.175277	-8.26711	1.37249e-16	1.075e-14	1366	1376	656	544	1371	600
LOC_Os09g23084	477.068	-1.69957	0.205726	-8.26133	1.44055e-16	1.12461e-14	699	643	276	220	671	248
LOC_Os09g38650	278.899	2.20718	0.267372	8.25509	1.51788e-16	1.18113e-14	78	105	549	458	91.5	503.5
LOC_Os05g02770	260.212	-1.9979	0.242334	-8.24441	1.65977e-16	1.28734e-14	397	369	135	97	383	116
LOC_Os05g39000	431.521	-2.07123	0.252149	-8.21432	2.13363e-16	1.64952e-14	579	708	255	125	643.5	190
LOC_Os02g32740	93.1892	-4.56653	0.556342	-8.20813	2.24666e-16	1.73131e-14	113	218	11	6	165.5	8.5
LOC_Os01g11810	685.766	-1.88928	0.230291	-8.2039	2.32714e-16	1.78756e-14	1040	946	317	315	993	316
LOC_Os04g55850	3042	-1.22398	0.149224	-8.20228	2.35861e-16	1.80592e-14	4007	3835	2261	1768	3921	2014.5
LOC_Os02g33820	1085	-1.79447	0.218915	-8.19712	2.46219e-16	1.87921e-14	1782	1314	679	416	1548	547.5
LOC_Os06g36180	1542.81	-1.45157	0.177206	-8.19144	2.58115e-16	1.96373e-14	2174	1983	985	829	2078.5	907
LOC_Os07g49460	690.626	1.81522	0.222167	8.17053	3.0703e-16	2.32846e-14	260	303	1211	1128	281.5	1169.5
LOC_Os04g01470	75.0276	-4.35002	0.532453	-8.16978	3.08964e-16	2.33571e-14	129	135	12	4	132	8
LOC_Os01g53500	168.556	-2.48764	0.304509	-8.16933	3.10105e-16	2.33694e-14	272	254	59	53	263	56
LOC_Os08g39550	337.582	-2.03314	0.249238	-8.15742	3.42248e-16	2.57106e-14	557	441	183	115	499	149
LOC_Os01g73170	871.025	-2.08589	0.256307	-8.13824	4.01057e-16	3.0034e-14	1442	1152	528	239	1297	383.5
LOC_Os06g48020	2621.8	-1.44119	0.177198	-8.13326	4.17905e-16	3.11979e-14	3642	3414	2070	1142	3528	1606
LOC_Os01g34560	593.872	-1.67677	0.206563	-8.11748	4.75962e-16	3.54214e-14	870	794	334	287	832	310.5
LOC_Os01g59990	5373.67	1.24293	0.153184	8.11394	4.9006e-16	3.63573e-14	2652	3235	10118	6795	2943.5	8456.5
LOC_Os02g44630	18295.3	-1.18629	0.146342	-8.10627	5.2197e-16	3.86048e-14	24744	22030	14166	10601	23387	12383.5
LOC_Os08g44250	1858.96	-1.27198	0.156954	-8.10414	5.31212e-16	3.91671e-14	2252	2594	1372	1040	2423	1206
LOC_Os03g55350	4968.48	-1.28661	0.158848	-8.09962	5.51298e-16	4.05193e-14	6583	6392	3442	2898	6487.5	3170
LOC_Os01g48810	781.076	1.70593	0.210628	8.09926	5.52945e-16	4.05193e-14	315	361	1776	953	338	1364.5
LOC_Os01g65670	132.832	-2.75703	0.340704	-8.09216	5.86166e-16	4.28224e-14	230	196	48	29	213	38.5
LOC_Os12g15530	118.027	-3.53928	0.437782	-8.08458	6.23777e-16	4.54311e-14	146	256	26	16	201	21
LOC_Os01g13120	867.899	-1.38868	0.171782	-8.08398	6.26888e-16	4.55189e-14	1080	1235	615	451	1157.5	533
LOC_Os07g07420	5083.45	-1.85381	0.229359	-8.08257	6.34137e-16	4.59057e-14	6284	8414	3449	1632	7349	2540.5
LOC_Os01g66850	2255.01	-1.66655	0.206353	-8.0762	6.68177e-16	4.82238e-14	3294	3020	1660	821	3157	1240.5
LOC_Os03g56480	1229.88	1.75311	0.217094	8.07534	6.72894e-16	4.84179e-14	444	594	2176	1961	519	2068.5
LOC_Os07g09190	1679.84	-1.32176	0.163765	-8.07104	6.97006e-16	4.99741e-14	2283	2133	1176	941	2208	1058.5
LOC_Os07g46670	920.551	-1.42018	0.175966	-8.07075	6.98704e-16	4.99741e-14	1238	1229	607	496	1233.5	551.5
LOC_Os03g60992	323.699	2.03919	0.253052	8.05837	7.73163e-16	5.51346e-14	118	115	595	540	116.5	567.5
LOC_Os06g34400	1969.7	-1.429	0.177427	-8.05399	8.01367e-16	5.69758e-14	2553	2738	1237	1095	2645.5	1166
LOC_Os05g34830	373.984	-1.67686	0.2083	-8.05021	8.26541e-16	5.85912e-14	531	518	232	165	524.5	198.5
LOC_Os04g41030	964.815	-1.30858	0.162616	-8.0471	8.47797e-16	5.99202e-14	1291	1240	736	504	1265.5	620
LOC_Os06g51130	122.647	-4.36663	0.542892	-8.04327	8.74691e-16	6.15189e-14	178	255	24	3	216.5	13.5
LOC_Os04g33640	586.246	-1.70757	0.212301	-8.04315	8.75567e-16	6.15189e-14	816	836	313	287	826	300
LOC_Os10g38140	1088.2	-1.36322	0.170044	-8.01687	1.08478e-15	7.59194e-14	1407	1479	740	602	1443	671
LOC_Os10g41060	371.24	-2.17259	0.27101	-8.01663	1.08688e-15	7.59194e-14	546	575	216	95	560.5	155.5
LOC_Os03g02460	525.101	-1.63031	0.203433	-8.014	1.1104e-15	7.7336e-14	778	682	322	246	730	284
LOC_Os08g02094	969.432	-1.52124	0.189832	-8.01358	1.11414e-15	7.73711e-14	1446	1199	681	443	1322.5	562
LOC_Os01g16450	1104.24	-1.34519	0.16798	-8.00803	1.16564e-15	8.07131e-14	1434	1484	761	614	1459	687.5
LOC_Os03g04020	994.225	-1.8934	0.236679	-7.99988	1.24544e-15	8.59896e-14	1456	1427	436	471	1441.5	453.5
LOC_Os01g63620	283.415	-3.28956	0.411953	-7.98528	1.40203e-15	9.65219e-14	384	567	99	26	475.5	62.5
LOC_Os04g38390	627.612	-1.51873	0.190526	-7.97127	1.57057e-15	1.07814e-13	875	839	458	275	857	366.5
LOC_Os01g16030	2659.83	1.3377	0.167873	7.96851	1.60597e-15	1.09928e-13	1386	1392	5525	3134	1389	4329.5
LOC_Os04g41640	198.757	-2.91802	0.366419	-7.96362	1.67072e-15	1.14033e-13	398	247	71	35	322.5	53
LOC_Os03g14170	857.952	-1.66503	0.209618	-7.94314	1.97126e-15	1.33794e-13	1229	1171	460	435	1200	447.5
LOC_Os01g57610	266.647	-2.14322	0.26982	-7.94313	1.97143e-15	1.33794e-13	438	361	115	101	399.5	108
LOC_Os10g30790	1225.25	-1.52991	0.192652	-7.94132	2.00049e-15	1.35381e-13	1725	1624	723	653	1674.5	688
LOC_Os04g41560	640.494	-1.51273	0.190525	-7.93982	2.02481e-15	1.3664e-13	922	823	420	317	872.5	368.5
LOC_Os07g48630	1299.24	-1.43515	0.180874	-7.93455	2.11258e-15	1.42162e-13	1891	1599	967	611	1745	789
LOC_Os08g45030	600.181	-1.72628	0.217803	-7.9259	2.26506e-15	1.51994e-13	932	764	397	233	848	315
LOC_Os02g15860	3014.9	-1.85369	0.23398	-7.92242	2.3294e-15	1.55874e-13	4235	4464	1315	1481	4349.5	1398
LOC_Os01g08700	1324.31	1.42644	0.180349	7.90932	2.58797e-15	1.72692e-13	582	743	2627	1707	662.5	2167
LOC_Os02g35180	1326.43	-1.20947	0.153051	-7.90235	2.73691e-15	1.82123e-13	1735	1675	1064	726	1705	895
LOC_Os01g66120	409.556	-1.71692	0.217317	-7.90052	2.77743e-15	1.84306e-13	596	561	273	159	578.5	216
LOC_Os08g02030	1486.78	-1.19372	0.151103	-7.90001	2.78879e-15	1.84547e-13	1809	2004	1185	832	1906.5	1008.5
LOC_Os09g39500	747.939	-1.38003	0.174737	-7.89775	2.83976e-15	1.87401e-13	1021	968	530	392	994.5	461
LOC_Os07g04150	422.699	-1.70301	0.215955	-7.88593	3.12211e-15	2.05466e-13	557	636	283	166	596.5	224.5
LOC_Os03g55540	422.562	-1.68317	0.214441	-7.84907	4.19136e-15	2.75075e-13	557	630	242	200	593.5	221
LOC_Os03g47620	813.149	1.61809	0.206346	7.84162	4.44785e-15	2.91109e-13	317	420	1499	1204	368.5	1351.5
LOC_Os08g40010	155.459	2.50058	0.319038	7.8379	4.58161e-15	2.99044e-13	38	48	322	260	43	291
LOC_Os06g04020	3975.24	-1.73494	0.221401	-7.8362	4.64383e-15	3.02279e-13	5661	5595	1898	2046	5628	1972
LOC_Os01g45860	664.173	-1.80419	0.230378	-7.83142	4.82389e-15	3.13147e-13	953	947	318	322	950	320
LOC_Os04g24600	1550.4	-1.74404	0.223137	-7.81598	5.45358e-15	3.53064e-13	2414	1979	1093	543	2196.5	818
LOC_Os02g14180	196.277	-2.40904	0.30831	-7.81371	5.55267e-15	3.58507e-13	317	290	66	69	303.5	67.5
LOC_Os02g44730	874.891	-1.44216	0.18463	-7.81108	5.67e-15	3.65096e-13	1204	1152	675	391	1178	533
LOC_Os01g66510	1248.23	-1.6019	0.205097	-7.81045	5.69828e-15	3.6593e-13	1695	1766	944	474	1730.5	709
LOC_Os09g26960	486.412	-1.67472	0.214555	-7.80557	5.9233e-15	3.79361e-13	683	680	269	239	681.5	254
LOC_Os11g45400	458.657	-1.89306	0.242922	-7.79286	6.55082e-15	4.18429e-13	710	621	296	149	665.5	222.5
LOC_Os01g05120	178.163	2.23541	0.286993	7.78906	6.75092e-15	4.3006e-13	53	62	377	276	57.5	326.5
LOC_Os03g46070	81.0076	-4.57909	0.588137	-7.78575	6.93021e-15	4.40308e-13	176	110	12	3	143	7.5
LOC_Os10g39860	1144.38	-1.29058	0.165798	-7.78401	7.02614e-15	4.45219e-13	1489	1502	814	651	1495.5	732.5
LOC_Os08g09180	944.672	-1.3986	0.179799	-7.77871	7.32677e-15	4.6304e-13	1273	1248	622	520	1260.5	571
LOC_Os05g50930	473.379	-1.80634	0.232234	-7.77813	7.36041e-15	4.63939e-13	717	639	315	165	678	240
LOC_Os04g41540	306.04	-1.97284	0.253722	-7.77562	7.50806e-15	4.72e-13	457	440	139	132	448.5	135.5
LOC_Os01g62760	473.628	-1.82874	0.235263	-7.77318	7.654e-15	4.79912e-13	713	646	232	221	679.5	226.5
LOC_Os06g49490	1056.05	-1.50659	0.193887	-7.77048	7.81915e-15	4.88984e-13	1385	1492	629	571	1438.5	600
LOC_Os10g25570	683.759	-1.89041	0.243403	-7.76655	8.06499e-15	5.03041e-13	1016	965	303	323	990.5	313
LOC_Os07g38260	971.328	1.25715	0.161916	7.7642	8.21602e-15	5.11127e-13	537	518	1791	1262	527.5	1526.5
LOC_Os03g46610	933.039	1.26959	0.163888	7.74666	9.43411e-15	5.8538e-13	481	527	1704	1230	504	1467
LOC_Os01g03180	1096.93	-1.22461	0.158832	-7.71012	1.25701e-14	7.77944e-13	1441	1388	879	592	1414.5	735.5
LOC_Os03g27260	4716.22	1.12584	0.146294	7.69573	1.40684e-14	8.66816e-13	2504	2961	8536	5906	2732.5	7221
LOC_Os07g44410	504.692	-1.71333	0.222637	-7.69564	1.40786e-14	8.66816e-13	762	660	276	241	711	258.5
LOC_Os02g02460	114.131	-3.29438	0.428594	-7.68649	1.51226e-14	9.28698e-13	170	213	37	12	191.5	24.5
LOC_Os03g22140	1869.35	-1.11672	0.145425	-7.67898	1.60363e-14	9.82288e-13	2250	2465	1535	1093	2357.5	1314
LOC_Os05g11810	1881.13	-1.80062	0.234604	-7.67515	1.65225e-14	1.00948e-12	2664	2718	851	947	2691	899
LOC_Os01g63770	2136.85	-1.19417	0.15564	-7.67268	1.68436e-14	1.02647e-12	2758	2717	1589	1276	2737.5	1432.5
LOC_Os01g02920	489.973	-1.93934	0.253112	-7.66198	1.8309e-14	1.11294e-12	710	720	211	226	715	218.5
LOC_Os04g36890	954.217	1.40606	0.18379	7.65037	2.00406e-14	1.2151e-12	458	505	1656	1386	481.5	1521
LOC_Os03g58580	150.415	-2.48649	0.325102	-7.64835	2.03577e-14	1.2312e-12	256	214	66	37	235	51.5
LOC_Os08g38600	769.811	1.65398	0.216455	7.64122	2.15173e-14	1.29805e-12	350	333	1310	1229	341.5	1269.5
LOC_Os02g53180	5507.07	-1.30553	0.170869	-7.64054	2.16314e-14	1.30164e-12	7986	6433	4193	2892	7209.5	3542.5
LOC_Os01g42090	5300.91	-1.55728	0.204083	-7.63058	2.33697e-14	1.40271e-12	6823	7765	4163	2024	7294	3093.5
LOC_Os01g73990	3992.76	1.0423	0.13678	7.62028	2.53129e-14	1.51554e-12	2438	2368	7238	4807	2403	6022.5
LOC_Os12g08730	572.924	-1.44071	0.189071	-7.61995	2.53774e-14	1.5156e-12	805	736	401	286	770.5	343.5
LOC_Os06g37300	94.5746	-3.34863	0.439844	-7.61323	2.67338e-14	1.59263e-12	158	160	29	10	159	19.5
LOC_Os01g71090	147.484	-2.30371	0.302987	-7.60335	2.88568e-14	1.71482e-12	218	234	66	45	226	55.5
LOC_Os02g58520	193.389	-3.33926	0.439999	-7.58925	3.21759e-14	1.90732e-12	310	340	68	15	325	41.5
LOC_Os01g60170	205.176	-2.31203	0.305266	-7.57383	3.62387e-14	2.14284e-12	319	311	109	49	315	79
LOC_Os03g16050	597.828	-1.60405	0.21204	-7.56484	3.88335e-14	2.2906e-12	901	753	359	293	827	326
LOC_Os07g31884	1846.63	-1.28567	0.170036	-7.56121	3.99328e-14	2.34964e-12	2469	2351	1279	1079	2410	1179
LOC_Os08g40990	60.6684	-4.83911	0.641209	-7.54686	4.45887e-14	2.61715e-12	95	121	4	5	108	4.5
LOC_Os04g58055	191.036	-2.06189	0.273261	-7.5455	4.50546e-14	2.63801e-12	265	303	94	70	284	82
LOC_Os12g41260	686.061	1.77668	0.235528	7.54339	4.57922e-14	2.67465e-12	263	308	1157	1141	285.5	1149
LOC_Os02g40460	436.084	1.629	0.216083	7.53878	4.74384e-14	2.76404e-12	201	191	791	657	196	724
LOC_Os05g09440	1981.75	-1.4871	0.197331	-7.53605	4.84434e-14	2.81573e-12	2580	2805	1584	804	2692.5	1194
LOC_Os04g58710	5983.9	-1.08448	0.143932	-7.53469	4.89511e-14	2.83833e-12	7661	7310	4761	3712	7485.5	4236.5
LOC_Os02g02340	206.395	-2.05491	0.273246	-7.52034	5.46342e-14	3.15764e-12	318	295	115	66	306.5	90.5
LOC_Os02g07910	6522.05	-1.07724	0.143248	-7.52013	5.47224e-14	3.15764e-12	7618	8696	5738	3687	8157	4712.5
LOC_Os04g48530	120.119	-3.56283	0.474444	-7.50947	5.93656e-14	3.41731e-12	165	245	35	9	205	22
LOC_Os11g07050	246.495	1.84335	0.24569	7.50277	6.2483e-14	3.58812e-12	93	105	506	354	99	430
LOC_Os08g45190	375.241	-1.7899	0.238841	-7.49408	6.67632e-14	3.81292e-12	545	528	253	131	536.5	192
LOC_Os06g12310	776.539	-1.61494	0.215502	-7.49388	6.68693e-14	3.81292e-12	1187	965	450	388	1076	419
LOC_Os01g51450	150.371	2.34898	0.313454	7.49386	6.68765e-14	3.81292e-12	40	51	334	228	45.5	281
LOC_Os10g13800	494.354	-1.90485	0.254616	-7.48129	7.35993e-14	4.18622e-12	699	737	216	233	718	224.5
LOC_Os02g39720	3026.99	-1.18504	0.158412	-7.48074	7.39026e-14	4.19349e-12	3794	3950	2214	1848	3872	2031
LOC_Os08g08140	462.569	-1.7212	0.230339	-7.47248	7.86971e-14	4.45497e-12	640	669	326	166	654.5	246
LOC_Os01g55520	122.142	-3.01065	0.40293	-7.47189	7.90511e-14	4.46443e-12	156	245	30	29	200.5	29.5
LOC_Os01g46370	224.075	-2.62837	0.351846	-7.47021	8.00663e-14	4.51109e-12	348	364	109	37	356	73
LOC_Os06g38294	1328.55	-1.62103	0.21707	-7.46779	8.15526e-14	4.58403e-12	1842	1849	697	711	1845.5	704
LOC_Os04g20164	1213.83	-1.73139	0.231875	-7.46692	8.20948e-14	4.59568e-12	1867	1563	602	612	1715	607
LOC_Os05g48230	713.109	1.37564	0.184234	7.46684	8.21448e-14	4.59568e-12	379	351	1280	995	365	1137.5
LOC_Os09g33950	1476.99	-1.42355	0.190771	-7.4621	8.51549e-14	4.75296e-12	1879	2085	914	835	1982	874.5
LOC_Os03g03370	225.459	-2.00345	0.268739	-7.45498	8.98829e-14	5.00516e-12	294	372	123	79	333	101
LOC_Os02g09240	1457.13	-1.7575	0.235912	-7.4498	9.34788e-14	5.19329e-12	2100	2043	1069	472	2071.5	770.5
LOC_Os07g39350	411.81	-2.29475	0.308072	-7.44876	9.42213e-14	5.2224e-12	642	616	128	168	629	148
LOC_Os03g49350	279.972	-2.14641	0.288195	-7.44777	9.49301e-14	5.2495e-12	496	343	135	95	419.5	115
LOC_Os11g02330	672.56	-1.82279	0.245003	-7.43987	1.00782e-13	5.56023e-12	998	934	470	214	966	342
LOC_Os11g06020	1080.24	-1.23639	0.166385	-7.4309	1.07859e-13	5.93698e-12	1455	1337	870	573	1396	721.5
LOC_Os07g36410	431.448	-1.47116	0.198036	-7.42875	1.09627e-13	6.02042e-12	588	580	307	205	584	256
LOC_Os04g42020	204.923	-1.94766	0.262197	-7.42822	1.10069e-13	6.03083e-12	285	315	114	75	300	94.5
LOC_Os02g55658	68.3503	-5.95203	0.801661	-7.42462	1.13105e-13	6.18297e-12	98	151	5	0	124.5	2.5
LOC_Os02g16060	141.539	2.91998	0.393478	7.42095	1.16281e-13	6.34207e-12	30	31	409	173	30.5	291
LOC_Os03g58800	758.055	-1.50725	0.203131	-7.42009	1.17043e-13	6.36911e-12	1032	1032	450	411	1032	430.5
LOC_Os07g37030	789.713	-1.44372	0.194668	-7.41633	1.20413e-13	6.53759e-12	1164	960	561	387	1062	474
LOC_Os08g35750	78.4767	-3.39122	0.458021	-7.40406	1.32081e-13	7.15486e-12	142	122	21	10	132	15.5
LOC_Os06g42560	453.739	-1.54791	0.209329	-7.39464	1.41789e-13	7.66333e-12	637	607	278	231	622	254.5
LOC_Os03g18454	899.318	-1.19312	0.161359	-7.39415	1.42312e-13	7.67427e-12	1128	1177	712	507	1152.5	609.5
LOC_Os01g62900	5595.88	1.32604	0.179415	7.39092	1.45815e-13	7.84544e-12	2533	3355	9865	7789	2944	8827
LOC_Os06g22070	1097.44	1.30382	0.176457	7.38889	1.48059e-13	7.9483e-12	520	647	2072	1419	583.5	1745.5
LOC_Os08g02420	1017	-1.26369	0.171092	-7.386	1.51313e-13	8.10476e-12	1266	1379	732	587	1322.5	659.5
LOC_Os03g39610	1719.67	-1.48754	0.201549	-7.38054	1.57647e-13	8.40887e-12	2662	1997	1147	858	2329.5	1002.5
LOC_Os01g56680	2171.19	-1.28589	0.174229	-7.3805	1.57695e-13	8.40887e-12	3101	2562	1610	1193	2831.5	1401.5
LOC_Os03g58470	1425.58	-1.20331	0.163048	-7.38009	1.58181e-13	8.41598e-12	1782	1879	1051	851	1830.5	951
LOC_Os01g39290	168.907	-2.35539	0.31933	-7.37605	1.63057e-13	8.65616e-12	243	277	59	61	260	60
LOC_Os01g42294	273.785	-1.87139	0.254007	-7.36748	1.73885e-13	9.21052e-12	395	396	134	123	395.5	128.5
LOC_Os01g44069	190.233	-2.35022	0.319043	-7.36648	1.75197e-13	9.25945e-12	328	256	69	67	292	68
LOC_Os09g23660	711.866	-1.33703	0.181599	-7.36256	1.80414e-13	9.51417e-12	960	917	499	393	938.5	446
LOC_Os07g01920	2153.41	1.11746	0.151806	7.36107	1.82435e-13	9.59954e-12	1162	1343	3970	2636	1252.5	3303
LOC_Os01g16910	1020	1.54249	0.20982	7.35151	1.9598e-13	1.02896e-11	428	534	2248	1216	481	1732
LOC_Os02g36950	296.615	-10.3593	1.40942	-7.35009	1.98071e-13	1.03766e-11	435	660	1	0	547.5	0.5
LOC_Os07g13580	58.5974	-5.68191	0.773336	-7.34727	2.02301e-13	1.0575e-11	96	116	3	2	106	2.5
LOC_Os03g55720	310.062	-1.91049	0.260477	-7.3346	2.22392e-13	1.15998e-11	507	394	184	110	450.5	147
LOC_Os02g10530	64.2839	-5.06664	0.690936	-7.33301	2.25044e-13	1.17126e-11	92	138	2	6	115	4
LOC_Os06g08320	1279.09	-1.81582	0.247893	-7.325	2.38891e-13	1.24062e-11	1601	2073	584	632	1837	608
LOC_Os05g08554	2322.15	-1.18112	0.161321	-7.32155	2.45126e-13	1.27024e-11	3170	2760	1919	1267	2965	1593
LOC_Os03g14630	879.684	-2.41145	0.329494	-7.31867	2.50445e-13	1.295e-11	1406	1322	504	157	1364	330.5
LOC_Os03g18820	1727.29	-1.2079	0.165483	-7.29926	2.89363e-13	1.493e-11	2237	2201	1253	1041	2219	1147
LOC_Os10g09930	404.113	-1.55308	0.21283	-7.29728	2.93633e-13	1.51177e-11	568	541	250	203	554.5	226.5
LOC_Os04g58850	344.237	-1.84796	0.253386	-7.29306	3.02986e-13	1.55657e-11	495	496	163	162	495.5	162.5
LOC_Os02g58450	241.267	1.78451	0.244897	7.28676	3.17489e-13	1.62758e-11	98	102	497	339	100	418
LOC_Os03g14030	600.393	-1.30198	0.179042	-7.27194	3.54368e-13	1.81274e-11	789	784	448	323	786.5	385.5
LOC_Os03g04560	254.137	-1.94647	0.267927	-7.26492	3.73267e-13	1.90534e-11	318	427	143	92	372.5	117.5
LOC_Os01g02150	1310.49	-1.34518	0.185194	-7.26359	3.7694e-13	1.91998e-11	1830	1632	1068	611	1731	839.5
LOC_Os03g57280	974.328	1.20143	0.165418	7.26302	3.78554e-13	1.9241e-11	518	570	1721	1290	544	1505.5
LOC_Os03g59350	530.103	-1.58891	0.218785	-7.26244	3.80181e-13	1.92827e-11	670	796	307	272	733	289.5
LOC_Os02g38120	231.046	-1.90523	0.26242	-7.26022	3.8645e-13	1.95591e-11	310	363	139	81	336.5	110
LOC_Os03g14730	362.262	-1.94801	0.268391	-7.25813	3.92482e-13	1.97998e-11	590	469	227	114	529.5	170.5
LOC_Os02g02210	60.7498	-5.00353	0.689381	-7.258	3.92863e-13	1.97998e-11	130	86	3	5	108	4
LOC_Os12g07300	1224	1.18684	0.163627	7.25331	4.06702e-13	2.04541e-11	668	708	2099	1655	688	1877
LOC_Os08g40590	514.851	-1.6547	0.228496	-7.2417	4.43085e-13	2.22371e-11	707	734	378	190	720.5	284
LOC_Os06g11490	1553.29	1.28768	0.177902	7.23814	4.54881e-13	2.27812e-11	863	798	2617	2216	830.5	2416.5
LOC_Os12g42230	1557.89	1.17153	0.162062	7.22891	4.86873e-13	2.43126e-11	835	930	2658	2103	882.5	2380.5
LOC_Os03g27230	4543.51	-1.21969	0.168728	-7.22874	4.87495e-13	2.43126e-11	5218	6509	3822	2338	5863.5	3080
LOC_Os02g03550	98.8085	-3.49937	0.484142	-7.22798	4.90229e-13	2.43981e-11	147	187	12	22	167	17
LOC_Os05g50920	350.864	-1.56442	0.216646	-7.22111	5.15652e-13	2.561e-11	501	464	227	167	482.5	197
LOC_Os06g24404	592.637	1.31683	0.182429	7.2183	5.26407e-13	2.60899e-11	319	306	1095	787	312.5	941
LOC_Os08g25010	743.757	-1.25677	0.174142	-7.21695	5.31674e-13	2.62964e-11	922	1011	598	387	966.5	492.5
LOC_Os12g05410	973.746	1.24945	0.173388	7.20606	5.75943e-13	2.83684e-11	505	558	1917	1176	531.5	1546.5
LOC_Os07g48610	1173.91	-1.12227	0.155771	-7.20461	5.8212e-13	2.86137e-11	1508	1454	972	677	1481	824.5
LOC_Os11g47330	1262.35	1.30776	0.181826	7.19237	6.36779e-13	3.12338e-11	675	662	2113	1824	668.5	1968.5
LOC_Os12g43820	60.6461	-6.03007	0.83843	-7.1921	6.38039e-13	3.12338e-11	98	122	1	3	110	2
LOC_Os01g16890	6530.59	1.09912	0.152922	7.18745	6.60107e-13	3.22481e-11	3525	4139	12384	7688	3832	10036
LOC_Os12g37260	267.519	-2.77284	0.385999	-7.18356	6.79205e-13	3.31133e-11	509	347	58	86	428	72
LOC_Os03g45370	452.886	-1.73721	0.241929	-7.18063	6.9389e-13	3.37604e-11	632	650	226	227	641	226.5
LOC_Os08g09950	335.286	-1.66693	0.232253	-7.17723	7.11375e-13	3.45407e-11	509	429	210	148	469	179
LOC_Os08g32690	1247.07	1.13818	0.158738	7.17017	7.49053e-13	3.62964e-11	700	735	2146	1648	717.5	1897
LOC_Os08g44360	14763.4	-1.29649	0.180829	-7.1697	7.51618e-13	3.6347e-11	20354	18258	9760	8858	19306	9309
LOC_Os10g35820	285.389	-2.5148	0.350912	-7.16646	7.69604e-13	3.71416e-11	376	522	147	52	449	99.5
LOC_Os01g25540	1440.42	-1.09675	0.15317	-7.16031	8.04947e-13	3.87689e-11	1705	1913	1207	841	1809	1024
LOC_Os08g42380	544.249	1.6209	0.226394	7.15962	8.09037e-13	3.88875e-11	203	290	1097	741	246.5	919
LOC_Os11g26880	1079.53	1.22374	0.171072	7.15338	8.46663e-13	4.06143e-11	624	567	1894	1451	595.5	1672.5
LOC_Os05g38640	4555.07	-1.01018	0.141327	-7.14786	8.81422e-13	4.2197e-11	5645	5566	4177	2627	5605.5	3402
LOC_Os04g50120	967.943	-1.20248	0.16833	-7.1436	9.09198e-13	4.34396e-11	1295	1189	784	528	1242	656
LOC_Os09g17740	710.731	-1.43541	0.200976	-7.1422	9.18478e-13	4.37955e-11	985	924	447	393	954.5	420
LOC_Os08g44340	2750.04	-1.30631	0.183104	-7.13425	9.73173e-13	4.62318e-11	3297	3926	2324	1281	3611.5	1802.5
LOC_Os04g40600	479.574	-1.43486	0.201124	-7.13421	9.73444e-13	4.62318e-11	590	701	341	237	645.5	289
LOC_Os01g04010	860.809	-1.19262	0.16724	-7.13119	9.95064e-13	4.71648e-11	1100	1105	660	501	1102.5	580.5
LOC_Os06g47250	283.329	1.75642	0.246466	7.12643	1.03003e-12	4.87255e-11	124	114	526	435	119	480.5
LOC_Os07g27750	386.369	-2.72477	0.382364	-7.12611	1.03244e-12	4.87431e-11	498	743	186	55	620.5	120.5
LOC_Os04g34170	300.007	-1.81259	0.25462	-7.1188	1.08875e-12	5.12187e-11	366	496	176	121	431	148.5
LOC_Os04g51410	228.651	-1.78188	0.250309	-7.11874	1.08917e-12	5.12187e-11	335	317	132	97	326	114.5
LOC_Os02g33730	984.572	-1.3822	0.194184	-7.118	1.09506e-12	5.13947e-11	1132	1494	717	501	1313	609
LOC_Os01g45550	360.733	-1.54249	0.216743	-7.11666	1.10573e-12	5.17936e-11	488	502	260	156	495	208
LOC_Os04g58830	605.349	1.2778	0.179592	7.11502	1.11895e-12	5.23105e-11	329	322	1132	782	325.5	957
LOC_Os02g51670	5296.94	-1.08981	0.153392	-7.1047	1.20587e-12	5.62637e-11	6996	6268	4682	2942	6632	3812
LOC_Os12g13930	1281.7	4.46205	0.628396	7.1007	1.24124e-12	5.78012e-11	63	143	3961	1733	103	2847
LOC_Os06g44660	2583.53	-1.84327	0.259796	-7.09507	1.29284e-12	6.00869e-11	2777	4693	1680	892	3735	1286
LOC_Os05g37520	204.129	-1.97555	0.278508	-7.09336	1.30895e-12	6.07174e-11	266	334	102	81	300	91.5
LOC_Os02g39910	225.205	-1.88079	0.265652	-7.0799	1.4426e-12	6.67872e-11	311	341	112	99	326	105.5
LOC_Os03g46570	206.191	-1.89242	0.267308	-7.07956	1.4461e-12	6.68198e-11	272	327	114	81	299.5	97.5
LOC_Os03g29680	614.032	-1.34148	0.189597	-7.07543	1.48986e-12	6.87015e-11	851	770	474	306	810.5	390
LOC_Os03g53210	576.716	-1.43907	0.203397	-7.07518	1.49257e-12	6.87015e-11	706	847	378	307	776.5	342.5
LOC_Os03g63370	1426.65	-1.04363	0.14752	-7.07449	1.49998e-12	6.89098e-11	1747	1792	1234	848	1769.5	1041
LOC_Os02g37870	1173.34	1.25351	0.177203	7.07387	1.50669e-12	6.9085e-11	566	713	2184	1508	639.5	1846
LOC_Os07g41180	1969.09	1.24903	0.17671	7.06825	1.56902e-12	7.16813e-11	974	1176	3332	2759	1075	3045.5
LOC_Os02g53970	2251.41	-1.64222	0.232339	-7.06822	1.56931e-12	7.16813e-11	3706	2557	1279	1112	3131.5	1195.5
LOC_Os01g19529	232.408	1.97211	0.279056	7.06708	1.5823e-12	7.21366e-11	74	100	445	369	87	407
LOC_Os01g61570	1918.63	-1.07535	0.152294	-7.06105	1.65248e-12	7.51926e-11	2372	2420	1526	1201	2396	1363.5
LOC_Os07g49120	166.02	-2.57746	0.365483	-7.05222	1.76091e-12	7.99741e-11	259	266	82	29	262.5	55.5
LOC_Os06g22980	64.8903	-6.60187	0.936481	-7.04966	1.79358e-12	8.13033e-11	115	122	3	0	118.5	1.5
LOC_Os05g38290	69.8371	-3.32441	0.47178	-7.04653	1.83433e-12	8.29932e-11	105	129	15	13	117	14
LOC_Os07g33060	226.036	1.98348	0.281506	7.04597	1.8417e-12	8.31689e-11	76	92	417	371	84	394
LOC_Os07g38960	804.59	-1.44073	0.204495	-7.0453	1.85062e-12	8.34139e-11	1127	1036	497	449	1081.5	473
LOC_Os01g29150	335.402	-1.60016	0.227184	-7.04345	1.87533e-12	8.43685e-11	497	431	218	153	464	185.5
LOC_Os04g37520	1616.52	-1.30798	0.185713	-7.04301	1.88127e-12	8.44769e-11	2207	2030	1078	955	2118.5	1016.5
LOC_Os01g58550	2186.38	-1.17193	0.166413	-7.04228	1.89113e-12	8.47601e-11	2784	2792	1593	1355	2788	1474
LOC_Os07g48340	206.593	-2.09885	0.298049	-7.04195	1.8957e-12	8.48061e-11	352	264	109	67	308	88
LOC_Os03g14050	634.324	-1.31456	0.186708	-7.04073	1.91235e-12	8.53907e-11	808	860	512	309	834	410.5
LOC_Os12g03370	198.356	-1.87478	0.266648	-7.03093	2.05155e-12	9.14355e-11	275	299	105	83	287	94
LOC_Os06g04080	227.781	-2.21213	0.314935	-7.02408	2.1548e-12	9.58585e-11	319	373	132	55	346	93.5
LOC_Os02g08110	335.946	-1.58194	0.225315	-7.02101	2.20275e-12	9.78094e-11	432	497	235	144	464.5	189.5
LOC_Os01g04290	233.778	-2.64903	0.377356	-7.01996	2.21925e-12	9.83591e-11	461	280	106	43	370.5	74.5
LOC_Os04g52660	555.585	1.32684	0.189025	7.01939	2.22836e-12	9.85803e-11	291	292	992	765	291.5	878.5
LOC_Os06g27850	246.584	-6.62085	0.943567	-7.01684	2.26949e-12	1.00214e-10	398	503	11	1	450.5	6
LOC_Os06g40890	129.081	-10.5896	1.50964	-7.01463	2.30561e-12	1.01621e-10	149	329	0	0	239	0
LOC_Os01g12160	2746.29	-1.16613	0.166262	-7.01383	2.31886e-12	1.02017e-10	3625	3367	2024	1694	3496	1859
LOC_Os02g49440	1078.2	-1.33566	0.190479	-7.01212	2.34727e-12	1.03077e-10	1449	1396	901	492	1422.5	696.5
LOC_Os10g05660	95.6525	-3.27065	0.467129	-7.00161	2.53033e-12	1.10912e-10	165	155	33	9	160	21
LOC_Os12g44370	141.507	-2.22055	0.317229	-6.99985	2.56235e-12	1.1211e-10	200	230	72	41	215	56.5
LOC_Os12g07880	532.926	1.32288	0.189106	6.99545	2.64415e-12	1.15477e-10	263	298	1001	698	280.5	849.5
LOC_Os09g31454	288.88	-1.6894	0.241675	-6.99039	2.74132e-12	1.19503e-10	423	388	164	137	405.5	150.5
LOC_Os04g36700	3018.36	1.05755	0.151322	6.98875	2.7734e-12	1.20681e-10	1786	1823	5737	3474	1804.5	4605.5
LOC_Os03g47770	946.869	-1.53476	0.21982	-6.9819	2.91206e-12	1.26434e-10	1330	1260	527	525	1295	526
LOC_Os05g42210	1428.93	-1.36547	0.195579	-6.9817	2.9162e-12	1.26434e-10	2040	1746	931	817	1893	874
LOC_Os06g42030	2549.18	-1.39351	0.199605	-6.98132	2.92419e-12	1.26551e-10	3551	3247	2138	1084	3399	1611
LOC_Os08g05820	465.556	1.41418	0.202784	6.97383	3.08419e-12	1.33234e-10	219	249	844	653	234	748.5
LOC_Os03g03770	1485.7	-1.51695	0.217607	-6.97105	3.14591e-12	1.35654e-10	1933	2123	821	840	2028	830.5
LOC_Os05g41900	2175.88	-1.12491	0.161439	-6.96802	3.21435e-12	1.38356e-10	2832	2659	1664	1349	2745.5	1506.5
LOC_Os03g15320	3838.34	-1.46453	0.210466	-6.9585	3.43923e-12	1.47769e-10	5615	4748	2233	2188	5181.5	2210.5
LOC_Os02g43300	7888.71	-1.51112	0.217262	-6.95526	3.51905e-12	1.50928e-10	11279	10213	4296	4519	10746	4407.5
LOC_Os08g14360	552.932	1.58271	0.227731	6.9499	3.65537e-12	1.5642e-10	266	243	937	867	254.5	902
LOC_Os05g46480	499.103	-1.78068	0.256224	-6.94972	3.66022e-12	1.5642e-10	762	659	238	248	710.5	243
LOC_Os05g27730	148.365	-2.66895	0.384255	-6.94578	3.76366e-12	1.60554e-10	247	226	70	24	236.5	47
LOC_Os03g09190	53.8335	-5.5804	0.803646	-6.94385	3.81545e-12	1.62473e-10	79	116	4	1	97.5	2.5
LOC_Os03g02685	716.692	-1.65033	0.237725	-6.94215	3.86169e-12	1.64149e-10	1085	916	534	261	1000.5	397.5
LOC_Os01g62130	156.927	-2.01035	0.289628	-6.94114	3.88954e-12	1.6504e-10	231	232	81	58	231.5	69.5
LOC_Os03g30950	98.6321	-2.58065	0.371893	-6.93924	3.94206e-12	1.66971e-10	164	147	37	26	155.5	31.5
LOC_Os11g37950	109.774	-2.91934	0.421389	-6.92789	4.27152e-12	1.80606e-10	207	150	42	17	178.5	29.5
LOC_Os10g25250	105.845	-3.06497	0.44265	-6.92415	4.38614e-12	1.85125e-10	135	215	37	15	175	26
LOC_Os02g46660	843.412	-1.21021	0.174874	-6.92051	4.50024e-12	1.89272e-10	1134	1034	688	453	1084	570.5
LOC_Os02g08320	226.433	-1.7095	0.247101	-6.91822	4.57356e-12	1.92017e-10	312	327	141	96	319.5	118.5
LOC_Os07g08460	1389.69	-1.3118	0.189622	-6.91796	4.58179e-12	1.92025e-10	1768	1884	1188	633	1826	910.5
LOC_Os08g31130	3803.75	-1.08829	0.157453	-6.91188	4.78281e-12	2.00099e-10	4833	4695	3474	2037	4764	2755.5
LOC_Os11g38620	297.429	1.66004	0.240506	6.90227	5.11772e-12	2.13736e-10	135	128	543	450	131.5	496.5
LOC_Os06g07160	616.632	1.8086	0.26215	6.89911	5.23306e-12	2.18172e-10	203	303	1452	746	253	1099
LOC_Os03g11900	184.087	-2.4166	0.35032	-6.89828	5.26351e-12	2.19059e-10	323	246	58	67	284.5	62.5
LOC_Os09g29200	152.67	-2.30841	0.334665	-6.89767	5.28625e-12	2.19522e-10	231	236	53	58	233.5	55.5
LOC_Os02g02890	17256.5	-1.46096	0.211811	-6.89749	5.29302e-12	2.19522e-10	19495	27237	10412	9601	23366	10006.5
LOC_Os06g10650	1609.52	-1.0837	0.157173	-6.89497	5.38774e-12	2.23063e-10	2071	1956	1421	900	2013.5	1160.5
LOC_Os02g50960	598.227	-1.39607	0.202486	-6.89467	5.39903e-12	2.23144e-10	868	727	444	294	797.5	369
LOC_Os05g48200	706.161	1.61669	0.234494	6.89437	5.41024e-12	2.23221e-10	321	318	1146	1154	319.5	1150
LOC_Os07g46846	49.511	-5.1508	0.747323	-6.89234	5.48819e-12	2.26047e-10	97	80	3	3	88.5	3
LOC_Os04g49110	548.561	-1.38575	0.2011	-6.89083	5.54674e-12	2.28066e-10	737	723	361	306	730	333.5
LOC_Os04g38620	836.923	1.27339	0.184844	6.88898	5.61927e-12	2.30651e-10	406	497	1490	1132	451.5	1311
LOC_Os03g01930	104.855	-2.58659	0.375738	-6.88403	5.81837e-12	2.38413e-10	151	181	45	23	166	34
LOC_Os01g05100	59.782	-4.34842	0.6317	-6.88368	5.83242e-12	2.3858e-10	87	124	11	2	105.5	6.5
LOC_Os05g10670	578.467	-1.32436	0.192678	-6.87343	6.26742e-12	2.55499e-10	748	774	399	328	761	363.5
LOC_Os03g47610	753.991	1.397	0.203666	6.85928	6.92105e-12	2.81664e-10	421	342	1345	1066	381.5	1205.5
LOC_Os12g03822	783.004	1.34444	0.196165	6.85363	7.19977e-12	2.92509e-10	356	460	1417	1072	408	1244.5
LOC_Os02g53320	246.331	-1.6478	0.240452	-6.8529	7.23656e-12	2.93505e-10	330	358	153	112	344	132.5
LOC_Os08g17500	1927.65	-1.27558	0.186672	-6.83328	8.29966e-12	3.36052e-10	2334	2694	1296	1164	2514	1230
LOC_Os05g33890	270.911	1.87623	0.274614	6.83225	8.35925e-12	3.37892e-10	86	128	529	412	107	470.5
LOC_Os10g40700	84.6442	-2.72399	0.399244	-6.82286	8.92433e-12	3.59517e-10	134	137	31	19	135.5	25
LOC_Os09g39930	236.66	-2.16459	0.317297	-6.82198	8.9797e-12	3.61138e-10	307	406	88	98	356.5	93
LOC_Os05g33960	77.4564	-3.20373	0.469653	-6.82147	9.01112e-12	3.61793e-10	130	128	26	9	129	17.5
LOC_Os08g06110	14988.9	-1.06689	0.156486	-6.8178	9.24444e-12	3.70538e-10	19422	17927	13806	8128	18674.5	10967
LOC_Os03g62180	736.387	-1.24073	0.182219	-6.80901	9.82743e-12	3.93245e-10	993	911	547	422	952	484.5
LOC_Os02g46970	106.494	-2.43164	0.357147	-6.80852	9.8607e-12	3.93917e-10	172	159	47	28	165.5	37.5
LOC_Os02g44940	517.421	-1.3058	0.191834	-6.80694	9.9695e-12	3.97598e-10	664	694	414	257	679	335.5
LOC_Os06g47360	62.9774	-4.09911	0.602314	-6.8056	1.0063e-11	4.00657e-10	134	84	6	9	109	7.5
LOC_Os07g46870	59.6845	-3.62511	0.532853	-6.80322	1.02305e-11	4.06651e-10	115	88	12	8	101.5	10
LOC_Os01g36620	233.143	-1.71843	0.25274	-6.79923	1.05182e-11	4.17389e-10	304	355	137	104	329.5	120.5
LOC_Os03g48110	1070.99	-1.1587	0.170565	-6.79331	1.09587e-11	4.34151e-10	1249	1479	894	591	1364	742.5
LOC_Os08g27824	433.984	1.46392	0.215515	6.79267	1.10077e-11	4.35368e-10	196	230	900	540	213	720
LOC_Os10g05790	2506.68	-1.71267	0.252212	-6.79058	1.11683e-11	4.40992e-10	4078	2979	1225	1296	3528.5	1260.5
LOC_Os05g42040	394.892	-1.64017	0.241601	-6.78877	1.13096e-11	4.45833e-10	590	509	219	200	549.5	209.5
LOC_Os01g72520	1203.65	-1.77648	0.261701	-6.78823	1.13518e-11	4.46761e-10	1740	1689	525	633	1714.5	579
LOC_Os03g58230	856.164	-1.26235	0.186003	-6.78669	1.14736e-11	4.5081e-10	1089	1136	595	510	1112.5	552.5
LOC_Os08g39300	526.796	-1.60091	0.236053	-6.782	1.18525e-11	4.64931e-10	806	650	301	270	728	285.5
LOC_Os07g39220	293.433	-1.61541	0.238364	-6.77708	1.22631e-11	4.79466e-10	365	451	189	133	408	161
LOC_Os01g10440	297.337	-2.06228	0.304349	-6.77603	1.23525e-11	4.8217e-10	442	443	191	76	442.5	133.5
LOC_Os04g43070	2058.09	-1.49281	0.220531	-6.76915	1.29537e-11	5.04465e-10	2833	2757	1132	1191	2795	1161.5
LOC_Os05g08640	189.322	-2.25213	0.333575	-6.7515	1.46322e-11	5.68371e-10	304	273	108	44	288.5	76
LOC_Os05g50110	229.072	-3.09846	0.458962	-6.75101	1.4682e-11	5.6938e-10	301	458	94	21	379.5	57.5
LOC_Os04g35100	198.74	-1.94363	0.288088	-6.74665	1.51301e-11	5.85806e-10	325	255	108	75	290	91.5
LOC_Os03g08170	308.43	-1.82779	0.27094	-6.74612	1.51851e-11	5.86986e-10	513	371	169	131	442	150
LOC_Os03g10240	1107.38	-1.2039	0.178501	-6.74452	1.53539e-11	5.91596e-10	1495	1348	945	569	1421.5	757
LOC_Os01g48830	1038.77	-1.11082	0.164715	-6.7439	1.54192e-11	5.93154e-10	1280	1335	815	638	1307.5	726.5
LOC_Os06g46284	844.461	-1.6348	0.242558	-6.73981	1.58594e-11	6.09107e-10	1247	1102	430	456	1174.5	443
LOC_Os05g39350	183.554	-1.99982	0.296896	-6.73577	1.63068e-11	6.25288e-10	269	271	81	79	270	80
LOC_Os12g03110	931.735	-1.2222	0.181587	-6.73067	1.68887e-11	6.46562e-10	1085	1321	765	491	1203	628
LOC_Os11g02389	1900.65	-1.09364	0.162655	-6.72366	1.7721e-11	6.77339e-10	2356	2413	1731	1015	2384.5	1373
LOC_Os10g37850	1795.92	-1.47588	0.219528	-6.72295	1.78085e-11	6.79596e-10	2417	2447	1000	1046	2432	1023
LOC_Os03g62830	1272.9	1.52553	0.226999	6.72044	1.81171e-11	6.90268e-10	504	707	2152	1964	605.5	2058
LOC_Os11g35400	7544.88	1.14766	0.17097	6.71263	1.91147e-11	7.27118e-10	4627	4007	14910	8662	4317	11786
LOC_Os05g33510	554.293	-1.26082	0.188043	-6.70492	2.01511e-11	7.65326e-10	676	766	439	292	721	365.5
LOC_Os06g18670	457.132	-2.29008	0.342058	-6.69501	2.15663e-11	8.17774e-10	819	574	139	189	696.5	164
LOC_Os01g11650	472.062	-1.76663	0.263961	-6.69275	2.19012e-11	8.29156e-10	683	662	345	151	672.5	248
LOC_Os01g28790	106.29	-2.73017	0.408459	-6.68406	2.3241e-11	8.78486e-10	150	190	27	33	170	30
LOC_Os07g37320	416.142	-1.84433	0.27598	-6.68286	2.34325e-11	8.84326e-10	644	555	291	128	599.5	209.5
LOC_Os02g45710	70.3244	-3.40324	0.509876	-6.67464	2.47844e-11	9.32399e-10	116	120	10	16	118	13
LOC_Os06g47310	590.899	-1.19541	0.179196	-6.67099	2.54078e-11	9.54351e-10	760	755	478	325	757.5	401.5
LOC_Os10g35950	110.903	-2.27968	0.341981	-6.66609	2.6271e-11	9.85224e-10	166	173	52	33	169.5	42.5
LOC_Os01g42900	63.0345	-3.86111	0.57927	-6.66548	2.63804e-11	9.87064e-10	107	111	16	3	109	9.5
LOC_Os04g38410	1084	-1.43799	0.21574	-6.66535	2.64027e-11	9.87064e-10	1639	1271	689	592	1455	640.5
LOC_Os12g41715	1699.03	1.00883	0.151462	6.66062	2.72676e-11	1.01781e-09	976	1103	2928	2120	1039.5	2524
LOC_Os02g55430	986.02	-1.07426	0.161431	-6.65461	2.84049e-11	1.0586e-09	1170	1294	832	584	1232	708
LOC_Os04g37460	8868.83	-1.30181	0.195639	-6.65414	2.8497e-11	1.06038e-09	9486	13815	6701	4711	11650.5	5706
LOC_Os08g36040	102.068	-2.46818	0.370938	-6.6539	2.85431e-11	1.06044e-09	156	163	47	24	159.5	35.5
LOC_Os08g40180	1298.34	-1.0961	0.164743	-6.6534	2.86393e-11	1.06237e-09	1513	1749	1135	725	1631	930
LOC_Os03g44440	391.229	-1.54209	0.23179	-6.65296	2.87248e-11	1.06388e-09	465	610	273	176	537.5	224.5
LOC_Os08g08120	467.5	-1.30191	0.195869	-6.64682	2.99492e-11	1.10752e-09	627	598	366	239	612.5	302.5
LOC_Os02g53410	202.412	-1.75288	0.26392	-6.64171	3.10066e-11	1.14485e-09	272	303	115	90	287.5	102.5
LOC_Os12g19381	8783.65	-1.42697	0.214864	-6.64128	3.1096e-11	1.14638e-09	13167	10373	5251	5071	11770	5161
LOC_Os03g48180	3146.41	-1.11388	0.167805	-6.63794	3.18093e-11	1.17087e-09	4214	3704	2415	1963	3959	2189
LOC_Os03g01240	775.579	1.15032	0.173423	6.63304	3.28849e-11	1.20674e-09	414	474	1399	985	444	1192
LOC_Os01g63990	350.019	-1.51956	0.229176	-6.63055	3.34429e-11	1.22533e-09	517	438	246	160	477.5	203
LOC_Os02g32060	160.491	-2.21362	0.333949	-6.62861	3.38855e-11	1.23965e-09	208	280	87	43	244	65
LOC_Os06g11135	500.13	-1.27495	0.192381	-6.62724	3.42016e-11	1.2493e-09	645	658	364	283	651.5	323.5
LOC_Os03g61600	2668.61	1.00202	0.151467	6.61543	3.70461e-11	1.35114e-09	1501	1776	4641	3290	1638.5	3965.5
LOC_Os02g52010	87.8317	-2.7041	0.409316	-6.60638	3.93825e-11	1.43416e-09	119	162	30	22	140.5	26
LOC_Os02g37060	857.749	-1.09593	0.165927	-6.60494	3.97687e-11	1.44409e-09	1072	1081	744	483	1076.5	613.5
LOC_Os04g02354	287.594	-1.55541	0.235493	-6.60491	3.97761e-11	1.44409e-09	362	429	185	139	395.5	162
LOC_Os08g44640	465.833	-1.39499	0.211214	-6.60463	3.98524e-11	1.44466e-09	622	620	302	261	621	281.5
LOC_Os03g53550	70.0898	-3.95422	0.599162	-6.59958	4.12323e-11	1.49242e-09	95	149	17	3	122	10
LOC_Os01g47730	162.421	-2.0997	0.318348	-6.59559	4.23563e-11	1.53079e-09	218	267	68	66	242.5	67
LOC_Os09g20024	292.08	-1.48709	0.22556	-6.59288	4.31376e-11	1.55667e-09	402	391	207	137	396.5	172
LOC_Os05g27010	123.017	-2.21095	0.335422	-6.59154	4.3529e-11	1.56842e-09	190	183	64	35	186.5	49.5
LOC_Os02g30810	46.113	-4.48566	0.681221	-6.58473	4.55718e-11	1.63956e-09	79	84	7	2	81.5	4.5
LOC_Os03g58810	925.598	1.08865	0.165398	6.582	4.64169e-11	1.66745e-09	515	576	1627	1174	545.5	1400.5
LOC_Os03g55290	3763.16	-1.20407	0.182953	-6.58129	4.6637e-11	1.67284e-09	4767	4902	3419	1790	4834.5	2604.5
LOC_Os04g44510	784.788	-1.28769	0.195668	-6.58099	4.67338e-11	1.6738e-09	1076	972	541	460	1024	500.5
LOC_Os06g22960	2872.79	-1.28725	0.195828	-6.57337	4.91876e-11	1.75642e-09	3308	4212	2465	1341	3760	1903
LOC_Os10g02880	888.378	-1.55573	0.236732	-6.57169	4.97475e-11	1.77376e-09	1434	1002	634	384	1218	509
LOC_Os12g06910	651.775	1.18103	0.179728	6.5712	4.99128e-11	1.777e-09	349	386	1151	856	367.5	1003.5
LOC_Os01g72120	112.879	-2.23313	0.340199	-6.56419	5.2317e-11	1.85624e-09	174	169	55	34	171.5	44.5
LOC_Os01g32130	364.437	1.39034	0.211811	6.56403	5.23715e-11	1.85624e-09	174	197	703	477	185.5	590
LOC_Os05g51660	103.712	-3.51737	0.536178	-6.56009	5.37754e-11	1.90317e-09	123	229	12	23	176	17.5
LOC_Os08g29530	2681.41	1.03286	0.157688	6.55003	5.7526e-11	2.0329e-09	1476	1770	4558	3426	1623	3992
LOC_Os07g36140	867.106	-1.85591	0.283403	-6.54866	5.80556e-11	2.04858e-09	1102	1403	357	441	1252.5	399
LOC_Os08g01660	1141.31	1.15413	0.176264	6.54769	5.84319e-11	2.05882e-09	582	723	2020	1479	652.5	1749.5
LOC_Os02g09630	1405.82	-1.46724	0.224112	-6.54691	5.87413e-11	2.06667e-09	1883	1922	1179	545	1902.5	862
LOC_Os07g30210	77.2161	-3.77749	0.577114	-6.54548	5.93032e-11	2.08338e-09	132	134	22	3	133	12.5
LOC_Os03g51010	715.971	-1.31755	0.201458	-6.54007	6.14892e-11	2.157e-09	840	1044	497	406	942	451.5
LOC_Os04g39100	544.417	-1.2807	0.195856	-6.53901	6.19263e-11	2.16914e-09	745	674	398	305	709.5	351.5
LOC_Os05g50710	786.699	-1.14926	0.175885	-6.53412	6.39832e-11	2.23791e-09	1009	987	604	476	998	540
LOC_Os10g20250	373.849	-1.34182	0.20549	-6.52986	6.58325e-11	2.29588e-09	478	510	282	191	494	236.5
LOC_Os11g03390	287.528	-1.74517	0.267261	-6.52986	6.58327e-11	2.29588e-09	434	382	201	101	408	151
LOC_Os05g39930	351.15	-1.77778	0.272274	-6.5294	6.60355e-11	2.29959e-09	465	536	165	177	500.5	171
LOC_Os08g23110	868.252	1.15346	0.176961	6.51816	7.11739e-11	2.47492e-09	450	543	1575	1098	496.5	1336.5
LOC_Os03g17940	1024.85	-1.26192	0.193641	-6.51678	7.18346e-11	2.49427e-09	1149	1520	783	560	1334.5	671.5
LOC_Os10g33040	656.557	-1.73108	0.265655	-6.51625	7.20865e-11	2.49938e-09	967	892	497	209	929.5	353
LOC_Os11g37700	141.329	-2.04617	0.31413	-6.51377	7.32874e-11	2.53734e-09	223	196	77	47	209.5	62
LOC_Os01g09280	721.822	-1.24969	0.191954	-6.51035	7.49745e-11	2.59199e-09	881	991	510	429	936	469.5
LOC_Os05g39220	56.9354	4.18169	0.642507	6.50839	7.5958e-11	2.6222e-09	2	9	149	94	5.5	121.5
LOC_Os03g03350	1648.46	-1.01857	0.156813	-6.49549	8.2764e-11	2.85303e-09	2038	2028	1522	935	2033	1228.5
LOC_Os04g44330	1145.81	1.15453	0.177755	6.49504	8.30128e-11	2.85748e-09	605	704	1921	1560	654.5	1740.5
LOC_Os03g19240	744.706	-1.16326	0.179138	-6.49362	8.37955e-11	2.88027e-09	961	934	566	449	947.5	507.5
LOC_Os07g10350	1068.51	1.32021	0.20338	6.49133	8.50807e-11	2.92025e-09	553	572	1714	1603	562.5	1658.5
LOC_Os02g36220	137.993	-2.14552	0.330541	-6.49093	8.5308e-11	2.92385e-09	232	182	69	45	207	57
LOC_Os03g40720	695.554	-1.94972	0.300515	-6.48793	8.70235e-11	2.97411e-09	786	1257	462	201	1021.5	331.5
LOC_Os04g58400	92.1738	2.50207	0.385822	6.48505	8.8704e-11	3.02721e-09	24	27	214	138	25.5	176
LOC_Os01g05585	1720.16	1.56897	0.241963	6.48433	8.91292e-11	3.03739e-09	640	962	3890	2004	801	2947
LOC_Os11g04170	65.5362	-4.01383	0.619132	-6.483	8.99166e-11	3.05985e-09	97	130	4	12	113.5	8
LOC_Os01g21630	1085.73	-1.14615	0.176896	-6.47923	9.21922e-11	3.13214e-09	1422	1330	816	671	1376	743.5
LOC_Os06g07000	291.798	-1.6406	0.253216	-6.47905	9.23031e-11	3.13214e-09	396	417	159	150	406.5	154.5
LOC_Os03g21210	1585.23	-1.02919	0.158885	-6.47755	9.32231e-11	3.15888e-09	2021	1895	1301	1005	1958	1153
LOC_Os04g11350	233.265	-2.78196	0.429531	-6.47674	9.37249e-11	3.17138e-09	357	395	115	27	376	71
LOC_Os01g44210	426.415	-1.39308	0.215159	-6.47463	9.50449e-11	3.2115e-09	614	522	303	220	568	261.5
LOC_Os05g38140	388.874	-1.51528	0.234728	-6.45548	1.07873e-10	3.63467e-09	581	478	244	200	529.5	222
LOC_Os01g03914	2043.84	1.42196	0.220336	6.45361	1.09215e-10	3.67112e-09	803	1249	3831	2786	1026	3308.5
LOC_Os01g11460	131.283	-2.07793	0.321982	-6.45355	1.09262e-10	3.67112e-09	181	210	61	50	195.5	55.5
LOC_Os03g60509	1171.41	-1.1492	0.178145	-6.45092	1.1117e-10	3.72997e-09	1500	1472	862	735	1486	798.5
LOC_Os02g09220	1225.75	-1.16414	0.180692	-6.44266	1.17394e-10	3.93328e-09	1598	1524	1096	621	1561	858.5
LOC_Os08g09010	331.879	-2.33099	0.361986	-6.43944	1.19914e-10	4.01209e-09	612	406	190	68	509	129
LOC_Os05g33840	835.877	-1.21995	0.189528	-6.4368	1.2202e-10	4.07113e-09	1163	988	631	481	1075.5	556
LOC_Os08g37630	264.211	-1.65146	0.256635	-6.43506	1.23426e-10	4.11232e-09	378	359	146	133	368.5	139.5
LOC_Os07g43925	185.773	-1.91397	0.297488	-6.43375	1.24491e-10	4.142e-09	257	285	119	59	271	89
LOC_Os09g35600	85.2147	-2.90572	0.452228	-6.42534	1.31577e-10	4.37169e-09	143	133	18	25	138	21.5
LOC_Os09g25090	325.425	-1.52281	0.23708	-6.4232	1.33439e-10	4.42738e-09	452	436	195	173	444	184
LOC_Os08g31200	466.074	-1.52978	0.238249	-6.42093	1.35443e-10	4.48766e-09	625	649	261	259	637	260
LOC_Os09g25760	222.92	-1.95128	0.303959	-6.41956	1.36672e-10	4.52211e-09	343	310	146	65	326.5	105.5
LOC_Os06g47110	164.136	-10.9359	1.7053	-6.41291	1.42766e-10	4.7172e-09	183	425	0	0	304	0
LOC_Os02g46220	1642.33	-1.15793	0.180588	-6.41201	1.43611e-10	4.73857e-09	2000	2178	1179	1043	2089	1111
LOC_Os03g53360	454.698	-1.51769	0.236718	-6.41138	1.44205e-10	4.75159e-09	616	624	258	253	620	255.5
LOC_Os02g44280	81.5551	-2.76247	0.431445	-6.40284	1.52517e-10	5.01856e-09	147	114	24	22	130.5	23
LOC_Os03g33090	248.721	-1.57635	0.246261	-6.40115	1.54209e-10	5.06725e-09	330	357	177	105	343.5	141
LOC_Os11g38610	742.578	1.31175	0.20494	6.40064	1.5473e-10	5.07739e-09	353	433	1254	1067	393	1160.5
LOC_Os03g08470	168.288	-2.02882	0.317044	-6.39915	1.56241e-10	5.11993e-09	241	258	104	48	249.5	76
LOC_Os01g25560	395.377	-1.28513	0.200869	-6.39785	1.57584e-10	5.15689e-09	504	529	305	209	516.5	257
LOC_Os05g30250	472.294	-1.75728	0.274842	-6.3938	1.61812e-10	5.28801e-09	705	638	351	149	671.5	250
LOC_Os09g28060	569.87	-1.3178	0.206115	-6.39351	1.62119e-10	5.29079e-09	709	789	382	333	749	357.5
LOC_Os02g57540	3600.53	1.04358	0.163301	6.39055	1.65288e-10	5.38686e-09	1999	2337	5864	4801	2168	5332.5
LOC_Os02g45760	214.813	-1.60713	0.251505	-6.39006	1.65819e-10	5.3968e-09	287	309	140	97	298	118.5
LOC_Os05g12640	101.663	-2.42464	0.379511	-6.38885	1.67134e-10	5.43221e-09	178	137	41	30	157.5	35.5
LOC_Os06g42020	384.126	1.42906	0.223907	6.38239	1.74347e-10	5.65892e-09	183	200	666	563	191.5	614.5
LOC_Os12g08130	1227.12	-1.15364	0.180774	-6.38168	1.75158e-10	5.67754e-09	1625	1490	907	764	1557.5	835.5
LOC_Os10g39640	140.462	-2.02977	0.318198	-6.37894	1.78317e-10	5.7721e-09	206	209	63	58	207.5	60.5
LOC_Os08g43670	312.98	-1.42884	0.224036	-6.37771	1.79752e-10	5.81068e-09	439	401	222	156	420	189
LOC_Os03g55800	663.709	-1.19785	0.18788	-6.37558	1.82267e-10	5.88402e-09	869	832	490	398	850.5	444
LOC_Os01g08470	792.877	-1.80584	0.283278	-6.37482	1.83176e-10	5.90539e-09	977	1300	585	237	1138.5	411
LOC_Os03g08310	4021.97	-1.3747	0.215823	-6.36955	1.89581e-10	6.10365e-09	4207	6517	3000	2012	5362	2506
LOC_Os03g19600	344.57	-1.35369	0.212771	-6.36219	1.98903e-10	6.39515e-09	466	446	257	176	456	216.5
LOC_Os04g05470	1612.77	-1.17009	0.18396	-6.36054	2.01039e-10	6.45515e-09	2264	1842	1246	951	2053	1098.5
LOC_Os07g49100	74.3148	-7.39132	1.16246	-6.35835	2.03926e-10	6.53904e-09	78	196	2	0	137	1
LOC_Os03g05620	904.183	-1.17486	0.184807	-6.3572	2.05468e-10	6.57965e-09	1241	1064	700	530	1152.5	615
LOC_Os11g06440	223.323	-1.63957	0.258007	-6.35477	2.0874e-10	6.67548e-09	320	303	154	91	311.5	122.5
LOC_Os10g41230	256.828	-1.57457	0.247816	-6.35381	2.10051e-10	6.70845e-09	336	372	154	130	354	142
LOC_Os05g14240	623.299	-1.13637	0.178861	-6.3534	2.10603e-10	6.71708e-09	749	830	510	359	789.5	434.5
LOC_Os03g10440	144.233	-2.12002	0.333873	-6.34978	2.15627e-10	6.86816e-09	217	214	57	60	215.5	58.5
LOC_Os03g64070	529.487	-1.33076	0.209599	-6.34909	2.1659e-10	6.88964e-09	717	679	439	245	698	342
LOC_Os06g35770	135.883	-1.98574	0.31316	-6.34096	2.28333e-10	7.25351e-09	183	217	71	51	200	61
LOC_Os06g03800	663.215	-1.44896	0.228526	-6.34049	2.2903e-10	7.26601e-09	905	881	385	385	893	385
LOC_Os05g04584	322.753	-1.96694	0.310242	-6.34003	2.29718e-10	7.27817e-09	583	360	157	132	471.5	144.5
LOC_Os05g35650	2114.71	-1.37771	0.217376	-6.33791	2.32904e-10	7.36934e-09	2829	2793	1240	1292	2811	1266
LOC_Os07g14280	1039.63	-1.14092	0.180125	-6.33406	2.38789e-10	7.54553e-09	1200	1437	799	633	1318.5	716
LOC_Os03g26229	226.801	1.58489	0.250349	6.33072	2.44022e-10	7.70072e-09	98	111	447	312	104.5	379.5
LOC_Os01g52770	378.991	-1.43009	0.226226	-6.3215	2.59044e-10	8.16326e-09	539	479	293	171	509	232
LOC_Os03g04710	291.222	-1.42243	0.225022	-6.32131	2.59363e-10	8.16326e-09	385	396	200	151	390.5	175.5
LOC_Os06g51460	176.404	-1.77803	0.281322	-6.32026	2.61127e-10	8.20797e-09	264	239	110	69	251.5	89.5
LOC_Os09g35880	798.171	-1.05869	0.167526	-6.31954	2.62345e-10	8.23541e-09	1008	978	687	470	993	578.5
LOC_Os03g57310	126.384	-2.12543	0.336585	-6.31468	2.70716e-10	8.48705e-09	167	212	57	47	189.5	52
LOC_Os01g45274	2758.79	-1.15897	0.183545	-6.31435	2.71307e-10	8.49443e-09	3185	3844	2497	1386	3514.5	1941.5
LOC_Os02g51910	170.874	-1.83664	0.290892	-6.31382	2.72232e-10	8.51223e-09	248	243	87	77	245.5	82
LOC_Os09g25150	481.839	-1.34264	0.212728	-6.31153	2.76285e-10	8.62769e-09	694	577	351	255	635.5	303
LOC_Os05g45270	924.001	1.19327	0.189073	6.31115	2.76976e-10	8.63798e-09	454	583	1634	1218	518.5	1426
LOC_Os01g12910	3157.36	-1.04666	0.165864	-6.31035	2.78399e-10	8.67103e-09	3962	3871	2429	2084	3916.5	2256.5
LOC_Os04g43550	51.3538	-3.44954	0.546793	-6.30868	2.81434e-10	8.75412e-09	90	83	10	9	86.5	9.5
LOC_Os11g34810	683.215	-1.16448	0.18459	-6.30846	2.81822e-10	8.7548e-09	796	946	545	393	871	469
LOC_Os08g02630	982.685	-1.31558	0.20879	-6.30099	2.95751e-10	9.165e-09	1405	1175	828	454	1290	641
LOC_Os08g08200	818.048	1.05702	0.167755	6.30097	2.95794e-10	9.165e-09	482	496	1404	1047	489	1225.5
LOC_Os07g44160	242.096	-1.51926	0.241166	-6.29967	2.98288e-10	9.23032e-09	337	324	167	113	330.5	140
LOC_Os04g31350	110.535	-2.14814	0.341042	-6.29876	3.00028e-10	9.27214e-09	163	169	50	40	166	45
LOC_Os02g44590	157.884	-2.36741	0.375986	-6.29654	3.04365e-10	9.39401e-09	300	185	58	54	242.5	56
LOC_Os10g01134	152.423	-1.97937	0.314395	-6.2958	3.05814e-10	9.42658e-09	239	209	91	49	224	70
LOC_Os11g02580	46.1758	-6.11261	0.971082	-6.29464	3.08123e-10	9.47477e-09	83	85	3	0	84	1.5
LOC_Os07g43730	4342.2	-1.06805	0.169677	-6.29461	3.08171e-10	9.47477e-09	5650	5170	3307	2837	5410	3072
LOC_Os02g04270	929.906	1.02353	0.162752	6.28891	3.19696e-10	9.81648e-09	575	554	1631	1148	564.5	1389.5
LOC_Os01g17320	860.547	1.35539	0.21554	6.28835	3.20848e-10	9.83921e-09	381	511	1463	1249	446	1356
LOC_Os05g48630	708.466	-1.09832	0.174692	-6.28717	3.23314e-10	9.88944e-09	915	863	595	412	889	503.5
LOC_Os06g50970	243.52	-1.66924	0.265526	-6.28653	3.24649e-10	9.91672e-09	296	388	161	101	342	131
LOC_Os01g06150	271.709	1.48654	0.236471	6.28634	3.25036e-10	9.91672e-09	134	129	501	385	131.5	443
LOC_Os01g07200	783.718	-1.32916	0.211654	-6.2799	3.38783e-10	1.03229e-08	1128	933	525	453	1030.5	489
LOC_Os11g47970	5017.25	-1.04972	0.167223	-6.27734	3.44417e-10	1.04812e-08	6726	5719	4021	3189	6222.5	3605
LOC_Os04g58100	1695.46	-1.06146	0.169221	-6.2726	3.55059e-10	1.07777e-08	2253	1964	1373	1057	2108.5	1215
LOC_Os12g08770	1370.7	-1.30858	0.208632	-6.2722	3.55983e-10	1.0792e-08	2024	1567	1132	655	1795.5	893.5
LOC_Os01g47630	100.834	-2.32086	0.370148	-6.2701	3.60809e-10	1.09244e-08	135	175	44	31	155	37.5
LOC_Os06g39140	647.851	-1.15716	0.184689	-6.26545	3.7176e-10	1.12417e-08	857	789	506	383	823	444.5
LOC_Os06g09180	450.377	-1.31381	0.209998	-6.25631	3.94194e-10	1.18813e-08	537	648	356	225	592.5	290.5
LOC_Os04g21950	231.337	-1.61798	0.25862	-6.25623	3.94403e-10	1.18813e-08	293	350	139	112	321.5	125.5
LOC_Os02g07810	72.1409	-2.98799	0.477649	-6.25563	3.95927e-10	1.19122e-08	99	138	26	11	118.5	18.5
LOC_Os01g08800	10610	1.42555	0.227942	6.254	4.00066e-10	1.20216e-08	5707	4882	15983	17206	5294.5	16594.5
LOC_Os06g39370	149.302	-1.88225	0.301005	-6.25321	4.02089e-10	1.20672e-08	226	206	79	62	216	70.5
LOC_Os01g71990	2623.7	1.18153	0.18897	6.25248	4.03993e-10	1.21092e-08	1280	1682	4377	3625	1481	4001
LOC_Os02g10520	1859.97	1.36272	0.217975	6.25174	4.05908e-10	1.21513e-08	832	1089	2976	2836	960.5	2906
LOC_Os08g38270	417.668	-1.498	0.239666	-6.25038	4.0946e-10	1.22423e-08	602	532	246	230	567	238
LOC_Os01g60420	116.709	-2.12833	0.340614	-6.2485	4.14403e-10	1.23746e-08	159	191	53	43	175	48
LOC_Os09g15044	586.616	-1.17376	0.187969	-6.24445	4.25287e-10	1.26837e-08	759	737	445	351	748	398
LOC_Os07g32570	604.309	-1.88241	0.301502	-6.24344	4.28055e-10	1.27504e-08	847	903	233	312	875	272.5
LOC_Os04g39700	2235.26	1.10715	0.177353	6.24267	4.3017e-10	1.27974e-08	1129	1486	3966	2832	1307.5	3399
LOC_Os09g21380	328.077	-1.42494	0.228426	-6.23807	4.42994e-10	1.31462e-08	404	478	248	153	441	200.5
LOC_Os06g40440	194.667	-1.63136	0.261747	-6.23256	4.58879e-10	1.36007e-08	265	277	121	90	271	105.5
LOC_Os02g03750	299.787	-1.45733	0.233836	-6.23226	4.59763e-10	1.36014e-08	410	400	229	133	405	181
LOC_Os08g16810	3234.78	-1.35199	0.216937	-6.23216	4.60041e-10	1.36014e-08	4267	4296	2880	1328	4281.5	2104
LOC_Os09g21110	1535.87	1.01039	0.162131	6.23195	4.60666e-10	1.3603e-08	856	1023	2745	1849	939.5	2297
LOC_Os02g48670	165.141	-1.7995	0.288816	-6.2306	4.64641e-10	1.37035e-08	215	258	95	69	236.5	82
LOC_Os03g10600	612.039	1.10965	0.178117	6.22989	4.66771e-10	1.37493e-08	356	358	1119	753	357	936
LOC_Os12g36830	250.65	-6.54513	1.05136	-6.22538	4.80402e-10	1.4116e-08	518	394	12	1	456	6.5
LOC_Os10g30070	124.04	-2.23191	0.358798	-6.22052	4.9551e-10	1.45421e-08	160	218	65	34	189	49.5
LOC_Os05g25770	52.9174	-3.2836	0.528004	-6.2189	5.00642e-10	1.46746e-08	80	97	13	9	88.5	11
LOC_Os08g31760	297.387	-1.40859	0.226559	-6.21732	5.05724e-10	1.48054e-08	409	386	206	155	397.5	180.5
LOC_Os03g28090	103.734	-8.84271	1.4231	-6.21369	5.17532e-10	1.51326e-08	169	213	1	0	191	0.5
LOC_Os07g02440	563.05	-1.25329	0.201743	-6.21229	5.22163e-10	1.52493e-08	773	686	407	327	729.5	367
LOC_Os02g43150	353.528	-1.58636	0.25589	-6.1994	5.66786e-10	1.65323e-08	442	535	195	189	488.5	192
LOC_Os04g47400	4217.46	-1.16824	0.188637	-6.19303	5.90192e-10	1.7194e-08	5815	4921	3005	2668	5368	2836.5
LOC_Os01g22630	982.67	1.12521	0.181781	6.18991	6.01969e-10	1.75158e-08	510	629	1692	1291	569.5	1491.5
LOC_Os07g49140	1820.2	1.00828	0.163157	6.17981	6.418e-10	1.86108e-08	1133	1092	2949	2402	1112.5	2675.5
LOC_Os09g30010	173.022	-1.9611	0.317341	-6.17977	6.41939e-10	1.86108e-08	256	250	74	79	253	76.5
LOC_Os10g42430	690.299	-1.2291	0.198919	-6.1789	6.45517e-10	1.86918e-08	960	821	578	353	890.5	465.5
LOC_Os01g48720	630.56	1.10663	0.179206	6.17518	6.60886e-10	1.91137e-08	348	389	1127	793	368.5	960
LOC_Os03g58720	607.577	1.10869	0.179582	6.17373	6.66966e-10	1.92624e-08	346	363	1060	783	354.5	921.5
LOC_Os04g33830	339.532	-1.44816	0.234574	-6.17357	6.67642e-10	1.92624e-08	502	412	242	165	457	203.5
LOC_Os06g37330	120.432	-2.15248	0.348681	-6.1732	6.69214e-10	1.92845e-08	174	189	68	33	181.5	50.5
LOC_Os01g73890	897.036	1.14402	0.185488	6.16763	6.93201e-10	1.99277e-08	463	568	1711	1071	515.5	1391
LOC_Os03g10950	640.326	-1.12727	0.182789	-6.16703	6.95825e-10	1.9979e-08	844	773	535	364	808.5	449.5
LOC_Os03g63860	434.759	-1.7602	0.285679	-6.16147	7.20747e-10	2.06698e-08	610	625	192	231	617.5	211.5
LOC_Os01g64090	1369.14	1.1049	0.17935	6.16061	7.24673e-10	2.07575e-08	702	901	2395	1757	801.5	2076
LOC_Os10g39680	101.856	-2.26067	0.367386	-6.15338	7.58483e-10	2.16739e-08	152	159	53	27	155.5	40
LOC_Os03g03440	129.86	-2.15957	0.351138	-6.1502	7.73842e-10	2.206e-08	182	210	75	34	196	54.5
LOC_Os03g55320	493.857	-1.20579	0.196191	-6.14602	7.94508e-10	2.26222e-08	651	618	413	259	634.5	336
LOC_Os02g57070	235.549	1.64645	0.267905	6.14564	7.96395e-10	2.26489e-08	96	114	420	362	105	391
LOC_Os01g54800	52.2637	-3.36093	0.547696	-6.13648	8.4368e-10	2.39651e-08	76	100	14	7	88	10.5
LOC_Os03g54000	574.174	-1.25798	0.205071	-6.13437	8.5498e-10	2.42573e-08	800	689	415	332	744.5	373.5
LOC_Os04g47080	79.279	-3.1752	0.517932	-6.13053	8.75879e-10	2.48207e-08	154	109	29	8	131.5	18.5
LOC_Os09g36200	259.428	-1.84098	0.300487	-6.12664	8.97557e-10	2.54049e-08	383	365	184	78	374	131
LOC_Os07g10610	607.028	-1.20338	0.196476	-6.12484	9.07771e-10	2.56636e-08	815	742	447	363	778.5	405
LOC_Os09g26370	832.942	-1.09395	0.178668	-6.12284	9.19209e-10	2.59563e-08	1080	1009	742	456	1044.5	599
LOC_Os03g10334	47.0019	-3.80117	0.620901	-6.12203	9.23914e-10	2.60583e-08	63	99	8	6	81	7
LOC_Os01g51620	401.12	1.59939	0.261456	6.11724	9.5209e-10	2.68213e-08	154	213	683	630	183.5	656.5
LOC_Os01g65510	288.859	-1.3958	0.228237	-6.11556	9.62197e-10	2.70741e-08	395	376	217	140	385.5	178.5
LOC_Os12g39220	629.128	-2.05577	0.336225	-6.11426	9.70052e-10	2.7263e-08	955	914	441	138	934.5	289.5
LOC_Os02g08170	65.8499	-3.09177	0.50596	-6.11069	9.92019e-10	2.78477e-08	98	120	24	8	109	16
LOC_Os05g32970	904.994	-1.15522	0.189181	-6.10642	1.01888e-09	2.8568e-08	1142	1160	820	455	1151	637.5
LOC_Os01g45510	106.773	-2.2173	0.363542	-6.09916	1.06627e-09	2.98618e-08	169	155	57	29	162	43
LOC_Os02g16680	742.347	-1.14555	0.18789	-6.09689	1.08153e-09	3.02183e-08	1013	868	607	424	940.5	515.5
LOC_Os04g42800	73.5182	-2.76223	0.453299	-6.09361	1.10391e-09	3.08076e-08	132	104	29	14	118	21.5
LOC_Os01g59690	473.09	-1.34121	0.220118	-6.09315	1.1071e-09	3.08605e-08	596	653	307	278	624.5	292.5
LOC_Os03g14615	199.591	-2.07806	0.341666	-6.08214	1.18585e-09	3.29405e-08	360	232	87	80	296	83.5
LOC_Os05g50210	163.456	1.91716	0.31524	6.0816	1.18986e-09	3.30135e-08	56	70	297	267	63	282
LOC_Os04g37790	582.166	-1.16566	0.191767	-6.07856	1.21266e-09	3.3607e-08	714	769	436	355	741.5	395.5
LOC_Os07g40630	1237.92	-1.42526	0.234481	-6.07836	1.21421e-09	3.36109e-08	1717	1602	696	748	1659.5	722
LOC_Os02g58010	286.779	-1.39432	0.230133	-6.05873	1.37202e-09	3.78916e-08	355	411	209	144	383	176.5
LOC_Os08g09910	404.681	1.41451	0.2335	6.05785	1.37949e-09	3.80539e-08	177	230	709	585	203.5	647
LOC_Os03g59320	154.423	-1.85424	0.306139	-6.05686	1.38801e-09	3.82007e-08	229	217	99	53	223	76
LOC_Os03g58600	1618.91	-1.37296	0.226696	-6.05638	1.39222e-09	3.82725e-08	2208	2094	1429	655	2151	1042
LOC_Os08g32610	194.98	-1.59772	0.263945	-6.05324	1.41962e-09	3.89359e-08	255	285	123	92	270	107.5
LOC_Os09g38510	435.85	-1.21097	0.200075	-6.05259	1.42532e-09	3.90475e-08	524	598	343	243	561	293
LOC_Os01g12830	402.311	-1.44922	0.239495	-6.05116	1.43808e-09	3.9262e-08	519	565	239	230	542	234.5
LOC_Os01g13270	81.6448	-2.47362	0.408813	-6.05075	1.44171e-09	3.93161e-08	113	142	30	25	127.5	27.5
LOC_Os01g25386	3266.08	-1.15095	0.190253	-6.04957	1.45229e-09	3.95061e-08	4568	3713	2400	2046	4140.5	2223
LOC_Os03g09150	434.436	1.44106	0.238215	6.04944	1.45351e-09	3.95061e-08	189	242	738	650	215.5	694
LOC_Os03g59225	386.737	1.46871	0.242785	6.04943	1.45364e-09	3.95061e-08	156	223	771	504	189.5	637.5
LOC_Os09g19560	929.334	1.11612	0.184692	6.04315	1.51136e-09	4.10282e-08	480	602	1612	1208	541	1410
LOC_Os01g24780	334.86	-1.48627	0.245955	-6.04287	1.51393e-09	4.10515e-08	501	406	213	175	453.5	194
LOC_Os03g27280	1507.05	-1.32815	0.219893	-6.04	1.54115e-09	4.17421e-08	1934	2039	1348	632	1986.5	990
LOC_Os07g47670	356.82	-1.38601	0.229565	-6.03757	1.56455e-09	4.2328e-08	491	460	287	161	475.5	224
LOC_Os03g64310	41.5909	-3.83347	0.635191	-6.03515	1.58818e-09	4.29186e-08	70	73	6	6	71.5	6
LOC_Os01g13710	41.1005	-5.88774	0.975861	-6.03338	1.60568e-09	4.33424e-08	63	86	1	2	74.5	1.5
LOC_Os06g39875	1215.11	1.2559	0.208231	6.03131	1.62637e-09	4.38515e-08	568	755	2012	1738	661.5	1875
LOC_Os04g21340	688.27	-3.82633	0.634479	-6.03067	1.63281e-09	4.39755e-08	1036	1337	170	47	1186.5	108.5
LOC_Os09g22500	539.613	1.26218	0.209323	6.02981	1.64153e-09	4.41606e-08	269	316	909	763	292.5	836
LOC_Os10g28050	754.935	-1.17005	0.194183	-6.02551	1.68577e-09	4.52997e-08	954	970	542	475	962	508.5
LOC_Os07g49230	908.298	1.13477	0.188396	6.0233	1.70898e-09	4.58476e-08	532	514	1474	1261	523	1367.5
LOC_Os05g30810	1006.53	1.0961	0.18198	6.0232	1.71e-09	4.58476e-08	556	627	1960	1147	591.5	1553.5
LOC_Os04g55710	1721.46	-1.31046	0.217663	-6.02061	1.73759e-09	4.64829e-08	2357	2157	1059	1077	2257	1068
LOC_Os03g18850	2247.05	-1.57047	0.261047	-6.01606	1.78708e-09	4.77534e-08	3861	2309	1607	954	3085	1280.5
LOC_Os02g50110	175.036	-2.27668	0.37858	-6.01374	1.81286e-09	4.83342e-08	185	352	84	51	268.5	67.5
LOC_Os02g46420	188.583	-1.84003	0.306213	-6.009	1.86668e-09	4.97136e-08	297	246	125	63	271.5	94
LOC_Os12g41780	481.684	-1.66649	0.277345	-6.00872	1.8699e-09	4.9744e-08	588	765	371	163	676.5	267
LOC_Os01g65100	2683.39	-1.58645	0.264134	-6.00623	1.89882e-09	5.0457e-08	3899	3508	1269	1575	3703.5	1422
LOC_Os08g37432	244.169	-1.45914	0.242969	-6.00548	1.90771e-09	5.05808e-08	343	316	169	121	329.5	145
LOC_Os09g21510	168.676	1.90869	0.317904	6.00398	1.92539e-09	5.09365e-08	51	80	352	243	65.5	297.5
LOC_Os08g07280	812.329	-1.02709	0.171094	-6.00305	1.93644e-09	5.1172e-08	1021	985	674	511	1003	592.5
LOC_Os05g45080	156.329	-1.74434	0.290654	-6.00144	1.9558e-09	5.16266e-08	226	217	89	70	221.5	79.5
LOC_Os05g44770	189.629	-1.8378	0.306246	-6.00106	1.96031e-09	5.16886e-08	313	232	117	70	272.5	93.5
LOC_Os12g01520	1525.08	1.0316	0.171963	5.999	1.98532e-09	5.22903e-08	818	1030	2679	1887	924	2283
LOC_Os02g27840	221.508	1.77326	0.295667	5.99747	2.00417e-09	5.27286e-08	73	112	421	335	92.5	378
LOC_Os02g10200	2674.17	-1.0915	0.182014	-5.99679	2.01257e-09	5.28913e-08	3312	3391	1941	1780	3351.5	1860.5
LOC_Os06g20490	53.5896	9.07005	1.51391	5.99114	2.08377e-09	5.47024e-08	0	0	157	87	0	122
LOC_Os05g33940	408.237	-1.28642	0.214842	-5.98775	2.12758e-09	5.57912e-08	565	500	295	230	532.5	262.5
LOC_Os04g52670	598.682	-1.26438	0.211176	-5.98733	2.13319e-09	5.5877e-08	803	752	405	364	777.5	384.5
LOC_Os04g55920	8417.22	-1.14117	0.190801	-5.98094	2.21849e-09	5.80477e-08	10627	10703	5775	5603	10665	5689
LOC_Os08g34380	288.604	-1.42345	0.238096	-5.97847	2.25245e-09	5.88717e-08	390	385	226	129	387.5	177.5
LOC_Os04g45650	2004.61	-1.14753	0.191956	-5.97809	2.25767e-09	5.89438e-08	2484	2603	1395	1315	2543.5	1355
LOC_Os09g39770	81.3608	-2.7224	0.455795	-5.97288	2.33106e-09	6.07453e-08	114	146	20	26	130	23
LOC_Os09g25850	7184.02	-1.53123	0.256372	-5.97268	2.33385e-09	6.07453e-08	10434	9205	3534	4309	9819.5	3921.5
LOC_Os09g30040	40.8118	-5.52912	0.92574	-5.97265	2.33431e-09	6.07453e-08	57	91	4	0	74	2
LOC_Os01g70820	528.126	-1.09985	0.184154	-5.97244	2.33735e-09	6.07583e-08	649	678	450	302	663.5	376
LOC_Os05g48300	1382.49	-1.35389	0.226847	-5.9683	2.39742e-09	6.22521e-08	1873	1784	815	859	1828.5	837
LOC_Os11g29290	96.611	-2.22914	0.373768	-5.96397	2.46184e-09	6.38554e-08	136	158	50	27	147	38.5
LOC_Os02g48870	367.923	-1.61035	0.270246	-5.95884	2.54028e-09	6.57065e-08	605	413	235	169	509	202
LOC_Os11g37970	524.322	-4.04518	0.678862	-5.95877	2.54145e-09	6.57065e-08	1164	650	108	34	907	71
LOC_Os08g02580	150.881	2.27948	0.38261	5.9577	2.55811e-09	6.60114e-08	36	59	261	277	47.5	269
LOC_Os01g51870	199.044	-1.73477	0.291184	-5.95766	2.55877e-09	6.60114e-08	236	329	120	85	282.5	102.5
LOC_Os01g36070	302.246	-1.43917	0.241608	-5.95661	2.57522e-09	6.63641e-08	414	400	239	131	407	185
LOC_Os10g40810	430.618	-1.21274	0.203717	-5.95304	2.63209e-09	6.76836e-08	573	534	326	249	553.5	287.5
LOC_Os01g09730	45.6831	-6.1085	1.02657	-5.95039	2.67506e-09	6.86408e-08	54	113	3	0	83.5	1.5
LOC_Os01g52470	128.724	2.46589	0.414521	5.94877	2.70162e-09	6.92478e-08	22	51	295	194	36.5	244.5
LOC_Os10g33760	387.919	-1.93981	0.326185	-5.94697	2.73154e-09	6.99398e-08	597	537	279	98	567	188.5
LOC_Os06g39470	308.947	-1.41935	0.238777	-5.94423	2.77757e-09	7.10421e-08	429	398	198	171	413.5	184.5
LOC_Os05g45450	219.179	-1.70462	0.286834	-5.9429	2.80021e-09	7.15447e-08	331	287	156	79	309	117.5
LOC_Os12g28015	118.669	-2.01397	0.338939	-5.94199	2.81579e-09	7.18658e-08	171	180	70	37	175.5	53.5
LOC_Os03g64060	326.098	-1.5538	0.261567	-5.94034	2.84425e-09	7.25147e-08	406	490	182	178	448	180
LOC_Os04g58200	1868.14	-1.10011	0.185346	-5.93547	2.93011e-09	7.46241e-08	2552	2133	1431	1182	2342.5	1306.5
LOC_Os03g11420	3998.52	-1.19819	0.202242	-5.92453	3.13195e-09	7.96795e-08	5162	5096	3757	1828	5129	2792.5
LOC_Os03g16890	503.825	-1.17276	0.198098	-5.9201	3.21743e-09	8.17672e-08	629	656	375	307	642.5	341
LOC_Os03g10810	220.192	-1.5003	0.253455	-5.91939	3.2313e-09	8.20324e-08	290	309	141	113	299.5	127
LOC_Os03g13950	488.959	-1.18305	0.199909	-5.91795	3.25984e-09	8.26691e-08	589	663	418	256	626	337
LOC_Os10g35500	4432.02	-1.08921	0.184071	-5.91732	3.27221e-09	8.28253e-08	5403	5704	3182	2979	5553.5	3080.5
LOC_Os01g04330	365.852	-1.21447	0.205242	-5.91729	3.27293e-09	8.28253e-08	462	480	291	201	471	246
LOC_Os05g29740	37.9067	-5.41797	0.915663	-5.91699	3.27888e-09	8.2888e-08	62	75	4	0	68.5	2
LOC_Os10g27310	750.614	-1.386	0.234414	-5.91263	3.36694e-09	8.50242e-08	1034	963	442	455	998.5	448.5
LOC_Os05g31910	158.276	-1.93603	0.327531	-5.91097	3.40091e-09	8.57912e-08	241	220	69	73	230.5	71
LOC_Os04g35420	457.28	1.32723	0.224559	5.9104	3.41286e-09	8.59862e-08	204	277	886	581	240.5	733.5
LOC_Os05g01530	633.304	-1.09926	0.185993	-5.91025	3.41584e-09	8.59862e-08	826	764	554	352	795	453
LOC_Os06g40360	977.474	-1.19723	0.202753	-5.90487	3.52925e-09	8.86544e-08	1348	1155	692	607	1251.5	649.5
LOC_Os04g59210	843.079	-3.7212	0.631209	-5.89536	3.73869e-09	9.37184e-08	1512	1373	224	61	1442.5	142.5
LOC_Os07g18070	39.9238	-5.17909	0.87866	-5.89431	3.76261e-09	9.42192e-08	56	88	5	0	72	2.5
LOC_Os01g16610	170.291	-1.9158	0.325195	-5.89124	3.83309e-09	9.58833e-08	198	299	89	69	248.5	79
LOC_Os04g44500	480.034	-1.36984	0.232532	-5.89098	3.83911e-09	9.59335e-08	713	559	325	265	636	295
LOC_Os01g55700	283.847	1.35591	0.230334	5.88674	3.93892e-09	9.83248e-08	137	157	544	369	147	456.5
LOC_Os02g08490	996.575	1.04132	0.176985	5.88366	4.01284e-09	1.00066e-07	589	611	1613	1335	600	1474
LOC_Os01g19290	4049.09	-1.04134	0.177075	-5.88079	4.08301e-09	1.01603e-07	5234	4795	3068	2717	5014.5	2892.5
LOC_Os06g41800	64.7532	3.30583	0.562701	5.87493	4.23024e-09	1.05157e-07	5	17	153	109	11	131
LOC_Os02g08440	63.2069	-2.78108	0.47373	-5.8706	4.34212e-09	1.07826e-07	95	108	17	18	101.5	17.5
LOC_Os03g38390	78.5241	-8.43051	1.43798	-5.86275	4.55266e-09	1.12703e-07	117	172	0	1	144.5	0.5
LOC_Os03g05030	190.347	-2.04744	0.349249	-5.8624	4.56212e-09	1.12793e-07	294	269	69	89	281.5	79
LOC_Os02g55130	377.366	1.29264	0.220502	5.86227	4.56573e-09	1.12793e-07	210	193	756	455	201.5	605.5
LOC_Os03g61590	102.257	-2.89348	0.49408	-5.8563	4.73282e-09	1.168e-07	123	211	44	13	167	28.5
LOC_Os07g22534	537.324	1.09015	0.186164	5.85584	4.74599e-09	1.16921e-07	302	331	980	657	316.5	818.5
LOC_Os05g13970	803.4	-1.37112	0.234148	-5.85579	4.74753e-09	1.16921e-07	1022	1115	705	328	1068.5	516.5
LOC_Os01g10490	406.415	-1.26609	0.216328	-5.85262	4.83889e-09	1.19049e-07	545	511	286	239	528	262.5
LOC_Os04g44950	486.425	-1.4477	0.247489	-5.84958	4.92828e-09	1.21123e-07	675	634	278	286	654.5	282
LOC_Os09g12310	133.625	1.8644	0.318745	5.84921	4.93914e-09	1.21265e-07	50	56	256	206	53	231
LOC_Os06g16270	1095.87	1.05763	0.18086	5.84778	4.98179e-09	1.22061e-07	590	722	2059	1278	656	1668.5
LOC_Os02g10540	672.442	1.34652	0.230345	5.84563	5.04643e-09	1.23519e-07	288	413	1373	812	350.5	1092.5
LOC_Os03g53350	485.298	-1.65114	0.282624	-5.84218	5.15233e-09	1.25853e-07	685	669	227	273	677	250
LOC_Os06g51050	46.9231	-3.64215	0.623642	-5.84012	5.21625e-09	1.27218e-07	94	66	12	4	80	8
LOC_Os06g05209	82.0642	-8.50626	1.45803	-5.83408	5.4088e-09	1.31713e-07	101	202	1	0	151.5	0.5
LOC_Os08g05880	1014.97	1.17359	0.201223	5.83227	5.46773e-09	1.32896e-07	524	625	1625	1446	574.5	1535.5
LOC_Os03g48830	391.603	-1.32317	0.226878	-5.83208	5.47406e-09	1.32896e-07	451	581	283	213	516	248
LOC_Os01g29280	53.3678	-3.29108	0.565153	-5.82335	5.76812e-09	1.39751e-07	87	92	18	5	89.5	11.5
LOC_Os10g36110	71.8408	-2.90529	0.498995	-5.82229	5.80471e-09	1.40353e-07	106	127	14	22	116.5	18
LOC_Os02g56480	893.131	-1.18568	0.203811	-5.81755	5.97172e-09	1.44099e-07	1060	1226	623	567	1143	595
LOC_Os05g25640	2565.23	-1.06458	0.183005	-5.81724	5.98264e-09	1.44217e-07	3471	2912	1984	1660	3191.5	1822
LOC_Os01g47600	197.609	1.57703	0.271109	5.81695	5.99294e-09	1.4432e-07	87	96	418	251	91.5	334.5
LOC_Os01g16950	493.931	-1.3543	0.232951	-5.81367	6.11175e-09	1.47033e-07	575	736	409	223	655.5	316
LOC_Os04g39489	691.287	-1.89372	0.325763	-5.81319	6.12941e-09	1.47309e-07	821	1192	509	181	1006.5	345
LOC_Os04g32850	228.013	-1.61471	0.277813	-5.81222	6.16491e-09	1.48014e-07	345	288	165	90	316.5	127.5
LOC_Os02g42880	44.1762	-3.32126	0.572191	-5.80447	6.4571e-09	1.54873e-07	73	75	11	7	74	9
LOC_Os08g43290	2685.1	4.18468	0.721023	5.80382	6.48222e-09	1.5532e-07	206	311	9795	2500	258.5	6147.5
LOC_Os03g51150	516.715	-1.122	0.193344	-5.80312	6.50938e-09	1.55814e-07	682	621	421	303	651.5	362
LOC_Os03g18740	128.599	-1.91156	0.329521	-5.80104	6.59041e-09	1.57596e-07	163	212	73	48	187.5	60.5
LOC_Os03g50560	530.02	1.12671	0.194385	5.79627	6.78069e-09	1.61661e-07	284	330	992	641	307	816.5
LOC_Os01g23630	723.653	1.03786	0.179113	5.79443	6.85543e-09	1.6328e-07	408	466	1328	858	437	1093
LOC_Os03g15710	864.413	-1.00851	0.174105	-5.79251	6.93416e-09	1.6499e-07	1099	1026	717	553	1062.5	635
LOC_Os03g62200	57.4701	-3.55476	0.613808	-5.79132	6.98334e-09	1.65995e-07	77	118	6	13	97.5	9.5
LOC_Os12g17600	1795.99	-1.45571	0.251372	-5.79104	6.99539e-09	1.66116e-07	2591	2250	954	1096	2420.5	1025
LOC_Os07g31500	410.417	-1.16527	0.201481	-5.78351	7.316e-09	1.73557e-07	537	508	330	234	522.5	282
LOC_Os12g44110	82.3655	-2.79547	0.483638	-5.78009	7.46611e-09	1.76942e-07	160	105	35	13	132.5	24
LOC_Os08g43180	125.486	-1.86225	0.322237	-5.77912	7.50919e-09	1.77787e-07	165	198	72	49	181.5	60.5
LOC_Os11g06700	290.912	-1.77125	0.306687	-5.77542	7.67629e-09	1.81563e-07	329	503	202	100	416	151
LOC_Os05g13580	3624.89	-1.0814	0.187377	-5.77127	7.86773e-09	1.8554e-07	4283	4789	2616	2443	4536	2529.5
LOC_Os08g37930	58.4063	-3.04678	0.52799	-5.77053	7.90215e-09	1.86168e-07	109	83	21	8	96	14.5
LOC_Os11g04730	266.825	-1.33091	0.230669	-5.76977	7.93803e-09	1.86829e-07	356	347	197	141	351.5	169
LOC_Os12g40750	86.9829	-2.19546	0.380565	-5.76894	7.97705e-09	1.87563e-07	136	127	43	27	131.5	35
LOC_Os02g30900	787.776	-1.07647	0.186645	-5.76745	8.04796e-09	1.89044e-07	1031	935	618	499	983	558.5
LOC_Os01g51540	642.795	-1.02289	0.177382	-5.7666	8.08884e-09	1.89818e-07	756	832	568	381	794	474.5
LOC_Os05g11950	3372.19	-1.22553	0.212602	-5.76444	8.19292e-09	1.92071e-07	4350	4348	2135	2217	4349	2176
LOC_Os04g40510	129.914	-2.08051	0.361008	-5.76306	8.26015e-09	1.93457e-07	230	156	66	45	193	55.5
LOC_Os01g47256	333.839	1.27475	0.221262	5.76127	8.34835e-09	1.95332e-07	173	187	658	407	180	532.5
LOC_Os09g29830	757.38	-1.09117	0.189481	-5.75873	8.47483e-09	1.98031e-07	1021	875	613	460	948	536.5
LOC_Os08g42000	2486.36	-1.31548	0.228436	-5.75862	8.4803e-09	1.98031e-07	3160	3374	1460	1597	3267	1528.5
LOC_Os02g25910	128.032	1.95138	0.339081	5.7549	8.66907e-09	2.01895e-07	40	57	254	196	48.5	225
LOC_Os10g05800	575.026	1.05791	0.183854	5.75405	8.71302e-09	2.02673e-07	354	333	1027	708	343.5	867.5
LOC_Os02g02940	890.387	-1.02287	0.177806	-5.75275	8.78055e-09	2.04045e-07	1006	1195	802	517	1100.5	659.5
LOC_Os03g49730	223.109	1.42501	0.247732	5.75225	8.80641e-09	2.04447e-07	111	112	426	299	111.5	362.5
LOC_Os01g70860	186.085	-2.00227	0.348107	-5.75186	8.82645e-09	2.04714e-07	338	209	106	62	273.5	84
LOC_Os06g09860	41.0824	-8.93808	1.55536	-5.74663	9.10383e-09	2.10942e-07	52	100	0	0	76	0
LOC_Os10g01560	75.8545	-8.39262	1.46068	-5.7457	9.15411e-09	2.11902e-07	94	186	1	0	140	0.5
LOC_Os07g01310	984.815	-1.06902	0.186147	-5.74289	9.30715e-09	2.15236e-07	1324	1129	789	616	1226.5	702.5
LOC_Os11g12470	390.348	1.6594	0.289136	5.73917	9.51443e-09	2.19816e-07	125	222	799	530	173.5	664.5
LOC_Os02g43700	82.9081	-2.28349	0.398086	-5.73618	9.68377e-09	2.23513e-07	138	115	37	26	126.5	31.5
LOC_Os07g34260	33.231	-5.16181	0.899907	-5.73594	9.69746e-09	2.23613e-07	59	60	2	2	59.5	2
LOC_Os02g06540	141.793	-2.5951	0.452806	-5.73116	9.97464e-09	2.29561e-07	189	259	30	54	224	42
LOC_Os02g39380	467.42	-4.57972	0.799545	-5.72791	1.01675e-08	2.33774e-07	653	1005	75	16	829	45.5
LOC_Os03g60960	61.9671	-2.82359	0.49353	-5.72122	1.05764e-08	2.42942e-07	113	87	24	11	100	17.5
LOC_Os03g43730	181.218	2.097	0.366821	5.71669	1.08616e-08	2.49254e-07	41	86	391	266	63.5	328.5
LOC_Os03g21560	158.434	-1.67508	0.293087	-5.71529	1.09518e-08	2.51083e-07	219	226	109	62	222.5	85.5
LOC_Os08g40170	435.379	1.38039	0.241777	5.70935	1.13407e-08	2.59124e-07	181	265	801	595	223	698
LOC_Os03g45720	627.404	-1.05058	0.184014	-5.70927	1.1346e-08	2.59124e-07	738	821	510	394	779.5	452
LOC_Os09g30160	140.806	-1.97764	0.346636	-5.70523	1.16184e-08	2.65092e-07	196	217	58	65	206.5	61.5
LOC_Os10g05880	625.47	-1.59652	0.279987	-5.70214	1.18314e-08	2.69694e-07	628	1110	403	289	869	346
LOC_Os10g38150	235.893	-1.40238	0.245949	-5.70191	1.18474e-08	2.69802e-07	311	319	159	127	315	143
LOC_Os02g54600	199.465	-1.87445	0.328753	-5.70169	1.18626e-08	2.69892e-07	291	285	83	100	288	91.5
LOC_Os06g40330	811.739	1.01027	0.177276	5.69884	1.20625e-08	2.74179e-07	523	468	1391	1019	495.5	1205
LOC_Os12g06340	253.175	-1.3558	0.237938	-5.69813	1.21131e-08	2.75065e-07	333	338	197	123	335.5	160
LOC_Os03g50310	312.604	-1.29662	0.227563	-5.69784	1.21333e-08	2.75263e-07	431	387	247	159	409	203
LOC_Os01g42110	15431.6	1.18177	0.207456	5.69645	1.22324e-08	2.77249e-07	6900	10541	27463	20120	8720.5	23791.5
LOC_Os01g16470	57.4978	-3.75933	0.65997	-5.69621	1.22497e-08	2.77377e-07	58	140	7	10	99	8.5
LOC_Os08g45170	224.793	-1.4063	0.246906	-5.69566	1.22894e-08	2.78012e-07	295	306	155	118	300.5	136.5
LOC_Os05g43690	315.352	-1.26929	0.222947	-5.69324	1.24654e-08	2.81726e-07	384	438	252	163	411	207.5
LOC_Os05g38660	708.07	-1.18146	0.207574	-5.69172	1.25763e-08	2.83698e-07	1011	796	574	394	903.5	484
LOC_Os01g12520	166.208	-1.62895	0.28631	-5.68945	1.27449e-08	2.87229e-07	244	218	102	78	231	90
LOC_Os06g07140	858.795	-1.39545	0.24565	-5.68062	1.34206e-08	3.01887e-07	1019	1275	496	523	1147	509.5
LOC_Os04g41160	674.331	-1.00812	0.177495	-5.6797	1.34927e-08	3.03225e-07	781	879	577	419	830	498
LOC_Os01g04050	538.525	-1.47464	0.259717	-5.67786	1.36392e-08	3.0594e-07	851	605	421	228	728	324.5
LOC_Os08g23130	35.9838	-5.31322	0.936314	-5.67461	1.39004e-08	3.11215e-07	45	85	3	1	65	2
LOC_Os06g15620	704.794	-1.0248	0.180608	-5.67416	1.39369e-08	3.1174e-07	805	937	595	437	871	516
LOC_Os08g06010	979.887	-1.15648	0.203851	-5.67317	1.40178e-08	3.13255e-07	1339	1151	891	490	1245	690.5
LOC_Os03g47650	436.956	1.25248	0.220795	5.67258	1.40664e-08	3.14049e-07	216	260	737	615	238	676
LOC_Os12g37600	43.5428	-3.40015	0.600419	-5.66296	1.48784e-08	3.3094e-07	61	86	11	6	73.5	8.5
LOC_Os07g32620	239.417	-1.45397	0.25681	-5.66164	1.49932e-08	3.33183e-07	350	295	162	122	322.5	142
LOC_Os03g03790	36.0044	-3.89253	0.688035	-5.65746	1.53632e-08	3.40772e-07	65	59	5	5	62	5
LOC_Os01g65920	713.493	-1.04321	0.184559	-5.65241	1.58212e-08	3.50605e-07	940	828	623	420	884	521.5
LOC_Os04g59450	376.775	-1.26264	0.223428	-5.65123	1.59303e-08	3.52477e-07	521	457	271	218	489	244.5
LOC_Os04g12480	291.482	1.44449	0.255608	5.65118	1.59352e-08	3.52477e-07	120	169	546	401	144.5	473.5
LOC_Os03g37930	34.3778	-4.1658	0.737286	-5.65018	1.6028e-08	3.53875e-07	53	67	4	4	60	4
LOC_Os04g32350	1720.94	1.02428	0.18141	5.64624	1.63995e-08	3.61744e-07	957	1134	2729	2328	1045.5	2528.5
LOC_Os09g27750	1013.53	-3.36093	0.59534	-5.64539	1.64804e-08	3.63193e-07	1686	1717	334	96	1701.5	215
LOC_Os03g01990	451.424	-1.16233	0.205902	-5.64506	1.65128e-08	3.63571e-07	533	618	388	240	575.5	314
LOC_Os03g58730	324.21	1.77632	0.314705	5.64439	1.65765e-08	3.64637e-07	95	176	720	418	135.5	569
LOC_Os04g47820	409.267	-1.16219	0.20593	-5.64361	1.66523e-08	3.65968e-07	544	497	325	237	520.5	281
LOC_Os03g61550	139.436	-2.52288	0.447173	-5.64184	1.68244e-08	3.69409e-07	161	279	73	24	220	48.5
LOC_Os10g33490	206.551	1.84763	0.327546	5.64081	1.69251e-08	3.71279e-07	59	107	427	295	83	361
LOC_Os07g05480	438.52	-1.2829	0.227516	-5.63874	1.71303e-08	3.74492e-07	624	520	365	213	572	289
LOC_Os05g50640	321.677	1.2673	0.22482	5.63694	1.73103e-08	3.77995e-07	159	189	580	429	174	504.5
LOC_Os04g56210	621.895	-1.88582	0.334671	-5.63484	1.75222e-08	3.81923e-07	949	854	476	152	901.5	314
LOC_Os03g60750	332.702	1.31347	0.233257	5.63101	1.79153e-08	3.90135e-07	154	198	601	451	176	526
LOC_Os06g46730	319.049	1.35091	0.24002	5.62832	1.81972e-08	3.95914e-07	151	180	546	460	165.5	503
LOC_Os10g06700	465.279	-1.29676	0.230576	-5.624	1.86591e-08	4.05593e-07	518	703	373	233	610.5	303
LOC_Os01g60640	83.9452	-2.84611	0.506141	-5.62316	1.87491e-08	4.0718e-07	120	151	15	28	135.5	21.5
LOC_Os03g44750	40.0336	-4.67484	0.831426	-5.62268	1.88013e-08	4.07942e-07	45	98	6	1	71.5	3.5
LOC_Os04g55110	170.441	-2.12467	0.377902	-5.62228	1.88452e-08	4.08522e-07	208	305	107	41	256.5	74
LOC_Os03g05610	3827.16	-1.28567	0.228729	-5.62092	1.89947e-08	4.10461e-07	5242	4745	2287	2489	4993.5	2388
LOC_Os08g34150	469.239	-1.06595	0.18964	-5.62091	1.89949e-08	4.10461e-07	576	594	403	275	585	339
LOC_Os12g06080	143.564	-1.73007	0.307793	-5.62089	1.8998e-08	4.10461e-07	219	187	90	59	203	74.5
LOC_Os03g01260	83.3032	-3.49737	0.622214	-5.62084	1.90033e-08	4.10461e-07	134	149	30	3	141.5	16.5
LOC_Os07g44050	358.988	1.44812	0.257832	5.61654	1.94817e-08	4.20034e-07	150	205	609	539	177.5	574
LOC_Os08g30800	41.1224	-4.97181	0.885272	-5.61614	1.95268e-08	4.20628e-07	48	100	6	0	74	3
LOC_Os01g24790	219.131	-1.68752	0.300576	-5.61429	1.97376e-08	4.24784e-07	351	263	119	108	307	113.5
LOC_Os01g32770	485.225	-1.08492	0.193282	-5.61313	1.98697e-08	4.27244e-07	608	606	388	300	607	344
LOC_Os01g65370	65.3087	-2.65878	0.473729	-5.61244	1.99492e-08	4.28566e-07	110	98	29	12	104	20.5
LOC_Os07g46240	607.871	-1.02551	0.182835	-5.60894	2.03566e-08	4.36535e-07	775	726	539	358	750.5	448.5
LOC_Os07g32040	37.4953	4.46553	0.796444	5.60684	2.06058e-08	4.41482e-07	3	3	114	52	3	83
LOC_Os01g51570	34.1978	-4.85312	0.867319	-5.59554	2.19932e-08	4.70784e-07	45	77	2	3	61	2.5
LOC_Os02g57720	286.645	-1.65485	0.295818	-5.59416	2.21688e-08	4.74118e-07	442	357	144	154	399.5	149
LOC_Os02g51040	365.344	-1.4471	0.258777	-5.59208	2.24367e-08	4.79419e-07	501	482	209	215	491.5	212
LOC_Os03g50280	333.416	-1.45913	0.260941	-5.59181	2.24709e-08	4.79721e-07	367	536	238	160	451.5	199
LOC_Os03g08980	33.3106	-5.23145	0.935874	-5.5899	2.27198e-08	4.84601e-07	56	64	4	0	60	2
LOC_Os02g52870	59.9209	-2.83605	0.507411	-5.58925	2.28053e-08	4.8599e-07	102	92	25	9	97	17
LOC_Os12g25210	487.247	-1.38005	0.247554	-5.57473	2.47918e-08	5.26914e-07	558	740	304	285	649	294.5
LOC_Os07g29320	644.634	1.04978	0.18865	5.56471	2.62588e-08	5.57597e-07	353	421	1100	827	387	963.5
LOC_Os02g47760	500.452	1.20746	0.217068	5.5626	2.65789e-08	5.63894e-07	260	297	816	712	278.5	764
LOC_Os08g09760	189.751	1.59605	0.286946	5.56221	2.66383e-08	5.64651e-07	73	101	367	267	87	317
LOC_Os12g13570	150.806	1.93999	0.348991	5.55885	2.71562e-08	5.7461e-07	44	71	278	245	57.5	261.5
LOC_Os05g44070	361.552	-1.17117	0.210703	-5.55837	2.72301e-08	5.75664e-07	449	473	277	215	461	246
LOC_Os04g44924	77.4355	-2.35836	0.424467	-5.55604	2.75964e-08	5.82891e-07	125	113	27	28	119	27.5
LOC_Os03g15790	294.213	-1.55639	0.280212	-5.55433	2.78685e-08	5.88119e-07	475	332	207	129	403.5	168
LOC_Os09g20240	1256.67	-1.40237	0.252798	-5.54739	2.89964e-08	6.10303e-07	1677	1683	1134	472	1680	803
LOC_Os04g56110	67.3329	-2.74943	0.496277	-5.54011	3.02276e-08	6.33984e-07	85	132	28	12	108.5	20
LOC_Os09g09460	34.3375	-8.67933	1.56692	-5.53911	3.04021e-08	6.37083e-07	45	82	0	0	63.5	0
LOC_Os01g03360	735.976	-1.56449	0.282485	-5.53831	3.05409e-08	6.39431e-07	1167	853	376	421	1010	398.5
LOC_Os06g44180	445.593	-1.36897	0.247191	-5.5381	3.05767e-08	6.39622e-07	621	560	270	269	590.5	269.5
LOC_Os02g07180	175.924	1.85236	0.334714	5.53416	3.12728e-08	6.53039e-07	51	90	366	250	70.5	308
LOC_Os03g10700	460.283	-1.18734	0.214577	-5.53342	3.1404e-08	6.54917e-07	587	590	327	288	588.5	307.5
LOC_Os01g46350	689.284	-1.52649	0.275871	-5.53335	3.14176e-08	6.54917e-07	951	935	593	236	943	414.5
LOC_Os02g58160	203.465	-1.74534	0.315519	-5.53166	3.17214e-08	6.60673e-07	300	278	151	65	289	108
LOC_Os07g39980	345.201	1.38838	0.251039	5.53052	3.19289e-08	6.63837e-07	146	206	614	488	176	551
LOC_Os01g72740	49.4839	-2.84473	0.514408	-5.53011	3.20028e-08	6.64795e-07	80	80	16	11	80	13.5
LOC_Os01g12860	299.646	1.43225	0.259336	5.52275	3.33732e-08	6.92558e-07	122	177	559	412	149.5	485.5
LOC_Os12g37660	65.7817	-8.18784	1.48266	-5.52239	3.34421e-08	6.92558e-07	72	171	1	0	121.5	0.5
LOC_Os01g51060	241.389	-1.93228	0.349904	-5.52232	3.34552e-08	6.92558e-07	324	380	89	123	352	106
LOC_Os03g52880	547.506	-1.03034	0.186618	-5.52111	3.36856e-08	6.96723e-07	698	655	466	335	676.5	400.5
LOC_Os08g30770	601.738	1.23924	0.224605	5.51743	3.43985e-08	7.10853e-07	325	334	940	895	329.5	917.5
LOC_Os07g36210	476.114	-1.33903	0.243036	-5.50957	3.59704e-08	7.42053e-07	644	611	291	293	627.5	292
LOC_Os01g72130	93.8651	-2.01698	0.366107	-5.50927	3.60321e-08	7.42684e-07	147	130	49	34	138.5	41.5
LOC_Os11g25860	515.583	-1.04383	0.189502	-5.50831	3.62302e-08	7.46124e-07	658	620	434	315	639	374.5
LOC_Os09g32830	94.4494	2.09097	0.379695	5.50697	3.6507e-08	7.51177e-07	37	29	190	148	33	169
LOC_Os06g09900	1381.28	-1.16471	0.211566	-5.50517	3.68818e-08	7.58235e-07	1650	1873	1310	647	1761.5	978.5
LOC_Os07g40974	36.2415	-4.18829	0.760902	-5.50438	3.70469e-08	7.60975e-07	65	61	2	6	63	4
LOC_Os01g68480	780.579	-1.08642	0.1976	-5.49807	3.83975e-08	7.8804e-07	974	982	737	401	978	569
LOC_Os03g38470	134.233	-1.70377	0.310025	-5.49559	3.89415e-08	7.98518e-07	185	193	76	63	189	69.5
LOC_Os01g10680	318.214	-1.34967	0.245697	-5.49322	3.94669e-08	8.08597e-07	410	431	202	189	420.5	195.5
LOC_Os06g13230	298.538	-1.45605	0.265193	-5.49052	4.00761e-08	8.20375e-07	362	444	177	170	403	173.5
LOC_Os12g32280	144.335	1.72063	0.31344	5.48952	4.03029e-08	8.24312e-07	59	65	321	182	62	251.5
LOC_Os05g36186	147.785	-1.75494	0.31976	-5.48831	4.05801e-08	8.29272e-07	237	182	86	64	209.5	75
LOC_Os09g02180	74.3194	-2.38011	0.433979	-5.48439	4.14895e-08	8.46407e-07	118	111	25	27	114.5	26
LOC_Os10g01100	146.076	-1.73323	0.316042	-5.48417	4.15408e-08	8.4673e-07	231	182	90	61	206.5	75.5
LOC_Os04g47390	399.096	-1.10009	0.200764	-5.4795	4.26522e-08	8.68643e-07	489	514	343	226	501.5	284.5
LOC_Os08g10730	188.46	1.69888	0.310068	5.47908	4.27548e-08	8.69991e-07	65	99	409	243	82	326
LOC_Os10g22450	5013.58	-1.28319	0.234213	-5.47874	4.28355e-08	8.70891e-07	5283	7843	4444	2253	6563	3348.5
LOC_Os07g01910	526.825	-1.00789	0.184023	-5.47697	4.32659e-08	8.78894e-07	637	659	450	328	648	389
LOC_Os02g57830	641.128	1.04112	0.190168	5.47476	4.38108e-08	8.89206e-07	350	423	1096	818	386.5	957
LOC_Os05g51860	35.964	-6.30244	1.15185	-5.47158	4.46032e-08	9.03754e-07	57	74	1	1	65.5	1
LOC_Os12g08760	1229.79	-1.13813	0.208127	-5.46842	4.54068e-08	9.19257e-07	1596	1519	1173	589	1557.5	881
LOC_Os03g08140	452.576	1.08341	0.198151	5.46756	4.56265e-08	9.22923e-07	250	285	825	552	267.5	688.5
LOC_Os12g03880	2391.1	1.07373	0.196392	5.46732	4.56899e-08	9.23422e-07	1301	1538	3649	3400	1419.5	3524.5
LOC_Os05g19500	85.7693	-3.22861	0.591389	-5.45936	4.77842e-08	9.64118e-07	121	166	35	5	143.5	20
LOC_Os08g38590	187.769	-1.81839	0.333099	-5.459	4.78813e-08	9.64449e-07	208	333	120	68	270.5	94
LOC_Os08g15170	525.261	-1.32218	0.242303	-5.45674	4.84968e-08	9.76024e-07	631	754	463	226	692.5	344.5
LOC_Os02g53200	3736.62	-1.12409	0.206013	-5.45639	4.85923e-08	9.77123e-07	4454	4986	2531	2546	4720	2538.5
LOC_Os03g64050	103.017	-1.91725	0.351393	-5.45614	4.86607e-08	9.77253e-07	158	142	60	37	150	48.5
LOC_Os02g07890	971.967	-1.4541	0.266511	-5.45606	4.86806e-08	9.77253e-07	1110	1517	527	587	1313.5	557
LOC_Os03g11600	618.294	-1.13226	0.207828	-5.4481	5.09119e-08	1.02033e-06	805	757	448	399	781	423.5
LOC_Os09g30300	153.835	-1.77211	0.325306	-5.44753	5.10746e-08	1.02273e-06	248	189	82	71	218.5	76.5
LOC_Os01g61610	146.123	-1.65476	0.303805	-5.4468	5.12855e-08	1.0261e-06	220	188	92	65	204	78.5
LOC_Os06g21380	500.562	-1.31305	0.24117	-5.44453	5.19435e-08	1.03752e-06	621	696	445	215	658.5	330
LOC_Os04g45940	241.133	-2.02119	0.371294	-5.44362	5.22083e-08	1.04194e-06	365	346	79	121	355.5	100
LOC_Os01g18870	587.38	-1.09648	0.201727	-5.43548	5.46498e-08	1.08885e-06	783	689	456	369	736	412.5
LOC_Os12g09300	1626.11	-1.01905	0.187521	-5.43434	5.50001e-08	1.09492e-06	2069	1938	1234	1111	2003.5	1172.5
LOC_Os07g03710	29.8966	-8.47887	1.56046	-5.43356	5.52415e-08	1.0988e-06	59	51	0	0	55	0
LOC_Os04g01140	467.99	-1.42259	0.261829	-5.43326	5.53325e-08	1.09889e-06	708	544	280	272	626	276
LOC_Os04g37430	372.994	-1.38698	0.255287	-5.43302	5.54088e-08	1.09939e-06	517	475	223	224	496	223.5
LOC_Os07g43500	132.01	2.06249	0.379723	5.43158	5.58572e-08	1.10736e-06	36	58	232	229	47	230.5
LOC_Os05g03100	200.118	1.46848	0.270526	5.42826	5.69064e-08	1.12629e-06	87	109	400	260	98	330
LOC_Os06g07030	215.474	-1.47012	0.270896	-5.42687	5.73495e-08	1.13412e-06	310	272	135	116	291	125.5
LOC_Os06g30640	54.0948	-2.66488	0.49113	-5.42601	5.76282e-08	1.13869e-06	92	80	20	13	86	16.5
LOC_Os07g31830	368.577	-2.02077	0.372484	-5.4251	5.79214e-08	1.1426e-06	459	634	265	81	546.5	173
LOC_Os04g52090	571.385	-1.18944	0.219269	-5.42458	5.80899e-08	1.14497e-06	720	742	390	368	731	379
LOC_Os12g16250	191.023	-1.53182	0.282459	-5.42315	5.8558e-08	1.15325e-06	289	233	129	90	261	109.5
LOC_Os08g38250	32.4098	-8.59606	1.58601	-5.41993	5.9623e-08	1.17326e-06	38	82	0	0	60	0
LOC_Os01g72530	48.5375	-3.96599	0.731786	-5.4196	5.97329e-08	1.17445e-06	95	72	2	10	83.5	6
LOC_Os12g38720	197.394	1.81859	0.335761	5.41632	6.0837e-08	1.1942e-06	101	59	377	301	80	339
LOC_Os03g56950	358.965	-1.22176	0.225793	-5.41099	6.26766e-08	1.22829e-06	434	493	310	178	463.5	244
LOC_Os03g14210	446.193	-1.23127	0.227602	-5.40976	6.31094e-08	1.23447e-06	552	600	301	280	576	290.5
LOC_Os04g31910	250.315	1.35932	0.251277	5.40965	6.31471e-08	1.23447e-06	123	136	515	301	129.5	408
LOC_Os03g08360	11167.7	-1.02543	0.189624	-5.40772	6.38328e-08	1.24584e-06	14541	13018	8245	7742	13779.5	7993.5
LOC_Os03g25640	84.857	-2.28566	0.422737	-5.4068	6.41607e-08	1.25121e-06	102	158	36	28	130	32
LOC_Os05g08410	860.573	1.14801	0.212354	5.40612	6.44055e-08	1.25496e-06	424	563	1408	1193	493.5	1300.5
LOC_Os09g28730	111.354	-1.78558	0.330443	-5.40358	6.53245e-08	1.2708e-06	159	159	67	45	159	56
LOC_Os07g05290	255.55	1.29215	0.239138	5.40337	6.54022e-08	1.27127e-06	128	145	461	344	136.5	402.5
LOC_Os04g59430	228.365	1.39948	0.259193	5.39938	6.6873e-08	1.2988e-06	113	118	395	332	115.5	363.5
LOC_Os03g57050	93.1357	-2.0034	0.371219	-5.39682	6.78331e-08	1.31531e-06	122	153	49	34	137.5	41.5
LOC_Os03g16030	125.432	-1.91555	0.355215	-5.39264	6.9429e-08	1.34313e-06	207	157	60	55	182	57.5
LOC_Os08g41810	7314.24	1.02654	0.19036	5.39262	6.94365e-08	1.34313e-06	3926	4958	11271	10130	4442	10700.5
LOC_Os08g37690	268.374	-1.33943	0.248436	-5.39146	6.9889e-08	1.35079e-06	319	391	214	129	355	171.5
LOC_Os03g51210	94.0446	-2.06732	0.383537	-5.39014	7.04029e-08	1.35962e-06	119	161	44	36	140	40
LOC_Os03g24510	181.58	-1.96894	0.3655	-5.38697	7.16571e-08	1.38273e-06	222	313	124	48	267.5	86
LOC_Os07g07540	206.261	-1.36259	0.252949	-5.38679	7.17253e-08	1.38293e-06	275	272	153	105	273.5	129
LOC_Os05g44200	125.723	-2.00352	0.37201	-5.38567	7.2174e-08	1.39046e-06	167	205	82	34	186	58
LOC_Os12g17530	73.4887	2.32875	0.433337	5.37399	7.70127e-08	1.48009e-06	18	27	156	116	22.5	136
LOC_Os02g52700	2243.5	-3.18129	0.592155	-5.37239	7.76994e-08	1.49209e-06	3666	3779	826	240	3722.5	533
LOC_Os08g06530	228.832	-1.33326	0.248189	-5.37195	7.78912e-08	1.49378e-06	296	308	182	111	302	146.5
LOC_Os08g34130	182.695	1.5387	0.286475	5.37115	7.82357e-08	1.49877e-06	90	82	322	274	86	298
LOC_Os11g36060	743.452	1.01428	0.188851	5.3708	7.83871e-08	1.50047e-06	403	505	1287	926	454	1106.5
LOC_Os07g48150	148.873	-1.71086	0.318628	-5.36944	7.89801e-08	1.51061e-06	222	197	78	74	209.5	76
LOC_Os07g32650	63.8794	-2.70289	0.503411	-5.36916	7.91024e-08	1.51174e-06	122	81	18	19	101.5	18.5
LOC_Os01g48900	623.76	1.20555	0.224658	5.36615	8.04365e-08	1.53478e-06	293	403	1048	865	348	956.5
LOC_Os10g35800	904.037	-1.40638	0.262336	-5.36099	8.27661e-08	1.57546e-06	957	1469	757	379	1213	568
LOC_Os09g08072	639.873	-1.04378	0.194736	-5.35994	8.32491e-08	1.58339e-06	837	748	512	410	792.5	461
LOC_Os06g49480	6210.94	-1.1436	0.213461	-5.35741	8.44218e-08	1.60187e-06	7530	8226	4063	4265	7878	4164
LOC_Os04g53720	616.053	1.14537	0.213863	5.35563	8.52584e-08	1.61646e-06	299	409	1148	755	354	951.5
LOC_Os04g33070	98.1107	-2.25632	0.421412	-5.3542	8.59363e-08	1.62802e-06	137	163	58	21	150	39.5
LOC_Os05g35260	413.863	-1.05421	0.196954	-5.35258	8.67089e-08	1.64135e-06	505	524	349	250	514.5	299.5
LOC_Os11g13860	208.314	-1.61184	0.301172	-5.35188	8.70457e-08	1.64642e-06	252	328	157	78	290	117.5
LOC_Os07g43580	103.41	-1.89714	0.354517	-5.35133	8.73121e-08	1.65016e-06	163	137	59	39	150	49
LOC_Os02g49180	127.858	1.71307	0.320204	5.34993	8.79867e-08	1.66159e-06	53	57	240	192	55	216
LOC_Os06g13670	81.9524	2.33031	0.436089	5.34366	9.10886e-08	1.71475e-06	22	28	146	149	25	147.5
LOC_Os05g44300	103.175	-1.87555	0.351002	-5.34342	9.12084e-08	1.71565e-06	150	149	64	36	149.5	50
LOC_Os08g43690	51.9976	-2.9264	0.547823	-5.34186	9.1997e-08	1.72912e-06	77	93	21	7	85	14
LOC_Os09g28340	74.9895	-2.17298	0.406809	-5.34154	9.21606e-08	1.73084e-06	119	107	37	24	113	30.5
LOC_Os04g53700	389.912	1.18122	0.221286	5.338	9.39788e-08	1.7613e-06	194	246	686	514	220	600
LOC_Os02g50130	561.751	-1.03149	0.193243	-5.33781	9.40777e-08	1.7613e-06	718	670	455	360	694	407.5
LOC_Os01g39890	192.617	-1.46263	0.274064	-5.33681	9.45964e-08	1.76963e-06	257	263	120	105	260	112.5
LOC_Os04g59150	131.526	-1.95652	0.366777	-5.33436	9.58797e-08	1.79223e-06	233	151	70	50	192	60
LOC_Os04g51560	383.533	-1.13647	0.213064	-5.33394	9.61018e-08	1.79498e-06	496	474	293	236	485	264.5
LOC_Os05g30580	585.385	1.84959	0.346956	5.33089	9.77316e-08	1.82115e-06	267	200	784	1134	233.5	959
LOC_Os06g11720	130.568	-2.74345	0.514732	-5.32986	9.82869e-08	1.82864e-06	227	192	69	13	209.5	41
LOC_Os05g29920	2742.17	-1.01814	0.191035	-5.3296	9.84304e-08	1.82989e-06	3403	3356	2021	1916	3379.5	1968.5
LOC_Os08g42600	138.513	1.86764	0.350441	5.32939	9.85457e-08	1.83061e-06	41	69	275	207	55	241
LOC_Os02g33550	409.489	-1.145	0.214978	-5.32612	1.00333e-07	1.85946e-06	555	483	350	223	519	286.5
LOC_Os02g45780	63.38	-2.46691	0.463336	-5.32424	1.01375e-07	1.87732e-06	83	115	24	19	99	21.5
LOC_Os04g52780	65.014	-2.41037	0.452793	-5.32334	1.01879e-07	1.8852e-06	100	102	32	15	101	23.5
LOC_Os11g06680	413.099	1.08362	0.203591	5.32252	1.0234e-07	1.89226e-06	229	259	716	530	244	623
LOC_Os03g26910	218.502	-1.46582	0.275572	-5.3192	1.04225e-07	1.92562e-06	331	259	156	104	295	130
LOC_Os09g30360	302.559	-1.50527	0.283132	-5.31648	1.05792e-07	1.95306e-06	405	418	161	178	411.5	169.5
LOC_Os12g38450	58.5882	-3.22298	0.606588	-5.3133	1.07656e-07	1.98595e-06	86	110	23	4	98	13.5
LOC_Os03g46910	920.092	1.12071	0.211029	5.31071	1.09201e-07	2.01289e-06	462	607	1485	1276	534.5	1380.5
LOC_Os04g52950	159.454	-2.63259	0.49599	-5.30774	1.10994e-07	2.04436e-06	214	294	89	18	254	53.5
LOC_Os03g18770	493.102	-1.13416	0.213687	-5.30758	1.11092e-07	2.04458e-06	686	560	407	282	623	344.5
LOC_Os08g32080	191.66	-1.42955	0.269457	-5.30529	1.12492e-07	2.06876e-06	266	249	146	88	257.5	117
LOC_Os06g46350	127.489	-1.68681	0.318079	-5.30312	1.13839e-07	2.09192e-06	174	184	72	61	179	66.5
LOC_Os03g47686	155.579	1.87619	0.353873	5.30188	1.14615e-07	2.10456e-06	44	79	299	240	61.5	269.5
LOC_Os09g30418	2594.1	1.25477	0.236999	5.29439	1.19413e-07	2.18761e-06	1332	1491	3694	4128	1411.5	3911
LOC_Os07g39590	511.819	-1.15624	0.218419	-5.2937	1.19866e-07	2.19078e-06	618	683	362	330	650.5	346
LOC_Os03g15960	1834.98	-1.09671	0.207175	-5.29363	1.19913e-07	2.19078e-06	2504	2094	1318	1226	2299	1272
LOC_Os03g10640	1307.14	-1.33647	0.252477	-5.29343	1.20044e-07	2.19078e-06	1531	1925	1200	521	1728	860.5
LOC_Os08g39980	136.406	-1.65615	0.312892	-5.29305	1.20294e-07	2.19367e-06	188	194	96	53	191	74.5
LOC_Os08g09380	65.8771	2.38865	0.451322	5.29256	1.20617e-07	2.19687e-06	17	22	156	94	19.5	125
LOC_Os01g59410	168.722	-1.49295	0.28209	-5.29247	1.20678e-07	2.19687e-06	232	226	107	88	229	97.5
LOC_Os03g61670	4226.94	1.00799	0.190462	5.29236	1.20746e-07	2.19687e-06	2147	3036	7532	5099	2591.5	6315.5
LOC_Os01g41400	245.393	1.44481	0.27311	5.29024	1.22159e-07	2.21921e-06	104	139	425	362	121.5	393.5
LOC_Os05g41520	142.347	-1.56936	0.296681	-5.28974	1.2249e-07	2.22353e-06	201	191	94	66	196	80
LOC_Os04g10060	28.0698	-8.38759	1.58729	-5.28423	1.26232e-07	2.28811e-06	65	38	0	0	51.5	0
LOC_Os04g47200	145.556	-1.87124	0.354118	-5.28422	1.26239e-07	2.28811e-06	212	208	61	73	210	67
LOC_Os11g35050	503.353	1.2615	0.238778	5.28315	1.2698e-07	2.29979e-06	220	327	910	668	273.5	789
LOC_Os04g55640	233.877	-1.41169	0.267283	-5.28161	1.28052e-07	2.31745e-06	321	304	145	134	312.5	139.5
LOC_Os09g25440	96.7867	2.33692	0.442906	5.27633	1.31798e-07	2.38163e-06	20	39	177	173	29.5	175
LOC_Os07g40640	490.093	-1.01925	0.19323	-5.27483	1.32883e-07	2.39942e-06	565	645	431	293	605	362
LOC_Os01g27160	1499.76	1.18775	0.225181	5.27462	1.3303e-07	2.40028e-06	720	968	2315	2208	844	2261.5
LOC_Os02g41680	661.646	-1.41087	0.267628	-5.27176	1.35122e-07	2.43617e-06	1068	697	424	368	882.5	396
LOC_Os01g11160	1870.26	-1.08346	0.205616	-5.26936	1.36904e-07	2.46458e-06	2421	2255	1314	1284	2338	1299
LOC_Os12g04160	468.516	1.3574	0.257633	5.26874	1.37365e-07	2.47101e-06	193	293	970	559	243	764.5
LOC_Os08g04890	913.076	-1.38573	0.263063	-5.26766	1.38175e-07	2.48185e-06	1031	1408	809	361	1219.5	585
LOC_Os06g42310	5231.93	1.06587	0.202388	5.26645	1.39084e-07	2.49443e-06	2923	3311	7683	7626	3117	7654.5
LOC_Os02g13510	136.592	-1.72007	0.326738	-5.26436	1.40677e-07	2.52111e-06	205	180	72	67	192.5	69.5
LOC_Os01g61440	328.602	-1.46856	0.279049	-5.26275	1.41916e-07	2.5395e-06	435	453	178	197	444	187.5
LOC_Os11g40570	507.484	-1.0022	0.190485	-5.26132	1.43025e-07	2.55744e-06	633	613	426	323	623	374.5
LOC_Os02g32840	85.5212	-2.07287	0.394158	-5.25898	1.44857e-07	2.58824e-06	142	112	42	31	127	36.5
LOC_Os12g16180	33.6525	-4.44738	0.846347	-5.2548	1.48189e-07	2.64581e-06	61	58	7	0	59.5	3.5
LOC_Os07g47120	28.8841	-8.42995	1.60562	-5.25029	1.51861e-07	2.70934e-06	32	75	0	0	53.5	0
LOC_Os11g14120	351.866	-1.19533	0.22773	-5.2489	1.5301e-07	2.72781e-06	457	444	251	218	450.5	234.5
LOC_Os01g57920	205.983	1.39632	0.266041	5.24854	1.53311e-07	2.73113e-06	94	115	375	286	104.5	330.5
LOC_Os06g44060	787.34	1.06569	0.203081	5.24761	1.54083e-07	2.74284e-06	404	535	1325	1030	469.5	1177.5
LOC_Os03g62760	68.6064	-3.33549	0.635685	-5.24708	1.54527e-07	2.7487e-06	107	124	27	3	115.5	15
LOC_Os12g42700	263.148	1.30822	0.24935	5.24652	1.54999e-07	2.75503e-06	124	155	464	364	139.5	414
LOC_Os01g62370	913.654	-1.40555	0.267943	-5.24569	1.55696e-07	2.76537e-06	1067	1382	818	346	1224.5	582
LOC_Os08g01140	261.601	-1.46671	0.279675	-5.24434	1.56844e-07	2.78369e-06	289	420	171	136	354.5	153.5
LOC_Os04g30030	123.289	-1.82016	0.34712	-5.2436	1.57477e-07	2.79077e-06	193	161	82	42	177	62
LOC_Os08g36410	179.735	-1.44803	0.276206	-5.24255	1.58375e-07	2.80254e-06	241	244	138	80	242.5	109
LOC_Os02g40510	470.679	1.00029	0.190863	5.24087	1.59823e-07	2.82606e-06	286	292	841	564	289	702.5
LOC_Os09g12630	31.5343	-4.83862	0.923505	-5.23941	1.61091e-07	2.84218e-06	44	69	5	0	56.5	2.5
LOC_Os11g01420	812.422	1.11559	0.212941	5.23896	1.61486e-07	2.84704e-06	444	501	1249	1168	472.5	1208.5
LOC_Os03g15920	522.337	1.14485	0.218553	5.2383	1.62065e-07	2.85304e-06	334	264	899	692	299	795.5
LOC_Os03g64150	146.011	-1.66712	0.318281	-5.23789	1.62423e-07	2.85519e-06	226	182	84	70	204	77
LOC_Os01g06140	315.067	1.39645	0.266605	5.23789	1.62427e-07	2.85519e-06	130	190	550	454	160	502
LOC_Os02g48184	163.995	-1.53053	0.292348	-5.23532	1.64702e-07	2.89094e-06	233	216	122	69	224.5	95.5
LOC_Os10g22980	837.206	-1.24496	0.23783	-5.23469	1.6526e-07	2.8986e-06	1083	1084	517	552	1083.5	534.5
LOC_Os04g57950	461.188	1.03125	0.197009	5.23454	1.65392e-07	2.89879e-06	271	287	774	596	279	685
LOC_Os02g28220	483.468	-1.35265	0.258426	-5.23419	1.65708e-07	2.90221e-06	685	592	287	300	638.5	293.5
LOC_Os03g17660	422.917	-1.14837	0.219414	-5.2338	1.66058e-07	2.9062e-06	551	523	383	214	537	298.5
LOC_Os01g60020	82.0089	-2.61965	0.500921	-5.22967	1.69816e-07	2.96761e-06	150	110	42	12	130	27
LOC_Os06g14810	3660.24	-1.12133	0.214519	-5.22717	1.72125e-07	3.00578e-06	5041	4181	2514	2475	4611	2494.5
LOC_Os05g08540	1607.05	-1.18839	0.227397	-5.22606	1.73161e-07	3.02166e-06	1608	2519	1312	882	2063.5	1097
LOC_Os07g32010	323.842	-1.18149	0.226161	-5.22413	1.74972e-07	3.05102e-06	442	385	260	182	413.5	221
LOC_Os03g19200	325.864	-1.20567	0.231014	-5.21906	1.79835e-07	3.12896e-06	451	385	249	188	418	218.5
LOC_Os01g51670	37.6141	-3.21948	0.617127	-5.21689	1.81955e-07	3.16125e-06	59	66	8	8	62.5	8
LOC_Os01g44430	30.451	-8.50621	1.63063	-5.21653	1.82309e-07	3.16281e-06	27	86	0	0	56.5	0
LOC_Os02g30200	2479.25	-1.24541	0.23882	-5.21485	1.83968e-07	3.18464e-06	3340	3077	1481	1666	3208.5	1573.5
LOC_Os06g20820	42.4849	-2.91432	0.558869	-5.21467	1.84145e-07	3.18541e-06	70	68	12	10	69	11
LOC_Os03g26920	51.6565	4.94992	0.949264	5.21448	1.84335e-07	3.18638e-06	2	4	220	30	3	125
LOC_Os06g10970	102.074	-2.00376	0.384357	-5.21328	1.85535e-07	3.2048e-06	122	180	58	34	151	46
LOC_Os11g03680	358.573	1.21513	0.233217	5.21031	1.88525e-07	3.25409e-06	174	224	617	489	199	553
LOC_Os06g36840	521.939	-1.02235	0.196419	-5.20495	1.94049e-07	3.33739e-06	683	604	448	319	643.5	383.5
LOC_Os01g68620	24.9707	-8.21932	1.57926	-5.20453	1.9449e-07	3.34257e-06	45	47	0	0	46	0
LOC_Os05g39800	48.1888	-2.69334	0.517563	-5.2039	1.95153e-07	3.35155e-06	71	83	18	11	77	14.5
LOC_Os02g48910	89.2419	1.98971	0.382395	5.20329	1.95788e-07	3.36005e-06	36	30	177	138	33	157.5
LOC_Os07g29290	468.331	-1.07354	0.206405	-5.20112	1.98093e-07	3.39715e-06	564	605	360	303	584.5	331.5
LOC_Os06g04169	3365.84	-1.05272	0.202499	-5.19866	2.00727e-07	3.43739e-06	4353	4005	2392	2348	4179	2370
LOC_Os02g50730	57.8613	-2.53344	0.487377	-5.19812	2.01316e-07	3.44502e-06	96	86	27	12	91	19.5
LOC_Os07g19444	358.989	-1.09736	0.211133	-5.19751	2.01973e-07	3.45379e-06	436	465	285	221	450.5	253
LOC_Os04g45370	185.339	-1.70658	0.328415	-5.19641	2.03178e-07	3.4719e-06	280	241	88	99	260.5	93.5
LOC_Os01g05650	21707	1.04847	0.20182	5.19506	2.04652e-07	3.48961e-06	11001	15115	43097	23595	13058	33346
LOC_Os03g61560	877.402	1.12182	0.215965	5.19444	2.05342e-07	3.49887e-06	465	553	1348	1265	509	1306.5
LOC_Os09g30070	184.968	1.53803	0.296156	5.1933	2.06598e-07	3.51776e-06	74	101	392	231	87.5	311.5
LOC_Os07g46380	213	-1.35238	0.260581	-5.18988	2.10427e-07	3.57786e-06	300	263	152	114	281.5	133
LOC_Os09g38772	832.876	-1.06127	0.204553	-5.18821	2.12325e-07	3.60756e-06	1133	939	772	450	1036	611
LOC_Os10g01540	425.951	1.12038	0.215958	5.18795	2.1262e-07	3.61001e-06	217	278	757	542	247.5	649.5
LOC_Os07g32020	1552.65	-1.24909	0.240829	-5.18662	2.14145e-07	3.63331e-06	2027	1996	926	1042	2011.5	984
LOC_Os03g16020	128.992	-1.65137	0.318491	-5.18498	2.16042e-07	3.66289e-06	194	166	82	57	180	69.5
LOC_Os01g66610	160.304	-1.66756	0.321754	-5.18272	2.18677e-07	3.70232e-06	261	187	100	71	224	85.5
LOC_Os08g42990	221.174	1.41195	0.272535	5.18079	2.20945e-07	3.73542e-06	104	119	472	260	111.5	366
LOC_Os03g21820	89.4023	-2.12651	0.410654	-5.17835	2.23854e-07	3.78192e-06	144	123	34	38	133.5	36
LOC_Os04g59020	241.873	-1.36178	0.263187	-5.17421	2.28882e-07	3.86415e-06	347	293	162	136	320	149
LOC_Os04g24580	161.892	-2.20583	0.426405	-5.17309	2.30248e-07	3.88172e-06	217	275	107	30	246	68.5
LOC_Os08g02450	139.913	-1.77373	0.342939	-5.17215	2.31411e-07	3.89757e-06	159	241	86	56	200	71
LOC_Os01g38980	166.147	-1.45787	0.281959	-5.17051	2.3346e-07	3.92756e-06	226	223	125	75	224.5	100
LOC_Os07g04440	119.811	1.719	0.332619	5.16807	2.36525e-07	3.97351e-06	45	58	248	164	51.5	206
LOC_Os10g33990	99.1048	-1.99886	0.387311	-5.16087	2.45809e-07	4.12369e-06	167	124	46	41	145.5	43.5
LOC_Os05g44380	298.967	1.28278	0.24879	5.1561	2.52151e-07	4.22414e-06	166	155	623	342	160.5	482.5
LOC_Os07g36230	244.407	-1.23799	0.240134	-5.15539	2.53106e-07	4.23717e-06	308	324	181	141	316	161
LOC_Os03g20500	404.647	-1.02918	0.199693	-5.15381	2.55252e-07	4.27012e-06	507	493	347	246	500	296.5
LOC_Os05g30340	136.043	1.588	0.308165	5.1531	2.56216e-07	4.28324e-06	61	64	253	198	62.5	225.5
LOC_Os02g35090	208.411	-1.5171	0.294624	-5.14927	2.61498e-07	4.36543e-06	280	290	169	79	285	124
LOC_Os07g32390	593.315	1.21326	0.235667	5.1482	2.63004e-07	4.3875e-06	266	394	1030	802	330	916
LOC_Os11g01820	28.2099	-5.40539	1.05101	-5.14306	2.70295e-07	4.49345e-06	44	58	3	0	51	1.5
LOC_Os05g33730	709.402	-1.08984	0.211953	-5.14192	2.71939e-07	4.51763e-06	940	835	520	470	887.5	495
LOC_Os10g34020	88.3411	-2.37381	0.461716	-5.14127	2.72886e-07	4.53021e-06	122	152	51	16	137	33.5
LOC_Os06g46950	70.4474	-2.19	0.426146	-5.13909	2.76069e-07	4.57987e-06	94	119	31	25	106.5	28
LOC_Os03g04120	516.64	-1.25229	0.243725	-5.13812	2.77503e-07	4.60046e-06	702	636	329	332	669	330.5
LOC_Os09g36320	243.255	-1.31133	0.255495	-5.13251	2.85905e-07	4.7201e-06	313	325	162	144	319	153
LOC_Os07g07670	101.88	-1.81992	0.354702	-5.13083	2.8846e-07	4.75571e-06	141	152	66	36	146.5	51
LOC_Os01g58620	394.475	-1.0939	0.213264	-5.12934	2.90759e-07	4.78701e-06	501	489	358	211	495	284.5
LOC_Os05g43440	346.724	1.12974	0.220275	5.1288	2.916e-07	4.79754e-06	181	220	619	441	200.5	530
LOC_Os03g22730	2372.8	1.05893	0.206489	5.12826	2.92439e-07	4.80803e-06	1400	1434	3467	3462	1417	3464.5
LOC_Os01g29240	157.346	-1.94569	0.379419	-5.12808	2.92719e-07	4.80933e-06	237	224	113	39	230.5	76
LOC_Os03g53845	233.449	-1.24522	0.242863	-5.12725	2.94004e-07	4.82712e-06	287	318	178	130	302.5	154
LOC_Os06g37010	194.958	-1.63714	0.319562	-5.12308	3.00579e-07	4.93169e-06	283	259	96	108	271	102
LOC_Os01g40070	246.677	-1.85917	0.362947	-5.12243	3.01631e-07	4.94554e-06	353	358	90	134	355.5	112
LOC_Os02g50845	358.248	-1.17298	0.229074	-5.12053	3.04672e-07	4.99198e-06	462	451	256	226	456.5	241
LOC_Os05g49840	180.503	-1.76636	0.345021	-5.11956	3.06255e-07	5.00968e-06	254	261	138	53	257.5	95.5
LOC_Os10g26620	537.728	-1.10264	0.215381	-5.11948	3.06378e-07	5.00968e-06	751	598	441	319	674.5	380
LOC_Os02g35760	379.462	-1.59119	0.310833	-5.11912	3.06956e-07	5.01565e-06	387	667	284	148	527	216
LOC_Os01g24690	3244.7	1.01238	0.197833	5.11735	3.09858e-07	5.0596e-06	1647	2323	5334	4235	1985	4784.5
LOC_Os01g57230	1191.76	-1.55382	0.303648	-5.11717	3.10156e-07	5.061e-06	1202	2086	978	427	1644	702.5
LOC_Os11g38640	106.896	1.83525	0.358994	5.11219	3.18453e-07	5.19143e-06	45	41	194	171	43	182.5
LOC_Os03g62340	1095.11	-1.02737	0.201024	-5.11069	3.20978e-07	5.22333e-06	1462	1242	1053	586	1352	819.5
LOC_Os09g36860	3123.69	1.0913	0.213571	5.10978	3.22535e-07	5.24509e-06	1902	1772	6643	3161	1837	4902
LOC_Os02g42810	395.283	-1.05294	0.20608	-5.10938	3.23223e-07	5.2527e-06	511	471	343	232	491	287.5
LOC_Os01g68140	193.964	-1.31829	0.258115	-5.10738	3.26657e-07	5.29852e-06	254	256	147	101	255	124
LOC_Os10g42299	848.685	-1.13093	0.221439	-5.10719	3.26986e-07	5.29852e-06	1018	1128	578	574	1073	576
LOC_Os08g07940	47.9877	3.04554	0.596342	5.10703	3.27266e-07	5.29852e-06	13	6	96	90	9.5	93
LOC_Os03g16060	508.012	-1.00052	0.195956	-5.10583	3.29338e-07	5.32324e-06	655	592	458	301	623.5	379.5
LOC_Os02g09620	240.364	-1.26178	0.247125	-5.10583	3.29346e-07	5.32324e-06	326	298	176	137	312	156.5
LOC_Os12g34108	422.428	1.54413	0.302504	5.10449	3.31687e-07	5.35745e-06	139	260	881	539	199.5	710
LOC_Os07g12890	219.293	-1.48021	0.290053	-5.10325	3.33874e-07	5.38914e-06	324	269	129	123	296.5	126
LOC_Os06g10160	172.113	-1.44609	0.283393	-5.10277	3.34722e-07	5.39917e-06	244	219	113	91	231.5	102
LOC_Os01g41430	63.0555	-2.25549	0.442084	-5.10194	3.36189e-07	5.41918e-06	101	91	30	19	96	24.5
LOC_Os02g04540	296.65	-1.70577	0.334628	-5.09752	3.44136e-07	5.53979e-06	495	338	138	160	416.5	149
LOC_Os03g59430	195.981	-1.46772	0.288038	-5.09558	3.47676e-07	5.5855e-06	278	251	117	110	264.5	113.5
LOC_Os10g02509	227.849	1.45571	0.285722	5.09483	3.49058e-07	5.60017e-06	129	95	476	280	112	378
LOC_Os06g46770	27404	-1.1728	0.230257	-5.09344	3.51628e-07	5.63384e-06	37694	32145	17250	18849	34919.5	18049.5
LOC_Os08g28790	162.477	-1.63348	0.320826	-5.09147	3.5529e-07	5.68487e-06	260	192	113	66	226	89.5
LOC_Os10g40710	1316.62	-1.5861	0.311539	-5.09118	3.55851e-07	5.69005e-06	1870	1768	1172	387	1819	779.5
LOC_Os05g38120	911.101	-1.11438	0.218967	-5.08928	3.59433e-07	5.74348e-06	1220	1072	638	612	1146	625
LOC_Os04g27190	318.319	-1.49077	0.292934	-5.08909	3.59777e-07	5.74513e-06	526	336	217	155	431	186
LOC_Os10g25010	275.13	-1.27422	0.250399	-5.08877	3.60397e-07	5.75119e-06	396	320	215	145	358	180
LOC_Os02g54980	990.28	-1.05675	0.207725	-5.08727	3.63251e-07	5.79286e-06	1259	1205	974	498	1232	736
LOC_Os02g37800	1010.52	-1.01917	0.200394	-5.08581	3.66053e-07	5.82587e-06	1360	1128	796	670	1244	733
LOC_Os10g33550	63.8754	-2.6192	0.51531	-5.08277	3.71977e-07	5.91621e-06	89	113	15	23	101	19
LOC_Os06g39906	260.058	1.21248	0.238564	5.08242	3.72656e-07	5.92307e-06	143	146	506	313	144.5	409.5
LOC_Os06g37150	90.7276	-2.10237	0.413736	-5.08142	3.74619e-07	5.95032e-06	159	111	39	36	135	37.5
LOC_Os11g46020	769.362	1.35659	0.266994	5.08097	3.75518e-07	5.96063e-06	404	391	1092	1268	397.5	1180
LOC_Os04g37760	529.099	-1.16693	0.229715	-5.07989	3.77661e-07	5.99067e-06	724	624	487	257	674	372
LOC_Os03g18360	180.414	-1.57351	0.309904	-5.07743	3.82582e-07	6.06469e-06	208	290	106	93	249	99.5
LOC_Os01g19220	166.461	-1.622	0.319701	-5.07348	3.90603e-07	6.18774e-06	251	212	126	61	231.5	93.5
LOC_Os04g57340	138.727	-2.01927	0.398032	-5.07312	3.91342e-07	6.19534e-06	168	242	51	66	205	58.5
LOC_Os04g41040	610.25	1.11707	0.220203	5.07291	3.91782e-07	6.19819e-06	299	412	1162	721	355.5	941.5
LOC_Os02g01340	999.33	-1.03153	0.203514	-5.06861	4.00733e-07	6.33562e-06	1383	1085	912	567	1234	739.5
LOC_Os01g71810	189.182	2.19782	0.433674	5.0679	4.02224e-07	6.35498e-06	42	83	278	376	62.5	327
LOC_Os01g70540	33.7309	-3.55152	0.701497	-5.06278	4.13192e-07	6.52395e-06	44	71	8	4	57.5	6
LOC_Os01g54340	142.475	-1.5254	0.301333	-5.06219	4.1447e-07	6.5355e-06	205	184	93	70	194.5	81.5
LOC_Os01g12270	43.7476	-2.92768	0.578473	-5.06104	4.1697e-07	6.56624e-06	57	86	15	8	71.5	11.5
LOC_Os06g05730	27.3297	-4.94681	0.977526	-5.06054	4.18069e-07	6.57922e-06	44	54	4	0	49	2
LOC_Os01g36950	7159.81	-1.2896	0.254914	-5.05895	4.21575e-07	6.62566e-06	10231	8457	4052	4798	9344	4425
LOC_Os02g14290	256.364	1.19734	0.236891	5.0544	4.31755e-07	6.77674e-06	134	153	474	324	143.5	399
LOC_Os01g70390	552.155	1.08422	0.214525	5.05405	4.32528e-07	6.78372e-06	299	354	1093	613	326.5	853
LOC_Os01g05810	363.506	-1.28021	0.253309	-5.05392	4.32827e-07	6.78372e-06	539	407	257	210	473	233.5
LOC_Os08g42630	154.785	-1.47631	0.292118	-5.05382	4.33052e-07	6.78372e-06	204	216	117	68	210	92.5
LOC_Os06g07210	327.088	1.08492	0.21468	5.05365	4.33445e-07	6.78543e-06	188	198	571	417	193	494
LOC_Os02g40840	221.123	1.37861	0.272822	5.05314	4.34613e-07	6.79926e-06	109	117	367	330	113	348.5
LOC_Os08g31700	270.507	-1.15883	0.229465	-5.05016	4.41439e-07	6.90153e-06	337	351	211	160	344	185.5
LOC_Os12g16720	153.933	-1.52495	0.302161	-5.04683	4.4921e-07	7.01843e-06	230	190	100	76	210	88
LOC_Os07g07070	99.2219	-1.8905	0.374885	-5.04289	4.58556e-07	7.15494e-06	155	132	47	45	143.5	46
LOC_Os07g45260	31.9797	-6.17471	1.22447	-5.04277	4.58846e-07	7.15494e-06	37	80	2	0	58.5	1
LOC_Os02g36595	199.993	-1.31408	0.260708	-5.04043	4.64496e-07	7.23832e-06	275	250	151	105	262.5	128
LOC_Os01g60940	246.246	-1.48544	0.295077	-5.03408	4.80157e-07	7.47261e-06	339	328	133	146	333.5	139.5
LOC_Os03g40830	506.361	-1.02441	0.203685	-5.0294	4.92027e-07	7.64372e-06	674	575	440	305	624.5	372.5
LOC_Os06g10350	39.7296	-3.03688	0.603916	-5.02864	4.93979e-07	7.66774e-06	75	55	10	9	65	9.5
LOC_Os01g08020	222.306	1.42912	0.284219	5.02824	4.9501e-07	7.67877e-06	92	130	391	322	111	356.5
LOC_Os05g30570	288.279	-1.17233	0.233182	-5.02754	4.9682e-07	7.69784e-06	360	375	213	177	367.5	195
LOC_Os07g47590	1133.77	-1.46012	0.290471	-5.02675	4.98863e-07	7.72349e-06	1581	1482	1043	379	1531.5	711
LOC_Os06g39330	60.4465	-2.2622	0.450226	-5.02458	5.04523e-07	7.80101e-06	93	91	25	21	92	23
LOC_Os11g02610	195.585	-1.37408	0.273648	-5.02132	5.13165e-07	7.91294e-06	267	252	128	111	259.5	119.5
LOC_Os10g39030	89.155	-1.85424	0.369284	-5.02118	5.13554e-07	7.91294e-06	135	122	50	36	128.5	43
LOC_Os12g06060	1392.6	-1.16297	0.231616	-5.02111	5.1375e-07	7.91294e-06	1842	1700	895	954	1771	924.5
LOC_Os06g18000	72.3648	-2.44038	0.486077	-5.02057	5.15191e-07	7.93003e-06	126	98	20	28	112	24
LOC_Os02g49720	13008.4	-1.00544	0.200303	-5.01959	5.17809e-07	7.96519e-06	16637	15324	9385	9317	15980.5	9351
LOC_Os02g38190	761.676	-1.15402	0.229955	-5.01845	5.20905e-07	8.00766e-06	969	965	504	516	967	510
LOC_Os07g45360	323.544	1.0939	0.218029	5.01721	5.24276e-07	8.0543e-06	190	190	555	421	190	488
LOC_Os04g41340	432.307	-1.07402	0.214078	-5.01695	5.24987e-07	8.06004e-06	577	502	387	240	539.5	313.5
LOC_Os06g44200	264.032	1.20419	0.240149	5.01433	5.3218e-07	8.15998e-06	152	142	455	358	147	406.5
LOC_Os03g63090	688.283	1.19301	0.238006	5.01253	5.37201e-07	8.22531e-06	389	383	1497	711	386	1104
LOC_Os03g09230	1874.89	-1.1085	0.221151	-5.01243	5.37474e-07	8.22531e-06	2250	2469	1249	1309	2359.5	1279
LOC_Os02g26320	34.3495	-6.28387	1.25374	-5.0121	5.38402e-07	8.22897e-06	32	94	2	0	63	1
LOC_Os10g25110	523.539	1.08801	0.217415	5.00432	5.60584e-07	8.55874e-06	285	332	829	728	308.5	778.5
LOC_Os12g44040	179.168	1.37999	0.275761	5.00429	5.60694e-07	8.55874e-06	92	91	318	253	91.5	285.5
LOC_Os02g34730	292.127	-1.12311	0.224479	-5.00318	5.63936e-07	8.60272e-06	347	391	241	169	369	205
LOC_Os06g50140	326.162	-1.25764	0.251402	-5.00251	5.659e-07	8.62718e-06	354	495	252	177	424.5	214.5
LOC_Os05g41780	447.66	-1.39596	0.279092	-5.00179	5.68003e-07	8.65371e-06	574	620	243	284	597	263.5
LOC_Os03g13300	61.3855	-2.22284	0.444694	-4.99858	5.77528e-07	8.78202e-06	96	90	27	21	93	24
LOC_Os07g12780	158.97	-1.493	0.2987	-4.99833	5.78276e-07	8.78719e-06	198	234	98	85	216	91.5
LOC_Os02g31910	742.23	-1.49888	0.299882	-4.99823	5.78603e-07	8.78719e-06	785	1242	631	270	1013.5	450.5
LOC_Os08g15545	1006.64	1.25813	0.251809	4.99638	5.8418e-07	8.86625e-06	428	668	1621	1473	548	1547
LOC_Os10g35070	147.401	-1.82993	0.366298	-4.99573	5.86131e-07	8.89021e-06	259	163	76	66	211	71
LOC_Os04g54860	91.0599	-2.29065	0.459115	-4.98928	6.06043e-07	9.18058e-06	111	169	53	19	140	36
LOC_Os01g41550	2060.08	-1.0528	0.211023	-4.98901	6.0691e-07	9.18788e-06	2489	2631	1435	1458	2560	1446.5
LOC_Os02g49680	418.536	-1.12943	0.226443	-4.9877	6.11019e-07	9.23838e-06	574	482	317	261	528	289
LOC_Os01g18120	163.936	-2.54022	0.509357	-4.98711	6.12896e-07	9.26089e-06	236	281	99	18	258.5	58.5
LOC_Os11g05970	23.4851	-8.13145	1.63123	-4.98485	6.20103e-07	9.36386e-06	26	61	0	0	43.5	0
LOC_Os03g51510	638.506	1.07287	0.215358	4.9818	6.29943e-07	9.50644e-06	355	404	1288	688	379.5	988
LOC_Os08g28970	96.4615	-2.11577	0.424767	-4.98102	6.32501e-07	9.53902e-06	160	129	61	23	144.5	42
LOC_Os03g03490	212.875	-1.43449	0.288066	-4.97973	6.36722e-07	9.59663e-06	319	253	168	93	286	130.5
LOC_Os04g43760	1489.88	-1.2575	0.252558	-4.97904	6.39005e-07	9.62496e-06	2376	1480	1089	852	1928	970.5
LOC_Os05g15880	66.307	-2.16094	0.434038	-4.97869	6.40155e-07	9.63621e-06	97	103	36	19	100	27.5
LOC_Os10g34150	113.615	1.72474	0.346449	4.97835	6.41282e-07	9.64709e-06	51	46	205	177	48.5	191
LOC_Os06g04200	1183.95	-1.37462	0.276154	-4.97772	6.43389e-07	9.67269e-06	1277	1880	1068	462	1578.5	765
LOC_Os04g30720	133.973	1.64256	0.330033	4.97695	6.45932e-07	9.70483e-06	49	71	274	181	60	227.5
LOC_Os12g12170	1388.05	1.08043	0.217103	4.9766	6.47113e-07	9.71645e-06	863	778	2903	1430	820.5	2166.5
LOC_Os06g08250	164.34	-1.39534	0.280461	-4.97518	6.51879e-07	9.77572e-06	204	235	119	83	219.5	101
LOC_Os05g03620	94.5217	-1.83617	0.369288	-4.97219	6.61999e-07	9.92127e-06	123	149	49	42	136	45.5
LOC_Os02g38580	60.781	3.44065	0.692068	4.97155	6.642e-07	9.94177e-06	2	17	125	117	9.5	121
LOC_Os03g22370	504.032	-1.07578	0.216394	-4.97138	6.64771e-07	9.94409e-06	697	560	417	304	628.5	360.5
LOC_Os08g30554	221.812	-1.23331	0.248125	-4.97053	6.677e-07	9.98165e-06	280	293	165	128	286.5	146.5
LOC_Os04g55240	168.869	-1.56271	0.31441	-4.97027	6.68582e-07	9.98235e-06	216	250	133	63	233	98
LOC_Os03g49250	367.959	-1.04529	0.210318	-4.97004	6.69394e-07	9.98277e-06	430	484	327	212	457	269.5
LOC_Os01g39010	550.039	1.01118	0.203469	4.96971	6.70539e-07	9.99281e-06	305	368	1032	628	336.5	830
LOC_Os10g02770	317.359	1.19241	0.239964	4.96911	6.72602e-07	1.00053e-05	185	171	641	362	178	501.5
LOC_Os03g01300	34.6469	-3.26356	0.656771	-4.9691	6.72633e-07	1.00053e-05	54	62	11	4	58	7.5
LOC_Os05g49520	92.3243	1.8922	0.381027	4.96605	6.83315e-07	1.01453e-05	40	32	176	144	36	160
LOC_Os02g10700	2040.67	-1.07801	0.217631	-4.95338	7.29352e-07	1.08153e-05	2998	2089	1661	1247	2543.5	1454
LOC_Os08g38810	36453.9	-1.00148	0.202191	-4.95315	7.3023e-07	1.08216e-05	44685	44857	25917	26455	44771	26186
LOC_Os03g20760	118.211	-1.70157	0.343657	-4.95135	7.37009e-07	1.09086e-05	182	151	81	45	166.5	63
LOC_Os09g26900	291.54	-1.42704	0.288327	-4.9494	7.44433e-07	1.10116e-05	409	372	162	178	390.5	170
LOC_Os03g45120	123.411	2.43627	0.492332	4.94843	7.48164e-07	1.106e-05	39	32	391	109	35.5	250
LOC_Os06g49780	361.363	-1.2164	0.245924	-4.94625	7.56551e-07	1.1177e-05	403	530	314	179	466.5	246.5
LOC_Os04g10650	125.544	1.62834	0.32925	4.94561	7.59054e-07	1.12071e-05	51	62	228	189	56.5	208.5
LOC_Os09g13740	348.178	1.24909	0.252593	4.94507	7.61177e-07	1.12315e-05	199	181	740	382	190	561
LOC_Os11g11370	808.29	1.07409	0.217664	4.93462	8.03075e-07	1.17914e-05	412	549	1593	898	480.5	1245.5
LOC_Os10g36210	404.302	1.0012	0.202972	4.93268	8.1107e-07	1.18942e-05	243	253	678	516	248	597
LOC_Os01g26290	113.232	-1.87658	0.38068	-4.92954	8.24227e-07	1.20797e-05	149	180	79	33	164.5	56
LOC_Os03g61850	156.902	1.73079	0.351144	4.92899	8.26543e-07	1.21062e-05	51	83	273	252	67	262.5
LOC_Os04g58190	266.621	-1.12968	0.229458	-4.92325	8.51199e-07	1.24521e-05	341	333	223	151	337	187
LOC_Os08g05490	1103.82	1.00995	0.205155	4.92285	8.52913e-07	1.24695e-05	583	768	1751	1484	675.5	1617.5
LOC_Os06g46270	496.001	-1.12087	0.227767	-4.92113	8.60453e-07	1.25675e-05	616	637	474	241	626.5	357.5
LOC_Os01g04280	80.0553	-2.36145	0.48006	-4.91907	8.69556e-07	1.26818e-05	123	123	21	34	123	27.5
LOC_Os07g25590	434.888	1.03168	0.209914	4.91477	8.88886e-07	1.29479e-05	241	286	811	505	263.5	658
LOC_Os10g25040	81.4898	-2.11725	0.430833	-4.91431	8.90944e-07	1.29621e-05	102	143	48	22	122.5	35
LOC_Os06g03920	156.167	1.46262	0.297776	4.9118	9.02448e-07	1.31135e-05	74	79	273	230	76.5	251.5
LOC_Os03g03270	271.029	-1.77308	0.361075	-4.91057	9.08103e-07	1.31876e-05	292	484	205	81	388	143
LOC_Os06g43140	240.894	-1.31112	0.267061	-4.90945	9.13302e-07	1.32551e-05	349	282	168	137	315.5	152.5
LOC_Os01g59950	184.94	-1.29471	0.264125	-4.90188	9.49241e-07	1.3735e-05	233	251	137	101	242	119
LOC_Os05g38460	131.588	1.5921	0.324877	4.90063	9.55292e-07	1.37974e-05	56	65	287	162	60.5	224.5
LOC_Os03g17580	131.753	-1.51399	0.309391	-4.89345	9.90823e-07	1.42933e-05	184	175	84	67	179.5	75.5
LOC_Os05g48840	1809.52	-3.05296	0.624356	-4.88978	1.0095e-06	1.45277e-05	3102	2843	731	203	2972.5	467
LOC_Os03g09170	102.405	-1.99849	0.408941	-4.88698	1.02393e-06	1.47088e-05	131	172	68	27	151.5	47.5
LOC_Os09g20260	88.1151	2.32724	0.476304	4.88603	1.02889e-06	1.47711e-05	18	36	150	165	27	157.5
LOC_Os11g12810	67.9912	-2.22586	0.455716	-4.88431	1.03794e-06	1.48921e-05	121	85	34	20	103	27
LOC_Os09g21740	117.192	-1.82897	0.374524	-4.88345	1.04248e-06	1.49483e-05	156	182	84	35	169	59.5
LOC_Os12g02510	35.8969	-7.31124	1.49768	-4.88171	1.05172e-06	1.50537e-05	49	83	1	0	66	0.5
LOC_Os01g57890	242.902	-1.17085	0.240256	-4.87336	1.09715e-06	1.5648e-05	290	330	195	138	310	166.5
LOC_Os09g32370	277.231	1.40422	0.288142	4.87336	1.09717e-06	1.5648e-05	124	156	432	437	140	434.5
LOC_Os12g16240	562.937	-1.16727	0.239591	-4.87191	1.10523e-06	1.57441e-05	828	604	488	295	716	391.5
LOC_Os01g58910	460.228	-1.24144	0.254843	-4.87141	1.10805e-06	1.57748e-05	681	507	316	282	594	299
LOC_Os02g06330	82.6958	-1.90492	0.391095	-4.87074	1.11182e-06	1.58191e-05	111	130	51	28	120.5	39.5
LOC_Os02g44740	609.123	-1.03018	0.211577	-4.86904	1.12142e-06	1.59462e-05	712	794	458	416	753	437
LOC_Os08g14660	344.956	1.04072	0.213756	4.86871	1.12329e-06	1.59633e-05	195	221	621	418	208	519.5
LOC_Os03g38350	78.9935	-2.21147	0.454293	-4.86794	1.12768e-06	1.60161e-05	105	134	26	34	119.5	30
LOC_Os12g36620	152.831	1.42131	0.292053	4.8666	1.13534e-06	1.61154e-05	73	80	277	215	76.5	246
LOC_Os01g50840	175.044	-1.85276	0.380925	-4.86385	1.15123e-06	1.63312e-05	244	260	65	95	252	80
LOC_Os04g28990	408.977	-1.1985	0.246467	-4.86272	1.15781e-06	1.64148e-05	563	484	277	263	523.5	270
LOC_Os05g14590	349.12	1.54435	0.31774	4.86042	1.17138e-06	1.65776e-05	125	204	546	573	164.5	559.5
LOC_Os04g46220	131.677	-1.65185	0.340021	-4.85808	1.18528e-06	1.6734e-05	202	166	96	49	184	72.5
LOC_Os11g11340	205.82	1.29645	0.266866	4.85805	1.18546e-06	1.6734e-05	117	102	362	284	109.5	323
LOC_Os12g34350	407.496	1.0129	0.208569	4.85643	1.19521e-06	1.6855e-05	233	265	754	473	249	613.5
LOC_Os01g11340	251.212	-1.39711	0.287759	-4.85515	1.20299e-06	1.69447e-05	356	313	147	152	334.5	149.5
LOC_Os12g32284	237.79	-1.17563	0.242181	-4.85435	1.20782e-06	1.69914e-05	293	314	182	141	303.5	161.5
LOC_Os03g19070	344.657	-1.03228	0.212655	-4.85425	1.20844e-06	1.69914e-05	403	450	290	213	426.5	251.5
LOC_Os04g46490	65.5128	-2.58237	0.532026	-4.85384	1.21096e-06	1.70115e-05	84	124	34	10	104	22
LOC_Os01g55340	473.795	-1.35736	0.279652	-4.85373	1.2116e-06	1.70115e-05	693	559	271	300	626	285.5
LOC_Os01g52100	458.175	-1.45542	0.300028	-4.85093	1.22881e-06	1.7207e-05	587	652	415	158	619.5	286.5
LOC_Os03g16170	173.533	-1.48603	0.306354	-4.8507	1.23029e-06	1.72176e-05	210	261	102	97	235.5	99.5
LOC_Os10g31850	358.12	-1.11973	0.231058	-4.84611	1.25906e-06	1.75996e-05	486	417	320	190	451.5	255
LOC_Os05g25480	53.0163	-2.51055	0.518272	-4.84408	1.27199e-06	1.77596e-05	97	69	24	12	83	18
LOC_Os06g10600	163.167	-1.36872	0.282755	-4.84066	1.29409e-06	1.8047e-05	210	223	111	90	216.5	100.5
LOC_Os07g48360	616.325	1.03125	0.213069	4.83997	1.29859e-06	1.80992e-05	344	402	958	850	373	904
LOC_Os04g51172	86.6539	-2.22592	0.460004	-4.83892	1.30546e-06	1.81844e-05	154	109	52	19	131.5	35.5
LOC_Os07g39880	105.14	-1.89001	0.390612	-4.8386	1.3076e-06	1.82035e-05	159	145	44	52	152	48
LOC_Os11g45740	293.37	-1.54772	0.320466	-4.8296	1.36806e-06	1.89678e-05	449	356	248	100	402.5	174
LOC_Os08g28870	17952.9	-1.16275	0.240845	-4.8278	1.3805e-06	1.91181e-05	24576	21080	11051	12621	22828	11836
LOC_Os07g41620	58.5268	2.46537	0.511253	4.82221	1.41977e-06	1.96051e-05	14	19	103	110	16.5	106.5
LOC_Os01g08550	354.444	1.38402	0.287088	4.82088	1.42925e-06	1.97133e-05	151	211	548	558	181	553
LOC_Os03g19380	412.756	-1.06508	0.221047	-4.81835	1.4475e-06	1.99535e-05	545	482	320	267	513.5	293.5
LOC_Os05g36290	4759.98	-1.01223	0.210134	-4.81705	1.45698e-06	2.00725e-05	6058	5659	4931	2344	5858.5	3637.5
LOC_Os07g37700	119.264	-1.52537	0.316695	-4.81653	1.46078e-06	2.01133e-05	162	164	80	57	163	68.5
LOC_Os08g07080	25.843	-5.14141	1.06835	-4.81249	1.49063e-06	2.04771e-05	52	40	0	3	46	1.5
LOC_Os12g44300	25.3823	-5.83379	1.21239	-4.81182	1.49565e-06	2.05225e-05	49	43	2	0	46	1
LOC_Os07g33660	181.931	-1.49333	0.310389	-4.81115	1.50061e-06	2.05787e-05	285	208	115	95	246.5	105
LOC_Os04g09800	190.601	1.79993	0.374329	4.80842	1.52125e-06	2.08378e-05	55	102	313	325	78.5	319
LOC_Os04g55700	186.872	1.48596	0.309121	4.80704	1.53182e-06	2.09565e-05	81	100	303	294	90.5	298.5
LOC_Os07g45120	253.951	1.3377	0.278284	4.80694	1.53254e-06	2.09565e-05	123	142	401	388	132.5	394.5
LOC_Os03g40170	239.326	1.29518	0.269593	4.8042	1.55369e-06	2.1223e-05	121	134	387	354	127.5	370.5
LOC_Os09g37300	41.8767	-3.01089	0.626742	-4.80404	1.55499e-06	2.1227e-05	48	90	14	7	69	10.5
LOC_Os07g09384	172.001	-1.62281	0.338048	-4.80054	1.58236e-06	2.15759e-05	181	299	114	75	240	94.5
LOC_Os06g37620	617.418	1.03533	0.215684	4.80022	1.58494e-06	2.15987e-05	316	431	1038	798	373.5	918
LOC_Os03g22020	82.5623	-2.38171	0.496266	-4.79926	1.5925e-06	2.16894e-05	128	128	50	13	128	31.5
LOC_Os01g12810	487.204	-1.11938	0.233257	-4.79891	1.59532e-06	2.17154e-05	650	579	463	239	614.5	351
LOC_Os03g16430	283.854	-1.20305	0.250719	-4.7984	1.5994e-06	2.17586e-05	359	371	257	135	365	196
LOC_Os02g57110	202.713	-1.38882	0.289454	-4.79807	1.60202e-06	2.17819e-05	307	232	140	108	269.5	124
LOC_Os03g09900	564.179	-1.10788	0.231002	-4.79598	1.61879e-06	2.19724e-05	750	667	397	380	708.5	388.5
LOC_Os08g29170	109.829	-1.87095	0.390118	-4.79586	1.6198e-06	2.19735e-05	174	144	77	32	159	54.5
LOC_Os06g09688	406.721	1.62837	0.339636	4.79444	1.63128e-06	2.21168e-05	115	253	833	546	184	689.5
LOC_Os08g13130	49.6448	2.65899	0.555153	4.78966	1.67063e-06	2.26117e-05	9	16	95	91	12.5	93
LOC_Os06g01660	312.27	-1.23629	0.258196	-4.78818	1.68301e-06	2.27535e-05	446	361	273	150	403.5	211.5
LOC_Os05g48330	130.947	-1.46845	0.306693	-4.78801	1.68445e-06	2.27601e-05	179	175	87	67	177	77
LOC_Os03g55940	18.439	-7.78199	1.62558	-4.78719	1.6913e-06	2.28386e-05	31	37	0	0	34	0
LOC_Os01g50460	81.7625	-2.01072	0.420098	-4.78631	1.69876e-06	2.29016e-05	118	124	53	22	121	37.5
LOC_Os12g42170	88.645	-3.01061	0.629193	-4.78487	1.71096e-06	2.30531e-05	123	169	43	5	146	24
LOC_Os03g43350	214.614	-1.26684	0.264837	-4.78346	1.72303e-06	2.32026e-05	283	276	184	102	279.5	143
LOC_Os03g61240	107.738	-1.78862	0.373981	-4.78265	1.72998e-06	2.32568e-05	181	126	64	44	153.5	54
LOC_Os01g41960	113.437	-2.24849	0.470185	-4.78215	1.73432e-06	2.33022e-05	179	167	75	19	173	47
LOC_Os01g41120	56.6988	-2.79113	0.583744	-4.78143	1.74055e-06	2.33595e-05	98	85	28	6	91.5	17
LOC_Os01g05010	1837.94	1.10765	0.231761	4.7793	1.75903e-06	2.35943e-05	838	1314	3028	2492	1076	2760
LOC_Os03g16780	328.387	-1.13578	0.237787	-4.77647	1.78401e-06	2.39025e-05	381	452	298	168	416.5	233
LOC_Os11g37560	1374.53	-1.18331	0.247793	-4.7754	1.79354e-06	2.40167e-05	1453	2072	1307	628	1762.5	967.5
LOC_Os05g30350	222.349	-1.45462	0.304664	-4.7745	1.80151e-06	2.411e-05	333	267	185	88	300	136.5
LOC_Os04g53350	635.013	1.15031	0.240995	4.77318	1.81339e-06	2.42553e-05	329	399	1353	661	364	1007
LOC_Os12g27220	18.1869	-7.76197	1.62633	-4.7727	1.81775e-06	2.42955e-05	33	34	0	0	33.5	0
LOC_Os07g22498	42.6477	7.28927	1.52731	4.77262	1.81843e-06	2.42955e-05	1	0	131	64	0.5	97.5
LOC_Os10g05680	400.31	-1.08114	0.226618	-4.77076	1.83536e-06	2.45081e-05	472	529	297	265	500.5	281
LOC_Os12g06560	640.295	1.20696	0.253109	4.76854	1.85566e-06	2.47653e-05	295	419	992	947	357	969.5
LOC_Os11g36230	37.3862	-7.37308	1.54624	-4.76839	1.857e-06	2.47694e-05	34	104	1	0	69	0.5
LOC_Os07g34580	178.044	-1.2755	0.267796	-4.76296	1.90775e-06	2.54321e-05	227	237	132	99	232	115.5
LOC_Os06g40550	199.445	4.19828	0.881824	4.7609	1.9273e-06	2.56784e-05	18	20	772	155	19	463.5
LOC_Os04g30880	284.206	1.08061	0.227035	4.75967	1.9391e-06	2.58067e-05	173	163	514	349	168	431.5
LOC_Os11g19160	5801.57	-2.51296	0.528022	-4.75919	1.94371e-06	2.58537e-05	6962	11283	2933	1125	9122.5	2029
LOC_Os03g52760	197.684	-1.44078	0.302755	-4.75891	1.94643e-06	2.58755e-05	270	261	112	118	265.5	115
LOC_Os02g09650	178.57	-1.29638	0.272522	-4.75698	1.96512e-06	2.60949e-05	233	234	126	102	233.5	114
LOC_Os06g05260	21.0221	-7.97171	1.67597	-4.75648	1.97e-06	2.61452e-05	19	59	0	0	39	0
LOC_Os03g59090	355.537	-1.11387	0.234306	-4.75393	1.99504e-06	2.64042e-05	389	508	283	215	448.5	249
LOC_Os02g21340	123.178	-1.96586	0.413761	-4.7512	2.02216e-06	2.67186e-05	188	174	89	29	181	59
LOC_Os09g29710	31.8448	-7.11466	1.49868	-4.74729	2.06163e-06	2.72101e-05	68	48	0	1	58	0.5
LOC_Os01g06360	60.875	2.1573	0.4546	4.7455	2.07991e-06	2.7421e-05	21	20	121	98	20.5	109.5
LOC_Os09g16510	71.3575	-2.10772	0.444754	-4.73907	2.147e-06	2.82587e-05	104	110	44	18	107	31
LOC_Os04g41960	303.683	-1.24602	0.262979	-4.73812	2.15715e-06	2.83611e-05	423	362	201	191	392.5	196
LOC_Os05g47970	123.607	1.50064	0.316932	4.7349	2.19164e-06	2.8783e-05	56	63	245	164	59.5	204.5
LOC_Os02g37690	177.118	-1.55253	0.328062	-4.73243	2.21852e-06	2.90401e-05	292	193	115	85	242.5	100
LOC_Os02g02920	320.756	-1.02568	0.2168	-4.731	2.23418e-06	2.92291e-05	391	401	265	203	396	234
LOC_Os06g49880	34.652	-2.97766	0.629537	-4.72992	2.2461e-06	2.93653e-05	56	57	8	9	56.5	8.5
LOC_Os03g18870	224.773	-1.5524	0.328285	-4.72882	2.25827e-06	2.94797e-05	228	392	161	97	310	129
LOC_Os07g06600	186.631	-1.3606	0.287863	-4.72654	2.28379e-06	2.97965e-05	245	249	117	111	247	114
LOC_Os04g52164	356.098	-1.15725	0.244849	-4.72639	2.28549e-06	2.98025e-05	470	434	247	233	452	240
LOC_Os02g45920	349.306	1.12331	0.237778	4.72419	2.31035e-06	3.00904e-05	221	183	578	475	202	526.5
LOC_Os03g47820	479.535	1.04434	0.221067	4.7241	2.31135e-06	3.00904e-05	261	316	761	654	288.5	707.5
LOC_Os11g26830	196.434	1.39288	0.294901	4.7232	2.32158e-06	3.02071e-05	80	120	371	263	100	317
LOC_Os06g51060	232.905	-1.87862	0.397902	-4.72131	2.34328e-06	3.04728e-05	361	314	184	53	337.5	118.5
LOC_Os02g04560	467.706	1.10553	0.234263	4.71916	2.36818e-06	3.07631e-05	228	320	890	550	274	720
LOC_Os02g01150	389.989	-1.0143	0.214983	-4.71806	2.38102e-06	3.09131e-05	514	446	346	232	480	289
LOC_Os06g11330	364.312	-1.05879	0.224429	-4.71771	2.38516e-06	3.09501e-05	443	463	277	241	453	259
LOC_Os09g16980	138.796	-1.6102	0.341451	-4.71577	2.40799e-06	3.12293e-05	226	158	87	65	192	76
LOC_Os01g36390	281.257	1.16414	0.24691	4.71485	2.41891e-06	3.13369e-05	139	181	488	373	160	430.5
LOC_Os10g41580	212.045	-1.20187	0.254985	-4.71348	2.43527e-06	3.15147e-05	251	294	170	117	272.5	143.5
LOC_Os08g33820	1002.75	-1.08832	0.230942	-4.71253	2.44658e-06	3.16321e-05	1477	1029	887	557	1253	722
LOC_Os03g50210	615.18	-1.1904	0.252604	-4.7125	2.44699e-06	3.16321e-05	786	788	384	421	787	402.5
LOC_Os11g23180	17.3686	-7.69558	1.6345	-4.70822	2.49893e-06	3.22686e-05	31	33	0	0	32	0
LOC_Os06g44900	168.274	-1.52907	0.324927	-4.70589	2.52759e-06	3.25871e-05	189	273	128	69	231	98.5
LOC_Os01g50720	704.8	1.0378	0.220784	4.70054	2.5948e-06	3.33983e-05	457	393	1414	751	425	1082.5
LOC_Os01g74450	2847.06	-1.17463	0.249949	-4.6995	2.60802e-06	3.35503e-05	2725	4569	2541	1432	3647	1986.5
LOC_Os02g02230	17.3453	-7.69384	1.63824	-4.6964	2.64785e-06	3.40444e-05	28	36	0	0	32	0
LOC_Os10g38080	616.436	-1.00528	0.214096	-4.69545	2.66025e-06	3.41634e-05	764	750	463	430	757	446.5
LOC_Os12g06440	152.914	1.38775	0.295955	4.68907	2.74445e-06	3.51729e-05	70	86	302	195	78	248.5
LOC_Os06g04870	176.722	-1.36432	0.29102	-4.68806	2.75809e-06	3.53146e-05	205	265	139	84	235	111.5
LOC_Os05g50940	54.5002	-2.51654	0.537266	-4.68398	2.81353e-06	3.59041e-05	66	105	16	19	85.5	17.5
LOC_Os01g49200	279.029	1.56341	0.333789	4.68384	2.81552e-06	3.59103e-05	87	174	570	367	130.5	468.5
LOC_Os07g37100	2285.77	1.06271	0.226912	4.68335	2.82221e-06	3.59764e-05	1388	1336	3202	3436	1362	3319
LOC_Os09g06464	31.183	-3.20014	0.683932	-4.67903	2.8824e-06	3.67046e-05	46	58	10	4	52	7
LOC_Os04g52190	78.0542	-1.82275	0.389721	-4.67706	2.91019e-06	3.70335e-05	109	115	42	34	112	38
LOC_Os07g46330	176.931	-1.79054	0.382842	-4.67698	2.91134e-06	3.70335e-05	242	265	141	46	253.5	93.5
LOC_Os07g46520	1389.67	-1.04256	0.223079	-4.67349	2.9613e-06	3.7649e-05	1594	1857	1419	674	1725.5	1046.5
LOC_Os03g08490	54.3264	-2.47474	0.529763	-4.67141	2.99144e-06	3.79917e-05	106	63	22	15	84.5	18.5
LOC_Os04g24110	201.357	-1.28704	0.275612	-4.66975	3.01571e-06	3.8239e-05	285	240	142	116	262.5	129
LOC_Os01g58100	17.1397	-7.67609	1.64394	-4.66933	3.02187e-06	3.82968e-05	36	27	0	0	31.5	0
LOC_Os01g11910	89.0795	-1.77729	0.380746	-4.66791	3.04275e-06	3.85282e-05	138	116	58	33	127	45.5
LOC_Os03g10390	1712.26	1.00792	0.215927	4.66787	3.04335e-06	3.85282e-05	843	1257	2833	2218	1050	2525.5
LOC_Os03g01820	117.951	-1.78848	0.383215	-4.66703	3.05581e-06	3.86604e-05	206	130	73	46	168	59.5
LOC_Os03g17250	87.4506	-1.88061	0.402963	-4.66695	3.05703e-06	3.86604e-05	125	129	60	26	127	43
LOC_Os12g05810	206.68	1.51476	0.32502	4.66051	3.15434e-06	3.97647e-05	87	111	489	220	99	354.5
LOC_Os12g07830	665.837	1.12944	0.242361	4.66017	3.15949e-06	3.98086e-05	338	432	997	981	385	989
LOC_Os08g41290	256.548	-1.10874	0.237994	-4.65869	3.18224e-06	4.00529e-05	326	319	200	159	322.5	179.5
LOC_Os05g03440	131.472	-1.59559	0.342549	-4.658	3.19303e-06	4.01464e-05	167	198	102	48	182.5	75
LOC_Os12g03980	106.449	1.79639	0.385745	4.65694	3.20939e-06	4.03309e-05	35	53	248	130	44	189
LOC_Os04g46140	252.965	-1.26055	0.270788	-4.65512	3.23794e-06	4.06469e-05	343	313	165	159	328	162
LOC_Os04g59520	779.784	-1.04003	0.223449	-4.65444	3.24865e-06	4.07599e-05	1038	891	569	540	964.5	554.5
LOC_Os03g53920	355.579	1.12289	0.241398	4.65161	3.29353e-06	4.12925e-05	172	241	639	448	206.5	543.5
LOC_Os01g13940	300.094	1.03967	0.223616	4.64936	3.3297e-06	4.16894e-05	178	184	555	353	181	454
LOC_Os06g37510	182.769	-1.35409	0.291293	-4.64855	3.34272e-06	4.18085e-05	272	211	134	95	241.5	114.5
LOC_Os10g35750	200.465	1.3678	0.294296	4.64771	3.35638e-06	4.19574e-05	97	109	320	307	103	313.5
LOC_Os08g16720	83.2098	-2.1132	0.454833	-4.6461	3.38275e-06	4.22649e-05	100	149	30	37	124.5	33.5
LOC_Os01g33040	217.488	1.33447	0.287251	4.64565	3.39002e-06	4.23336e-05	91	137	406	288	114	347
LOC_Os01g52260	95.0815	-1.74134	0.375258	-4.64037	3.47779e-06	4.33657e-05	139	131	67	33	135	50
LOC_Os07g44780	31.0183	-3.044	0.656	-4.64025	3.47993e-06	4.33657e-05	48	54	9	6	51	7.5
LOC_Os05g07040	877.169	-1.03509	0.223136	-4.63883	3.50391e-06	4.3619e-05	1040	1131	620	624	1085.5	622
LOC_Os05g50830	16.5812	-7.62841	1.6456	-4.63565	3.55818e-06	4.42715e-05	33	28	0	0	30.5	0
LOC_Os07g01560	91.2094	-1.8091	0.390326	-4.63484	3.57211e-06	4.43986e-05	130	132	64	29	131	46.5
LOC_Os02g53830	318.359	-1.02778	0.221858	-4.63257	3.61149e-06	4.48414e-05	401	385	259	204	393	231.5
LOC_Os11g29680	138.78	-1.3774	0.297439	-4.63086	3.64141e-06	4.5166e-05	180	189	97	74	184.5	85.5
LOC_Os03g32490	55.4586	-2.14967	0.464884	-4.6241	3.76221e-06	4.65918e-05	79	88	29	17	83.5	23
LOC_Os08g02700	101.889	-2.28282	0.493816	-4.62281	3.78578e-06	4.68593e-05	165	147	67	16	156	41.5
LOC_Os06g03610	708.75	-5.46459	1.18275	-4.62024	3.833e-06	4.73702e-05	1103	1455	72	7	1279	39.5
LOC_Os11g42930	511.401	1.02813	0.222699	4.61668	3.89923e-06	4.8114e-05	260	361	891	637	310.5	764
LOC_Os06g48030	328.524	-1.09914	0.238127	-4.61578	3.91626e-06	4.82742e-05	455	369	284	185	412	234.5
LOC_Os02g35890	587.049	1.02557	0.222417	4.61102	4.00693e-06	4.9341e-05	305	409	1123	660	357	891.5
LOC_Os04g58810	178.215	-2.32747	0.504892	-4.60984	4.02974e-06	4.95749e-05	246	301	34	86	273.5	60
LOC_Os02g55400	1174.9	-6.60802	1.43346	-4.60983	4.03007e-06	4.95749e-05	1994	2294	58	3	2144	30.5
LOC_Os01g13130	946.894	-1.37063	0.297448	-4.60799	4.06587e-06	4.98868e-05	1280	1236	917	327	1258	622
LOC_Os08g43500	89.0897	-1.82283	0.395677	-4.60686	4.08804e-06	5.01157e-05	108	148	45	41	128	43
LOC_Os04g38940	243.108	-2.01928	0.438334	-4.60671	4.09099e-06	5.01178e-05	342	378	188	44	360	116
LOC_Os03g37570	554.868	1.26757	0.275292	4.60447	4.13527e-06	5.05709e-05	218	384	1039	713	301	876
LOC_Os01g08990	82.0354	1.78426	0.387519	4.6043	4.13856e-06	5.05709e-05	36	32	175	111	34	143
LOC_Os03g28300	205.168	-1.82051	0.395651	-4.6013	4.19853e-06	5.12513e-05	300	290	166	49	295	107.5
LOC_Os01g40410	37.0494	2.81001	0.610717	4.60117	4.20123e-06	5.12581e-05	10	7	83	61	8.5	72
LOC_Os11g41570	155.615	1.43251	0.311367	4.6007	4.21074e-06	5.13314e-05	67	88	269	229	77.5	249
LOC_Os05g39520	257.736	1.07239	0.233094	4.60066	4.21154e-06	5.13314e-05	154	152	468	314	153	391
LOC_Os04g10160	27.6161	-6.93049	1.50652	-4.60032	4.21836e-06	5.13883e-05	51	50	1	0	50.5	0.5
LOC_Os04g20510	100.331	1.99011	0.432737	4.59889	4.24741e-06	5.17158e-05	42	32	155	186	37	170.5
LOC_Os01g13480	31.8636	-3.29595	0.716812	-4.59807	4.26428e-06	5.18947e-05	68	38	7	6	53	6.5
LOC_Os05g35266	10293.6	-1.14005	0.24807	-4.59569	4.31325e-06	5.24373e-05	12896	13186	6178	7475	13041	6826.5
LOC_Os06g43810	59.4469	-2.10723	0.458551	-4.59541	4.31894e-06	5.24797e-05	91	87	34	17	89	25.5
LOC_Os02g55070	235.086	1.24841	0.271734	4.59424	4.34328e-06	5.27486e-05	106	151	427	309	128.5	368
LOC_Os05g49580	28.6758	-6.96118	1.51654	-4.59018	4.42861e-06	5.37576e-05	39	66	0	1	52.5	0.5
LOC_Os02g54490	123.236	1.63385	0.35624	4.58638	4.50994e-06	5.45962e-05	43	68	262	159	55.5	210.5
LOC_Os07g05720	344.97	-1.07791	0.235184	-4.58328	4.57744e-06	5.53113e-05	477	384	296	200	430.5	248
LOC_Os07g37420	52.8448	-2.16117	0.471907	-4.57965	4.65763e-06	5.61383e-05	81	78	25	18	79.5	21.5
LOC_Os01g53330	896.559	-1.25184	0.273426	-4.57835	4.68667e-06	5.64599e-05	1197	1126	506	621	1161.5	563.5
LOC_Os03g42770	291.826	1.10442	0.24132	4.57658	4.7265e-06	5.68823e-05	164	177	470	403	170.5	436.5
LOC_Os03g60810	58.2462	-2.16691	0.473652	-4.57489	4.76471e-06	5.73132e-05	88	87	22	24	87.5	23
LOC_Os10g19960	38.2422	3.07661	0.672667	4.57374	4.7909e-06	5.75993e-05	7	8	118	43	7.5	80.5
LOC_Os08g07840	288.377	1.09732	0.23996	4.57292	4.80964e-06	5.77664e-05	167	171	466	396	169	431
LOC_Os08g10080	248.441	-1.44236	0.315498	-4.5717	4.83783e-06	5.80758e-05	339	331	222	89	335	155.5
LOC_Os04g09920	21.9545	-5.57526	1.22052	-4.56795	4.92514e-06	5.90349e-05	45	34	1	1	39.5	1
LOC_Os02g44880	383.436	-1.36665	0.299309	-4.56601	4.97086e-06	5.94935e-05	517	499	204	252	508	228
LOC_Os01g12920	191.195	-1.461	0.320113	-4.56401	5.01859e-06	5.99446e-05	242	274	103	116	258	109.5
LOC_Os11g06070	571.653	1.13887	0.249543	4.56382	5.02315e-06	5.9969e-05	263	396	932	792	329.5	862
LOC_Os10g07970	15.724	-7.55222	1.65543	-4.56209	5.06474e-06	6.04287e-05	26	32	0	0	29	0
LOC_Os02g32600	169.342	-1.9688	0.431566	-4.56199	5.06718e-06	6.04287e-05	210	289	128	36	249.5	82
LOC_Os01g69200	51.7907	-2.29514	0.503161	-4.56145	5.0802e-06	6.05291e-05	81	77	18	20	79	19
LOC_Os11g31500	298.994	1.10088	0.24145	4.55947	5.12819e-06	6.104e-05	191	159	567	352	175	459.5
LOC_Os06g36240	3075.07	-3.2395	0.711256	-4.55462	5.24809e-06	6.23739e-05	3919	6358	1114	302	5138.5	708
LOC_Os08g43430	281.509	-1.02254	0.224537	-4.554	5.26342e-06	6.24629e-05	335	360	239	174	347.5	206.5
LOC_Os08g23740	10718.1	-1.02167	0.224396	-4.553	5.28867e-06	6.27003e-05	10217	16320	9899	6065	13268.5	7982
LOC_Os01g56070	176.735	-1.34531	0.29557	-4.55157	5.32478e-06	6.30551e-05	259	207	121	99	233	110
LOC_Os05g04500	1437.21	-1.04124	0.228766	-4.55154	5.32543e-06	6.30551e-05	2118	1435	1269	838	1776.5	1053.5
LOC_Os05g47530	318.042	1.15452	0.253658	4.5515	5.32652e-06	6.30551e-05	163	201	650	351	182	500.5
LOC_Os05g40990	356.432	1.10308	0.242374	4.55114	5.33555e-06	6.31307e-05	174	244	655	435	209	545
LOC_Os06g51370	1908.16	1.25802	0.276434	4.5509	5.34179e-06	6.3142e-05	946	1128	2505	3188	1037	2846.5
LOC_Os06g44500	211.026	-1.22987	0.27048	-4.54699	5.44191e-06	6.41984e-05	248	297	149	128	272.5	138.5
LOC_Os02g58310	44.3879	-2.61452	0.575242	-4.54508	5.49153e-06	6.47199e-05	72	69	22	7	70.5	14.5
LOC_Os11g08640	39.2173	2.63759	0.580464	4.54393	5.52143e-06	6.49608e-05	11	9	93	59	10	76
LOC_Os12g37360	299.095	-1.06998	0.235478	-4.54388	5.52285e-06	6.49608e-05	334	413	244	184	373.5	214
LOC_Os07g47480	190.184	-1.79168	0.394325	-4.54365	5.52888e-06	6.49997e-05	261	284	155	47	272.5	101
LOC_Os04g10500	15.7007	-7.55029	1.66418	-4.53695	5.70729e-06	6.69983e-05	23	35	0	0	29	0
LOC_Os09g32440	669.106	-1.04045	0.229336	-4.5368	5.71131e-06	6.70125e-05	741	921	663	339	831	501
LOC_Os01g12740	32.6449	-2.91932	0.643577	-4.53609	5.73073e-06	6.71744e-05	60	46	10	7	53	8.5
LOC_Os02g49630	445.849	-1.16555	0.256991	-4.53538	5.74993e-06	6.73571e-05	465	673	321	281	569	301
LOC_Os09g10054	64.9809	2.07775	0.458255	4.53405	5.78628e-06	6.77258e-05	18	28	150	88	23	119
LOC_Os09g02250	259.941	-1.34643	0.297049	-4.53267	5.82424e-06	6.81368e-05	343	343	148	167	343	157.5
LOC_Os02g50540	550.838	-1.43703	0.317375	-4.52786	5.9583e-06	6.95009e-05	744	736	260	365	740	312.5
LOC_Os01g64900	198.955	1.19402	0.263935	4.52392	6.07058e-06	7.06725e-05	102	121	351	263	111.5	307
LOC_Os05g51240	26.5591	-3.30283	0.730615	-4.52061	6.1661e-06	7.16449e-05	41	48	7	4	44.5	5.5
LOC_Os08g44310	57.7649	-2.1342	0.472272	-4.51901	6.21302e-06	7.21199e-05	99	74	29	19	86.5	24
LOC_Os04g43560	37.8424	-2.65538	0.587837	-4.51721	6.26611e-06	7.26656e-05	68	52	13	10	60	11.5
LOC_Os01g53910	164.312	-1.30077	0.287997	-4.51661	6.28375e-06	7.28175e-05	192	239	122	89	215.5	105.5
LOC_Os01g71040	22.5585	-5.66829	1.255	-4.51656	6.28531e-06	7.28175e-05	30	52	2	0	41	1
LOC_Os04g57750	754.557	-2.63656	0.583783	-4.51634	6.29171e-06	7.28564e-05	875	1529	361	131	1202	246
LOC_Os01g08110	270.883	-1.0546	0.233656	-4.51347	6.37755e-06	7.37788e-05	337	337	247	150	337	198.5
LOC_Os03g13930	838.052	-1.22819	0.272206	-4.51197	6.42293e-06	7.42679e-05	1178	981	493	577	1079.5	535
LOC_Os12g06570	161.87	-1.49982	0.33245	-4.51143	6.43932e-06	7.43854e-05	172	270	116	74	221	95
LOC_Os02g09940	164.18	-1.30701	0.290236	-4.50327	6.69169e-06	7.71514e-05	234	196	121	89	215	105
LOC_Os03g14010	433.472	-1.07493	0.238721	-4.50288	6.70374e-06	7.72531e-05	466	618	329	283	542	306
LOC_Os01g45250	68.4848	-1.86108	0.413422	-4.50164	6.74306e-06	7.76145e-05	92	106	39	27	99	33
LOC_Os07g42080	345.217	1.11862	0.248491	4.50164	6.74308e-06	7.76145e-05	171	231	676	395	201	535.5
LOC_Os02g33705	183.917	-1.20361	0.267386	-4.50138	6.7515e-06	7.76536e-05	234	238	137	109	236	123
LOC_Os08g20410	254.058	1.47086	0.326982	4.49828	6.85058e-06	7.86417e-05	86	163	470	357	124.5	413.5
LOC_Os12g03970	24.2566	-3.68887	0.820233	-4.49734	6.88076e-06	7.88746e-05	46	37	6	2	41.5	4
LOC_Os06g45340	50.9128	-2.25332	0.501059	-4.49712	6.888e-06	7.89197e-05	86	69	26	14	77.5	20
LOC_Os03g28170	88.7516	-1.84644	0.410636	-4.49653	6.9072e-06	7.90655e-05	130	125	38	45	127.5	41.5
LOC_Os07g40860	187.842	-1.7542	0.390253	-4.49502	6.95629e-06	7.94728e-05	354	177	107	83	265.5	95
LOC_Os03g01590	54.2533	2.191	0.48751	4.49427	6.98086e-06	7.96399e-05	15	21	125	76	18	100.5
LOC_Os08g38280	41.7813	-3.04242	0.67738	-4.49145	7.074e-06	8.06254e-05	39	99	11	9	69	10
LOC_Os05g49940	250.023	-1.0952	0.243991	-4.48867	7.16696e-06	8.1607e-05	302	325	192	159	313.5	175.5
LOC_Os01g52230	150.633	-1.30893	0.291617	-4.48852	7.17201e-06	8.16256e-05	193	202	105	86	197.5	95.5
LOC_Os04g02850	43.5408	-2.34426	0.522448	-4.48708	7.2207e-06	8.21016e-05	67	67	19	13	67	16
LOC_Os09g16280	268.373	-1.12895	0.25169	-4.48549	7.2747e-06	8.26762e-05	367	310	204	167	338.5	185.5
LOC_Os10g36170	8312.46	-2.26602	0.505222	-4.48519	7.28497e-06	8.27535e-05	11788	13585	5060	1716	12686.5	3388
LOC_Os03g60180	324.073	1.27041	0.283339	4.48374	7.33477e-06	8.32796e-05	132	219	621	407	175.5	514
LOC_Os03g08960	199.132	-1.14596	0.255691	-4.48181	7.40132e-06	8.39554e-05	250	255	157	118	252.5	137.5
LOC_Os08g08760	422.09	1.18986	0.265527	4.48113	7.42489e-06	8.41829e-05	209	265	629	638	237	633.5
LOC_Os04g40150	419.708	-1.01527	0.226609	-4.48026	7.45527e-06	8.44871e-05	491	545	412	221	518	316.5
LOC_Os06g09679	1101.25	-1.0698	0.238788	-4.4801	7.46075e-06	8.45091e-05	1433	1311	735	792	1372	763.5
LOC_Os03g48430	48.1564	-2.30373	0.514912	-4.47403	7.67598e-06	8.67826e-05	67	81	25	12	74	18.5
LOC_Os01g11860	66.1715	-2.24433	0.501666	-4.47374	7.68626e-06	8.68577e-05	86	115	20	29	100.5	24.5
LOC_Os01g60110	582.139	-1.4902	0.33312	-4.47348	7.69577e-06	8.69239e-05	676	910	539	183	793	361
LOC_Os11g04840	109.335	-2.47597	0.553757	-4.47121	7.77765e-06	8.77658e-05	147	196	69	12	171.5	40.5
LOC_Os05g03450	145.707	-1.36115	0.304502	-4.47008	7.8191e-06	8.81919e-05	184	202	95	84	193	89.5
LOC_Os06g39050	20.6128	-4.4882	1.00431	-4.46893	7.86103e-06	8.8623e-05	30	43	3	1	36.5	2
LOC_Os07g30760	150.769	-1.30848	0.29307	-4.46475	8.01636e-06	9.02039e-05	180	216	112	81	198	96.5
LOC_Os09g28880	91.6402	-1.63831	0.366997	-4.4641	8.04048e-06	9.03902e-05	122	134	65	36	128	50.5
LOC_Os02g54690	226.136	1.11431	0.24965	4.46349	8.06367e-06	9.06082e-05	130	133	382	301	131.5	341.5
LOC_Os06g16330	1210.12	-1.03242	0.231532	-4.45909	8.23069e-06	9.23112e-05	1565	1425	834	877	1495	855.5
LOC_Os07g06080	236.828	-1.08537	0.243583	-4.45587	8.35544e-06	9.36225e-05	280	313	190	146	296.5	168
LOC_Os03g55870	206.019	-1.15761	0.259853	-4.45485	8.39512e-06	9.38909e-05	273	251	177	110	262	143.5
LOC_Os05g02040	491.168	1.0355	0.23253	4.45317	8.46131e-06	9.45869e-05	252	342	790	660	297	725
LOC_Os09g38920	58.5053	-2.34367	0.526368	-4.45253	8.48626e-06	9.48214e-05	77	104	34	11	90.5	22.5
LOC_Os01g47370	146.734	1.55201	0.348669	4.45124	8.53776e-06	9.53077e-05	85	52	277	208	68.5	242.5
LOC_Os01g51270	20.2944	-5.4593	1.22653	-4.45102	8.54636e-06	9.53592e-05	38	35	1	1	36.5	1
LOC_Os05g35290	93.3976	-1.58189	0.355423	-4.45071	8.55858e-06	9.54509e-05	121	137	60	44	129	52
LOC_Os08g05620	151.864	-1.70764	0.383794	-4.44937	8.61233e-06	9.60056e-05	224	205	124	43	214.5	83.5
LOC_Os07g01260	111.594	-6.29806	1.41577	-4.44852	8.64657e-06	9.6282e-05	207	199	7	0	203	3.5
LOC_Os02g56600	259.471	-1.71046	0.384508	-4.44845	8.64922e-06	9.6282e-05	409	323	220	68	366	144
LOC_Os08g05720	94.4536	-1.87985	0.422693	-4.44733	8.69447e-06	9.66956e-05	128	145	37	49	136.5	43
LOC_Os01g63470	194.315	-1.26187	0.283755	-4.44703	8.70676e-06	9.67873e-05	266	238	131	119	252	125
LOC_Os03g19550	160.131	-1.31515	0.295781	-4.44637	8.73354e-06	9.70398e-05	214	206	106	95	210	100.5
LOC_Os01g18110	103.394	-1.86158	0.418781	-4.44524	8.77946e-06	9.73932e-05	165	134	76	28	149.5	52
LOC_Os06g42700	181.53	-1.20658	0.271436	-4.44518	8.78166e-06	9.73932e-05	246	220	141	103	233	122
LOC_Os02g44720	85.1372	-1.7572	0.395659	-4.4412	8.94595e-06	9.89856e-05	106	136	44	41	121	42.5
LOC_Os07g26740	1349.33	1.0627	0.239649	4.43438	9.23369e-06	0.000101933	644	969	2080	1896	806.5	1988
LOC_Os03g58750	74.6596	-1.8239	0.411645	-4.43077	9.38971e-06	0.000103464	102	113	50	25	107.5	37.5
LOC_Os07g47640	323.357	-1.02462	0.231265	-4.4305	9.40155e-06	0.000103491	430	368	293	186	399	239.5
LOC_Os07g46920	26.1146	-3.50703	0.79158	-4.43042	9.40516e-06	0.000103491	46	42	3	6	44	4.5
LOC_Os04g33600	54.6872	-2.34759	0.530025	-4.42921	9.45777e-06	0.000103974	83	86	32	10	84.5	21
LOC_Os06g10440	204.867	-1.12473	0.253938	-4.42916	9.4599e-06	0.000103974	263	254	164	122	258.5	143
LOC_Os03g62860	26.0757	-3.50495	0.791582	-4.42778	9.521e-06	0.000104573	41	47	3	6	44	4.5
LOC_Os04g45090	193.248	-1.17323	0.264985	-4.42752	9.53233e-06	0.00010465	235	258	145	117	246.5	131
LOC_Os03g16350	43.4249	-2.42585	0.548064	-4.42623	9.58955e-06	0.000105133	56	79	16	14	67.5	15
LOC_Os08g42189	423.719	1.35131	0.305434	4.42424	9.67844e-06	0.00010601	220	220	1026	400	220	713
LOC_Os09g32020	318.11	1.62373	0.367017	4.42413	9.6833e-06	0.000106015	124	164	852	286	144	569
LOC_Os10g38940	210.921	-1.28022	0.289488	-4.42237	9.76255e-06	0.000106687	238	314	182	98	276	140
LOC_Os05g10930	194.701	-1.27449	0.288246	-4.42151	9.80114e-06	0.000106964	217	291	138	113	254	125.5
LOC_Os08g01120	172.783	-1.32857	0.300479	-4.42151	9.80136e-06	0.000106964	251	203	116	100	227	108
LOC_Os02g01300	613.787	-5.00573	1.13291	-4.41848	9.93961e-06	0.000108325	1020	1175	84	9	1097.5	46.5
LOC_Os10g20470	211.72	-1.10169	0.249453	-4.41642	1.00348e-05	0.000109313	257	275	172	127	266	149.5
LOC_Os11g45990	209.593	-1.65023	0.373849	-4.41417	1.014e-05	0.000110358	344	241	173	64	292.5	118.5
LOC_Os03g01020	24.8079	-6.77678	1.53586	-4.41236	1.02248e-05	0.000111179	34	57	1	0	45.5	0.5
LOC_Os01g57854	92.1737	-1.62274	0.367877	-4.41111	1.02844e-05	0.000111776	123	133	52	47	128	49.5
LOC_Os03g03930	282.253	1.08766	0.246591	4.41077	1.03003e-05	0.000111887	145	188	479	370	166.5	424.5
LOC_Os01g05050	105.468	1.70422	0.386383	4.41069	1.0304e-05	0.000111887	45	46	168	179	45.5	173.5
LOC_Os05g25920	20.3296	-4.46822	1.01414	-4.40593	1.05333e-05	0.000114222	28	44	3	1	36	2
LOC_Os05g02870	77.2481	-1.9471	0.442127	-4.40394	1.06303e-05	0.000115117	92	135	50	23	113.5	36.5
LOC_Os04g49650	205.911	-7.01517	1.59462	-4.39928	1.08608e-05	0.000117507	335	419	8	0	377	4
LOC_Os02g02000	325.354	-1.16433	0.264712	-4.39847	1.09019e-05	0.000117844	395	433	214	220	414	217
LOC_Os08g32085	78.4114	-1.75884	0.399937	-4.3978	1.09355e-05	0.000118153	120	103	52	29	111.5	40.5
LOC_Os04g54230	99.3379	-1.56442	0.355782	-4.39715	1.09682e-05	0.000118453	132	142	74	40	137	57
LOC_Os01g59120	220.698	1.44471	0.328856	4.39313	1.11731e-05	0.000120449	79	140	383	325	109.5	354
LOC_Os10g33350	222.485	-1.21745	0.277188	-4.39214	1.12241e-05	0.000120944	291	281	148	143	286	145.5
LOC_Os07g02710	133.222	-1.42227	0.324088	-4.38853	1.14122e-05	0.00012286	152	206	93	68	179	80.5
LOC_Os03g02580	99.8502	-1.52416	0.347453	-4.38666	1.15105e-05	0.000123807	141	132	72	44	136.5	58
LOC_Os06g05960	71.8436	-2.12189	0.483729	-4.38652	1.15178e-05	0.000123829	105	111	48	15	108	31.5
LOC_Os01g46250	178.959	-1.57795	0.359758	-4.38616	1.1537e-05	0.00012398	198	298	146	62	248	104
LOC_Os06g07230	273.107	-1.13061	0.257901	-4.38388	1.16585e-05	0.000125173	377	312	203	173	344.5	188
LOC_Os08g42750	71.3218	-2.54248	0.580696	-4.37833	1.1959e-05	0.000128108	68	158	37	12	113	24.5
LOC_Os02g06779	421.306	1.04869	0.239531	4.37809	1.19724e-05	0.00012814	288	217	793	488	252.5	640.5
LOC_Os01g06040	1054.92	1.3358	0.305147	4.37755	1.2002e-05	0.0001284	411	695	1506	1721	553	1613.5
LOC_Os12g18200	219.674	1.11219	0.254386	4.37207	1.23076e-05	0.000131374	118	138	377	288	128	332.5
LOC_Os02g33000	58.4815	-2.20775	0.505038	-4.37144	1.23429e-05	0.000131692	72	106	34	14	89	24
LOC_Os07g46540	194.126	1.21276	0.277466	4.37083	1.23773e-05	0.000131942	96	120	383	230	108	306.5
LOC_Os05g27050	51.4134	-2.19393	0.501995	-4.37043	1.24005e-05	0.00013213	67	89	28	14	78	21
LOC_Os06g36270	398.489	-1.02883	0.235574	-4.36732	1.25779e-05	0.000133833	532	451	306	268	491.5	287
LOC_Os06g23560	212.043	-1.17209	0.268383	-4.36724	1.25827e-05	0.000133833	288	253	187	108	270.5	147.5
LOC_Os03g38120	89.5646	-1.68653	0.386211	-4.36686	1.26043e-05	0.000134	133	119	65	32	126	48.5
LOC_Os12g02700	238.115	-1.39615	0.319854	-4.36496	1.27146e-05	0.000135055	296	339	127	153	317.5	140
LOC_Os03g37864	448.544	-1.04487	0.239516	-4.36241	1.28637e-05	0.000136335	519	596	447	224	557.5	335.5
LOC_Os06g49100	100.326	-1.59834	0.366879	-4.35659	1.32103e-05	0.000139761	151	126	57	52	138.5	54.5
LOC_Os03g04370	158.259	-1.29207	0.296632	-4.35579	1.32588e-05	0.00014015	187	227	110	92	207	101
LOC_Os02g28340	58.8727	-1.98544	0.45602	-4.35384	1.33774e-05	0.000141279	80	93	27	25	86.5	26
LOC_Os11g26950	61.2848	-2.0724	0.476467	-4.34951	1.36444e-05	0.000143908	109	73	33	20	91	26.5
LOC_Os03g10030	605.909	-1.04137	0.23946	-4.34882	1.36874e-05	0.000144234	875	623	493	383	749	438
LOC_Os10g24954	52.2799	2.11741	0.48706	4.34733	1.37807e-05	0.000145025	19	17	103	84	18	93.5
LOC_Os03g07100	244.979	-1.12324	0.258397	-4.34698	1.38026e-05	0.000145191	295	323	177	160	309	168.5
LOC_Os12g41720	120.626	-1.40982	0.324343	-4.34668	1.38211e-05	0.000145258	146	177	82	64	161.5	73
LOC_Os01g43060	188.556	1.13891	0.262125	4.34492	1.39325e-05	0.000146365	107	110	349	232	108.5	290.5
LOC_Os10g29100	16.919	7.41252	1.70635	4.34408	1.3986e-05	0.000146862	0	0	66	16	0	41
LOC_Os09g19710	250.43	1.04074	0.239637	4.34297	1.40568e-05	0.000147541	139	163	443	309	151	376
LOC_Os10g37190	231.561	-1.17558	0.271006	-4.33783	1.43896e-05	0.000150571	333	257	183	133	295	158
LOC_Os08g43250	221.638	-4.35859	1.00485	-4.33755	1.44079e-05	0.000150697	416	362	45	6	389	25.5
LOC_Os04g41970	139.006	-2.12793	0.490666	-4.33681	1.44563e-05	0.000151137	199	219	103	22	209	62.5
LOC_Os05g32440	226.131	-1.06439	0.245449	-4.3365	1.44769e-05	0.000151219	275	289	202	127	282	164.5
LOC_Os09g27820	142.803	-1.63797	0.378401	-4.32865	1.50024e-05	0.000156367	230	168	114	47	199	80.5
LOC_Os12g32360	229.179	1.39128	0.321494	4.32755	1.5078e-05	0.00015688	131	102	529	239	116.5	384
LOC_Os12g39080	82.0637	-1.63566	0.378033	-4.32675	1.51323e-05	0.000157308	110	119	56	34	114.5	45
LOC_Os07g36570	90.0549	-1.56071	0.360806	-4.32562	1.52103e-05	0.00015805	116	132	61	41	124	51
LOC_Os04g33630	60.5889	-1.9105	0.441806	-4.32428	1.53028e-05	0.000158942	89	87	30	26	88	28
LOC_Os06g39590	106.772	-1.52548	0.35296	-4.32198	1.54637e-05	0.000160474	157	135	81	44	146	62.5
LOC_Os10g12500	122.018	1.65884	0.38388	4.32124	1.55157e-05	0.000160944	47	61	188	209	54	198.5
LOC_Os03g60520	244.414	-1.03696	0.240013	-4.32044	1.55722e-05	0.00016146	315	290	213	145	302.5	179
LOC_Os01g71262	284.392	-1.05469	0.244159	-4.31969	1.56248e-05	0.000161865	364	342	216	189	353	202.5
LOC_Os12g16130	99.5349	1.53584	0.355632	4.31861	1.57015e-05	0.000162448	51	43	204	129	47	166.5
LOC_Os03g44810	783.37	1.04414	0.241924	4.31601	1.58876e-05	0.000164303	390	555	1580	832	472.5	1206
LOC_Os01g07560	192.809	1.28349	0.297406	4.31561	1.59164e-05	0.000164529	109	98	414	212	103.5	313
LOC_Os09g21650	13.2766	-7.30822	1.69391	-4.31441	1.60026e-05	0.000165135	21	28	0	0	24.5	0
LOC_Os12g10740	139.275	-1.31076	0.303825	-4.31419	1.60188e-05	0.000165231	165	201	103	75	183	89
LOC_Os06g04250	199.075	-1.24472	0.288574	-4.31336	1.60794e-05	0.000165784	238	279	179	91	258.5	135
LOC_Os03g53410	662.551	-1.2104	0.280626	-4.3132	1.60911e-05	0.000165832	615	1096	549	350	855.5	449.5
LOC_Os02g32980	83.1738	-1.67375	0.388254	-4.31097	1.6254e-05	0.000167367	129	104	54	35	116.5	44.5
LOC_Os07g01600	181.652	-1.13936	0.264319	-4.31056	1.62843e-05	0.000167535	230	230	145	107	230	126
LOC_Os09g28150	179.948	-1.27715	0.296342	-4.30972	1.63462e-05	0.000168027	260	208	125	106	234	115.5
LOC_Os11g05520	718.66	-1.04607	0.242949	-4.30569	1.66462e-05	0.000170891	850	933	488	521	891.5	504.5
LOC_Os01g24980	203.653	1.24134	0.288358	4.30484	1.67107e-05	0.000171331	98	125	330	295	111.5	312.5
LOC_Os06g02019	4973.19	-1.01817	0.236733	-4.30093	1.7008e-05	0.00017408	4879	7421	4973	2558	6150	3765.5
LOC_Os05g42250	241.238	-1.06019	0.246592	-4.29936	1.71291e-05	0.00017517	320	280	206	143	300	174.5
LOC_Os01g52200	22.2744	4.72995	1.10097	4.29618	1.73769e-05	0.000177445	0	3	67	32	1.5	49.5
LOC_Os11g05730	210.029	1.45548	0.338788	4.29612	1.73813e-05	0.000177445	80	127	328	336	103.5	332
LOC_Os10g25290	129.548	-1.44545	0.336567	-4.29469	1.74934e-05	0.000178437	191	157	79	73	174	76
LOC_Os02g10490	254.424	1.12618	0.262248	4.29435	1.75205e-05	0.000178638	123	172	453	324	147.5	388.5
LOC_Os06g49660	49.9406	-2.23017	0.519806	-4.2904	1.78355e-05	0.000181462	84	67	18	20	75.5	19
LOC_Os02g45530	378.953	7.44315	1.73491	4.29022	1.78495e-05	0.000181526	3	5	1883	68	4	975.5
LOC_Os05g31785	58.4582	-2.20777	0.514642	-4.28992	1.78736e-05	0.000181695	69	109	34	14	89	24
LOC_Os04g47780	54.2792	-2.416	0.563544	-4.28714	1.80985e-05	0.000183746	74	94	13	23	84	18
LOC_Os04g48400	315.063	5.69724	1.32952	4.28518	1.82589e-05	0.000185296	9	13	1447	124	11	785.5
LOC_Os03g54930	166.032	1.2764	0.297883	4.28491	1.82815e-05	0.000185447	75	104	304	219	89.5	261.5
LOC_Os03g19090	195.997	-1.16038	0.270841	-4.28436	1.83265e-05	0.000185745	255	243	143	123	249	133
LOC_Os03g08330	84.6163	-1.68259	0.392783	-4.28376	1.83758e-05	0.000186166	100	138	50	39	119	44.5
LOC_Os11g08400	23.6104	-4.15623	0.970316	-4.28338	1.84076e-05	0.00018633	33	50	6	0	41.5	3
LOC_Os03g07890	106.594	-1.46225	0.341486	-4.28202	1.85205e-05	0.000187314	134	154	68	57	144	62.5
LOC_Os05g38940	111.417	-2.10223	0.491068	-4.28093	1.8611e-05	0.00018815	161	173	82	19	167	50.5
LOC_Os07g33620	20.4171	-4.0655	0.949783	-4.28045	1.86512e-05	0.000188397	28	43	2	3	35.5	2.5
LOC_Os06g10530	34.7848	-2.74416	0.641125	-4.28023	1.86704e-05	0.000188511	52	60	16	5	56	10.5
LOC_Os05g38960	13.0012	-7.27803	1.70069	-4.27947	1.87342e-05	0.000188996	20	28	0	0	24	0
LOC_Os11g28130	142.239	-1.24943	0.292059	-4.27801	1.8857e-05	0.000189913	177	192	111	77	184.5	94
LOC_Os01g57730	239.2	-1.07091	0.250503	-4.27503	1.9111e-05	0.000192229	271	327	213	134	299	173.5
LOC_Os01g06454	135.937	1.41247	0.330453	4.27433	1.91712e-05	0.000192752	55	82	253	186	68.5	219.5
LOC_Os01g57650	210.941	-1.07211	0.250858	-4.27378	1.92186e-05	0.000193148	249	278	181	123	263.5	152
LOC_Os03g63700	267.269	-1.02353	0.239777	-4.26866	1.96649e-05	0.000196948	306	354	216	173	330	194.5
LOC_Os04g10000	12.7646	-7.25114	1.69872	-4.26859	1.96709e-05	0.000196948	24	23	0	0	23.5	0
LOC_Os05g38500	91.2952	-1.6545	0.387936	-4.26488	2.00009e-05	0.0002	120	136	69	32	128	50.5
LOC_Os01g14110	127.829	-1.31789	0.309031	-4.26458	2.0028e-05	0.000200188	174	162	99	65	168	82
LOC_Os03g63150	78.8863	1.73422	0.406949	4.26151	2.03051e-05	0.000202788	39	28	154	115	33.5	134.5
LOC_Os04g25110	48.2723	2.23831	0.525669	4.25802	2.06248e-05	0.000205808	19	12	99	77	15.5	88
LOC_Os01g42870	278.664	-1.07419	0.252509	-4.25407	2.09916e-05	0.000209032	299	398	227	171	348.5	199
LOC_Os09g24580	123.791	-1.5933	0.374593	-4.25343	2.10521e-05	0.000209547	157	185	60	72	171	66
LOC_Os03g39432	99.1989	-1.46227	0.343859	-4.25254	2.11357e-05	0.000210204	138	130	70	48	134	59
LOC_Os04g50176	100.028	-1.80652	0.425054	-4.25008	2.13692e-05	0.000212349	114	174	73	30	144	51.5
LOC_Os01g23440	14.285	-7.41437	1.74512	-4.24862	2.15089e-05	0.000213526	13	40	0	0	26.5	0
LOC_Os01g56764	251.635	-1.65301	0.389515	-4.24376	2.1981e-05	0.000217885	296	410	220	68	353	144
LOC_Os06g22660	188.355	1.18726	0.279878	4.24207	2.21471e-05	0.00021944	91	121	337	245	106	291
LOC_Os03g15270	517.578	-3.56088	0.840216	-4.23805	2.2547e-05	0.000223126	909	848	166	32	878.5	99
LOC_Os03g53390	227.35	-1.04058	0.245552	-4.23769	2.25829e-05	0.000223389	263	301	196	136	282	166
LOC_Os03g17164	99.6002	1.49846	0.354478	4.22724	2.36576e-05	0.00023315	42	54	189	138	48	163.5
LOC_Os10g24370	109.446	-2.20927	0.523901	-4.21697	2.47611e-05	0.000243623	145	188	78	16	166.5	47
LOC_Os02g56540	250.106	1.70037	0.403385	4.21525	2.49499e-05	0.000245178	60	158	481	366	109	423.5
LOC_Os08g39530	22.3417	-4.67134	1.10926	-4.21123	2.53988e-05	0.00024918	22	58	4	0	40	2
LOC_Os03g04130	215.744	-1.28339	0.304977	-4.20815	2.57465e-05	0.00025228	255	308	131	140	281.5	135.5
LOC_Os06g46560	350.563	-1.21223	0.288148	-4.20698	2.58808e-05	0.000253284	339	566	272	198	452.5	235
LOC_Os02g17240	383.869	-5.0128	1.19231	-4.20428	2.61919e-05	0.000256199	572	803	53	5	687.5	29
LOC_Os06g12660	87.037	-1.59227	0.379194	-4.19909	2.67987e-05	0.000261838	105	136	54	42	120.5	48
LOC_Os03g14950	110.252	-1.59479	0.379833	-4.19865	2.68511e-05	0.000262243	148	158	90	37	153	63.5
LOC_Os03g43880	18.585	-4.69392	1.11836	-4.19717	2.70277e-05	0.000263644	24	42	1	2	33	1.5
LOC_Os10g38110	55.7802	-1.95864	0.466817	-4.19574	2.71978e-05	0.000265195	86	77	26	24	81.5	25
LOC_Os04g46760	287.645	1.1059	0.263648	4.19459	2.7336e-05	0.000266434	137	200	535	347	168.5	441
LOC_Os01g45830	70.1905	-2.28353	0.544607	-4.193	2.75294e-05	0.000268209	141	72	22	29	106.5	25.5
LOC_Os12g03090	2190.75	-1.18357	0.282341	-4.19197	2.76537e-05	0.000269311	2447	3164	1238	1594	2805.5	1416
LOC_Os11g11500	184.836	1.14855	0.274094	4.19035	2.78529e-05	0.000270809	95	117	347	225	106	286
LOC_Os04g37820	94.2768	-1.63667	0.390635	-4.18977	2.79238e-05	0.000271388	134	128	47	52	131	49.5
LOC_Os10g37060	1090.37	1.1843	0.282784	4.18801	2.81405e-05	0.000273383	493	737	1516	1720	615	1618
LOC_Os08g44420	512.98	1.13523	0.271131	4.18703	2.82626e-05	0.000274234	220	373	883	677	296.5	780
LOC_Os01g19970	123.239	-1.51722	0.362588	-4.18441	2.85911e-05	0.000277197	197	139	94	51	168	72.5
LOC_Os09g15780	43.2108	-2.20312	0.52661	-4.18359	2.86937e-05	0.000277966	65	66	23	12	65.5	17.5
LOC_Os03g15590	901.107	-1.01693	0.243096	-4.18324	2.8739e-05	0.000278291	1099	1121	610	669	1110	639.5
LOC_Os05g33190	77.4323	-2.72865	0.652637	-4.18096	2.90276e-05	0.000280859	112	137	45	5	124.5	25
LOC_Os05g37980	49.2057	2.06523	0.494287	4.1782	2.93826e-05	0.000283834	16	19	107	71	17.5	89
LOC_Os06g11920	130.128	-1.97116	0.471944	-4.17669	2.95788e-05	0.000285498	150	234	99	27	192	63
LOC_Os07g12510	169.564	-1.13318	0.271417	-4.17505	2.9792e-05	0.000287201	208	221	136	100	214.5	118
LOC_Os08g38400	694.992	-1.07328	0.257076	-4.17496	2.98033e-05	0.000287201	924	811	719	318	867.5	518.5
LOC_Os04g39080	260.213	1.03461	0.247853	4.17427	2.98939e-05	0.000287842	139	176	479	307	157.5	393
LOC_Os01g57260	235.114	-1.02903	0.246735	-4.17059	3.03813e-05	0.000292181	279	303	218	131	291	174.5
LOC_Os12g41660	119.47	-1.35136	0.324199	-4.16832	3.06854e-05	0.000294869	169	147	92	59	158	75.5
LOC_Os09g32620	54.1842	-1.92555	0.462113	-4.16684	3.08855e-05	0.000296582	74	84	28	22	79	25
LOC_Os09g36280	38.8187	-2.36766	0.568422	-4.16531	3.10929e-05	0.000298305	50	70	16	12	60	14
LOC_Os03g20300	410.882	1.08056	0.259615	4.16218	3.15229e-05	0.000302308	259	227	865	419	243	642
LOC_Os01g41240	13.4743	-7.3301	1.76124	-4.16189	3.15623e-05	0.000302462	12	38	0	0	25	0
LOC_Os04g45960	2423.05	4.76132	1.14403	4.16188	3.15642e-05	0.000302462	137	181	10569	1196	159	5882.5
LOC_Os07g48170	154.676	1.18436	0.28471	4.1599	3.1839e-05	0.000304728	89	85	278	200	87	239
LOC_Os11g03590	54.8119	2.10307	0.505857	4.15743	3.21843e-05	0.000307786	19	19	92	99	19	95.5
LOC_Os04g26920	62.5585	-1.82078	0.438365	-4.15358	3.27318e-05	0.000312483	79	101	38	24	90	31
LOC_Os05g15770	1542.46	-1.13778	0.273932	-4.15351	3.27408e-05	0.000312483	2482	1409	1319	847	1945.5	1083
LOC_Os01g70830	296.061	1.10763	0.266792	4.15167	3.30062e-05	0.000314513	202	143	551	357	172.5	454
LOC_Os06g45140	408.652	-1.11346	0.268228	-4.15117	3.30782e-05	0.000315074	538	492	412	185	515	298.5
LOC_Os02g44080	19.1845	-4.43527	1.06867	-4.15027	3.32082e-05	0.000315934	29	39	4	0	34	2
LOC_Os07g37156	38.8161	-2.35729	0.56829	-4.14804	3.35332e-05	0.000318645	57	63	20	9	60	14.5
LOC_Os01g41170	108108	-1.07259	0.258589	-4.14783	3.35634e-05	0.000318806	136111	133722	65024	82406	134916	73715
LOC_Os12g39120	228.159	-1.10688	0.266904	-4.1471	3.36706e-05	0.000319697	320	253	191	132	286.5	161.5
LOC_Os11g37100	81.7659	2.13964	0.515987	4.14669	3.37314e-05	0.000320115	14	42	167	128	28	147.5
LOC_Os11g10540	120.739	-1.52076	0.366852	-4.14542	3.39188e-05	0.000321415	163	166	62	72	164.5	67
LOC_Os01g57840	167.99	-1.1997	0.289642	-4.14202	3.44266e-05	0.000325709	232	199	144	86	215.5	115
LOC_Os09g34930	70.9207	-1.92627	0.465443	-4.13858	3.49456e-05	0.000330228	108	98	27	36	103	31.5
LOC_Os05g38790	52.1209	-3.03005	0.732345	-4.13746	3.51177e-05	0.000331591	77	95	26	2	86	14
LOC_Os09g12540	156.515	-1.23628	0.298868	-4.13655	3.52566e-05	0.00033264	205	199	107	97	202	102
LOC_Os11g41870	39.5656	-2.31632	0.560064	-4.13582	3.53688e-05	0.000333456	66	55	15	14	60.5	14.5
LOC_Os01g55280	288.769	-1.39473	0.337232	-4.13581	3.5371e-05	0.000333456	394	375	142	194	384.5	168
LOC_Os01g02900	142.218	-1.44582	0.34961	-4.13552	3.54148e-05	0.000333737	231	151	99	71	191	85
LOC_Os05g05300	167.113	1.1749	0.284359	4.13175	3.60008e-05	0.000338725	86	103	288	224	94.5	256
LOC_Os01g35230	107.389	-1.43099	0.346454	-4.13039	3.62155e-05	0.000340343	145	143	66	61	144	63.5
LOC_Os01g55799	312.45	-1.03813	0.251357	-4.1301	3.626e-05	0.000340628	415	359	303	163	387	233
LOC_Os11g35040	168.255	-1.21225	0.29371	-4.12738	3.66918e-05	0.000344278	226	206	117	105	216	111
LOC_Os10g39100	47.3849	-2.14434	0.519599	-4.12691	3.67663e-05	0.000344841	83	59	23	16	71	19.5
LOC_Os05g29010	145.712	1.60799	0.389935	4.12374	3.72771e-05	0.000349084	44	89	256	224	66.5	240
LOC_Os10g41420	101.148	-1.44324	0.350072	-4.1227	3.74464e-05	0.000350379	126	147	78	45	136.5	61.5
LOC_Os05g35500	173.458	-1.16723	0.283263	-4.12067	3.77766e-05	0.000352931	200	243	150	91	221.5	120.5
LOC_Os05g50654	236.57	1.08345	0.262954	4.1203	3.78387e-05	0.000353139	120	160	442	281	140	361.5
LOC_Os03g45760	62.8934	2.05934	0.499975	4.11889	3.80701e-05	0.000354979	14	31	132	94	22.5	113
LOC_Os01g04300	246.354	-1.2446	0.302187	-4.11865	3.81091e-05	0.000355204	363	273	159	158	318	158.5
LOC_Os04g27950	292.104	1.29262	0.313959	4.11716	3.83573e-05	0.000357203	130	183	667	295	156.5	481
LOC_Os01g42024	437.059	-1.01205	0.245845	-4.11662	3.84474e-05	0.000357799	437	642	379	267	539.5	323
LOC_Os12g44100	176.997	-1.35379	0.32903	-4.11449	3.88031e-05	0.000360828	252	217	160	70	234.5	115
LOC_Os04g38530	112.358	-1.37449	0.33409	-4.11413	3.88635e-05	0.000361249	133	166	80	59	149.5	69.5
LOC_Os11g28600	193.019	-1.11187	0.270306	-4.11338	3.8991e-05	0.000362011	221	266	170	105	243.5	137.5
LOC_Os08g22852	108.11	-1.52003	0.369928	-4.109	3.97381e-05	0.000368337	133	162	59	62	147.5	60.5
LOC_Os06g05272	22.2829	-6.62492	1.61236	-4.10884	3.97648e-05	0.000368337	19	63	1	0	41	0.5
LOC_Os02g21700	43.8539	-2.19741	0.534819	-4.1087	3.97884e-05	0.000368337	65	68	25	11	66.5	18
LOC_Os04g53810	88.7523	-1.48244	0.360863	-4.10803	3.99043e-05	0.0003692	116	125	64	41	120.5	52.5
LOC_Os12g43640	308.774	-1.17146	0.285196	-4.10758	3.99833e-05	0.000369788	408	378	194	214	393	204
LOC_Os02g49340	1061.34	-1.1888	0.289598	-4.10502	4.04283e-05	0.00037347	1100	1626	1070	439	1363	754.5
LOC_Os07g42834	11.8919	-7.14964	1.74225	-4.10368	4.06629e-05	0.000375287	15	29	0	0	22	0
LOC_Os03g24930	122.726	-1.50378	0.366451	-4.10363	4.06722e-05	0.000375287	183	150	66	72	166.5	69
LOC_Os05g46500	49.4394	-2.08746	0.508848	-4.10233	4.09009e-05	0.00037696	64	84	29	14	74	21.5
LOC_Os09g04490	116.298	-1.53613	0.37457	-4.10104	4.113e-05	0.00037878	149	169	59	69	159	64
LOC_Os04g44410	186.738	-1.49262	0.364168	-4.09871	4.15458e-05	0.000382167	180	330	145	78	255	111.5
LOC_Os04g58160	216.641	-1.18151	0.288375	-4.09712	4.1832e-05	0.000384355	270	283	142	145	276.5	143.5
LOC_Os08g29660	24.7884	-3.1364	0.766176	-4.09358	4.24771e-05	0.000389683	33	49	5	6	41	5.5
LOC_Os04g51830	50.1683	-2.24929	0.549644	-4.09226	4.27187e-05	0.000391599	55	98	19	19	76.5	19
LOC_Os10g40830	34.4293	-2.5677	0.627891	-4.08941	4.32472e-05	0.000395836	50	59	17	6	54.5	11.5
LOC_Os08g02360	108.322	1.48216	0.362503	4.08868	4.3384e-05	0.000396936	50	55	176	170	52.5	173
LOC_Os03g55410	53.7703	-1.94031	0.474758	-4.08694	4.37096e-05	0.000399762	87	70	31	19	78.5	25
LOC_Os12g35670	223.273	-1.03183	0.252568	-4.08535	4.40097e-05	0.000402177	266	286	177	146	276	161.5
LOC_Os09g25060	17.5067	-4.603	1.12818	-4.08001	4.50345e-05	0.000410779	23	39	1	2	31	1.5
LOC_Os01g17050	63.4061	-1.86658	0.457547	-4.07954	4.51258e-05	0.000411454	84	99	28	31	91.5	29.5
LOC_Os10g34360	3637.04	4.39633	1.07801	4.07818	4.53887e-05	0.000413693	106	507	12571	3963	306.5	8267
LOC_Os01g45350	128.491	-2.23879	0.549019	-4.0778	4.54639e-05	0.000414221	141	252	91	18	196.5	54.5
LOC_Os01g56500	33.9186	-2.88073	0.706501	-4.07746	4.55298e-05	0.000414348	69	41	15	4	55	9.5
LOC_Os09g32730	82.9122	-1.50964	0.370382	-4.07591	4.58338e-05	0.000416955	112	114	56	40	113	48
LOC_Os03g22210	167.837	-1.98723	0.487597	-4.07556	4.59033e-05	0.000417165	239	256	136	28	247.5	82
LOC_Os10g33620	201.064	1.18193	0.290213	4.07264	4.64829e-05	0.000421735	92	135	354	265	113.5	309.5
LOC_Os01g71190	163.468	-1.26399	0.310501	-4.07082	4.68472e-05	0.000424588	225	199	106	103	212	104.5
LOC_Os02g09250	36.4388	-2.53341	0.622335	-4.07081	4.68506e-05	0.000424588	53	62	19	6	57.5	12.5
LOC_Os09g28650	38.1997	-2.42037	0.594778	-4.06937	4.71397e-05	0.000426722	67	51	12	14	59	13
LOC_Os08g39850	93.584	-1.45876	0.358497	-4.0691	4.71958e-05	0.000427068	114	139	64	47	126.5	55.5
LOC_Os05g38980	285.957	-4.36551	1.07354	-4.06647	4.77298e-05	0.000431267	463	543	59	7	503	33
LOC_Os02g36210	211.674	-4.20751	1.03471	-4.06636	4.77524e-05	0.000431288	369	371	48	6	370	27
LOC_Os05g36360	43.327	-2.15641	0.530517	-4.06473	4.80879e-05	0.000433826	72	58	19	16	65	17.5
LOC_Os08g30719	75.7774	-1.5934	0.392083	-4.06393	4.82528e-05	0.000434985	99	111	53	32	105	42.5
LOC_Os04g45270	189.854	-1.18	0.290404	-4.06329	4.83849e-05	0.000436007	273	211	144	113	242	128.5
LOC_Os01g14880	221.356	4.36134	1.07382	4.06152	4.87533e-05	0.000438835	13	25	906	142	19	524
LOC_Os05g36260	85.6785	-2.23776	0.551127	-4.06033	4.90044e-05	0.000440727	102	160	59	13	131	36
LOC_Os01g55020	383.573	1.00072	0.246467	4.06026	4.90188e-05	0.000440727	192	280	688	458	236	573
LOC_Os03g37840	47.0131	-2.01234	0.495896	-4.05799	4.94965e-05	0.000444353	65	74	26	16	69.5	21
LOC_Os01g19740	55.1783	-1.98727	0.489803	-4.05728	4.96466e-05	0.000445532	96	66	31	19	81	25
LOC_Os10g42280	171.676	-1.11975	0.276035	-4.05655	4.98026e-05	0.000446765	205	228	133	106	216.5	119.5
LOC_Os01g08150	196.059	1.4638	0.360927	4.05567	4.99915e-05	0.000448291	63	130	381	262	96.5	321.5
LOC_Os08g09740	116.5	1.50804	0.371872	4.05525	5.008e-05	0.000448916	41	71	231	155	56	193
LOC_Os03g37140	123.139	1.43307	0.353599	4.05281	5.0607e-05	0.00045313	48	75	253	153	61.5	203
LOC_Os08g15230	409.606	-1.04558	0.258109	-4.05092	5.10166e-05	0.000456455	550	464	290	289	507	289.5
LOC_Os02g53860	593.785	-1.02241	0.252645	-4.04682	5.1918e-05	0.000463354	816	646	425	423	731	424
LOC_Os08g34550	230.124	-1.0368	0.256204	-4.0468	5.19235e-05	0.000463354	299	271	215	126	285	170.5
LOC_Os11g10910	400.762	5.87098	1.45118	4.04565	5.21784e-05	0.000465282	5	20	1816	178	12.5	997
LOC_Os04g19800	827.502	-1.07031	0.264746	-4.0428	5.28175e-05	0.000470103	809	1263	810	413	1036	611.5
LOC_Os08g33540	207.905	-1.11674	0.276245	-4.04257	5.28675e-05	0.000470373	240	284	151	136	262	143.5
LOC_Os02g21810	27.8787	-2.72803	0.675583	-4.03804	5.39003e-05	0.000478097	46	43	8	8	44.5	8
LOC_Os01g10040	280.035	-1.12	0.277426	-4.03709	5.41184e-05	0.000479538	370	337	276	130	353.5	203
LOC_Os03g41170	186.918	1.14105	0.283008	4.03187	5.53339e-05	0.000489401	111	104	376	209	107.5	292.5
LOC_Os04g40670	55.6091	-1.86926	0.463846	-4.02991	5.57976e-05	0.000492772	70	91	30	23	80.5	26.5
LOC_Os09g24190	55.3897	-2.02128	0.501689	-4.02896	5.60239e-05	0.000494223	88	75	21	26	81.5	23.5
LOC_Os06g11090	78.2806	-1.59042	0.395013	-4.02626	5.66712e-05	0.000499015	96	121	55	33	108.5	44
LOC_Os07g19030	117.394	1.2971	0.32216	4.02626	5.66715e-05	0.000499015	61	64	208	161	62.5	184.5
LOC_Os03g48270	132.676	-1.27866	0.317703	-4.02471	5.70465e-05	0.000501947	158	188	91	79	173	85
LOC_Os07g13230	45.223	-2.1084	0.523987	-4.02377	5.72743e-05	0.000503765	63	72	18	19	67.5	18.5
LOC_Os07g25360	924.704	-1.09038	0.271074	-4.02245	5.75954e-05	0.000506403	926	1397	622	651	1161.5	636.5
LOC_Os12g41124	350.835	-1.39173	0.346026	-4.02203	5.76989e-05	0.000507127	467	470	345	113	468.5	229
LOC_Os05g19270	200.881	1.11128	0.276327	4.02161	5.7802e-05	0.000507846	109	125	321	280	117	300.5
LOC_Os01g67480	128.745	-1.25984	0.313612	-4.01719	5.88974e-05	0.000516709	178	156	95	73	167	84
LOC_Os10g25310	85.1446	-1.79657	0.44737	-4.01584	5.92337e-05	0.000519469	131	113	66	23	122	44.5
LOC_Os09g09490	127.722	1.23857	0.30848	4.01508	5.94246e-05	0.000520952	68	72	228	170	70	199
LOC_Os12g07120	29.7566	-2.57852	0.642605	-4.0126	6.00544e-05	0.000526087	42	52	11	8	47	9.5
LOC_Os05g34550	123.122	-1.26021	0.314227	-4.0105	6.05897e-05	0.000530581	165	155	100	63	160	81.5
LOC_Os03g30830	294.298	-1.09045	0.271929	-4.01004	6.0708e-05	0.000531423	387	349	202	205	368	203.5
LOC_Os05g08790	212.83	1.03506	0.258288	4.00738	6.13967e-05	0.000537255	137	120	389	253	128.5	321
LOC_Os01g08000	153.484	1.28861	0.321817	4.00416	6.22378e-05	0.000543819	77	87	239	233	82	236
LOC_Os03g39020	191.504	1.35596	0.338794	4.00231	6.27279e-05	0.0005479	77	122	424	209	99.5	316.5
LOC_Os05g31750	33.8752	-2.86702	0.716643	-4.00062	6.31769e-05	0.000551016	62	47	5	12	54.5	8.5
LOC_Os11g26350	121.924	1.27771	0.319581	3.99809	6.38553e-05	0.000556208	70	61	223	161	65.5	192
LOC_Os07g23660	66.8041	1.92882	0.482441	3.99805	6.38653e-05	0.000556208	34	17	139	97	25.5	118
LOC_Os01g45090	31.905	-2.48932	0.622989	-3.99577	6.44843e-05	0.000560985	49	51	15	7	50	11
LOC_Os03g10050	74.2402	-1.83046	0.458309	-3.99396	6.49802e-05	0.000564888	111	103	56	20	107	38
LOC_Os07g44280	85.7479	-1.64717	0.412598	-3.9922	6.54622e-05	0.000568664	122	118	68	28	120	48
ChrUn.fgenesh.gene.76	212.333	1.48525	0.372141	3.99109	6.57691e-05	0.000570915	138	67	438	268	102.5	353
LOC_Os11g05380	167.132	-1.11197	0.278623	-3.99096	6.58077e-05	0.000571043	217	204	147	91	210.5	119
LOC_Os06g23775	39.4544	-2.19421	0.549929	-3.98998	6.60787e-05	0.000572978	61	58	16	15	59.5	15.5
LOC_Os03g44890	57.5862	-2.01673	0.506246	-3.9837	6.78497e-05	0.000587482	70	100	22	27	85	24.5
LOC_Os08g32130	285.047	1.02373	0.257042	3.98272	6.81303e-05	0.000589484	155	192	561	309	173.5	435
LOC_Os10g33650	333.132	-1.05629	0.265273	-3.98188	6.83732e-05	0.000591372	361	470	328	167	415.5	247.5
LOC_Os05g31620	205.174	-1.07838	0.270871	-3.98115	6.85837e-05	0.000592978	236	278	191	108	257	149.5
LOC_Os08g31930	51.8087	1.91884	0.482069	3.98042	6.87942e-05	0.000594582	18	22	115	70	20	92.5
LOC_Os01g12560	221.923	1.00916	0.253574	3.97974	6.89919e-05	0.000595835	139	132	364	290	135.5	327
LOC_Os05g32380	18.1241	-3.66081	0.920252	-3.97805	6.94821e-05	0.00059966	29	33	4	2	31	3
LOC_Os11g28530	16.442	-5.20977	1.30991	-3.97721	6.97296e-05	0.000601578	35	24	2	0	29.5	1
LOC_Os08g44400	231.565	-1.04929	0.263838	-3.97702	6.97842e-05	0.000601832	298	276	174	156	287	165
LOC_Os01g48710	225.998	-1.0387	0.261305	-3.97504	7.03679e-05	0.000606428	264	297	216	120	280.5	168
LOC_Os12g40900	154.749	-1.24538	0.313436	-3.97333	7.08743e-05	0.000610572	186	216	140	70	201	105
LOC_Os01g52660	266.862	-1.73159	0.435951	-3.972	7.12727e-05	0.000613783	252	508	223	70	380	146.5
LOC_Os11g32320	366.191	-1.04919	0.264156	-3.97185	7.13157e-05	0.000613932	502	405	263	255	453.5	259
LOC_Os12g30150	32.4487	-3.2514	0.819113	-3.96941	7.20502e-05	0.000618862	44	65	14	1	54.5	7.5
LOC_Os02g09720	82.0038	-1.51762	0.382408	-3.9686	7.22948e-05	0.000620419	117	107	61	35	112	48
LOC_Os01g12640	235.305	-1.19159	0.300257	-3.96857	7.23062e-05	0.000620419	290	312	146	162	301	154
LOC_Os05g11980	167.331	1.26858	0.319908	3.96546	7.32551e-05	0.000627237	73	108	278	240	90.5	259
LOC_Os10g37100	41.5343	3.10945	0.78453	3.96345	7.38734e-05	0.000632304	6	10	154	29	8	91.5
LOC_Os12g36860	10.6236	-6.98584	1.76264	-3.96329	7.3925e-05	0.000632519	24	15	0	0	19.5	0
LOC_Os03g16410	28.3543	-2.6214	0.661537	-3.96259	7.41403e-05	0.000633908	45	45	12	6	45	9
LOC_Os02g33290	157.7	1.12253	0.283421	3.96063	7.47531e-05	0.00063869	89	94	297	189	91.5	243
LOC_Os12g39980	454.645	1.17084	0.295668	3.95999	7.49515e-05	0.000639927	201	316	985	467	258.5	726
LOC_Os01g56230	221.953	-1.09386	0.276307	-3.95888	7.53026e-05	0.000642695	295	262	212	111	278.5	161.5
LOC_Os07g49350	10.3094	-6.94311	1.75489	-3.95644	7.60738e-05	0.000648351	18	20	0	0	19	0
LOC_Os02g37300	43.2593	-2.80704	0.70991	-3.95408	7.6829e-05	0.00065432	61	78	5	17	69.5	11
LOC_Os09g29660	21.6748	-3.15126	0.797785	-3.95001	7.8149e-05	0.000664341	33	39	7	3	36	5
LOC_Os08g45060	152.329	-1.14672	0.290316	-3.94991	7.81804e-05	0.000664341	203	183	119	91	193	105
LOC_Os12g38300	15.3918	-5.04802	1.27801	-3.9499	7.81834e-05	0.000664341	27	28	1	1	27.5	1
LOC_Os04g32860	175.308	-1.18438	0.299921	-3.94897	7.84878e-05	0.000666546	252	196	152	90	224	121
LOC_Os06g04230	76.5831	-1.81363	0.459354	-3.94821	7.87373e-05	0.000667953	105	114	30	42	109.5	36
LOC_Os01g70120	20.63	-3.44109	0.871846	-3.9469	7.91701e-05	0.000671386	27	43	6	2	35	4
LOC_Os11g20689	383.442	1.01478	0.257129	3.94657	7.92796e-05	0.000671859	191	278	736	427	234.5	581.5
LOC_Os03g01600	127.178	1.47938	0.374852	3.94656	7.92821e-05	0.000671859	44	80	230	183	62	206.5
LOC_Os09g35010	16.2998	-4.13598	1.04855	-3.94448	7.9972e-05	0.000676165	26	31	3	1	28.5	2
LOC_Os06g48065	118.326	-1.2899	0.327024	-3.94435	8.00176e-05	0.000676165	141	169	97	58	155	77.5
LOC_Os02g45660	137.767	-1.3021	0.330125	-3.94427	8.0045e-05	0.000676165	194	166	88	85	180	86.5
LOC_Os06g03540	784.009	-1.05727	0.268271	-3.94105	8.11256e-05	0.000684084	1104	844	814	364	974	589
[truncated: 1,459 more rows]

## Sheet: 8_FC1_padj0.05
GeneID	baseMean	log2FoldChange	lfcSE	stat	pvalue	padj	LD-1	SLD-2	SD-1	SD-2	LD	SD
LOC_Os02g10300	7199.29	-8.36658	0.306809	-27.2697	9.70572e-164	2.32403e-159	11317	14772	60	37	13044.5	48.5
LOC_Os10g26600	8065.1	-9.56378	0.384079	-24.9005	7.34166e-137	8.78981e-133	11513	17631	33	15	14572	24
LOC_Os02g02450	6458.01	-7.7847	0.327978	-23.7354	1.55383e-124	1.24022e-120	9268	14002	70	58	11635	64
LOC_Os01g23880	7678.2	-7.31399	0.321834	-22.726	2.48024e-114	1.48474e-110	10943	16670	135	80	13806.5	107.5
LOC_Os04g25150	5029.13	-9.06707	0.409637	-22.1344	1.47557e-108	7.06648e-105	7577	10632	34	9	9104.5	21.5
LOC_Os03g59440	4474.17	-9.21797	0.418363	-22.0334	1.37723e-107	5.49631e-104	6336	9821	25	9	8078.5	17
LOC_Os01g14940	3825.08	-10.0508	0.464236	-21.6503	6.04217e-104	2.06685e-100	5826	8042	10	6	6934	8
LOC_Os05g13850	7672.28	-8.58752	0.401002	-21.4151	9.65603e-102	2.89017e-98	9995	17589	65	26	13792	45.5
LOC_Os05g07880	1954.99	-7.82421	0.367382	-21.2972	1.20433e-100	3.20418e-97	3018	4051	22	16	3534.5	19
LOC_Os02g55400	3607.65	-9.76356	0.466006	-20.9516	1.81542e-97	4.34701e-94	5250	7799	7	11	6524.5	9
LOC_Os07g15530	4350.5	-8.52657	0.409077	-20.8434	1.74834e-96	3.80583e-93	6150	9544	41	13	7847	27
LOC_Os11g08820	3026.27	-8.44054	0.410691	-20.5521	7.3762e-94	1.47186e-90	4099	6796	26	13	5447.5	19.5
LOC_Os11g08760	1910.36	-7.24924	0.356325	-20.3445	5.19845e-92	9.57515e-89	2877	4009	37	19	3443	28
LOC_Os02g09450	2505.75	-8.0662	0.399575	-20.187	1.27435e-90	2.1796e-87	3520	5508	29	13	4514	21
LOC_Os01g39970	6743.33	-7.34421	0.368246	-19.9438	1.69823e-88	2.71094e-85	9293	14926	133	56	12109.5	94.5
LOC_Os01g48410	2568.46	-8.14558	0.421422	-19.3288	3.07549e-83	4.60266e-80	3443	5793	17	22	4618	19.5
LOC_Os04g45290	3352.99	-5.36932	0.278259	-19.2961	5.79076e-83	8.15646e-80	5134	6762	193	155	5948	174
LOC_Os05g13830	7422.33	-7.71759	0.405614	-19.0269	1.02063e-80	1.35773e-77	9556	17062	118	44	13309	81
LOC_Os01g10470	1563.29	-7.27887	0.390102	-18.6589	1.06965e-77	1.34804e-74	2175	3440	24	20	2807.5	22
LOC_Os04g49739	1733.87	-8.66182	0.464677	-18.6405	1.50754e-77	1.8049e-74	2442	3813	12	7	3127.5	9.5
LOC_Os08g08070	1156.9	-7.5174	0.403564	-18.6275	1.92263e-77	2.19226e-74	1765	2412	18	10	2088.5	14
LOC_Os01g08860	1341.22	-4.13989	0.224872	-18.41	1.09322e-75	1.18987e-72	2438	2224	182	136	2331	159
LOC_Os05g38770	1630.34	-7.22295	0.396005	-18.2395	2.50679e-74	2.60979e-71	2275	3581	34	15	2928	24.5
LOC_Os02g55510	1947.98	-7.44391	0.408247	-18.2338	2.78111e-74	2.77474e-71	2540	4443	33	17	3491.5	25
LOC_Os06g35590	9588.7	-7.13616	0.398114	-17.9249	7.53998e-72	7.22179e-69	14190	20326	242	75	17258	158.5
LOC_Os06g08310	1767.67	-6.69208	0.374018	-17.8924	1.35166e-71	1.24483e-68	2394	3929	49	27	3161.5	38
LOC_Os04g21340	2586.4	-7.60057	0.426465	-17.8223	4.74595e-71	4.20896e-68	3416	5866	46	15	4641	30.5
LOC_Os11g43640	10495.9	-5.39111	0.305321	-17.6572	8.96249e-70	7.66453e-67	19148	18449	803	325	18798.5	564
LOC_Os06g03610	2367.64	-10.0236	0.568271	-17.6388	1.23998e-69	1.02384e-66	3216	5324	5	5	4270	5
LOC_Os11g08909	1502.13	-9.016	0.511961	-17.6107	2.03893e-69	1.62741e-66	2231	3204	10	3	2717.5	6.5
LOC_Os08g33860	2246.19	-6.10681	0.356819	-17.1146	1.15496e-65	8.92111e-63	3033	4964	95	50	3998.5	72.5
LOC_Os06g45210	6522.61	-6.67772	0.394987	-16.9062	4.05122e-64	3.03145e-61	9594	13820	224	71	11707	147.5
LOC_Os04g59310	830.848	-6.05086	0.357974	-16.9031	4.27001e-64	3.09834e-61	1243	1727	34	21	1485	27.5
LOC_Os04g41620	1089.27	-4.09652	0.242683	-16.8801	6.30113e-64	4.43766e-61	1916	1858	167	102	1887	134.5
LOC_Os02g01270	1449.42	-5.12268	0.304745	-16.8097	2.0718e-63	1.41741e-60	2169	2946	95	82	2557.5	88.5
LOC_Os02g07900	1361.36	-7.01435	0.41767	-16.794	2.701e-63	1.79654e-60	1958	2934	37	11	2446	24
LOC_Os04g51340	1881.97	-6.89299	0.413693	-16.6621	2.47126e-62	1.59931e-59	2472	4258	28	39	3365	33.5
LOC_Os05g38980	938.954	-7.99613	0.480612	-16.6374	3.73395e-62	2.35288e-59	1384	2005	7	9	1694.5	8
LOC_Os02g55810	1428.6	-9.17989	0.552439	-16.617	5.24678e-62	3.22139e-59	1989	3166	8	3	2577.5	5.5
LOC_Os09g01134	3046.81	-6.88742	0.414977	-16.5971	7.31529e-62	4.37912e-59	4318	6615	92	27	5466.5	59.5
LOC_Os09g33910	1033.76	-6.39702	0.385514	-16.5935	7.7662e-62	4.53565e-59	1502	2200	39	16	1851	27.5
LOC_Os01g59360	3324.38	-11.2754	0.681013	-16.5567	1.43123e-61	8.1597e-59	4615	7394	5	1	6004.5	3
LOC_Os05g33580	2021.85	-6.3167	0.386435	-16.3461	4.63761e-60	2.5825e-57	2783	4435	83	32	3609	57.5
LOC_Os02g12300	734.261	-6.56482	0.401918	-16.3337	5.67847e-60	3.09025e-57	1065	1567	20	14	1316	17
LOC_Os12g07700	1265.13	-7.90569	0.490072	-16.1317	1.52772e-58	8.12918e-56	1628	2912	19	5	2270	12
LOC_Os08g25710	844.665	-8.07093	0.501566	-16.0915	2.92769e-58	1.52399e-55	1254	1797	10	4	1525.5	7
LOC_Os12g07840	1159.77	-6.46937	0.40623	-15.9254	4.22504e-57	2.15252e-54	1688	2466	21	34	2077	27.5
LOC_Os02g50980	631.012	-6.02085	0.380252	-15.8338	1.81858e-56	9.07205e-54	959	1298	29	14	1128.5	21.5
LOC_Os02g49970	754.565	-6.58462	0.416576	-15.8065	2.80557e-56	1.37101e-53	1052	1648	17	17	1350	17
LOC_Os06g45190	4089.36	-6.60692	0.41896	-15.7698	5.02067e-56	2.4044e-53	5523	9095	148	46	7309	97
LOC_Os08g34910	3561.81	-4.93926	0.313876	-15.7363	8.5265e-56	4.00327e-53	4908	7570	267	225	6239	246
LOC_Os04g57270	7157.14	-6.65531	0.425503	-15.641	3.82415e-55	1.76095e-52	10501	15184	261	71	12842.5	166
LOC_Os04g47320	1764.78	-5.45415	0.350299	-15.57	1.16409e-54	5.25929e-52	2564	3691	126	54	3127.5	90
LOC_Os05g50120	1529.69	-4.9089	0.315963	-15.5363	1.97075e-54	8.73884e-52	2196	3170	139	82	2683	110.5
LOC_Os05g30940	1644.48	-6.70065	0.432741	-15.4842	4.43581e-54	1.93119e-51	2340	3556	58	15	2948	36.5
LOC_Os11g08314	1120.52	-9.28594	0.602122	-15.422	1.16413e-53	4.9777e-51	1660	2395	6	2	2027.5	4
LOC_Os01g10890	1167.62	-5.70858	0.371249	-15.3767	2.34616e-53	9.85592e-51	1583	2557	66	33	2070	49.5
LOC_Os02g17240	1423.51	-9.82185	0.642121	-15.296	8.13602e-53	3.35891e-50	1986	3154	5	2	2570	3.5
LOC_Os05g51750	1244	-9.61669	0.630166	-15.2606	1.40046e-52	5.68373e-50	1826	2675	4	3	2250.5	3.5
LOC_Os11g22350	702.289	-5.66585	0.372127	-15.2256	2.3928e-52	9.54927e-50	1016	1479	29	30	1247.5	29.5
LOC_Os09g23999	2813.04	-6.62391	0.435198	-15.2205	2.58716e-52	1.01557e-49	3451	6567	98	33	5009	65.5
LOC_Os11g11730	12830	-6.27481	0.412843	-15.199	3.5896e-52	1.38634e-49	16844	28847	573	192	22845.5	382.5
LOC_Os03g10469	4622.37	-5.8755	0.389449	-15.0867	1.98124e-51	7.53027e-49	6897	9594	274	88	8245.5	181
LOC_Os08g07500	1098.64	-9.25921	0.616537	-15.0181	5.59075e-51	2.09173e-48	1523	2441	6	2	1982	4
LOC_Os09g03890	484.241	-6.91112	0.467139	-14.7946	1.58762e-49	5.84855e-47	764	983	14	4	873.5	9
LOC_Os04g42960	847.457	-8.72769	0.592772	-14.7235	4.5533e-49	1.64607e-46	1229	1833	8	1	1531	4.5
LOC_Os11g08707	1169.41	-9.76394	0.663188	-14.7227	4.60584e-49	1.64607e-46	1815	2428	5	1	2121.5	3
LOC_Os02g37580	1383.67	-4.40274	0.299972	-14.6772	9.02969e-49	3.17965e-46	1998	2795	167	111	2396.5	139
LOC_Os04g02690	531.912	-6.97457	0.47525	-14.6756	9.24193e-49	3.20722e-46	798	1117	15	4	957.5	9.5
LOC_Os04g11130	4472.55	-5.89527	0.401962	-14.6663	1.06043e-48	3.62743e-46	6709	9255	267	80	7982	173.5
LOC_Os03g04620	521.75	-6.84153	0.468325	-14.6085	2.47818e-48	8.35775e-46	734	1137	12	8	935.5	10
LOC_Os02g26290	6985.49	-5.80745	0.402661	-14.4227	3.72564e-47	1.23903e-44	9074	15677	419	151	12375.5	285
LOC_Os02g42820	2009	-5.86879	0.407794	-14.3915	5.84707e-47	1.91792e-44	2948	4214	122	36	3581	79
LOC_Os04g57840	512.88	-7.68693	0.536787	-14.3202	1.63542e-46	5.29191e-44	784	1069	7	4	926.5	5.5
LOC_Os05g51230	3430.72	-5.41488	0.378665	-14.2999	2.19091e-46	6.99484e-44	4772	7356	265	99	6064	182
LOC_Os06g27850	1053.81	-9.35183	0.655553	-14.2656	3.58746e-46	1.13029e-43	1381	2412	2	5	1896.5	3.5
LOC_Os06g09230	1140.53	-5.91869	0.415111	-14.2581	3.99178e-46	1.24134e-43	1615	2447	66	20	2031	43
LOC_Os07g01770	1629.53	-4.93312	0.346952	-14.2184	7.04098e-46	2.16149e-43	2211	3494	155	79	2852.5	117
LOC_Os01g15610	2176.61	-3.80345	0.267777	-14.2038	8.67963e-46	2.63081e-43	3263	4126	347	290	3694.5	318.5
LOC_Os09g24130	707.546	-6.83305	0.481388	-14.1945	9.91432e-46	2.96748e-43	891	1635	21	7	1263	14
LOC_Os08g37570	510.21	-7.20759	0.509131	-14.1567	1.69884e-45	5.02207e-43	712	1120	7	8	916	7.5
LOC_Os10g40140	521.468	-6.50338	0.460336	-14.1275	2.57253e-45	7.5121e-43	772	1099	21	5	935.5	13
LOC_Os07g13310	2484.33	-5.63403	0.399323	-14.109	3.3442e-45	9.64783e-43	3412	5393	170	58	4402.5	114
LOC_Os05g39000	1259.61	-4.27249	0.304692	-14.0223	1.13823e-44	3.24462e-42	1790	2552	154	119	2171	136.5
LOC_Os02g44320	2329.85	3.88271	0.277266	14.0035	1.48314e-44	4.17809e-42	330	218	4731	4686	274	4708.5
LOC_Os07g26480	1962.55	-11.0908	0.792897	-13.9877	1.85398e-44	5.16203e-42	2804	4294	3	1	3549	2
LOC_Os03g01630	701.798	-7.82041	0.560482	-13.953	3.01601e-44	8.30097e-42	859	1654	11	3	1256.5	7
LOC_Os01g47070	283.658	-5.15166	0.369339	-13.9483	3.22017e-44	8.76215e-42	521	491	17	17	506	17
LOC_Os11g37970	333.657	-4.26376	0.305757	-13.9449	3.37948e-44	9.09232e-42	601	563	42	31	582	36.5
LOC_Os02g01300	305.702	-5.91298	0.427345	-13.8365	1.53421e-43	4.04568e-41	502	594	12	10	548	11
LOC_Os04g41250	569.421	-7.97329	0.576256	-13.8364	1.53751e-43	4.04568e-41	782	1267	6	4	1024.5	5
LOC_Os02g35300	488.895	-7.29084	0.52744	-13.8231	1.85038e-43	4.81601e-41	692	1066	11	3	879	7
LOC_Os12g44350	5721.21	-5.11982	0.371639	-13.7763	3.53818e-43	9.10985e-41	8606	11591	554	192	10098.5	373
LOC_Os10g16880	1002.25	-6.11156	0.444223	-13.7579	4.5679e-43	1.1636e-40	1520	2068	55	12	1794	33.5
LOC_Os01g12210	1872.99	-4.35204	0.316498	-13.7506	5.05087e-43	1.27308e-40	3760	2837	288	115	3298.5	201.5
LOC_Os04g33710	2195.16	-5.87954	0.42982	-13.6791	1.35409e-42	3.37747e-40	3315	4522	138	35	3918.5	86.5
LOC_Os06g45184	506.788	-5.35706	0.394421	-13.5821	5.11521e-42	1.26272e-39	753	1043	40	15	898	27.5
LOC_Os12g30550	2893.74	-5.73677	0.423601	-13.5429	8.73201e-42	2.13355e-39	3981	6289	193	57	5135	125
LOC_Os03g27110	1019.91	-9.8175	0.732049	-13.411	5.21361e-41	1.26101e-38	1400	2280	3	2	1840	2.5
LOC_Os01g21970	12881.4	-5.1991	0.388655	-13.3772	8.22151e-41	1.96864e-38	16783	28464	1146	438	22623.5	792
LOC_Os02g44120	1188.45	-5.57593	0.417274	-13.3627	9.98138e-41	2.36638e-38	1744	2478	89	25	2111	57
LOC_Os02g49510	643.019	-5.63848	0.422083	-13.3587	1.05415e-40	2.47467e-38	877	1402	43	15	1139.5	29
LOC_Os11g13860	623.398	-4.64604	0.349325	-13.3	2.31323e-40	5.37769e-38	868	1302	57	48	1085	52.5
LOC_Os01g28500	392.519	-4.35386	0.327912	-13.2775	3.12489e-40	7.19477e-38	758	620	36	43	689	39.5
LOC_Os09g35790	724.326	-3.30739	0.249884	-13.2357	5.45796e-40	1.24467e-37	1354	1072	157	134	1213	145.5
LOC_Os03g14630	816.332	-3.42886	0.259129	-13.2322	5.71602e-40	1.29123e-37	1634	1132	178	129	1383	153.5
LOC_Os07g49250	1324.66	-4.29061	0.325759	-13.1711	1.28684e-39	2.87976e-37	1971	2609	202	92	2290	147
LOC_Os02g24430	1350.77	-4.05127	0.30804	-13.1518	1.66237e-39	3.68569e-37	1892	2725	181	155	2308.5	168
LOC_Os04g41680	375.872	-4.1433	0.31612	-13.1067	3.01282e-39	6.61852e-37	687	621	62	29	654	45.5
LOC_Os12g12860	1352.65	-4.66642	0.356474	-13.0905	3.73201e-39	8.1239e-37	1810	2894	157	76	2352	116.5
LOC_Os06g39240	239.068	-4.9875	0.381587	-13.0704	4.85917e-39	1.04822e-36	437	413	16	16	425	16
LOC_Os04g25160	7234.88	-5.11904	0.391935	-13.0609	5.50416e-39	1.17676e-36	10169	15291	707	239	12730	473
LOC_Os11g31400	597.796	-8.79667	0.678009	-12.9743	1.71223e-38	3.62827e-36	884	1278	5	1	1081	3
LOC_Os08g07600	343.768	-6.41674	0.495173	-12.9586	2.10118e-38	4.4134e-36	503	729	14	4	616	9
LOC_Os04g26190	252.423	-5.65342	0.437438	-12.9239	3.29805e-38	6.86712e-36	417	486	15	7	451.5	11
LOC_Os08g45230	283.363	-6.30525	0.488231	-12.9145	3.72971e-38	7.69896e-36	470	551	13	3	510.5	8
LOC_Os03g37120	1155.66	-10.327	0.800959	-12.8933	4.90938e-38	1.00474e-35	1593	2579	3	1	2086	2
LOC_Os02g30100	3525.81	-4.10947	0.318954	-12.8842	5.5236e-38	1.12087e-35	7178	5152	637	255	6165	446
LOC_Os10g24370	244.131	-6.15999	0.478729	-12.8674	6.86967e-38	1.3823e-35	421	459	10	5	440	7.5
LOC_Os04g39489	1588.69	-4.01227	0.312124	-12.8547	8.09077e-38	1.61445e-35	2148	3266	237	173	2707	205
LOC_Os06g45200	1086.54	-5.52253	0.431577	-12.7962	1.72229e-37	3.40829e-35	1495	2351	84	24	1923	54
LOC_Os03g60470	329.895	-7.1909	0.563382	-12.7638	2.61132e-37	5.12525e-35	506	684	7	3	595	5
LOC_Os01g43530	401.322	-7.28576	0.572384	-12.7288	4.09118e-37	7.9645e-35	559	882	3	8	720.5	5.5
LOC_Os06g20150	455.669	-5.58076	0.438671	-12.722	4.46416e-37	8.62051e-35	674	946	34	9	810	21.5
LOC_Os12g05730	716.514	-9.31929	0.737306	-12.6396	1.27624e-36	2.44477e-34	989	1596	4	1	1292.5	2.5
LOC_Os03g21880	579.165	-5.97794	0.476244	-12.5523	3.86324e-36	7.34168e-34	772	1287	34	8	1029.5	21
LOC_Os06g29350	2448.05	-3.31845	0.265714	-12.4888	8.59443e-36	1.62042e-33	3580	4516	618	381	4048	499.5
LOC_Os12g10190	460.327	-4.66205	0.373669	-12.4764	1.00406e-35	1.8783e-33	628	974	48	30	801	39
LOC_Os01g66860	784.959	-5.25385	0.4212	-12.4735	1.04117e-35	1.93263e-33	1087	1681	71	22	1384	46.5
LOC_Os03g18860	418.601	-5.41	0.433837	-12.4701	1.08647e-35	2.00119e-33	588	893	33	11	740.5	22
LOC_Os01g63620	718.332	-4.61363	0.371407	-12.422	1.98447e-35	3.62734e-33	920	1570	78	48	1245	63
LOC_Os08g24820	691.078	-4.60519	0.370948	-12.4146	2.17643e-35	3.94808e-33	1022	1387	49	67	1204.5	58
LOC_Os01g55520	385.52	-5.05124	0.407091	-12.4081	2.3607e-35	4.25016e-33	538	817	35	16	677.5	25.5
LOC_Os10g05750	63030.3	2.99261	0.24241	12.3452	5.1694e-35	9.2374e-33	15153	10872	125770	117089	13012.5	121430
LOC_Os01g13440	5319.02	-11.4354	0.930689	-12.287	1.06361e-34	1.88653e-32	7563	11672	8	1	9617.5	4.5
LOC_Os08g39460	339.922	-7.38462	0.601854	-12.2698	1.3159e-34	2.31685e-32	476	746	6	3	611	4.5
LOC_Os09g38700	517.448	-4.71372	0.385302	-12.2338	2.05033e-34	3.58359e-32	753	1056	63	24	904.5	43.5
LOC_Os10g39950	1094.65	-3.18997	0.260941	-12.2249	2.28936e-34	3.97237e-32	1629	1965	272	205	1797	238.5
LOC_Os01g74510	1227.06	-4.67908	0.383214	-12.2101	2.74554e-34	4.72964e-32	1696	2579	155	58	2137.5	106.5
LOC_Os04g52950	457.255	-4.85277	0.39887	-12.1663	4.69914e-34	8.0372e-32	608	989	46	23	798.5	34.5
LOC_Os01g13270	287.078	-5.09301	0.418905	-12.1579	5.20757e-34	8.7895e-32	407	603	20	16	505	18
LOC_Os01g59530	1907.96	-4.02342	0.330933	-12.1578	5.2124e-34	8.7895e-32	3930	2727	368	143	3328.5	255.5
LOC_Os11g04840	270.88	-6.21443	0.511244	-12.1555	5.36275e-34	8.97979e-32	380	587	10	6	483.5	8
LOC_Os06g43060	1112.83	-4.59416	0.380463	-12.0752	1.42827e-33	2.37499e-31	1392	2460	135	66	1926	100.5
LOC_Os02g32740	465.45	-8.43803	0.698864	-12.0739	1.45054e-33	2.3954e-31	631	1045	5	1	838	3
LOC_Os11g04170	322.456	-6.66683	0.553326	-12.0487	1.97133e-33	3.23311e-31	407	743	9	5	575	7
LOC_Os01g14926	453.763	-4.9601	0.413616	-11.992	3.91131e-33	6.37117e-31	658	937	49	16	797.5	32.5
LOC_Os02g04030	5625.92	-4.5011	0.375711	-11.9802	4.5102e-33	7.29707e-31	7635	11854	800	304	9744.5	552
LOC_Os09g23980	270.198	-7.03995	0.588354	-11.9655	5.38776e-33	8.61834e-31	408	565	5	4	486.5	4.5
LOC_Os04g51440	1686.27	-4.81742	0.402615	-11.9653	5.39883e-33	8.61834e-31	2545	3373	209	62	2959	135.5
LOC_Os09g12620	340.356	-4.97897	0.41647	-11.9552	6.10054e-33	9.67399e-31	462	731	31	16	596.5	23.5
LOC_Os05g11330	523.642	-4.97974	0.41666	-11.9516	6.37064e-33	1.00359e-30	722	1115	55	19	918.5	37
LOC_Os05g40310	793.328	-4.95619	0.415171	-11.9377	7.52762e-33	1.1781e-30	1020	1753	83	31	1386.5	57
LOC_Os02g36210	321.329	-6.69753	0.561078	-11.9369	7.60031e-33	1.18175e-30	435	715	12	2	575	7
LOC_Os10g33240	537.705	-5.61479	0.471323	-11.9128	1.01473e-32	1.56759e-30	712	1191	40	10	951.5	25
LOC_Os04g51330	2990.77	-3.94739	0.33146	-11.9091	1.06106e-32	1.62866e-30	3939	6216	540	285	5077.5	412.5
LOC_Os02g53820	983.604	-10.504	0.885121	-11.8673	1.74976e-32	2.66866e-30	1534	2037	2	1	1785.5	1.5
LOC_Os03g14130	647.276	4.17244	0.354513	11.7695	5.60638e-32	8.49651e-30	78	48	1181	1425	63	1303
LOC_Os05g51660	346.138	-5.01491	0.426428	-11.7603	6.25173e-32	9.41494e-30	445	766	27	19	605.5	23
LOC_Os03g01640	9738.41	-8.93107	0.761578	-11.7271	9.26214e-32	1.38614e-29	13437	21677	74	20	17557	47
LOC_Os03g17030	1161.72	-4.60369	0.393008	-11.714	1.08079e-31	1.60742e-29	1715	2337	162	52	2026	107
LOC_Os11g47350	2820.38	3.12145	0.266795	11.6998	1.27714e-31	1.88772e-29	466	592	7121	4247	529	5684
LOC_Os03g23030	2503.15	-3.0978	0.264834	-11.6971	1.31851e-31	1.93691e-29	3690	4475	749	430	4082.5	589.5
LOC_Os10g32590	486.581	-5.13721	0.439603	-11.686	1.50242e-31	2.19363e-29	651	1059	47	15	855	31
LOC_Os05g05640	279.225	-6.78113	0.581714	-11.6572	2.10946e-31	3.06128e-29	369	629	5	6	499	5.5
LOC_Os05g38530	2087.61	-2.74548	0.236834	-11.5924	4.50224e-31	6.49434e-29	3730	2969	612	565	3349.5	588.5
LOC_Os03g49270	271.54	-6.15665	0.532069	-11.5711	5.77059e-31	8.27406e-29	361	606	13	4	483.5	8.5
LOC_Os01g71670	923.383	-2.77114	0.239571	-11.5671	6.04954e-31	8.62239e-29	1715	1262	298	223	1488.5	260.5
LOC_Os06g48050	503.894	-4.10005	0.354825	-11.5551	6.95323e-31	9.85178e-29	673	1049	72	51	861	61.5
LOC_Os12g07874	367.849	-5.50097	0.476646	-11.541	8.19647e-31	1.15291e-28	548	759	31	6	653.5	18.5
LOC_Os11g34680	846.323	-3.85503	0.33404	-11.5406	8.23333e-31	1.15291e-28	1245	1633	173	77	1439	125
LOC_Os01g30970	585.799	-5.45542	0.476027	-11.4603	2.08757e-30	2.90622e-28	762	1305	49	12	1033.5	30.5
LOC_Os09g39950	833.309	-5.07256	0.442888	-11.4534	2.26162e-30	3.13031e-28	1190	1743	90	23	1466.5	56.5
LOC_Os04g45010	2247.7	-5.01998	0.439842	-11.4132	3.5947e-30	4.94685e-28	3020	4860	248	69	3940	158.5
LOC_Os12g06840	455.993	-5.25168	0.463566	-11.3289	9.44052e-30	1.29173e-27	594	1010	42	12	802	27
LOC_Os03g62760	230.172	-5.6852	0.505009	-11.2576	2.12398e-29	2.88969e-27	335	484	16	4	409.5	10
LOC_Os09g35800	12281.2	2.82786	0.251316	11.2522	2.25846e-29	3.05132e-27	3336	2280	24316	22412	2808	23364
LOC_Os02g26390	748.122	-4.6089	0.409613	-11.2518	2.26826e-29	3.05132e-27	1059	1546	104	33	1302.5	68.5
LOC_Os02g42710	1533.45	-3.63437	0.324302	-11.2068	3.77791e-29	5.05374e-27	2216	2941	360	163	2578.5	261.5
LOC_Os01g60110	1310.67	-3.74071	0.333865	-11.2043	3.88631e-29	5.16987e-27	1927	2507	294	125	2217	209.5
LOC_Os10g33640	209.495	-4.64805	0.416081	-11.171	5.65218e-29	7.47743e-27	319	413	17	18	366	17.5
LOC_Os11g40550	337.088	-7.95897	0.71256	-11.1695	5.7473e-29	7.55301e-27	427	782	4	2	604.5	3
LOC_Os03g06960	1166.89	-4.76542	0.426659	-11.1692	5.77239e-29	7.55301e-27	1604	2469	150	44	2036.5	97
LOC_Os09g26430	342.28	-8.23885	0.738195	-11.1608	6.34088e-29	8.25176e-27	484	750	3	2	617	2.5
LOC_Os08g43570	6908	-4.59013	0.411363	-11.1583	6.51928e-29	8.43806e-27	10446	13662	1014	288	12054	651
LOC_Os11g20384	2567.05	-3.27441	0.294508	-11.1182	1.02293e-28	1.31689e-26	3540	4903	692	392	4221.5	542
LOC_Os07g13980	1514.17	-3.4529	0.311752	-11.0758	1.64436e-28	2.10557e-26	2169	2873	388	189	2521	288.5
LOC_Os03g16020	371.193	-3.05223	0.277573	-10.9961	3.98867e-28	5.08025e-26	633	584	113	66	608.5	89.5
LOC_Os06g11920	268.665	-4.6363	0.422877	-10.9637	5.71145e-28	7.23602e-26	355	578	27	19	466.5	23
LOC_Os08g41650	305.706	-8.0626	0.736965	-10.9403	7.3972e-28	9.32242e-26	437	665	2	3	551	2.5
LOC_Os03g62740	2455.18	3.092	0.282794	10.9337	7.95018e-28	9.96686e-26	565	389	4576	4856	477	4716
LOC_Os02g10350	399.388	-3.84783	0.351993	-10.9316	8.14375e-28	1.01564e-25	905	488	72	44	696.5	58
LOC_Os06g38510	10458.8	-8.80711	0.805989	-10.9271	8.55567e-28	1.06148e-25	15299	22503	90	21	18901	55.5
LOC_Os03g04770	22124.8	-4.54132	0.415768	-10.9227	8.97818e-28	1.10816e-25	30977	45855	3315	985	38416	2150
LOC_Os08g29980	210.824	-6.86891	0.629791	-10.9067	1.0713e-27	1.3155e-25	311	447	6	2	379	4
LOC_Os01g38680	719.35	4.20724	0.385845	10.904	1.10343e-27	1.34805e-25	95	43	2174	963	69	1568.5
LOC_Os01g57940	4950.8	-8.35679	0.770058	-10.8522	1.9477e-27	2.3674e-25	6703	11117	56	15	8910	35.5
LOC_Os10g35820	557.516	-3.33492	0.307511	-10.8449	2.10946e-27	2.55106e-25	786	1056	123	98	921	110.5
LOC_Os12g43820	212.521	-6.68977	0.619171	-10.8044	3.28066e-27	3.9475e-25	287	473	5	4	380	4.5
LOC_Os12g36630	4581.01	-4.31444	0.399386	-10.8027	3.34334e-27	4.00282e-25	6383	9417	777	251	7900	514
LOC_Os02g06540	468.261	-4.30307	0.39848	-10.7987	3.4911e-27	4.15893e-25	616	995	72	31	805.5	51.5
LOC_Os10g05980	26983	3.98541	0.369343	10.7905	3.81545e-27	4.52281e-25	3483	2448	40329	65150	2965.5	52739.5
LOC_Os01g45350	368.465	-5.01449	0.464893	-10.7863	3.99403e-27	4.71118e-25	475	815	39	12	645	25.5
LOC_Os01g08800	10639.9	2.3145	0.214621	10.7841	4.0906e-27	4.80144e-25	3124	3385	22667	16519	3254.5	19593
LOC_Os07g35940	14327	3.5195	0.326706	10.7727	4.63236e-27	5.41082e-25	2632	1636	24655	31136	2134	27895.5
LOC_Os01g16470	156.165	-5.15276	0.47994	-10.7363	6.87735e-27	7.99408e-25	246	307	12	7	276.5	9.5
LOC_Os01g51260	1968.73	3.10718	0.290649	10.6905	1.12785e-26	1.30466e-24	470	290	3794	3811	380	3802.5
LOC_Os03g10640	2554.73	-3.3541	0.314086	-10.6789	1.27762e-26	1.4708e-24	3654	4804	711	330	4229	520.5
LOC_Os06g04450	1600.76	-3.19772	0.300097	-10.6556	1.64122e-26	1.88033e-24	2254	2991	468	245	2622.5	356.5
LOC_Os03g64310	216.688	-5.11782	0.480319	-10.655	1.65172e-26	1.88335e-24	306	456	10	16	381	13
LOC_Os02g10530	215.835	-6.4721	0.609552	-10.6178	2.46278e-26	2.79485e-24	297	475	10	1	386	5.5
LOC_Os02g02560	8739.84	-3.36623	0.317219	-10.6117	2.62937e-26	2.96983e-24	12017	16882	2392	1139	14449.5	1765.5
LOC_Os08g40990	179.924	-6.16421	0.581694	-10.597	3.07698e-26	3.45908e-24	252	390	7	4	321	5.5
LOC_Os06g25660	341.772	-3.97989	0.375874	-10.5884	3.37373e-26	3.77496e-24	506	663	66	27	584.5	46.5
LOC_Os03g53340	197.054	-5.66864	0.535658	-10.5826	3.58916e-26	3.99732e-24	408	305	3	13	356.5	8
LOC_Os02g52610	942.862	-3.20177	0.302712	-10.577	3.81133e-26	4.2251e-24	1299	1788	261	154	1543.5	207.5
LOC_Os08g19780	212.428	-6.08366	0.575342	-10.574	3.93416e-26	4.34117e-24	273	482	11	3	377.5	7
LOC_Os01g46850	750.834	-4.33319	0.409865	-10.5722	4.00887e-26	4.40333e-24	1028	1562	124	41	1295	82.5
LOC_Os12g41780	1039.4	-3.32824	0.315374	-10.5533	4.9041e-26	5.36205e-24	1368	2054	228	185	1711	206.5
LOC_Os02g13580	892.528	-4.23445	0.401325	-10.5512	5.01673e-26	5.46026e-24	1277	1798	159	51	1537.5	105
LOC_Os03g06630	583.143	-2.67621	0.253844	-10.5427	5.48826e-26	5.94644e-24	1000	855	181	163	927.5	172
LOC_Os01g71240	5783.8	-3.37555	0.320571	-10.5298	6.2975e-26	6.7925e-24	7985	11154	1586	740	9569.5	1163
LOC_Os07g15680	472.395	-3.43556	0.326492	-10.5226	6.79363e-26	7.29477e-24	649	919	99	77	784	88
LOC_Os04g57350	7174.46	-4.28585	0.408128	-10.5012	8.52606e-26	9.11413e-24	9607	15071	1242	400	12339	821
LOC_Os03g45280	2368.62	-3.55473	0.338984	-10.4864	9.97229e-26	1.06127e-23	3643	4315	623	238	3979	430.5
LOC_Os08g45150	24416.2	2.9987	0.286161	10.4791	1.07772e-25	1.14186e-23	6249	3839	46236	47194	5044	46715
LOC_Os03g12180	10627.9	-3.95376	0.379678	-10.4135	2.15214e-25	2.27017e-23	14281	21845	2197	803	18063	1500
LOC_Os10g33760	300.006	-2.94349	0.282957	-10.4026	2.41245e-25	2.5336e-23	537	441	85	67	489	76
LOC_Os05g19500	192.393	-6.73787	0.64868	-10.387	2.8403e-25	2.96992e-23	264	425	6	2	344.5	4
LOC_Os11g45730	6507.62	-14.8006	1.42499	-10.3865	2.85736e-25	2.97476e-23	8939	14566	0	1	11752.5	0.5
LOC_Os08g12160	3408.76	-15.3048	1.47418	-10.3819	2.99754e-25	3.10719e-23	5115	7246	0	0	6180.5	0
LOC_Os10g34680	201.472	-6.82	0.657325	-10.3754	3.20922e-25	3.31228e-23	276	446	7	1	361	4
LOC_Os02g58800	948.518	-11.0423	1.06495	-10.3688	3.4365e-25	3.53163e-23	1493	1953	2	0	1723	1
LOC_Os07g46790	9169.4	-2.57198	0.248638	-10.3443	4.4425e-25	4.54596e-23	12665	15898	3458	2403	14281.5	2930.5
LOC_Os07g03260	171.259	-4.7096	0.455833	-10.3319	5.05686e-25	5.15262e-23	245	353	17	11	299	14
LOC_Os02g40440	1880.64	3.67106	0.356141	10.3079	6.48991e-25	6.58478e-23	322	187	3154	4199	254.5	3676.5
LOC_Os10g27480	3634.44	-8.42806	0.817701	-10.307	6.55048e-25	6.6182e-23	5307	7820	41	9	6563.5	25
LOC_Os05g48810	1522.47	-2.60442	0.252901	-10.2982	7.1801e-25	7.22385e-23	2659	2159	466	463	2409	464.5
LOC_Os03g24170	693.123	-3.90876	0.380246	-10.2796	8.71324e-25	8.72965e-23	935	1418	142	57	1176.5	99.5
LOC_Os04g20420	184.087	-5.84787	0.568938	-10.2786	8.80319e-25	8.78302e-23	233	419	9	5	326	7
LOC_Os05g20570	18472.9	-7.94079	0.773893	-10.2608	1.05785e-24	1.05104e-22	24088	42235	272	81	33161.5	176.5
LOC_Os04g46490	173.433	-5.74763	0.562369	-10.2204	1.60694e-24	1.59001e-22	225	389	8	6	307	7
LOC_Os07g08060	191.289	-6.26917	0.613796	-10.2138	1.72073e-24	1.69559e-22	238	442	8	3	340	5.5
LOC_Os02g49340	2658.35	-3.63177	0.355935	-10.2035	1.91313e-24	1.87746e-22	3271	5603	602	301	4437	451.5
LOC_Os12g42170	217.739	-5.42493	0.531763	-10.2018	1.94658e-24	1.90248e-22	315	457	20	3	386	11.5
LOC_Os10g32900	1276.54	-4.10664	0.404667	-10.1482	3.37515e-24	3.28529e-22	1737	2631	246	81	2184	163.5
LOC_Os02g02460	310.705	-4.89699	0.483514	-10.1279	4.15358e-24	4.02662e-22	424	664	38	9	544	23.5
LOC_Os06g51460	387.068	-3.36789	0.332804	-10.1198	4.51513e-24	4.35947e-22	554	729	100	54	641.5	77
LOC_Os09g32440	1387.15	-2.86038	0.283121	-10.103	5.35622e-24	5.15079e-22	1928	2505	477	278	2216.5	377.5
LOC_Os01g51610	256.579	-4.25239	0.421437	-10.0902	6.10228e-24	5.83751e-22	328	552	35	22	440	28.5
LOC_Os03g52870	1552.05	-4.08603	0.40496	-10.09	6.11909e-24	5.83751e-22	2143	3167	306	98	2655	202
LOC_Os03g16900	14646.2	-3.61188	0.358752	-10.0679	7.6598e-24	7.27833e-22	20037	29028	3696	1439	24532.5	2567.5
LOC_Os04g37600	3283.46	-3.59169	0.356817	-10.0659	7.81687e-24	7.39822e-22	4284	6682	809	348	5483	578.5
LOC_Os06g45150	2460.76	-14.8346	1.47582	-10.0518	9.02482e-24	8.50785e-22	3636	5281	0	0	4458.5	0
LOC_Os11g45720	2453.08	-14.8301	1.47912	-10.0263	1.16775e-23	1.09654e-21	3489	5385	0	0	4437	0
LOC_Os12g43700	4435.79	-12.5669	1.25354	-10.0252	1.18158e-23	1.10519e-21	6482	9581	0	3	8031.5	1.5
LOC_Os06g03390	7579.56	-9.08106	0.909575	-9.98384	1.79385e-23	1.67135e-21	10350	16973	56	11	13661.5	33.5
LOC_Os02g44654	2920.79	2.81495	0.28228	9.97222	2.01679e-23	1.87179e-21	820	528	5464	5551	674	5507.5
LOC_Os09g39930	596.436	-3.71227	0.372449	-9.96717	2.1218e-23	1.96164e-21	784	1221	133	60	1002.5	96.5
LOC_Os07g13440	3855.2	-8.70756	0.873686	-9.96647	2.13694e-23	1.96804e-21	5754	8191	37	7	6972.5	22
LOC_Os05g33190	228.096	-7.66696	0.76991	-9.95825	2.32124e-23	2.12958e-21	293	525	4	1	409	2.5
LOC_Os09g36810	8131.63	-3.71854	0.373453	-9.95719	2.34604e-23	2.14412e-21	11379	16032	1976	702	13705.5	1339
LOC_Os01g63270	30120.9	-3.37616	0.339251	-9.95181	2.47639e-23	2.25464e-21	43290	56572	8774	3482	49931	6128
LOC_Os03g03270	563.886	-3.93381	0.395823	-9.9383	2.83627e-23	2.57252e-21	731	1182	113	46	956.5	79.5
LOC_Os11g36740	2007.62	-3.12809	0.315286	-9.92144	3.35884e-23	3.03499e-21	2820	3727	642	300	3273.5	471
LOC_Os02g30610	209.772	-3.87012	0.391043	-9.89691	4.29321e-23	3.8647e-21	324	392	43	18	358	30.5
LOC_Os03g59330	1115.15	3.89736	0.39392	9.89378	4.42991e-23	3.97281e-21	188	75	2108	2359	131.5	2233.5
LOC_Os07g20270	150.947	-5.68536	0.576029	-9.86992	5.62068e-23	5.02191e-21	210	326	10	3	268	6.5
LOC_Os11g08860	1984.98	-14.5246	1.47288	-9.86137	6.12083e-23	5.44845e-21	3050	4156	0	0	3603	0
LOC_Os01g63580	9579.95	2.57782	0.261603	9.85392	6.5922e-23	5.84631e-21	2990	2097	17679	17703	2543.5	17691
LOC_Os12g32620	746.376	3.34682	0.339702	9.85221	6.70507e-23	5.92446e-21	146	101	1277	1602	123.5	1439.5
LOC_Os05g45370	653.403	-3.30027	0.33501	-9.85124	6.77058e-23	5.96036e-21	850	1297	169	101	1073.5	135
LOC_Os06g12790	2825.85	2.46539	0.251226	9.81346	9.85288e-23	8.64202e-21	932	670	5339	5029	801	5184
LOC_Os11g48070	3478.81	2.71942	0.277347	9.80514	1.06999e-22	9.35068e-21	970	724	6176	6756	847	6466
LOC_Os01g05100	251.206	-8.13853	0.830147	-9.80371	1.0852e-22	9.42901e-21	339	565	4	0	452	2
LOC_Os08g37070	1042.84	2.9316	0.299034	9.80356	1.08683e-22	9.42901e-21	292	158	2207	1830	225	2018.5
LOC_Os03g43400	127.921	-6.12972	0.626663	-9.78152	1.35162e-22	1.16839e-20	284	184	5	3	234	4
LOC_Os10g05970	7589.96	4.10179	0.419474	9.77842	1.39372e-22	1.20045e-20	1017	541	10681	18929	779	14805
LOC_Os02g53990	779.807	-3.1422	0.321759	-9.76568	1.58046e-22	1.35642e-20	1096	1450	243	118	1273	180.5
LOC_Os01g13710	167.886	-6.72962	0.68992	-9.75421	1.7698e-22	1.51349e-20	220	380	5	2	300	3.5
LOC_Os12g43440	135.26	-3.83916	0.394296	-9.73676	2.10158e-22	1.79083e-20	258	208	22	17	233	19.5
LOC_Os05g48840	1417.34	-3.50671	0.360395	-9.73018	2.24205e-22	1.90375e-20	2775	2042	400	135	2408.5	267.5
LOC_Os10g28340	688.289	-2.29176	0.235603	-9.72718	2.30905e-22	1.95372e-20	1160	946	285	228	1053	256.5
LOC_Os08g40590	727.544	-2.62592	0.270168	-9.71958	2.48815e-22	2.09785e-20	1047	1236	281	173	1141.5	227
LOC_Os08g04650	1803.67	-14.3864	1.48266	-9.70313	2.92393e-22	2.45662e-20	2478	4037	0	0	3257.5	0
LOC_Os08g38280	208.573	-4.30547	0.443931	-9.69852	3.05893e-22	2.56105e-20	269	448	29	16	358.5	22.5
LOC_Os05g47580	193.076	3.23528	0.333954	9.68782	3.39717e-22	2.83433e-20	34	34	454	320	34	387
LOC_Os12g08070	302.704	-3.86122	0.398856	-9.68073	3.64121e-22	3.02739e-20	418	609	63	26	513.5	44.5
LOC_Os05g33700	108.579	-4.7804	0.494867	-9.65996	4.46019e-22	3.69548e-20	210	176	11	6	193	8.5
LOC_Os06g47110	605.022	-10.3832	1.07693	-9.64155	5.33766e-22	4.40725e-20	851	1335	1	1	1093	1
LOC_Os01g21250	105.835	-5.02937	0.523017	-9.61608	6.8389e-22	5.62741e-20	194	183	9	5	188.5	7
LOC_Os05g09440	3833.12	-2.84528	0.295907	-9.61545	6.88049e-22	5.64224e-20	4878	7305	1231	849	6091.5	1040
LOC_Os09g24580	237	-3.60454	0.375578	-9.59731	8.20562e-22	6.70593e-20	326	468	48	32	397	40
LOC_Os05g39600	220.233	-7.91692	0.825138	-9.59467	8.41893e-22	6.85684e-20	291	500	2	2	395.5	2
LOC_Os06g35370	2882.59	-13.6261	1.4208	-9.59046	8.76934e-22	7.11803e-20	4182	6254	0	1	5218	0.5
LOC_Os11g02840	954.022	-2.83524	0.29594	-9.58044	9.66279e-22	7.81674e-20	1996	1121	301	218	1558.5	259.5
LOC_Os12g03970	188.546	-7.70544	0.805021	-9.57173	1.05129e-21	8.47584e-20	294	388	3	1	341	2
LOC_Os09g24038	573.434	-9.73016	1.01723	-9.56535	1.11822e-21	8.9551e-20	385	1639	2	1	1012	1.5
LOC_Os09g24008	573.434	-9.73016	1.01723	-9.56535	1.11822e-21	8.9551e-20	385	1639	2	1	1012	1.5
LOC_Os06g06490	454.716	-2.5033	0.261722	-9.5647	1.12525e-21	8.98135e-20	765	658	193	113	711.5	153
LOC_Os07g49140	1072.57	2.88267	0.301517	9.56056	1.17122e-21	9.31727e-20	282	192	1926	2117	237	2021.5
LOC_Os04g27670	120.358	-6.25405	0.654185	-9.56008	1.17671e-21	9.3299e-20	239	199	6	1	219	3.5
LOC_Os08g12600	1493.79	-14.1144	1.47666	-9.55836	1.19634e-21	9.45428e-20	2207	3206	0	0	2706.5	0
LOC_Os03g19610	1550.25	-14.168	1.48283	-9.55471	1.23936e-21	9.76203e-20	2133	3467	0	0	2800	0
LOC_Os02g44770	1158.19	-2.29636	0.240519	-9.54751	1.32851e-21	1.04299e-19	1763	1763	557	324	1763	440.5
LOC_Os03g25460	347.6	-4.39655	0.460566	-9.54598	1.34831e-21	1.05507e-19	400	793	51	21	596.5	36
LOC_Os02g10760	863.898	3.57215	0.374565	9.53679	1.47325e-21	1.14909e-19	168	82	1526	1858	125	1692
LOC_Os12g36830	204.915	-5.145	0.539648	-9.53398	1.51367e-21	1.17678e-19	221	493	15	10	357	12.5
LOC_Os10g01560	257.479	-8.55569	0.898952	-9.5174	1.77559e-21	1.37594e-19	394	538	1	2	466	1.5
LOC_Os07g47590	731.084	-2.57884	0.271045	-9.51444	1.82698e-21	1.4112e-19	1326	989	309	165	1157.5	237
LOC_Os04g42210	1505.52	-14.1257	1.48503	-9.51207	1.86913e-21	1.43911e-19	2023	3410	0	0	2716.5	0
LOC_Os01g17214	558.645	-3.03192	0.319573	-9.48739	2.36883e-21	1.818e-19	738	1066	151	117	902	134
LOC_Os09g29404	4114.7	-2.67205	0.281974	-9.47622	2.63663e-21	2.01706e-19	5400	7504	1327	1114	6452	1220.5
LOC_Os06g48300	1409.19	-3.87112	0.408756	-9.4705	2.78503e-21	2.12381e-19	1754	3005	308	111	2379.5	209.5
LOC_Os10g33650	845.877	-3.54643	0.374944	-9.45856	3.12209e-21	2.37329e-19	1085	1732	214	92	1408.5	153
LOC_Os03g01650	4325.1	-8.14524	0.863113	-9.43706	3.83396e-21	2.90519e-19	6556	9083	61	12	7819.5	36.5
LOC_Os02g52700	1035.33	-3.37569	0.357836	-9.43363	3.96134e-21	2.99225e-19	1983	1506	316	108	1744.5	212
LOC_Os05g51680	1326.24	-13.9428	1.47927	-9.42544	4.28321e-21	3.2252e-19	1907	2893	0	0	2400	0
LOC_Os03g50160	2331.81	2.5938	0.2753	9.42173	4.43707e-21	3.32708e-19	738	490	4320	4309	614	4314.5
LOC_Os12g43450	121.761	-3.93773	0.417951	-9.42151	4.4463e-21	3.32708e-19	239	183	19	14	211	16.5
LOC_Os02g10310	4682.88	2.55791	0.271759	9.41241	4.84879e-21	3.61696e-19	1597	932	9620	7916	1264.5	8768
LOC_Os10g06000	15322.1	3.47277	0.369229	9.40548	5.17955e-21	3.85169e-19	3094	1630	24808	34290	2362	29549
LOC_Os02g30810	151.008	-4.1261	0.438817	-9.40277	5.31473e-21	3.93998e-19	228	292	26	11	260	18.5
LOC_Os07g17120	477.31	-2.87811	0.306106	-9.40234	5.33611e-21	3.94362e-19	690	841	168	90	765.5	129
LOC_Os04g47150	1247.63	-13.8546	1.47505	-9.39268	5.84899e-21	4.30936e-19	1888	2638	0	0	2263	0
LOC_Os04g42220	1284.56	-13.8967	1.48114	-9.38245	6.44552e-21	4.7343e-19	1810	2835	0	0	2322.5	0
LOC_Os05g25000	127.69	-6.30076	0.671879	-9.37781	6.7354e-21	4.93208e-19	189	268	3	4	228.5	3.5
LOC_Os05g09050	488.61	-10.0866	1.07742	-9.36183	7.83697e-21	5.72122e-19	720	1049	2	0	884.5	1
LOC_Os04g38560	2349.07	-13.3305	1.42443	-9.35845	8.09172e-21	5.88925e-19	3280	5210	0	1	4245	0.5
LOC_Os05g27890	231.231	-4.28101	0.457526	-9.35688	8.21222e-21	5.95884e-19	310	486	39	13	398	26
LOC_Os05g50170	546.038	-2.93898	0.314632	-9.34101	9.54208e-21	6.90287e-19	726	1026	167	113	876	140
LOC_Os06g40570	137.469	-4.08728	0.437748	-9.33705	9.90512e-21	7.14392e-19	204	268	21	13	236	17
LOC_Os12g27190	1154.46	-13.7426	1.47568	-9.31275	1.24569e-20	8.95738e-19	1738	2449	0	0	2093.5	0
LOC_Os07g24000	256.207	3.11165	0.33422	9.3102	1.27597e-20	9.14765e-19	57	41	504	489	49	496.5
LOC_Os02g36950	1183.65	-13.7787	1.48092	-9.30414	1.35086e-20	9.65562e-19	1676	2605	0	0	2140.5	0
LOC_Os04g39150	36359.5	2.6942	0.29007	9.28812	1.57042e-20	1.11916e-18	10341	7644	61537	72517	8992.5	67027
LOC_Os03g50490	5937.01	1.89716	0.204969	9.25584	2.12559e-20	1.5103e-18	2554	2077	11415	9134	2315.5	10274.5
LOC_Os05g24770	4699.03	-3.45307	0.373239	-9.25162	2.21121e-20	1.56649e-18	6646	8990	1362	474	7818	918
LOC_Os10g08022	2985.05	-8.94578	0.96718	-9.24935	2.25867e-20	1.59539e-18	4077	6682	25	4	5379.5	14.5
LOC_Os11g23220	518.888	-10.1773	1.10064	-9.24673	2.31472e-20	1.63017e-18	642	1223	2	0	932.5	1
LOC_Os04g59210	376.431	-3.59296	0.388813	-9.24084	2.44563e-20	1.71732e-18	730	555	102	32	642.5	67
LOC_Os05g38290	110.95	-5.00206	0.541666	-9.23458	2.59298e-20	1.81546e-18	167	224	10	5	195.5	7.5
LOC_Os07g40290	9704.71	-3.04504	0.330888	-9.20262	3.4934e-20	2.43876e-18	18277	13704	3548	1328	15990.5	2438
LOC_Os02g07810	169.979	-5.26119	0.573924	-9.16705	4.86142e-20	3.38391e-18	218	380	17	3	299	10
LOC_Os01g17390	1724.87	-2.55633	0.279256	-9.15407	5.48274e-20	3.80534e-18	2272	3081	673	444	2676.5	558.5
LOC_Os08g12230	1009.86	-13.5495	1.48163	-9.14502	5.96178e-20	4.12587e-18	1426	2226	0	0	1826	0
LOC_Os02g32060	414.229	-3.38081	0.36986	-9.14081	6.19879e-20	4.27752e-18	547	822	112	53	684.5	82.5
LOC_Os12g42660	445.83	-2.90294	0.317697	-9.13743	6.39569e-20	4.40071e-18	612	817	149	87	714.5	118
LOC_Os05g20150	1901.35	-13.0252	1.42588	-9.13483	6.55076e-20	4.4945e-18	2622	4246	0	1	3434	0.5
LOC_Os06g40580	1200.83	-3.38356	0.37103	-9.11937	7.55652e-20	5.16974e-18	1619	2353	351	135	1986	243
LOC_Os06g10480	666.283	-2.68475	0.294428	-9.11853	7.61471e-20	5.19471e-18	892	1202	231	166	1047	198.5
LOC_Os03g01990	847.947	-2.34071	0.257005	-9.10764	8.41933e-20	5.7273e-18	1194	1389	376	247	1291.5	311.5
LOC_Os08g12890	393.341	-3.2194	0.353651	-9.10333	8.76053e-20	5.94252e-18	535	754	116	57	644.5	86.5
LOC_Os04g41640	115.721	-4.37879	0.482803	-9.06951	1.1955e-19	8.08652e-18	247	162	10	13	204.5	11.5
LOC_Os04g54620	1165.68	3.30276	0.364402	9.0635	1.26335e-19	8.5214e-18	236	161	1805	2628	198.5	2216.5
LOC_Os02g44380	999.148	-2.30953	0.255376	-9.04364	1.51533e-19	1.01923e-17	1382	1648	426	315	1515	370.5
LOC_Os03g01930	230.692	-3.30991	0.366346	-9.03493	1.64107e-19	1.10071e-17	316	444	52	41	380	46.5
LOC_Os05g31040	261.831	-3.2424	0.359271	-9.02493	1.79809e-19	1.20266e-17	530	349	79	35	439.5	57
LOC_Os01g71040	128.024	-6.28475	0.697208	-9.01418	1.98352e-19	1.32299e-17	172	284	2	5	228	3.5
LOC_Os03g47610	679.822	2.22366	0.246989	9.00307	2.19498e-19	1.45997e-17	238	203	1302	1139	220.5	1220.5
LOC_Os02g34710	847.723	-3.23502	0.359728	-8.99297	2.40633e-19	1.59611e-17	1704	1138	278	100	1421	189
LOC_Os03g06890	248.849	-3.30244	0.367975	-8.97463	2.84297e-19	1.88052e-17	334	485	62	40	409.5	51
LOC_Os01g08470	1364.44	-2.76236	0.308008	-8.96845	3.00708e-19	1.9836e-17	1725	2581	478	305	2153	391.5
LOC_Os03g10334	149.932	-5.30464	0.591954	-8.96123	3.21071e-19	2.1121e-17	185	342	14	3	263.5	8.5
LOC_Os06g49860	3072.99	-1.93321	0.215906	-8.95395	3.42989e-19	2.2501e-17	4427	4491	1733	1115	4459	1424
LOC_Os05g36260	276.8	-4.31405	0.482482	-8.94138	3.84327e-19	2.5144e-17	398	557	17	38	477.5	27.5
LOC_Os06g08810	388.116	-9.72483	1.0894	-8.92674	4.38739e-19	2.86256e-17	497	899	0	2	698	1
LOC_Os07g49100	334.481	-9.52741	1.06923	-8.91055	5.07817e-19	3.30426e-17	526	688	1	1	607	1
LOC_Os04g21710	1942.32	-2.70487	0.303574	-8.91006	5.10044e-19	3.30976e-17	2461	3638	607	521	3049.5	564
LOC_Os05g40190	113.674	-6.36379	0.714557	-8.90591	5.29489e-19	3.42665e-17	167	240	3	3	203.5	3
LOC_Os05g46740	845.109	-2.99325	0.336275	-8.9012	5.52439e-19	3.56554e-17	1227	1508	307	127	1367.5	217
LOC_Os02g03550	317.666	-4.46445	0.501611	-8.90023	5.57328e-19	3.58742e-17	438	663	54	11	550.5	32.5
LOC_Os10g34150	122.333	4.29505	0.4826	8.89983	5.59335e-19	3.59069e-17	15	7	341	186	11	263.5
LOC_Os01g06620	3337.71	-9.5247	1.0708	-8.89491	5.84652e-19	3.74318e-17	5205	6905	20	2	6055	11
LOC_Os11g08680	1427.54	-12.6123	1.41854	-8.89105	6.05332e-19	3.86525e-17	2154	3023	0	1	2588.5	0.5
LOC_Os01g03390	165.595	-3.77275	0.424745	-8.88239	6.54369e-19	4.16725e-17	379	197	29	21	288	25
LOC_Os03g58170	5966.72	-2.97219	0.334872	-8.87559	6.95645e-19	4.41836e-17	7796	11380	2135	960	9588	1547.5
LOC_Os05g20620	221.353	-4.88669	0.551229	-8.86508	7.6448e-19	4.84272e-17	283	490	29	5	386.5	17
LOC_Os10g25674	546.622	-2.72598	0.307602	-8.86203	7.85692e-19	4.96396e-17	722	1001	182	135	861.5	158.5
LOC_Os08g43690	128.188	-5.73557	0.6485	-8.84435	9.20591e-19	5.80093e-17	174	280	2	8	227	5
LOC_Os07g27750	782.734	-4.11062	0.46527	-8.8349	1.00185e-18	6.29642e-17	1055	1623	163	40	1339	101.5
LOC_Os03g16030	283.308	-2.44415	0.277046	-8.82218	1.12254e-18	7.03644e-17	478	403	110	84	440.5	97
LOC_Os01g34920	8898.49	1.75785	0.199606	8.80659	1.29008e-18	8.06551e-17	3744	3698	17589	12794	3721	15191.5
LOC_Os12g37690	189.149	-3.09794	0.351794	-8.80611	1.29562e-18	8.07909e-17	365	261	43	43	313	43
LOC_Os07g09384	347.148	-3.17855	0.360992	-8.80504	1.30802e-18	8.13523e-17	500	638	111	47	569	79
LOC_Os10g35930	7915.7	-7.73113	0.878949	-8.79587	1.41938e-18	8.80495e-17	11078	17409	147	31	14243.5	89
LOC_Os02g03520	1335.45	-7.19072	0.817937	-8.79129	1.47856e-18	9.14836e-17	1846	2948	35	8	2397	21.5
LOC_Os10g25340	286.554	2.55454	0.290621	8.78995	1.49626e-18	9.23402e-17	90	64	636	450	77	543
LOC_Os01g62370	1481.25	-2.60771	0.297139	-8.77607	1.69284e-18	1.04203e-16	1902	2712	578	357	2307	467.5
LOC_Os07g43390	861.781	-2.62858	0.299602	-8.77358	1.73067e-18	1.06259e-16	1113	1577	301	228	1345	264.5
LOC_Os04g57750	1410.51	-3.30358	0.376564	-8.77296	1.74035e-18	1.0658e-16	1961	2689	446	158	2325	302
LOC_Os08g42750	223.311	-4.18694	0.477905	-8.76102	1.93483e-18	1.17976e-16	292	472	18	31	382	24.5
LOC_Os05g40010	10348.2	2.12349	0.242382	8.76094	1.9363e-18	1.17976e-16	3870	3243	25002	13184	3556.5	19093
LOC_Os09g13650	719.368	2.86847	0.327569	8.75685	2.0078e-18	1.22022e-16	214	109	1429	1318	161.5	1373.5
LOC_Os02g08230	1997.26	2.97135	0.339497	8.75222	2.09193e-18	1.26813e-16	531	309	3354	4157	420	3755.5
LOC_Os09g27750	539.323	-3.1981	0.365444	-8.75126	2.10991e-18	1.2758e-16	1146	665	174	70	905.5	122
LOC_Os05g37520	332.682	-3.04373	0.347865	-8.74972	2.13875e-18	1.28999e-16	483	598	113	51	540.5	82
LOC_Os06g40890	699.059	-13.0188	1.48822	-8.74787	2.17416e-18	1.30804e-16	933	1589	0	0	1261	0
LOC_Os04g54850	649.158	-12.9119	1.47726	-8.74044	2.3221e-18	1.39355e-16	983	1372	0	0	1177.5	0
LOC_Os06g35320	3784.49	-14.0027	1.60409	-8.72936	2.56116e-18	1.53164e-16	4421	9161	0	1	6791	0.5
LOC_Os12g36040	667.703	-12.9526	1.48382	-8.72919	2.565e-18	1.53164e-16	937	1477	0	0	1207	0
LOC_Os10g17650	1990.11	-3.1543	0.361902	-8.71591	2.8843e-18	1.71802e-16	3972	2661	697	241	3316.5	469
LOC_Os03g12570	502.186	-3.00411	0.345524	-8.69436	3.48775e-18	2.07231e-16	629	986	154	95	807.5	124.5
LOC_Os03g50280	615.746	-2.86	0.329982	-8.66711	4.43213e-18	2.62692e-16	770	1188	196	135	979	165.5
LOC_Os09g31482	4648.91	-1.70817	0.197161	-8.66382	4.56218e-18	2.69098e-16	7015	6080	2869	1972	6547.5	2420.5
LOC_Os01g57030	1245.37	-3.88215	0.448088	-8.66381	4.5627e-18	2.69098e-16	1711	2515	298	77	2113	187.5
LOC_Os09g30050	133.244	-7.20398	0.83224	-8.65613	4.88032e-18	2.87123e-16	189	290	3	1	239.5	2
LOC_Os12g35710	596.485	-12.7898	1.4776	-8.65579	4.89505e-18	2.87284e-16	904	1260	0	0	1082	0
LOC_Os06g05160	1298.46	-2.28831	0.264581	-8.64881	5.20403e-18	3.04671e-16	1812	2119	633	361	1965.5	497
LOC_Os09g23966	315.953	-9.45957	1.09441	-8.64357	5.44818e-18	3.18187e-16	426	713	2	0	569.5	1
LOC_Os09g23948	315.664	-9.45823	1.09429	-8.64326	5.46327e-18	3.18292e-16	426	712	2	0	569	1
LOC_Os03g15270	310.986	-3.45267	0.400794	-8.61457	7.02042e-18	4.08019e-16	621	435	92	29	528	60.5
LOC_Os03g61590	221.45	-3.9665	0.460666	-8.61036	7.28295e-18	4.22252e-16	324	433	49	13	378.5	31
LOC_Os08g43334	343.453	-2.71273	0.315111	-8.60878	7.38413e-18	4.27085e-16	650	454	137	69	552	103
LOC_Os02g40260	476.483	3.58043	0.415962	8.6076	7.46091e-18	4.2956e-16	92	45	768	1079	68.5	923.5
LOC_Os10g33370	2280.04	2.44985	0.284616	8.60757	7.46281e-18	4.2956e-16	774	532	3990	4276	653	4133
LOC_Os05g47950	113.345	3.80043	0.442404	8.59041	8.66578e-18	4.97607e-16	17	11	249	213	14	231
LOC_Os04g28420	1162.2	-3.0525	0.355398	-8.58896	8.77606e-18	5.02734e-16	1997	1812	206	317	1904.5	261.5
LOC_Os11g46230	560.162	-12.6992	1.47905	-8.58602	9.00338e-18	5.14525e-16	838	1193	0	0	1015.5	0
LOC_Os08g38740	439.859	-2.45596	0.286319	-8.5777	9.67859e-18	5.51795e-16	610	745	174	126	677.5	150
LOC_Os01g61910	697.846	-2.30132	0.268381	-8.57482	9.92427e-18	5.64457e-16	953	1160	299	221	1056.5	260
LOC_Os03g51010	1677.6	-2.68685	0.31342	-8.57267	1.01116e-17	5.73749e-16	2071	3183	624	386	2627	505
LOC_Os11g28610	2698.93	-3.70922	0.433003	-8.56628	1.06886e-17	6.05054e-16	3976	5141	724	187	4558.5	455.5
LOC_Os03g26650	635.454	-2.97821	0.347898	-8.56058	1.12299e-17	6.34199e-16	1123	954	244	88	1038.5	166
LOC_Os09g28390	1247.15	-2.53283	0.29601	-8.55656	1.16282e-17	6.55145e-16	2346	1595	569	270	1970.5	419.5
LOC_Os01g46270	1496.7	2.40145	0.280681	8.55581	1.17047e-17	6.57907e-16	531	352	3753	1961	441.5	2857
LOC_Os07g34130	1075.32	-12.2088	1.42702	-8.55543	1.17431e-17	6.58524e-16	1509	2378	1	0	1943.5	0.5
LOC_Os11g08930	1570.04	-14.1864	1.66397	-8.5256	1.52016e-17	8.50473e-16	1959	3690	0	0	2824.5	0
LOC_Os04g47250	2666.32	2.43771	0.286372	8.51238	1.70404e-17	9.51126e-16	982	564	5150	4639	773	4894.5
LOC_Os09g26440	10708.9	-6.96711	0.818687	-8.51011	1.7377e-17	9.67657e-16	13566	24694	318	85	19130	201.5
LOC_Os09g22000	140.964	-7.7084	0.906591	-8.50263	1.85348e-17	1.02974e-15	246	267	3	0	256.5	1.5
LOC_Os02g10630	798.071	-2.47237	0.291097	-8.4933	2.00859e-17	1.11333e-15	1039	1416	316	224	1227.5	270
LOC_Os05g11790	505.309	-12.5504	1.48187	-8.46933	2.46816e-17	1.3649e-15	737	1093	0	0	915	0
LOC_Os02g35760	770.968	-3.33013	0.393451	-8.4639	2.58577e-17	1.4259e-15	1026	1515	239	85	1270.5	162
LOC_Os07g44700	434.841	-2.50447	0.295907	-8.46369	2.59039e-17	1.4259e-15	596	749	158	128	672.5	143
LOC_Os02g41780	802.042	2.599	0.307299	8.45756	2.73039e-17	1.49952e-15	255	166	1422	1530	210.5	1476
LOC_Os07g18070	119.304	-7.04346	0.832919	-8.45635	2.75877e-17	1.51164e-15	173	256	3	1	214.5	2
LOC_Os01g71340	242.543	-2.55667	0.302984	-8.43829	3.22012e-17	1.76041e-15	441	325	86	69	383	77.5
LOC_Os06g39060	2239.07	-6.84057	0.811276	-8.43186	3.402e-17	1.8556e-15	3075	4946	74	18	4010.5	46
LOC_Os04g58380	477.094	-2.58173	0.306691	-8.41803	3.82853e-17	2.07953e-15	674	816	203	106	745	154.5
LOC_Os09g24100	2286.34	-6.54839	0.777904	-8.41799	3.82991e-17	2.07953e-15	2960	5195	89	25	4077.5	57
LOC_Os12g38260	279.376	-2.80768	0.334048	-8.405	4.27877e-17	2.31799e-15	379	509	92	63	444	77.5
LOC_Os04g57260	1757.64	-8.0881	0.96241	-8.40401	4.3149e-17	2.33229e-15	2631	3720	27	4	3175.5	15.5
LOC_Os07g01260	471.809	-12.4515	1.48194	-8.40216	4.38346e-17	2.36401e-15	691	1018	0	0	854.5	0
LOC_Os02g05670	8184.88	-7.19165	0.857815	-8.38368	5.12965e-17	2.76021e-15	11884	17560	220	47	14722	133.5
LOC_Os06g22110	132.075	-5.11972	0.611336	-8.37464	5.53915e-17	2.97388e-15	156	306	14	3	231	8.5
LOC_Os07g10550	1187.85	-2.23746	0.267653	-8.35956	6.295e-17	3.37212e-15	1568	1997	550	374	1782.5	462
LOC_Os12g34360	88.5387	-4.60022	0.550352	-8.35868	6.34223e-17	3.38983e-15	173	141	13	3	157	8
LOC_Os06g28150	902.976	-3.25759	0.389804	-8.35701	6.43305e-17	3.43072e-15	1266	1704	299	100	1485	199.5
LOC_Os08g04890	1188.92	-2.65189	0.317509	-8.35218	6.70146e-17	3.56592e-15	1721	2020	524	226	1870.5	375
LOC_Os03g60992	331.043	2.28009	0.273268	8.34377	7.19582e-17	3.82049e-15	102	105	680	528	103.5	604
LOC_Os03g04950	233.28	3.00681	0.361086	8.32713	8.28277e-17	4.38785e-15	64	32	494	414	48	454
LOC_Os04g11195	6756.45	-6.48848	0.779298	-8.32606	8.35777e-17	4.41781e-15	9659	14531	282	72	12095	177
LOC_Os02g54690	266.648	3.1037	0.373351	8.31309	9.32418e-17	4.91779e-15	51	51	773	328	51	550.5
LOC_Os10g27170	293.14	-2.97236	0.358299	-8.29574	1.07909e-16	5.67886e-15	386	556	74	70	471	72
LOC_Os11g32490	572.294	-2.6831	0.323479	-8.2945	1.09041e-16	5.72583e-15	749	1048	225	123	898.5	174
LOC_Os10g30090	779.518	-2.31745	0.279479	-8.29204	1.11322e-16	5.83285e-15	1065	1299	298	269	1182	283.5
LOC_Os08g44790	831.379	-11.8375	1.42799	-8.28964	1.13591e-16	5.93873e-15	1166	1839	1	0	1502.5	0.5
LOC_Os11g47330	1189.04	2.0989	0.253288	8.28659	1.1654e-16	6.07964e-15	503	331	2348	1884	417	2116
LOC_Os11g35400	4495.58	3.36225	0.405996	8.28148	1.21655e-16	6.33268e-15	898	580	6004	10884	739	8444
LOC_Os02g32970	4124.19	-2.62115	0.316583	-8.27951	1.23682e-16	6.42424e-15	5516	7371	1811	831	6443.5	1321
LOC_Os12g04700	215.476	-8.90353	1.0768	-8.26848	1.35677e-16	7.03201e-15	350	433	2	0	391.5	1
LOC_Os05g03600	129.958	-4.93819	0.597328	-8.26714	1.37212e-16	7.0962e-15	162	292	16	3	227	9.5
LOC_Os08g32920	2450.89	-2.54547	0.307974	-8.2652	1.39456e-16	7.19671e-15	3249	4352	1097	537	3800.5	817
LOC_Os07g01780	433.281	-12.3285	1.49284	-8.2584	1.47635e-16	7.59991e-15	568	994	0	0	781	0
LOC_Os06g04090	1759.8	1.96227	0.237616	8.25819	1.47904e-16	7.59991e-15	792	539	3554	2633	665.5	3093.5
LOC_Os02g39950	726.739	-2.33906	0.283347	-8.25509	1.51784e-16	7.78258e-15	1007	1205	348	193	1106	270.5
LOC_Os02g32660	6242.09	-2.0382	0.246918	-8.25454	1.52484e-16	7.80178e-15	8146	10126	3105	2295	9136	2700
LOC_Os06g01780	194.268	-3.31255	0.401943	-8.24133	1.70301e-16	8.69478e-15	276	366	57	24	321	40.5
LOC_Os04g01150	278.141	-3.05488	0.37181	-8.21624	2.09984e-16	1.0698e-14	365	535	89	46	450	67.5
LOC_Os12g12730	408.034	-12.2419	1.4917	-8.20668	2.27388e-16	1.15601e-14	544	928	0	0	736	0
LOC_Os12g37660	394.313	-12.1925	1.48652	-8.20205	2.36319e-16	1.19763e-14	557	869	0	0	713	0
LOC_Os01g40150	129.754	-6.85538	0.835826	-8.20192	2.36575e-16	1.19763e-14	133	327	4	1	230	2.5
LOC_Os01g71810	270.697	2.38932	0.291729	8.19019	2.60818e-16	1.31757e-14	91	69	550	447	80	498.5
LOC_Os09g26360	731.677	-11.653	1.42498	-8.17762	2.89506e-16	1.45941e-14	1066	1583	1	0	1324.5	0.5
LOC_Os12g44080	307.045	3.10361	0.379702	8.1738	2.98823e-16	1.50322e-14	54	63	902	369	58.5	635.5
LOC_Os02g56900	1564.45	-1.71049	0.20935	-8.17048	3.07173e-16	1.54198e-14	2422	1993	938	682	2207.5	810
LOC_Os01g50720	648.841	3.38243	0.414206	8.16606	3.18637e-16	1.59619e-14	144	68	1024	1460	106	1242
LOC_Os09g24029	312.13	-8.85357	1.08515	-8.15886	3.38204e-16	1.69067e-14	141	952	2	1	546.5	1.5
LOC_Os12g38450	118.619	-5.48798	0.672688	-8.15829	3.39807e-16	1.69514e-14	144	274	11	1	209	6
LOC_Os03g38390	375.075	-12.1203	1.4876	-8.14756	3.71353e-16	1.84866e-14	526	830	0	0	678	0
LOC_Os12g20150	2906.2	-2.12241	0.260804	-8.13796	4.01991e-16	1.99703e-14	3898	4711	1238	1122	4304.5	1180
LOC_Os01g33300	1594.25	-7.76693	0.954684	-8.1356	4.0991e-16	2.03215e-14	2193	3541	30	5	2867	17.5
LOC_Os12g23170	21293.7	-3.16013	0.388487	-8.13445	4.13821e-16	2.0473e-14	30602	39055	7681	2401	34828.5	5041
LOC_Os06g45180	3452.39	-6.48032	0.797314	-8.12768	4.37569e-16	2.16033e-14	4882	7472	146	36	6177	91
LOC_Os03g25030	177.046	-3.20439	0.394333	-8.12609	4.43343e-16	2.18433e-14	243	337	51	27	290	39
LOC_Os02g40900	1074.05	-1.86348	0.229586	-8.11671	4.78984e-16	2.35509e-14	1650	1449	649	390	1549.5	519.5
LOC_Os06g14810	2549.03	2.45018	0.301891	8.11611	4.81352e-16	2.36188e-14	957	513	4930	4441	735	4685.5
LOC_Os10g14920	283.722	-2.577	0.317849	-8.10764	5.16136e-16	2.52738e-14	499	398	125	60	448.5	92.5
LOC_Os03g28090	362.938	-12.0729	1.49148	-8.09453	5.74842e-16	2.8091e-14	490	820	0	0	655	0
LOC_Os07g46330	206.659	-2.57805	0.319043	-8.08056	6.44691e-16	3.14402e-14	309	338	80	52	323.5	66
LOC_Os10g40360	1369.75	-2.26686	0.28105	-8.06568	7.28283e-16	3.54446e-14	2331	1853	733	344	2092	538.5
LOC_Os08g16330	377.444	-3.36041	0.417006	-8.0584	7.72973e-16	3.75433e-14	462	780	110	44	621	77
LOC_Os10g26470	682.18	-11.5451	1.43408	-8.05054	8.24315e-16	3.99559e-14	891	1567	0	1	1229	0.5
LOC_Os02g08240	81.5316	-5.3001	0.658375	-8.05028	8.26054e-16	3.99593e-14	115	173	6	3	144	4.5
LOC_Os09g24350	75.9579	-4.44952	0.552939	-8.04704	8.4819e-16	4.09474e-14	147	121	11	4	134	7.5
LOC_Os06g48500	167.922	-2.78486	0.346818	-8.02975	9.76691e-16	4.70561e-14	249	286	54	40	267.5	47
LOC_Os10g24050	621.22	2.06615	0.25735	8.02857	9.86156e-16	4.74167e-14	233	207	1133	1044	220	1088.5
LOC_Os07g34110	133.642	-3.02672	0.377511	-8.01758	1.07849e-15	5.17525e-14	256	184	34	30	220	32
LOC_Os02g13660	5895.65	2.72831	0.340435	8.01419	1.10868e-15	5.30949e-14	1645	1212	8816	12660	1428.5	10738
LOC_Os02g55500	2149.24	-6.5448	0.817213	-8.00868	1.15944e-15	5.54148e-14	2802	4866	86	22	3834	54
LOC_Os08g41080	2853.26	-3.43136	0.42857	-8.00653	1.17991e-15	5.6281e-14	3578	5854	875	265	4716	570
LOC_Os02g41961	79.7846	-5.45249	0.6818	-7.99721	1.27274e-15	6.05878e-14	116	167	6	2	141.5	4
LOC_Os05g50210	142.92	2.84745	0.356534	7.98648	1.38847e-15	6.59662e-14	33	31	310	242	32	276
LOC_Os11g06690	305.549	-2.4936	0.312571	-7.97771	1.49077e-15	7.06861e-14	416	528	119	85	472	102
LOC_Os09g30030	3649.44	-6.24907	0.783455	-7.9763	1.50779e-15	7.13521e-14	5106	7923	179	46	6514.5	112.5
LOC_Os06g45230	6316.06	-6.96748	0.874178	-7.97033	1.58254e-15	7.47416e-14	8012	14555	193	46	11283.5	119.5
LOC_Os02g44470	2869.74	-3.47687	0.436771	-7.96041	1.71476e-15	8.08267e-14	3666	5852	870	248	4759	559
LOC_Os02g11640	442.03	-2.74578	0.34506	-7.9574	1.75696e-15	8.26532e-14	874	555	184	79	714.5	131.5
LOC_Os12g37480	98.3805	-5.20819	0.654926	-7.95233	1.83032e-15	8.59355e-14	135	212	11	1	173.5	6
LOC_Os02g56120	113	-3.48282	0.438522	-7.94218	1.98658e-15	9.30896e-14	231	154	29	13	192.5	21
LOC_Os08g43500	259.043	-3.20029	0.403073	-7.93974	2.02612e-15	9.47565e-14	359	490	85	32	424.5	58.5
LOC_Os06g05930	438.622	2.21575	0.279494	7.92772	2.23202e-15	1.04183e-13	157	129	801	762	143	781.5
LOC_Os09g24020	4328.67	-6.9437	0.877273	-7.9151	2.47058e-15	1.15093e-13	5256	10182	133	33	7719	83
LOC_Os06g44470	12100.7	-5.90516	0.746249	-7.91312	2.51018e-15	1.16711e-13	17301	25797	740	202	21549	471
LOC_Os11g43740	216.26	-3.28453	0.415605	-7.90301	2.72253e-15	1.26339e-13	286	425	65	27	355.5	46
LOC_Os01g60770	2600.81	1.84439	0.233523	7.89811	2.83162e-15	1.31147e-13	1237	860	4973	3962	1048.5	4467.5
LOC_Os04g51830	145.779	-3.83326	0.485794	-7.8907	3.00502e-15	1.38909e-13	182	309	18	23	245.5	20.5
LOC_Os08g34780	3519	-2.77341	0.351888	-7.88151	3.23442e-15	1.49226e-13	4592	6540	1479	597	5566	1038
LOC_Os07g37850	11005	2.23629	0.283857	7.87822	3.32083e-15	1.52918e-13	4331	2816	18932	20040	3573.5	19486
LOC_Os01g15830	1585.77	2.98973	0.379605	7.87588	3.38348e-15	1.55504e-13	450	213	2626	3335	331.5	2980.5
LOC_Os01g47370	340.647	2.32337	0.295044	7.87465	3.41706e-15	1.56746e-13	95	112	666	573	103.5	619.5
LOC_Os03g18360	414.803	-3.20945	0.408052	-7.8653	3.68227e-15	1.68589e-13	506	846	132	54	676	93
LOC_Os08g40940	83.3096	-4.08219	0.519237	-7.8619	3.78335e-15	1.72886e-13	175	117	15	6	146	10.5
LOC_Os02g40550	276.019	-11.6778	1.48619	-7.85755	3.91727e-15	1.78665e-13	406	594	0	0	500	0
LOC_Os01g64000	151.886	-4.03982	0.514374	-7.85385	4.03443e-15	1.83658e-13	294	235	35	6	264.5	20.5
LOC_Os04g37500	536.568	-1.95867	0.249473	-7.85124	4.11931e-15	1.87167e-13	863	710	306	186	786.5	246
LOC_Os09g24140	5139.93	-6.13969	0.782911	-7.84213	4.42976e-15	2.00891e-13	6966	11341	269	72	9153.5	170.5
LOC_Os05g11910	2748.29	2.05026	0.261674	7.83515	4.683e-15	2.11974e-13	1208	775	5095	4541	991.5	4818
LOC_Os01g46340	928.808	2.2504	0.288239	7.80741	5.83757e-15	2.63737e-13	373	226	1737	1596	299.5	1666.5
LOC_Os12g12470	345.005	3.00813	0.385359	7.80606	5.90052e-15	2.66079e-13	84	57	547	745	70.5	646
LOC_Os11g45710	461.108	-2.02399	0.259318	-7.80505	5.94801e-15	2.67716e-13	651	702	239	165	676.5	202
LOC_Os03g27280	1151.08	-1.91499	0.245482	-7.80092	6.14558e-15	2.7609e-13	1987	1382	654	423	1684.5	538.5
LOC_Os05g35160	80.8249	-5.45493	0.699298	-7.80058	6.16232e-15	2.76323e-13	104	181	5	3	142.5	4
LOC_Os02g54130	788.607	-1.73949	0.223046	-7.79877	6.25134e-15	2.79791e-13	1218	1017	469	336	1117.5	402.5
LOC_Os02g05040	361.893	-2.18488	0.280275	-7.79548	6.41624e-15	2.86636e-13	508	575	173	117	541.5	145
LOC_Os06g05209	273.747	-11.6658	1.49695	-7.79308	6.53957e-15	2.91602e-13	360	627	0	0	493.5	0
LOC_Os05g39220	83.46	5.06904	0.650946	7.7872	6.85103e-15	3.04922e-13	8	1	230	135	4.5	182.5
LOC_Os02g13570	707.214	-3.29767	0.423585	-7.78513	6.96429e-15	3.09388e-13	858	1459	226	78	1158.5	152
LOC_Os06g09060	115.156	3.14117	0.40385	7.77807	7.364e-15	3.26539e-13	22	21	241	210	21.5	225.5
LOC_Os11g16350	1655.29	-8.51209	1.09448	-7.77729	7.40924e-15	3.27937e-13	2402	3576	20	2	2989	11
LOC_Os10g30560	143.104	-2.79755	0.359977	-7.77148	7.75734e-15	3.42711e-13	240	220	53	28	230	40.5
LOC_Os05g41550	1902.57	-1.76883	0.227758	-7.76626	8.08384e-15	3.56478e-13	2844	2562	1230	713	2703	971.5
LOC_Os07g48229	3029.67	-2.0182	0.260244	-7.75504	8.83167e-15	3.8874e-13	3943	4902	1674	1017	4422.5	1345.5
LOC_Os06g03630	1423.66	-3.19362	0.411933	-7.75276	8.99189e-15	3.95066e-13	1890	2761	503	156	2325.5	329.5
LOC_Os08g44340	3476.14	-2.03917	0.263499	-7.73882	1.00348e-14	4.39941e-13	4506	5668	1910	1145	5087	1527.5
LOC_Os03g36900	1634.3	-2.96709	0.383413	-7.73862	1.005e-14	4.39941e-13	2196	3062	643	222	2629	432.5
LOC_Os06g22980	267.745	-11.6338	1.50342	-7.73826	1.00783e-14	4.40376e-13	331	632	0	0	481.5	0
LOC_Os04g51990	263.062	2.67	0.345371	7.73082	1.06857e-14	4.66065e-13	88	45	607	406	66.5	506.5
LOC_Os06g21410	2367.83	-6.33739	0.820003	-7.72851	1.08817e-14	4.73748e-13	3368	5098	112	26	4233	69
LOC_Os10g36110	71.3926	-4.0675	0.526839	-7.72058	1.15801e-14	5.0324e-13	132	116	12	6	124	9
LOC_Os12g39220	326.558	-2.78552	0.360859	-7.71914	1.1712e-14	5.0805e-13	596	458	139	52	527	95.5
LOC_Os06g06250	6874.57	2.62694	0.340629	7.71202	1.2384e-14	5.36231e-13	2370	1207	11849	13416	1788.5	12632.5
LOC_Os02g55970	468.507	1.973	0.256142	7.70274	1.33184e-14	5.75649e-13	169	179	921	721	174	821
LOC_Os04g26230	605.018	-11.368	1.47767	-7.69319	1.43514e-14	6.19181e-13	514	1635	0	1	1074.5	0.5
LOC_Os09g32100	624.141	-2.72537	0.354565	-7.68651	1.51202e-14	6.51175e-13	1116	885	281	100	1000.5	190.5
LOC_Os05g26660	1879.11	-2.37677	0.309498	-7.67945	1.59779e-14	6.86878e-13	2437	3286	925	457	2861.5	691
LOC_Os02g55698	223.888	-11.3758	1.48227	-7.67455	1.65995e-14	7.12322e-13	355	459	0	0	407	0
LOC_Os03g16610	1312.81	1.61466	0.210619	7.66627	1.7707e-14	7.58486e-13	630	558	2479	1884	594	2181.5
LOC_Os03g64290	214.697	-11.3155	1.47675	-7.66244	1.82439e-14	7.80092e-13	371	413	0	0	392	0
LOC_Os12g06780	251.673	-2.38208	0.311212	-7.6542	1.94515e-14	8.30241e-13	368	404	116	66	386	91
LOC_Os07g40890	1694.03	2.29157	0.299569	7.64957	2.01654e-14	8.5918e-13	688	382	3175	2931	535	3053
LOC_Os04g26220	105.995	-5.58618	0.73157	-7.63588	2.2428e-14	9.53888e-13	111	261	9	1	186	5
LOC_Os03g46070	67.599	-5.22558	0.685309	-7.62515	2.43758e-14	1.03489e-12	115	126	7	1	120.5	4
LOC_Os01g12490	2587.03	-2.76685	0.36334	-7.61504	2.6361e-14	1.1172e-12	3442	4745	1121	419	4093.5	770
LOC_Os04g46630	117.749	-3.58095	0.470466	-7.61148	2.70975e-14	1.14638e-12	218	183	33	9	200.5	21
LOC_Os03g28300	131.164	-3.54657	0.466233	-7.60688	2.80799e-14	1.18584e-12	244	202	38	10	223	24
LOC_Os04g52370	1355.45	2.37757	0.312909	7.59828	3.00085e-14	1.26506e-12	492	319	2250	2597	405.5	2423.5
LOC_Os02g01290	166.832	-8.54106	1.12448	-7.59556	3.06469e-14	1.2897e-12	200	398	2	0	299	1
LOC_Os11g06720	4118.18	1.94176	0.255785	7.59135	3.16598e-14	1.32999e-12	1833	1313	7170	6956	1573	7063
LOC_Os01g42520	824.259	-2.04197	0.269	-7.59096	3.17547e-14	1.33164e-12	1175	1251	476	253	1213	364.5
LOC_Os06g11490	1443.47	2.1797	0.287254	7.58807	3.24699e-14	1.35925e-12	469	486	2389	2666	477.5	2527.5
LOC_Os06g39390	1615.67	2.18859	0.288715	7.58045	3.44358e-14	1.43903e-12	692	390	3116	2670	541	2893
LOC_Os06g04790	245.372	-2.55331	0.336938	-7.57798	3.50966e-14	1.46409e-12	328	434	96	63	381	79.5
LOC_Os01g44430	199.347	-11.2084	1.47938	-7.57639	3.55302e-14	1.4796e-12	336	391	0	0	363.5	0
LOC_Os02g17780	3454.8	-2.44067	0.322718	-7.56288	3.94256e-14	1.63897e-12	4901	5738	1764	719	5319.5	1241.5
LOC_Os12g02510	204.202	-11.2429	1.48697	-7.56097	4.00066e-14	1.66024e-12	311	430	0	0	370.5	0
LOC_Os04g42620	705.788	2.43203	0.321751	7.55873	4.07031e-14	1.68622e-12	268	143	1326	1254	205.5	1290
LOC_Os03g02530	561.497	-2.25172	0.298318	-7.54806	4.4179e-14	1.82706e-12	1013	706	296	147	859.5	221.5
LOC_Os06g10970	239.968	-3.48005	0.461161	-7.54629	4.47823e-14	1.84881e-12	317	481	71	21	399	46
LOC_Os08g28530	89.3756	-4.38277	0.580829	-7.54571	4.49819e-14	1.85386e-12	108	199	10	8	153.5	9
LOC_Os03g01610	6032.47	-7.83207	1.03887	-7.53905	4.73425e-14	1.9478e-12	7474	14134	110	18	10804	64
LOC_Os03g18870	522.178	-2.24369	0.297621	-7.53873	4.74567e-14	1.94914e-12	708	863	266	145	785.5	205.5
LOC_Os06g42020	340.888	2.51293	0.333356	7.53828	4.76215e-14	1.95256e-12	113	75	599	645	94	622
LOC_Os01g52690	2355.45	2.23293	0.296243	7.53751	4.79029e-14	1.96075e-12	954	581	4103	4250	767.5	4176.5
LOC_Os11g37560	2464.18	-2.6607	0.353362	-7.52967	5.08686e-14	2.07858e-12	3098	4608	1092	459	3853	775.5
LOC_Os11g10750	843.211	2.15991	0.286906	7.52829	5.14083e-14	2.09706e-12	246	315	1558	1433	280.5	1495.5
LOC_Os03g27990	1916.17	2.16415	0.28755	7.52618	5.2247e-14	2.12764e-12	748	544	3170	3529	646	3349.5
LOC_Os08g13920	3166.08	2.06258	0.274406	7.51652	5.6253e-14	2.28689e-12	1302	958	5281	5673	1130	5477
LOC_Os02g06510	79.6388	-6.45707	0.859114	-7.51596	5.64938e-14	2.29279e-12	112	173	3	1	142.5	2
LOC_Os10g06700	822.974	-2.42136	0.322264	-7.51358	5.75308e-14	2.33092e-12	1010	1502	371	212	1256	291.5
LOC_Os01g11160	1148.84	2.01146	0.267731	7.51298	5.77944e-14	2.33765e-12	527	321	2285	1768	424	2026.5
LOC_Os01g16810	1608.78	1.71097	0.227816	7.5103	5.89927e-14	2.38209e-12	809	583	3224	2247	696	2735.5
LOC_Os09g28450	191.225	-11.1482	1.48516	-7.50642	6.07669e-14	2.4496e-12	301	394	0	0	347.5	0
LOC_Os06g45050	634.09	-2.06497	0.275123	-7.50561	6.11453e-14	2.46071e-12	830	1033	321	222	931.5	271.5
LOC_Os06g05550	7486.02	2.02564	0.269899	7.50516	6.13523e-14	2.4649e-12	3263	2206	12858	13032	2734.5	12945
LOC_Os12g16180	191.933	-11.1535	1.48653	-7.50305	6.23497e-14	2.50078e-12	297	400	0	0	348.5	0
LOC_Os03g15340	1793.24	3.22948	0.430447	7.50262	6.25561e-14	2.50486e-12	501	152	4507	2761	326.5	3634
LOC_Os03g02740	696.602	-2.6505	0.353483	-7.49823	6.46876e-14	2.58588e-12	937	1247	313	128	1092	220.5
LOC_Os03g18120	460.646	3.50404	0.467937	7.48827	6.97856e-14	2.78503e-12	102	38	706	1063	70	884.5
LOC_Os06g40150	1056.97	2.26327	0.302382	7.4848	7.16536e-14	2.85482e-12	424	253	1883	1889	338.5	1886
LOC_Os02g25900	3992.24	-1.93931	0.259381	-7.47671	7.62085e-14	3.03125e-12	5032	6482	2028	1601	5757	1814.5
LOC_Os06g24404	415.693	3.05578	0.40916	7.46841	8.11693e-14	3.22322e-12	108	58	642	915	83	778.5
LOC_Os07g28920	189.72	-11.1367	1.49225	-7.46302	8.45628e-14	3.35241e-12	276	411	0	0	343.5	0
LOC_Os08g31870	328.511	2.54217	0.340676	7.46213	8.51362e-14	3.36956e-12	72	103	820	448	87.5	634
LOC_Os04g33640	542.21	-1.99342	0.26733	-7.45677	8.86702e-14	3.50364e-12	871	726	320	172	798.5	246
LOC_Os04g50820	1682.53	-2.20177	0.295496	-7.45112	9.25543e-14	3.65109e-12	2387	2661	944	432	2524	688
LOC_Os02g56600	257.315	-2.64048	0.354959	-7.43883	1.01581e-13	4.0006e-12	476	345	115	48	410.5	81.5
LOC_Os05g29740	186.927	-11.1153	1.49531	-7.43343	1.0582e-13	4.16069e-12	264	412	0	0	338	0
LOC_Os10g22450	9700.64	-2.87772	0.387399	-7.42831	1.09992e-13	4.31762e-12	12641	18305	4065	1374	15473	2719.5
LOC_Os05g04820	937.878	2.41412	0.325162	7.42436	1.13329e-13	4.44134e-12	350	201	1619	1764	275.5	1691.5
LOC_Os06g17450	9094.62	-6.04598	0.814468	-7.42323	1.14299e-13	4.47205e-12	12307	20054	516	130	16180.5	323
LOC_Os06g30950	2597.19	2.20159	0.296659	7.42126	1.1601e-13	4.5316e-12	997	718	4196	4893	857.5	4544.5
LOC_Os01g56530	783.489	3.11174	0.419355	7.42029	1.16861e-13	4.55737e-12	229	77	1547	1491	153	1519
LOC_Os04g52880	298.908	2.41169	0.325022	7.42007	1.17055e-13	4.55753e-12	106	69	548	539	87.5	543.5
LOC_Os01g50470	676.909	-2.16765	0.292364	-7.41421	1.22349e-13	4.75594e-12	881	1133	350	204	1007	277
LOC_Os08g38250	174.557	-11.0166	1.48781	-7.40455	1.31592e-13	5.10694e-12	271	363	0	0	317	0
LOC_Os11g37720	71.2145	-5.99706	0.810215	-7.40182	1.34331e-13	5.1947e-12	108	147	5	0	127.5	2.5
LOC_Os03g17300	296.75	-2.46451	0.332967	-7.40166	1.34493e-13	5.1947e-12	530	399	144	64	464.5	104
LOC_Os04g46670	672.108	-8.06791	1.09002	-7.40165	1.34505e-13	5.1947e-12	929	1491	11	1	1210	6
LOC_Os01g21420	350.515	-1.90222	0.257278	-7.39362	1.42886e-13	5.50538e-12	544	473	184	142	508.5	163
LOC_Os05g16290	2528.39	-5.98092	0.808947	-7.39346	1.43059e-13	5.50538e-12	3618	5395	152	36	4506.5	94
LOC_Os06g48980	1510.85	-6.14879	0.831671	-7.39329	1.43239e-13	5.50538e-12	2057	3326	81	19	2691.5	50
LOC_Os01g46370	191.984	-2.84516	0.384942	-7.39114	1.4558e-13	5.58638e-12	333	288	79	29	310.5	54
LOC_Os11g30350	76.6747	-5.23129	0.707982	-7.38901	1.47923e-13	5.66722e-12	93	176	7	2	134.5	4.5
LOC_Os04g52870	2804.12	-1.85711	0.25148	-7.38472	1.52773e-13	5.84371e-12	3578	4422	1493	1174	4000	1333.5
LOC_Os02g03400	1377.29	-2.84328	0.385496	-7.37564	1.6356e-13	6.24634e-12	1790	2592	580	205	2191	392.5
LOC_Os09g20480	842.838	-2.90957	0.39464	-7.37272	1.67179e-13	6.37436e-12	1121	1578	345	117	1349.5	231
LOC_Os07g07910	126.559	-8.12027	1.10195	-7.36902	1.71884e-13	6.54334e-12	178	278	1	1	228	1
LOC_Os12g13100	754.024	2.49415	0.338568	7.36678	1.748e-13	6.6438e-12	263	159	1243	1481	211	1362
LOC_Os10g30620	620.53	-3.49349	0.474338	-7.36499	1.7716e-13	6.7228e-12	857	1211	196	45	1034	120.5
LOC_Os09g07350	1336.3	1.86935	0.253908	7.36229	1.80776e-13	6.84917e-12	639	425	2491	2097	532	2294
LOC_Os01g55940	3932.88	-2.62896	0.357613	-7.35142	1.96117e-13	7.41869e-12	7549	5005	1891	664	6277	1277.5
LOC_Os12g15530	86.6344	-4.03837	0.549383	-7.35075	1.97095e-13	7.44392e-12	178	125	19	4	151.5	11.5
LOC_Os11g42500	245.329	3.15986	0.429927	7.34977	1.98547e-13	7.48696e-12	41	49	369	553	45	461
LOC_Os03g17250	170.66	-3.8449	0.523245	-7.34819	2.00912e-13	7.56419e-12	218	359	42	10	288.5	26
LOC_Os03g17270	235.007	-2.979	0.405476	-7.34692	2.02826e-13	7.62429e-12	304	452	85	36	378	60.5
LOC_Os09g24110	1024.73	-7.71728	1.05098	-7.34295	2.08941e-13	7.84184e-12	1033	2610	19	4	1821.5	11.5
LOC_Os01g46250	325.76	-2.47684	0.337348	-7.3421	2.10265e-13	7.87917e-12	440	565	150	75	502.5	112.5
LOC_Os06g21270	515.2	3.50758	0.478053	7.33722	2.18071e-13	8.15892e-12	111	45	718	1241	78	979.5
LOC_Os11g40800	109.973	-3.78416	0.515995	-7.33372	2.23857e-13	8.36232e-12	142	229	25	9	185.5	17
LOC_Os03g11140	2262.93	-2.05273	0.28015	-7.32725	2.34928e-13	8.76223e-12	2862	3765	1254	725	3313.5	989.5
LOC_Os10g38800	201.12	2.47152	0.3375	7.32304	2.42419e-13	9.02757e-12	62	51	371	365	56.5	368
LOC_Os01g27360	1294.96	2.18079	0.297849	7.32178	2.44698e-13	9.09829e-12	521	346	2176	2369	433.5	2272.5
LOC_Os05g06110	615.079	2.57439	0.351852	7.31669	2.54166e-13	9.43568e-12	193	134	956	1266	163.5	1111
LOC_Os01g62660	339.387	-3.13574	0.42859	-7.31641	2.54698e-13	9.4408e-12	528	586	128	35	557	81.5
LOC_Os04g57560	1197.32	-2.0432	0.279383	-7.31326	2.60744e-13	9.64996e-12	1489	2010	602	433	1749.5	517.5
LOC_Os10g35800	1682.05	-3.10401	0.424585	-7.31069	2.65765e-13	9.8206e-12	2170	3285	637	189	2727.5	413
LOC_Os03g10320	1557.23	1.73275	0.237089	7.30846	2.7023e-13	9.9702e-12	768	563	2818	2410	665.5	2614
LOC_Os11g43980	382.123	2.85263	0.390336	7.30813	2.70883e-13	9.97893e-12	104	68	583	826	86	704.5
LOC_Os12g25690	3783.92	2.22487	0.304456	7.30769	2.71784e-13	9.99672e-12	1380	1080	5871	7337	1230	6604
LOC_Os10g35490	4730.56	2.58416	0.353697	7.30614	2.74929e-13	1.00969e-11	1594	922	7246	9826	1258	8536
LOC_Os04g08280	453.46	3.71523	0.508731	7.30294	2.81548e-13	1.03241e-11	84	36	566	1157	60	861.5
LOC_Os01g10440	581.129	-1.93774	0.265579	-7.29627	2.95845e-13	1.08318e-11	801	883	339	201	842	270
LOC_Os01g26290	177.285	-3.11742	0.427374	-7.29435	3.00101e-13	1.09709e-11	221	354	56	27	287.5	41.5
LOC_Os04g14190	403.942	-2.28583	0.3134	-7.29367	3.01616e-13	1.10095e-11	529	690	196	113	609.5	154.5
LOC_Os05g46610	306.056	2.28004	0.312665	7.29228	3.04758e-13	1.11072e-11	113	80	555	542	96.5	548.5
LOC_Os09g32080	4991.58	1.64403	0.225554	7.28885	3.1261e-13	1.13761e-11	2449	2009	8614	7821	2229	8217.5
LOC_Os04g28620	273.427	3.08389	0.423224	7.28667	3.17715e-13	1.15443e-11	78	30	512	539	54	525.5
LOC_Os11g24450	1091.89	-2.24893	0.30888	-7.28091	3.31578e-13	1.20297e-11	1312	1955	518	330	1633.5	424
LOC_Os06g07040	117.822	-3.67433	0.504744	-7.27959	3.34826e-13	1.21292e-11	217	186	33	7	201.5	20
LOC_Os04g51920	297.787	1.98483	0.272714	7.27807	3.38631e-13	1.22485e-11	120	101	584	461	110.5	522.5
LOC_Os03g02040	1125.19	1.64789	0.226655	7.27048	3.582e-13	1.29368e-11	526	474	2011	1715	500	1863
LOC_Os05g28690	307.614	-2.59298	0.356702	-7.26931	3.61327e-13	1.30301e-11	425	536	139	61	480.5	100
LOC_Os02g13870	9007.21	1.87369	0.257894	7.26534	3.72114e-13	1.33989e-11	3714	3379	14708	15656	3546.5	15182
LOC_Os02g12660	922.161	-8.84388	1.21855	-7.25769	3.93747e-13	1.41566e-11	1314	2015	1	7	1664.5	4
LOC_Os06g49000	680.501	2.61865	0.361333	7.2472	4.25462e-13	1.52739e-11	223	131	1080	1394	177	1237
LOC_Os02g44730	836.982	-2.12141	0.29276	-7.24623	4.28533e-13	1.53611e-11	1379	1130	492	224	1254.5	358
LOC_Os01g56764	521.725	-3.08486	0.425837	-7.24423	4.34914e-13	1.55665e-11	749	950	202	57	849.5	129.5
LOC_Os02g01840	68.2039	-4.1817	0.577705	-7.23847	4.53783e-13	1.62177e-11	100	135	11	5	117.5	8
LOC_Os09g09460	160.947	-10.8992	1.50643	-7.23512	4.65117e-13	1.65979e-11	209	371	0	0	290	0
LOC_Os02g46680	6529.85	1.98195	0.274045	7.23221	4.75201e-13	1.69326e-11	2984	1911	11336	11163	2447.5	11249.5
LOC_Os09g25650	191.472	-2.58199	0.357754	-7.21721	5.30669e-13	1.8881e-11	302	300	87	38	301	62.5
LOC_Os10g07578	128.775	-3.30074	0.457358	-7.21697	5.3158e-13	1.88853e-11	171	253	38	16	212	27
LOC_Os01g45274	5129.27	-2.24352	0.311123	-7.21103	5.55307e-13	1.9699e-11	5930	9380	2450	1550	7655	2000
LOC_Os01g09730	143.498	-10.7339	1.48891	-7.20924	5.62669e-13	1.99306e-11	230	292	0	0	261	0
LOC_Os09g30040	148.834	-10.7864	1.49647	-7.20789	5.68256e-13	2.00988e-11	217	322	0	0	269.5	0
LOC_Os09g24159	4333.67	-5.98868	0.831451	-7.20268	5.90404e-13	2.08514e-11	5689	9703	256	64	7696	160
LOC_Os09g32830	123.186	2.96346	0.411508	7.20148	5.95613e-13	2.10043e-11	34	18	304	186	26	245
LOC_Os01g07560	287.606	2.42659	0.337019	7.20016	6.01434e-13	2.11784e-11	102	65	515	529	83.5	522
LOC_Os04g01070	680.981	-7.08107	0.983711	-7.19833	6.09552e-13	2.14328e-11	964	1482	21	3	1223	12
LOC_Os08g10080	198.034	-2.42548	0.337154	-7.194	6.29214e-13	2.20917e-11	339	277	95	46	308	70.5
LOC_Os11g41850	104.867	4.19506	0.583319	7.19171	6.39858e-13	2.24325e-11	12	8	153	259	10	206
LOC_Os12g02840	146.361	-10.7622	1.49699	-7.18923	6.51591e-13	2.28105e-11	213	317	0	0	265	0
LOC_Os09g27980	307.668	-3.05572	0.425315	-7.18459	6.74077e-13	2.35632e-11	422	576	117	37	499	77
LOC_Os05g36940	62.4275	-4.2698	0.595452	-7.1707	7.46154e-13	2.60447e-11	110	108	11	3	109	7
LOC_Os06g38960	1804.59	1.59145	0.222108	7.1652	7.76716e-13	2.7072e-11	793	851	3470	2524	822	2997
LOC_Os06g14030	141.549	-2.9335	0.409502	-7.16358	7.85963e-13	2.73545e-11	218	240	54	21	229	37.5
LOC_Os02g51710	1522.03	-1.67894	0.234643	-7.1553	8.349e-13	2.90155e-11	2050	2191	1001	621	2120.5	811
LOC_Os01g20730	311.076	2.13523	0.298626	7.15018	8.6665e-13	3.00753e-11	124	89	575	526	106.5	550.5
LOC_Os01g45620	710.35	-2.16929	0.303499	-7.1476	8.83075e-13	3.06009e-11	907	1205	375	208	1056	291.5
LOC_Os01g37000	153.969	-10.8374	1.51636	-7.147	8.86961e-13	3.06912e-11	416	163	0	0	289.5	0
LOC_Os02g39380	1376.37	-6.82166	0.954569	-7.14632	8.9135e-13	3.07591e-11	1791	3128	49	9	2459.5	29
LOC_Os05g43880	73.9391	-6.7794	0.948659	-7.1463	8.91493e-13	3.07591e-11	119	148	3	0	133.5	1.5
LOC_Os02g50770	6418.17	-6.48965	0.908303	-7.14481	9.01217e-13	3.10499e-11	8665	14257	282	58	11461	170
LOC_Os10g05720	114131	1.43685	0.201271	7.13889	9.40909e-13	3.23565e-11	55879	56839	213092	155530	56359	184311
LOC_Os07g37100	2199.11	1.47301	0.206341	7.13875	9.41845e-13	3.23565e-11	1133	1008	4339	2868	1070.5	3603.5
LOC_Os08g43250	62.4354	-4.02151	0.563723	-7.13385	9.76026e-13	3.34827e-11	131	87	9	7	109	8
LOC_Os05g38940	68.0177	-3.58036	0.502519	-7.12484	1.04205e-12	3.56965e-11	117	113	12	11	115	11.5
LOC_Os11g07830	500.663	1.7597	0.247086	7.12181	1.06522e-12	3.64381e-11	237	184	960	742	210.5	851
LOC_Os08g20730	86.3802	4.81896	0.676896	7.1192	1.08552e-12	3.70795e-11	9	2	140	209	5.5	174.5
LOC_Os08g35440	271.722	-10.2235	1.43766	-7.11125	1.14996e-12	3.92247e-11	375	606	1	0	490.5	0.5
LOC_Os08g06440	177.961	-3.54817	0.499054	-7.1098	1.16214e-12	3.95838e-11	260	337	54	12	298.5	33
LOC_Os03g28330	17962.1	2.19126	0.308273	7.10816	1.176e-12	3.99924e-11	7414	4573	29208	33630	5993.5	31419
LOC_Os06g09560	171.779	-3.41587	0.480568	-7.10799	1.17748e-12	3.99924e-11	329	250	19	42	289.5	30.5
LOC_Os05g51860	137.787	-10.675	1.5025	-7.10487	1.20438e-12	4.08482e-11	192	306	0	0	249	0
LOC_Os03g12520	2238.75	-5.53146	0.779165	-7.09921	1.25468e-12	4.24942e-11	2905	4999	175	49	3952	112
LOC_Os05g48520	265.426	-10.1896	1.43613	-7.09516	1.29197e-12	4.36954e-11	373	586	1	0	479.5	0.5
LOC_Os10g25560	262.247	-10.1723	1.43751	-7.07631	1.48047e-12	4.99997e-11	364	583	1	0	473.5	0.5
LOC_Os05g02310	3004.74	2.02991	0.286888	7.07561	1.48792e-12	5.01806e-11	1292	896	4917	5413	1094	5165
LOC_Os08g43400	1209.39	1.94696	0.275226	7.07405	1.50481e-12	5.0679e-11	556	367	2122	2034	461.5	2078
LOC_Os06g09860	130.848	-10.6005	1.49866	-7.07332	1.51265e-12	5.08372e-11	192	282	0	0	237	0
LOC_Os03g58940	2720.74	-1.70397	0.240905	-7.07322	1.51376e-12	5.08372e-11	4598	3116	1736	1118	3857	1427
LOC_Os06g14240	53.2624	-4.66854	0.660052	-7.07299	1.51632e-12	5.08521e-11	104	85	6	3	94.5	4.5
LOC_Os12g31000	3697.21	-2.74073	0.387518	-7.07251	1.52156e-12	5.09564e-11	5019	6666	1706	552	5842.5	1129
LOC_Os11g29780	114.315	-3.37931	0.478577	-7.06116	1.65116e-12	5.52194e-11	150	227	19	24	188.5	21.5
LOC_Os06g44900	347.846	-3.41098	0.483412	-7.05605	1.71302e-12	5.72083e-11	433	716	112	29	574.5	70.5
LOC_Os02g26320	137.501	-10.672	1.51252	-7.05576	1.71658e-12	5.72473e-11	174	321	0	0	247.5	0
LOC_Os04g48030	207.91	-2.44967	0.34734	-7.05267	1.75514e-12	5.84518e-11	400	252	72	68	326	70
LOC_Os12g33070	114.587	2.74433	0.389142	7.05226	1.76031e-12	5.85424e-11	33	22	258	184	27.5	221
LOC_Os02g20850	271.62	2.82571	0.400878	7.0488	1.80467e-12	5.99344e-11	73	51	416	584	62	500
LOC_Os03g44750	125	-10.5346	1.49465	-7.04823	1.81206e-12	6.00968e-11	194	260	0	0	227	0
LOC_Os04g33370	4417.48	1.78932	0.254307	7.03609	1.97713e-12	6.54803e-11	2258	1422	8244	6768	1840	7506
LOC_Os04g57280	14069.4	-5.40265	0.768301	-7.03195	2.03671e-12	6.73604e-11	20352	29459	1231	316	24905.5	773.5
LOC_Os01g51060	491.022	-2.71537	0.38646	-7.02628	2.12118e-12	7.00574e-11	611	932	213	86	771.5	149.5
LOC_Os03g52680	433.282	-1.98362	0.282858	-7.01277	2.33642e-12	7.70601e-11	777	506	232	157	641.5	194.5
LOC_Os06g42164	159.378	-2.35639	0.336396	-7.00482	2.473e-12	8.14526e-11	254	236	75	42	245	58.5
LOC_Os03g07600	1707.69	-2.30736	0.329638	-6.99967	2.56573e-12	8.43906e-11	2073	3073	877	431	2573	654
LOC_Os01g66510	835.579	-1.62114	0.231844	-6.99235	2.70317e-12	8.87892e-11	1326	1003	525	382	1164.5	453.5
LOC_Os02g54100	107.951	-3.12452	0.447413	-6.98351	2.87887e-12	9.44309e-11	182	174	38	13	178	25.5
LOC_Os07g45260	124.684	-10.5308	1.50828	-6.98198	2.91051e-12	9.5338e-11	168	282	0	0	225	0
LOC_Os01g70120	109.744	-7.88659	1.12969	-6.98123	2.92604e-12	9.57158e-11	128	264	0	2	196	1
LOC_Os05g46530	25448.5	-5.68503	0.814453	-6.98018	2.948e-12	9.63025e-11	34636	55572	1851	463	45104	1157
LOC_Os03g58190	489.741	-2.20529	0.316446	-6.96892	3.19382e-12	1.04191e-10	613	848	247	145	730.5	196
LOC_Os03g49430	84.0984	-3.78749	0.543752	-6.96548	3.27294e-12	1.06627e-10	129	156	8	16	142.5	12
LOC_Os08g39530	131.851	-10.6114	1.52366	-6.96441	3.29782e-12	1.07291e-10	152	321	0	0	236.5	0
LOC_Os03g15180	842.138	-2.45119	0.351987	-6.96387	3.3106e-12	1.07561e-10	1010	1566	402	192	1288	297
LOC_Os08g38600	688.466	1.67405	0.240609	6.95754	3.46265e-12	1.12348e-10	323	281	1229	1059	302	1144
LOC_Os07g47120	112.795	-10.3864	1.49584	-6.94354	3.82406e-12	1.23907e-10	178	232	0	0	205	0
LOC_Os01g51270	75.4186	-6.73784	0.971532	-6.93527	4.05445e-12	1.31194e-10	98	171	0	3	134.5	1.5
LOC_Os03g57510	270.875	-2.07944	0.299885	-6.93412	4.08768e-12	1.32091e-10	369	430	136	94	399.5	115
LOC_Os01g05480	407.742	2.09501	0.302164	6.93335	4.10975e-12	1.32625e-10	129	153	728	701	141	714.5
LOC_Os07g01110	120.222	2.91254	0.420103	6.93291	4.12276e-12	1.32866e-10	31	21	222	234	26	228
LOC_Os06g22960	4973.83	-1.82414	0.263173	-6.93133	4.16904e-12	1.34177e-10	6057	8034	2792	2050	7045.5	2421
LOC_Os06g45290	10040.9	-5.4994	0.793468	-6.93084	4.18343e-12	1.34459e-10	13456	22024	816	216	17740	516
LOC_Os05g30010	837.174	2.91375	0.421065	6.91995	4.51791e-12	1.45015e-10	225	139	1102	1950	182	1526
LOC_Os07g45060	3057.79	1.87844	0.271534	6.91789	4.58411e-12	1.46943e-10	1380	1035	4983	5329	1207.5	5156
LOC_Os06g42030	1694.64	-1.45347	0.210297	-6.91149	4.79576e-12	1.53522e-10	2500	2073	1208	810	2286.5	1009
LOC_Os01g27190	8668.54	-6.3658	0.922671	-6.89932	5.22536e-12	1.67051e-10	11751	19184	418	83	15467.5	250.5
LOC_Os01g32630	56.0583	-5.10294	0.739726	-6.89842	5.25859e-12	1.67889e-10	77	120	4	3	98.5	3.5
LOC_Os07g46039	217.768	-2.23733	0.324376	-6.89733	5.29896e-12	1.68953e-10	298	357	104	66	327.5	85
LOC_Os01g68620	114.663	-10.4098	1.50943	-6.89654	5.32836e-12	1.69509e-10	156	258	0	0	207	0
LOC_Os06g03990	1457.89	-1.66249	0.241064	-6.89648	5.33055e-12	1.69509e-10	1999	2057	1000	576	2028	788
LOC_Os10g25565	108.781	-10.334	1.49865	-6.89558	5.36446e-12	1.70361e-10	168	227	0	0	197.5	0
LOC_Os04g41970	230.612	-2.46062	0.356855	-6.89529	5.37558e-12	1.70488e-10	299	409	79	75	354	77
LOC_Os08g31410	328.86	-2.09759	0.30426	-6.89405	5.42271e-12	1.71755e-10	472	502	133	136	487	134.5
LOC_Os11g02580	223.16	-9.93938	1.44189	-6.8933	5.45114e-12	1.72428e-10	303	502	1	0	402.5	0.5
LOC_Os03g17850	613.351	1.86171	0.270393	6.88519	5.77095e-12	1.81984e-10	293	197	1125	974	245	1049.5
LOC_Os11g37960	84.1541	-3.46692	0.503535	-6.88517	5.77192e-12	1.81984e-10	121	159	13	17	140	15
LOC_Os12g38750	325.526	2.68327	0.389723	6.88507	5.77608e-12	1.81984e-10	85	76	481	699	80.5	590
LOC_Os02g47950	422.789	-2.62996	0.38223	-6.88057	5.96123e-12	1.87571e-10	788	560	205	69	674	137
LOC_Os03g12290	3273.32	1.62268	0.235927	6.8779	6.07425e-12	1.90877e-10	1408	1525	6963	4143	1466.5	5553
LOC_Os02g58720	95.2492	3.45658	0.502617	6.87717	6.10519e-12	1.91597e-10	13	16	165	205	14.5	185
LOC_Os05g49580	94.7851	-7.72222	1.12403	-6.87014	6.4137e-12	2.01016e-10	130	211	2	0	170.5	1
LOC_Os03g24510	365.986	-2.78382	0.405264	-6.86916	6.45799e-12	2.02139e-10	461	695	82	114	578	98
LOC_Os01g14410	89.4197	-3.48176	0.507481	-6.86087	6.84414e-12	2.13946e-10	165	138	27	7	151.5	17
LOC_Os10g13960	148.782	2.64292	0.385336	6.85876	6.94622e-12	2.16854e-10	33	42	379	202	37.5	290.5
LOC_Os10g41060	251.389	-2.17839	0.317633	-6.8582	6.97344e-12	2.17421e-10	451	312	132	73	381.5	102.5
LOC_Os12g41180	1363.7	-1.6289	0.237745	-6.85147	7.30932e-12	2.27596e-10	2225	1588	905	583	1906.5	744
LOC_Os09g15790	339.405	-2.41858	0.353155	-6.8485	7.46257e-12	2.32067e-10	433	605	163	80	519	121.5
LOC_Os09g32290	1516.64	1.81851	0.265593	6.84699	7.54175e-12	2.34225e-10	760	483	2750	2402	621.5	2576
LOC_Os06g47000	2732.67	-1.73992	0.254378	-6.83989	7.92533e-12	2.45819e-10	3427	4230	1718	1096	3828.5	1407
LOC_Os03g18640	99.089	2.82811	0.413727	6.83569	8.16123e-12	2.52808e-10	25	20	203	176	22.5	189.5
LOC_Os08g06450	479.587	-2.41219	0.353361	-6.82643	8.70553e-12	2.6932e-10	564	895	169	160	729.5	164.5
LOC_Os09g29990	103.483	-10.2619	1.50404	-6.82289	8.92242e-12	2.75674e-10	153	222	0	0	187.5	0
LOC_Os04g01250	1504.39	2.27713	0.334798	6.8015	1.03537e-11	3.19484e-10	551	400	2238	3016	475.5	2627
LOC_Os04g46140	331.525	1.85231	0.272579	6.79549	1.07945e-11	3.32658e-10	126	137	671	479	131.5	575
LOC_Os07g06800	66.8079	-3.88935	0.572481	-6.79385	1.09182e-11	3.36036e-10	92	135	13	6	113.5	9.5
LOC_Os06g05730	104.128	-10.2707	1.5119	-6.79325	1.09634e-11	3.36995e-10	142	234	0	0	188	0
LOC_Os11g18730	1349.86	2.96606	0.436727	6.79157	1.1092e-11	3.40509e-10	401	173	1920	3059	287	2489.5
LOC_Os09g23957	986.201	-9.90139	1.45807	-6.79075	1.1155e-11	3.41661e-10	1186	2354	5	0	1770	2.5
LOC_Os02g49790	61.1825	-6.0494	0.890835	-6.79071	1.1158e-11	3.41661e-10	77	140	2	2	108.5	2
LOC_Os08g30800	199.232	-9.77555	1.44231	-6.77772	1.22083e-11	3.73344e-10	274	445	1	0	359.5	0.5
LOC_Os04g37760	397.393	-2.11409	0.312002	-6.7759	1.23632e-11	3.77553e-10	649	541	235	106	595	170.5
LOC_Os05g02870	119.935	-2.9123	0.429813	-6.77574	1.23775e-11	3.77553e-10	157	227	40	23	192	31.5
LOC_Os01g41960	74.2913	-3.89953	0.575767	-6.77276	1.26349e-11	3.84914e-10	179	82	14	7	130.5	10.5
LOC_Os03g01320	5233.39	2.19263	0.324129	6.7647	1.33589e-11	4.06453e-10	2191	1302	8305	9950	1746.5	9127.5
LOC_Os03g60340	1724.69	1.49048	0.220405	6.76248	1.3565e-11	4.12201e-10	919	749	3023	2540	834	2781.5
LOC_Os11g05780	432.228	-1.72705	0.25545	-6.76084	1.3719e-11	4.16351e-10	696	530	266	180	613	223
LOC_Os01g20970	457.733	-8.77722	1.29904	-6.75668	1.41194e-11	4.2796e-10	602	1045	5	0	823.5	2.5
LOC_Os02g27840	202.721	2.17749	0.322736	6.74697	1.50966e-11	4.57002e-10	62	72	395	331	67	363
LOC_Os07g40940	1714.3	2.02371	0.300078	6.74395	1.54134e-11	4.66001e-10	754	500	2778	3104	627	2941
LOC_Os02g04840	4679.35	1.71893	0.255138	6.73726	1.61403e-11	4.87362e-10	2108	1898	7544	7880	2003	7712
LOC_Os07g02100	480.308	1.63971	0.243403	6.73661	1.62123e-11	4.88922e-10	237	193	954	661	215	807.5
LOC_Os08g25010	1185.22	-2.09138	0.310527	-6.73494	1.64002e-11	4.93965e-10	1445	2036	493	481	1740.5	487
LOC_Os03g07110	262.688	-2.72	0.403909	-6.73419	1.64841e-11	4.95869e-10	300	522	76	74	411	75
LOC_Os04g29670	97.961	-4.39683	0.65395	-6.7235	1.77415e-11	5.33023e-10	124	214	19	2	169	10.5
LOC_Os12g41124	315.957	-1.90232	0.283263	-6.71573	1.87131e-11	5.61511e-10	513	407	191	109	460	150
LOC_Os06g51370	2520.86	2.06041	0.306815	6.7155	1.8742e-11	5.61673e-10	710	1056	5842	3328	883	4585
LOC_Os04g56995	1731.02	1.39633	0.208024	6.71235	1.91511e-11	5.73216e-10	966	790	3213	2337	878	2775
LOC_Os03g56480	1198.51	1.62332	0.24185	6.71207	1.91883e-11	5.73611e-10	526	549	2555	1513	537.5	2034
LOC_Os02g02340	190.218	-2.45596	0.366059	-6.70918	1.95728e-11	5.84377e-10	367	231	89	44	299	66.5
LOC_Os01g69030	16631	-1.71462	0.255639	-6.70718	1.9842e-11	5.91677e-10	21434	25049	11280	6269	23241.5	8774.5
LOC_Os02g09420	2924.16	1.87871	0.280242	6.70388	2.02952e-11	6.04439e-10	1391	926	4853	5033	1158.5	4943
LOC_Os03g51990	509.035	-3.24797	0.485617	-6.68834	2.25721e-11	6.71416e-10	752	926	192	40	839	116
LOC_Os02g44270	468.492	-1.79755	0.268788	-6.68763	2.26819e-11	6.73844e-10	628	701	288	180	664.5	234
LOC_Os06g43700	1412.67	-1.92836	0.288438	-6.68552	2.30113e-11	6.82783e-10	1679	2378	752	548	2028.5	650
LOC_Os01g16950	660.524	-1.90126	0.28449	-6.68304	2.34032e-11	6.93552e-10	836	1060	388	237	948	312.5
LOC_Os02g58520	560.982	-6.04992	0.905994	-6.67766	2.4278e-11	7.18586e-10	817	1186	34	6	1001.5	20
LOC_Os01g42234	1238.11	-1.68498	0.252533	-6.67233	2.5177e-11	7.43426e-10	2023	1470	844	480	1746.5	662
LOC_Os02g49550	175.931	-2.31293	0.346645	-6.67232	2.51793e-11	7.43426e-10	237	296	74	56	266.5	65
LOC_Os01g55850	172.804	-9.56202	1.43357	-6.67006	2.55694e-11	7.54013e-10	262	364	0	1	313	0.5
LOC_Os02g51640	981.943	-2.08672	0.312939	-6.66814	2.59072e-11	7.63035e-10	1193	1690	548	298	1441.5	423
LOC_Os06g51310	9953.58	1.88195	0.282254	6.66758	2.60048e-11	7.64969e-10	4822	3063	16615	17075	3942.5	16845
LOC_Os07g49120	139.699	-2.90113	0.435227	-6.66578	2.63259e-11	7.73465e-10	279	179	56	20	229	38
LOC_Os01g70830	292.277	1.87453	0.281282	6.66425	2.66022e-11	7.80392e-10	121	109	537	465	115	501
LOC_Os01g62490	1445.61	1.57973	0.23705	6.66411	2.66269e-11	7.80392e-10	767	572	3027	1835	669.5	2431
LOC_Os01g18630	4315.9	1.76615	0.265564	6.65058	2.91938e-11	8.54578e-10	2114	1513	7091	7265	1813.5	7178
LOC_Os08g23790	5027.2	-5.07624	0.763992	-6.64436	3.04533e-11	8.90359e-10	7322	10383	549	140	8852.5	344.5
LOC_Os05g41950	537.446	-2.21271	0.3331	-6.64276	3.07855e-11	8.98974e-10	640	961	272	157	800.5	214.5
LOC_Os02g38020	570.367	1.6505	0.248909	6.63093	3.33589e-11	9.72933e-10	255	250	1018	871	252.5	944.5
LOC_Os12g31410	355.155	-1.97281	0.297647	-6.62803	3.40203e-11	9.91018e-10	457	573	181	137	515	159
LOC_Os06g05260	82.4423	-9.93438	1.49928	-6.62611	3.44638e-11	1.00272e-09	142	159	0	0	150.5	0
LOC_Os11g46020	1047.55	2.03719	0.307665	6.62146	3.5567e-11	1.03356e-09	301	443	2379	1408	372	1893.5
LOC_Os02g49920	463.712	-2.35967	0.3565	-6.619	3.61626e-11	1.04959e-09	931	516	238	108	723.5	173
LOC_Os01g03260	131	2.3937	0.361792	6.61624	3.68446e-11	1.06809e-09	40	37	308	186	38.5	247
LOC_Os11g06700	609.278	-3.16463	0.478588	-6.61244	3.78048e-11	1.0946e-09	851	1141	239	53	996	146
LOC_Os07g36570	95.3459	-2.70457	0.409066	-6.61157	3.80255e-11	1.09962e-09	168	137	37	20	152.5	28.5
LOC_Os03g42464	705.977	-1.63987	0.24804	-6.6113	3.80955e-11	1.09962e-09	1081	889	490	282	985	386
LOC_Os07g47830	501.644	2.31106	0.349566	6.61122	3.81159e-11	1.09962e-09	173	137	756	1005	155	880.5
LOC_Os03g08310	6548.91	-2.40337	0.363592	-6.61006	3.84175e-11	1.10699e-09	7936	12001	3454	1368	9968.5	2411
LOC_Os08g15090	431.628	-2.23661	0.338582	-6.60581	3.95349e-11	1.13782e-09	552	742	232	112	647	172
LOC_Os10g17680	7471.13	-5.34804	0.809634	-6.6055	3.96172e-11	1.13882e-09	10098	16251	681	172	13174.5	426.5
LOC_Os11g01820	80.8367	-9.90595	1.50053	-6.60164	4.06647e-11	1.16753e-09	138	157	0	0	147.5	0
LOC_Os04g25190	20478.5	-5.11622	0.77503	-6.60133	4.07489e-11	1.16854e-09	28781	43277	2168	563	36029	1365.5
LOC_Os01g54800	78.6166	-3.77093	0.571337	-6.60017	4.10683e-11	1.17629e-09	125	143	21	4	134	12.5
LOC_Os07g40100	131.542	-4.0395	0.613485	-6.58452	4.56371e-11	1.30559e-09	173	276	32	4	224.5	18
LOC_Os12g01560	407.005	2.86446	0.435054	6.58416	4.57479e-11	1.3072e-09	130	54	642	866	92	754
LOC_Os07g30090	2302.86	-5.49415	0.834515	-6.58365	4.59044e-11	1.31011e-09	3498	4685	198	42	4091.5	120
LOC_Os01g55950	499.686	1.82581	0.278036	6.56678	5.14134e-11	1.46538e-09	215	189	844	838	202	841
LOC_Os01g61940	603.378	2.05211	0.312505	6.56663	5.14674e-11	1.46538e-09	287	150	1215	928	218.5	1071.5
LOC_Os01g36240	388.404	1.97087	0.300202	6.56514	5.19853e-11	1.47837e-09	154	136	650	680	145	665
LOC_Os01g42024	874.974	-2.03431	0.310049	-6.56124	5.33622e-11	1.51573e-09	1031	1517	472	296	1274	384
LOC_Os08g02670	215.104	2.34851	0.358119	6.55793	5.45611e-11	1.54795e-09	73	57	360	408	65	384
LOC_Os12g06270	510.519	-1.87287	0.285641	-6.55674	5.49959e-11	1.55768e-09	691	774	322	173	732.5	247.5
LOC_Os01g55000	1222.88	2.16576	0.330315	6.55664	5.50344e-11	1.55768e-09	480	344	1834	2390	412	2112
LOC_Os09g37300	65.8922	-3.53992	0.540267	-6.55218	5.6703e-11	1.60301e-09	91	129	13	10	110	11.5
LOC_Os04g55380	93.6455	-3.82884	0.584432	-6.55138	5.70075e-11	1.60972e-09	203	123	25	4	163	14.5
LOC_Os05g50800	451.455	2.11486	0.323011	6.54732	5.85781e-11	1.65212e-09	184	129	736	831	156.5	783.5
LOC_Os03g22210	196.872	-2.40868	0.3679	-6.54712	5.8658e-11	1.65243e-09	351	262	101	42	306.5	71.5
LOC_Os01g60940	195.653	2.04271	0.312089	6.54529	5.93788e-11	1.67077e-09	81	60	386	306	70.5	346
LOC_Os11g02950	319.407	-3.22148	0.492433	-6.54197	6.07154e-11	1.70637e-09	432	615	120	27	523.5	73.5
LOC_Os03g03320	234.51	1.95553	0.298931	6.54175	6.08034e-11	1.70684e-09	87	89	442	373	88	407.5
LOC_Os02g03510	5116.71	-5.50289	0.841663	-6.53811	6.23011e-11	1.74684e-09	7463	10686	435	95	9074.5	265
LOC_Os11g09150	431.121	1.84381	0.282096	6.53611	6.31404e-11	1.7683e-09	192	154	740	718	173	729
LOC_Os03g11420	3722.35	-1.74883	0.267637	-6.53433	6.38962e-11	1.78738e-09	5970	4620	2617	1277	5295	1947
LOC_Os06g37680	6936.75	1.30485	0.199716	6.53354	6.42329e-11	1.7947e-09	4005	3355	12149	9560	3680	10854.5
LOC_Os07g33898	390.776	2.31685	0.354952	6.52722	6.69994e-11	1.8694e-09	86	150	836	604	118	720
LOC_Os07g33060	220.445	2.16312	0.331406	6.52708	6.70627e-11	1.8694e-09	67	80	520	293	73.5	406.5
LOC_Os02g51600	121.256	-3.30955	0.507367	-6.523	6.8915e-11	1.9188e-09	181	221	42	10	201	26
LOC_Os04g40670	102.833	-2.51759	0.386001	-6.52223	6.92688e-11	1.92641e-09	165	156	36	31	160.5	33.5
LOC_Os05g33690	474.86	2.32007	0.355965	6.51769	7.13966e-11	1.98329e-09	183	111	753	926	147	839.5
LOC_Os06g35970	16611.1	1.5506	0.238273	6.50767	7.63263e-11	2.11777e-09	9395	6275	29865	24411	7835	27138
LOC_Os01g52130	1709.44	-2.14963	0.330459	-6.50499	7.77008e-11	2.15341e-09	2140	2925	998	445	2532.5	721.5
LOC_Os07g30160	53.3086	-6.25947	0.963891	-6.49397	8.36055e-11	2.31437e-09	82	109	1	2	95.5	1.5
LOC_Os11g13530	73.3419	3.97633	0.612483	6.49216	8.46158e-11	2.33964e-09	6	10	235	86	8	160.5
LOC_Os06g47040	1285.73	-2.81512	0.433906	-6.48787	8.70595e-11	2.40443e-09	1837	2263	604	156	2050	380
LOC_Os03g15960	2761.68	-1.34926	0.208017	-6.4863	8.79693e-11	2.42676e-09	4049	3263	2079	1388	3656	1733.5
LOC_Os04g55200	843.485	-2.4965	0.385162	-6.48171	9.06916e-11	2.49898e-09	1037	1558	428	161	1297.5	294.5
LOC_Os01g36460	308.057	2.63751	0.40719	6.47736	9.33401e-11	2.569e-09	97	61	453	659	79	556
LOC_Os01g41070	119.023	2.43446	0.376022	6.47426	9.52788e-11	2.61935e-09	33	35	238	201	34	219.5
LOC_Os06g10210	677.203	-2.0101	0.31076	-6.46834	9.90885e-11	2.72096e-09	824	1144	304	281	984	292.5
LOC_Os09g23939	166.737	-9.51991	1.47245	-6.46536	1.0106e-10	2.77191e-09	179	417	1	0	298	0.5
LOC_Os01g73500	73.0284	-3.18368	0.492497	-6.46436	1.01726e-10	2.78699e-09	125	117	24	9	121	16.5
LOC_Os09g27990	726.814	1.92863	0.298484	6.46143	1.03721e-10	2.83841e-09	327	232	1184	1283	279.5	1233.5
LOC_Os10g26020	225.193	-3.24034	0.501535	-6.46084	1.04121e-10	2.84609e-09	302	437	83	19	369.5	51
LOC_Os08g38900	5832.09	1.55286	0.240391	6.45971	1.04905e-10	2.86426e-09	2882	2567	9457	9322	2724.5	9389.5
LOC_Os01g28030	341.024	1.70092	0.263483	6.4555	1.07861e-10	2.9416e-09	156	139	709	456	147.5	582.5
LOC_Os03g21100	74.2562	-9.78286	1.51614	-6.45246	1.10049e-10	2.99787e-09	109	160	0	0	134.5	0
LOC_Os01g57230	1635.93	-2.8922	0.448315	-6.45128	1.1091e-10	3.01789e-09	2367	2885	748	179	2626	463.5
LOC_Os05g49520	91.1264	2.75241	0.42678	6.44925	1.12402e-10	3.05501e-09	19	24	200	150	21.5	175
LOC_Os10g37860	1664.84	1.40673	0.218179	6.44762	1.13622e-10	3.08468e-09	898	779	2866	2419	838.5	2642.5
LOC_Os01g52100	269.198	-1.77385	0.275207	-6.44551	1.15214e-10	3.12436e-09	426	342	158	112	384	135
LOC_Os02g09240	762.317	-1.6865	0.261877	-6.44004	1.19439e-10	3.23525e-09	1290	866	495	313	1078	404
LOC_Os01g02300	191.004	-2.11725	0.328811	-6.43911	1.20178e-10	3.2516e-09	259	307	95	64	283	79.5
LOC_Os05g44760	8727.17	-1.90012	0.29515	-6.43782	1.21206e-10	3.2757e-09	10815	14200	5588	2808	12507.5	4198
LOC_Os04g11165	71.8784	-9.73603	1.51279	-6.43581	1.22817e-10	3.31549e-09	111	150	0	0	130.5	0
LOC_Os05g50160	76.4269	-3.11998	0.484954	-6.43356	1.24647e-10	3.36111e-09	106	143	21	14	124.5	17.5
LOC_Os04g58100	1586.43	-1.38263	0.215242	-6.4236	1.33088e-10	3.58469e-09	2110	2092	1173	785	2101	979
LOC_Os11g06910	823.023	1.63374	0.254391	6.42216	1.34357e-10	3.61481e-09	418	322	1405	1297	370	1351
LOC_Os04g08550	870.881	1.40581	0.219052	6.41771	1.38339e-10	3.71776e-09	453	423	1630	1170	438	1400
LOC_Os06g06980	4114.66	1.4527	0.226392	6.41677	1.39198e-10	3.73666e-09	2061	1977	6860	6236	2019	6548
LOC_Os05g47700	1087.59	-1.93203	0.301112	-6.4163	1.39622e-10	3.74384e-09	1803	1380	720	317	1591.5	518.5
LOC_Os08g15060	493.117	2.56258	0.399437	6.41547	1.40391e-10	3.76024e-09	127	134	671	1082	130.5	876.5
LOC_Os08g39140	15473.7	-1.26432	0.19725	-6.40973	1.45774e-10	3.90006e-09	22280	17996	11537	8554	20138	10045.5
LOC_Os07g46846	47.185	-4.67709	0.729759	-6.40909	1.46389e-10	3.91214e-09	69	96	6	2	82.5	4
LOC_Os07g46520	1974.23	-1.86448	0.291019	-6.40675	1.48654e-10	3.96824e-09	2454	3178	1264	665	2816	964.5
LOC_Os02g54900	681.638	-1.83582	0.286736	-6.40246	1.52888e-10	4.07365e-09	891	1051	440	235	971	337.5
LOC_Os05g14820	301.448	2.02507	0.316298	6.40241	1.52943e-10	4.07365e-09	118	101	738	365	109.5	551.5
LOC_Os12g30040	713.638	1.94154	0.303299	6.4014	1.53954e-10	4.09603e-09	319	226	1151	1272	272.5	1211.5
LOC_Os12g12580	297.826	1.88724	0.295136	6.39449	1.61082e-10	4.28092e-09	115	117	527	490	116	508.5
LOC_Os03g10440	142.966	-2.48107	0.38813	-6.39238	1.63319e-10	4.33555e-09	280	171	64	34	225.5	49
LOC_Os03g12700	178.21	2.02087	0.316151	6.39209	1.63631e-10	4.33902e-09	74	56	371	263	65	317
LOC_Os01g58640	1152.71	-2.10505	0.329358	-6.39137	1.64408e-10	4.35481e-09	1469	1931	692	306	1700	499
LOC_Os09g24120	1394.78	-7.93456	1.24242	-6.38636	1.69884e-10	4.4949e-09	2438	2639	26	2	2538.5	14
LOC_Os02g28170	134.798	2.58401	0.404679	6.38534	1.7102e-10	4.51936e-09	41	30	233	261	35.5	247
LOC_Os04g10500	71.0773	-9.71961	1.52221	-6.38519	1.71187e-10	4.51936e-09	100	157	0	0	128.5	0
LOC_Os01g56810	1126.57	1.49056	0.23349	6.38383	1.72708e-10	4.5545e-09	631	462	2233	1472	546.5	1852.5
LOC_Os03g21820	96.9318	-2.87252	0.450218	-6.38029	1.76758e-10	4.65618e-09	193	124	37	16	158.5	26.5
LOC_Os03g15920	420.521	1.61669	0.25373	6.3717	1.86949e-10	4.91922e-09	189	190	846	566	189.5	706
LOC_Os05g38230	802.876	1.99477	0.313133	6.37036	1.88583e-10	4.95676e-09	335	259	1238	1490	297	1364
LOC_Os01g08260	11664.7	1.8609	0.292158	6.36949	1.89663e-10	4.97968e-09	5849	3513	19410	19948	4681	19679
LOC_Os01g53920	71.7908	-3.26223	0.512274	-6.36814	1.91332e-10	5.018e-09	140	101	23	8	120.5	15.5
LOC_Os01g69020	5291.72	-5.41486	0.850667	-6.36543	1.94741e-10	5.10183e-09	7589	11142	478	104	9365.5	291
LOC_Os12g05660	785.92	-1.75986	0.276823	-6.35735	2.05261e-10	5.37156e-09	961	1245	457	335	1103	396
LOC_Os10g18820	79.8995	4.4435	0.699137	6.35569	2.07491e-10	5.42399e-09	9	4	101	211	6.5	156
LOC_Os12g36880	2172.31	-1.69593	0.267012	-6.35151	2.13216e-10	5.56758e-09	2798	3255	1122	1093	3026.5	1107.5
LOC_Os01g73310	2027.17	1.66643	0.262476	6.34889	2.16876e-10	5.65696e-09	983	806	3240	3385	894.5	3312.5
LOC_Os09g31130	472.987	2.07212	0.326568	6.34513	2.22239e-10	5.79055e-09	217	121	837	815	169	826
LOC_Os09g33940	373.258	1.61992	0.255445	6.34158	2.27426e-10	5.91925e-09	181	156	692	546	168.5	619
LOC_Os02g45040	3920.34	1.5501	0.244616	6.33685	2.34507e-10	6.09694e-09	1655	1982	7959	5100	1818.5	6529.5
LOC_Os07g44660	2709.89	1.30198	0.205503	6.33557	2.3647e-10	6.14128e-09	1455	1412	4806	3687	1433.5	4246.5
LOC_Os05g40650	436.474	-5.87952	0.928769	-6.33044	2.44467e-10	6.3421e-09	629	926	30	5	777.5	17.5
LOC_Os04g53330	1718.92	-2.06296	0.326294	-6.32239	2.57552e-10	6.67433e-09	2139	2898	1048	474	2518.5	761
LOC_Os01g13130	569.505	-1.51417	0.239517	-6.32174	2.58632e-10	6.69508e-09	857	698	400	259	777.5	329.5
LOC_Os01g15680	68.7193	-3.81986	0.604371	-6.32039	2.60899e-10	6.74646e-09	94	139	17	4	116.5	10.5
LOC_Os11g38620	278.561	1.8288	0.289362	6.32011	2.61381e-10	6.75164e-09	108	116	599	374	112	486.5
LOC_Os01g52470	98.1983	3.34379	0.529124	6.31948	2.62444e-10	6.77178e-09	25	8	277	132	16.5	204.5
LOC_Os02g52450	195.458	1.91788	0.303542	6.31835	2.64365e-10	6.81401e-09	76	74	386	295	75	340.5
LOC_Os06g46560	757.584	-2.44087	0.386377	-6.31734	2.66105e-10	6.85149e-09	1040	1290	414	137	1165	275.5
LOC_Os03g44440	751.115	-2.69139	0.426136	-6.31581	2.68747e-10	6.91208e-09	1050	1318	373	103	1184	238
LOC_Os03g25040	63.4305	-9.55584	1.51337	-6.31427	2.71447e-10	6.97402e-09	104	127	0	0	115.5	0
LOC_Os05g40740	18346.7	-5.32909	0.84493	-6.30714	2.84237e-10	7.29481e-09	26771	38134	1758	382	32452.5	1070
LOC_Os02g38120	236.015	-1.99254	0.316008	-6.30535	2.87539e-10	7.37165e-09	309	378	123	87	343.5	105
LOC_Os11g08400	63.9135	-9.56651	1.5186	-6.29957	2.98469e-10	7.64367e-09	98	134	0	0	116	0
LOC_Os02g15230	3510.61	1.39907	0.222245	6.29518	3.07039e-10	7.85474e-09	2035	1530	6078	5062	1782.5	5570
LOC_Os06g09310	196.904	-2.43124	0.386341	-6.29298	3.11422e-10	7.95839e-09	355	260	103	39	307.5	71
LOC_Os11g05970	64.9748	-9.59005	1.52552	-6.28642	3.24871e-10	8.29322e-09	92	143	0	0	117.5	0
LOC_Os06g36210	1252.3	-1.76526	0.281036	-6.28128	3.35794e-10	8.56293e-09	1935	1629	888	414	1782	651
LOC_Os01g25460	3750.82	-5.69817	0.908947	-6.26898	3.63419e-10	9.25752e-09	5256	8059	286	56	6657.5	171
LOC_Os10g39840	661.541	1.74204	0.277903	6.2685	3.64545e-10	9.27632e-09	346	219	1419	866	282.5	1142.5
LOC_Os10g12750	484.929	1.59273	0.254222	6.26511	3.7257e-10	9.47047e-09	248	197	862	730	222.5	796
LOC_Os05g06720	1149.29	1.64584	0.262782	6.26313	3.77336e-10	9.58145e-09	608	422	1956	1822	515	1889
LOC_Os03g63280	1174.65	1.36438	0.218063	6.25681	3.92941e-10	9.96713e-09	677	535	2199	1553	606	1876
LOC_Os07g02200	522.94	2.19899	0.351497	6.25608	3.94783e-10	1.00032e-08	196	149	773	1037	172.5	905
LOC_Os09g30486	1259.24	1.80056	0.288014	6.25163	4.06202e-10	1.02817e-08	610	429	2020	2175	519.5	2097.5
LOC_Os03g11210	493.772	1.99701	0.319468	6.25106	4.07683e-10	1.03083e-08	189	174	768	912	181.5	840
LOC_Os07g13450	183.051	-11.0857	1.77394	-6.2492	4.12566e-10	1.04208e-08	205	451	0	0	328	0
LOC_Os01g02050	1491.8	-1.93583	0.309848	-6.24768	4.16583e-10	1.05112e-08	1867	2433	953	458	2150	705.5
LOC_Os10g07004	213.518	-2.03825	0.326535	-6.24206	4.31847e-10	1.08848e-08	284	342	116	71	313	93.5
LOC_Os01g51840	691.988	1.69566	0.271709	6.24072	4.35567e-10	1.0967e-08	320	280	1131	1147	300	1139
LOC_Os06g30310	2527.62	-1.74908	0.28038	-6.23827	4.42431e-10	1.11282e-08	3287	3817	1213	1277	3552	1245
LOC_Os01g48420	8753.96	1.30992	0.210018	6.23718	4.45531e-10	1.11944e-08	4827	4414	14656	12577	4620.5	13616.5
LOC_Os02g57120	374.472	1.98829	0.318793	6.23693	4.4624e-10	1.12004e-08	158	120	608	672	139	640
LOC_Os05g13620	3068.06	1.40905	0.225953	6.23603	4.48816e-10	1.12533e-08	1475	1593	6079	3883	1534	4981
LOC_Os02g32650	529.087	1.60994	0.258353	6.23153	4.61887e-10	1.15689e-08	283	200	1074	704	241.5	889
LOC_Os10g28060	1509.36	2.37903	0.381903	6.2294	4.68216e-10	1.17152e-08	607	302	2273	3061	454.5	2667
LOC_Os10g35440	224.024	-1.84225	0.295812	-6.22776	4.73143e-10	1.18261e-08	313	328	129	88	320.5	108.5
LOC_Os01g11620	3867.15	1.78345	0.286576	6.22331	4.86789e-10	1.21545e-08	2058	1182	6801	6216	1620	6508.5
LOC_Os02g54590	75.413	-3.50325	0.563087	-6.2215	4.9241e-10	1.2282e-08	97	154	21	7	125.5	14
LOC_Os03g15890	2167.65	-1.37273	0.220666	-6.22087	4.94415e-10	1.23192e-08	3268	2506	1644	1054	2887	1349
LOC_Os03g18140	2949.97	1.35213	0.217453	6.21805	5.03367e-10	1.25292e-08	1752	1315	5215	4104	1533.5	4659.5
LOC_Os03g43510	2698	-2.05881	0.331184	-6.21653	5.08281e-10	1.26384e-08	3310	4586	1663	736	3948	1199.5
LOC_Os07g05600	117.136	-9.00839	1.45023	-6.21168	5.24222e-10	1.30213e-08	166	257	1	0	211.5	0.5
LOC_Os04g38940	150.227	-2.0825	0.335296	-6.21093	5.26727e-10	1.30699e-08	255	194	78	50	224.5	64
LOC_Os02g22770	121.28	-2.93453	0.472912	-6.20523	5.4616e-10	1.35381e-08	148	240	45	19	194	32
LOC_Os04g49000	237.493	-1.89948	0.306398	-6.19939	5.66818e-10	1.40356e-08	337	349	145	81	343	113
LOC_Os10g05950	145.651	2.90958	0.469347	6.19922	5.67447e-10	1.40367e-08	36	27	210	326	31.5	268
LOC_Os03g17940	1912.65	-1.89521	0.3058	-6.19755	5.73487e-10	1.41715e-08	2201	3259	1146	676	2730	911
LOC_Os03g05500	264.741	1.72545	0.278422	6.19725	5.74565e-10	1.41835e-08	119	107	549	358	113	453.5
LOC_Os12g42650	562.109	-7.60441	1.22737	-6.19568	5.80335e-10	1.43111e-08	766	1254	13	1	1010	7
LOC_Os04g52280	3570.61	1.6078	0.259588	6.19364	5.87919e-10	1.44832e-08	1994	1279	6205	5502	1636.5	5853.5
LOC_Os02g32814	1632.97	1.37527	0.222136	6.19111	5.97427e-10	1.47024e-08	940	736	2831	2332	838	2581.5
LOC_Os05g32710	967.001	-1.88653	0.304841	-6.18857	6.07143e-10	1.49261e-08	1128	1631	570	352	1379.5	461
LOC_Os03g09840	398.958	1.9831	0.320482	6.18787	6.09821e-10	1.49766e-08	178	120	659	707	149	683
LOC_Os05g15770	614.851	-1.88974	0.305469	-6.18635	6.15751e-10	1.51067e-08	1157	647	353	230	902	291.5
LOC_Os11g26880	916.459	2.30288	0.372312	6.18536	6.19608e-10	1.51858e-08	315	254	1239	1936	284.5	1587.5
LOC_Os06g46799	1485.44	1.55699	0.252048	6.17734	6.51926e-10	1.59615e-08	827	568	2570	2261	697.5	2415.5
LOC_Os01g55590	3247.4	1.93921	0.314248	6.17095	6.78802e-10	1.66026e-08	1319	1151	4695	6176	1235	5435.5
LOC_Os03g14690	3163.42	-1.43721	0.23292	-6.17043	6.81055e-10	1.66407e-08	3907	4520	2188	1587	4213.5	1887.5
LOC_Os04g17130	59.8078	-7.05718	1.14437	-6.16685	6.96657e-10	1.70045e-08	85	130	2	0	107.5	1
LOC_Os06g17000	73.1882	3.14774	0.510543	6.16548	7.02688e-10	1.71343e-08	11	16	140	143	13.5	141.5
LOC_Os08g13980	61.1224	-9.50163	1.54127	-6.1648	7.05739e-10	1.71912e-08	77	143	0	0	110	0
LOC_Os05g50830	57.4265	-9.4119	1.5282	-6.1588	7.32962e-10	1.78362e-08	84	124	0	0	104	0
LOC_Os01g71210	258.265	2.1834	0.354617	6.15706	7.41086e-10	1.80155e-08	100	72	416	486	86	451
LOC_Os12g38810	167.152	2.78277	0.452056	6.1558	7.46976e-10	1.81403e-08	54	25	272	346	39.5	309
LOC_Os12g03250	47.476	-6.14224	0.998311	-6.15264	7.62045e-10	1.84875e-08	70	100	3	0	85	1.5
LOC_Os05g33270	1249.62	2.46476	0.401081	6.14528	7.98222e-10	1.93456e-08	453	260	1680	2717	356.5	2198.5
LOC_Os10g02509	190.786	2.05413	0.334346	6.14372	8.06087e-10	1.95164e-08	83	54	359	312	68.5	335.5
LOC_Os04g10680	3716.47	-1.66135	0.270567	-6.14024	8.23987e-10	1.99297e-08	4376	5879	2172	1746	5127.5	1959
LOC_Os12g27960	85.8842	-3.80198	0.619236	-6.13979	8.26301e-10	1.99556e-08	109	181	23	4	145	13.5
LOC_Os06g45240	319.044	-8.25986	1.34532	-6.13971	8.26725e-10	1.99556e-08	420	727	5	0	573.5	2.5
LOC_Os05g35410	169.782	1.9713	0.32113	6.13861	8.32445e-10	2.00551e-08	70	57	326	267	63.5	296.5
LOC_Os09g16970	55.3379	-9.35865	1.52456	-6.1386	8.32525e-10	2.00551e-08	86	115	0	0	100.5	0
LOC_Os04g57200	255.283	-1.72479	0.281154	-6.13466	8.53406e-10	2.05375e-08	374	346	163	102	360	132.5
LOC_Os01g50810	2597.48	-6.34455	1.03434	-6.1339	8.57503e-10	2.06154e-08	3502	5764	134	20	4633	77
LOC_Os05g13650	477.388	1.883	0.307061	6.13231	8.66133e-10	2.0802e-08	164	207	1107	594	185.5	850.5
LOC_Os01g62290	5889.94	-1.43169	0.233509	-6.13121	8.72117e-10	2.09152e-08	8684	7147	3539	3360	7915.5	3449.5
LOC_Os04g37460	15566.9	-2.52022	0.411054	-6.13113	8.72595e-10	2.09152e-08	20696	27465	8490	2441	24080.5	5465.5
LOC_Os04g01470	45.6055	-3.72804	0.608347	-6.12816	8.89036e-10	2.1288e-08	85	71	7	7	78	7
LOC_Os05g41440	2218.51	1.38209	0.225631	6.12545	9.04306e-10	2.1632e-08	1261	1007	3730	3260	1134	3495
LOC_Os12g02120	828.308	-2.16771	0.35413	-6.12123	9.28572e-10	2.21903e-08	992	1463	480	212	1227.5	346
LOC_Os12g06570	299.328	-3.00528	0.49107	-6.11986	9.36557e-10	2.23588e-08	433	537	130	28	485	79
LOC_Os03g11734	179.475	-1.92056	0.313896	-6.11845	9.44885e-10	2.25351e-08	283	240	105	63	261.5	84
LOC_Os06g28124	60.6872	-3.2342	0.528736	-6.11686	9.54398e-10	2.27394e-08	127	77	16	10	102	13
LOC_Os01g52110	1507.41	-1.27611	0.2089	-6.10872	1.00434e-09	2.39056e-08	2148	1782	1147	807	1965	977
LOC_Os02g45130	1813.49	-1.59469	0.261095	-6.1077	1.01076e-09	2.40343e-08	2175	2780	1124	863	2477.5	993.5
LOC_Os03g61550	219.599	-2.71269	0.444304	-6.10549	1.02487e-09	2.43458e-08	305	389	105	31	347	68
LOC_Os04g49450	103.887	2.34258	0.384144	6.09817	1.07291e-09	2.54615e-08	35	28	215	167	31.5	191
LOC_Os03g51620	657.631	-2.04043	0.334614	-6.09786	1.07495e-09	2.54849e-08	818	1104	402	186	961	294
LOC_Os03g64230	1620.59	1.40922	0.231174	6.09593	1.08801e-09	2.57689e-08	959	681	3114	2122	820	2618
LOC_Os03g50970	139.33	2.43957	0.400506	6.09124	1.12042e-09	2.65104e-08	47	33	237	266	40	251.5
LOC_Os06g51390	1663.67	-1.43396	0.235553	-6.08765	1.14582e-09	2.70845e-08	2070	2361	1147	840	2215.5	993.5
LOC_Os07g10840	2047.31	-1.58674	0.260938	-6.08089	1.19515e-09	2.82228e-08	3439	2258	1452	849	2848.5	1150.5
LOC_Os05g17990	106.721	-2.63953	0.434229	-6.07866	1.21194e-09	2.85911e-08	147	188	46	21	167.5	33.5
LOC_Os04g56950	184.456	2.14814	0.353481	6.07711	1.22372e-09	2.88405e-08	80	46	352	305	63	328.5
LOC_Os04g46079	339.416	-2.30909	0.380053	-6.07572	1.23433e-09	2.90619e-08	441	586	189	74	513.5	131.5
LOC_Os03g49590	50.6582	-6.24194	1.02783	-6.07292	1.25605e-09	2.95442e-08	61	119	3	0	90	1.5
LOC_Os12g30150	105.479	-8.85721	1.45859	-6.07246	1.25964e-09	2.95998e-08	142	238	1	0	190	0.5
LOC_Os10g30070	176.011	-2.7719	0.456651	-6.07006	1.27863e-09	3.00165e-08	217	339	77	27	278	52
LOC_Os02g55649	361.777	-12.0687	1.98843	-6.06944	1.28353e-09	3.01021e-08	338	951	0	0	644.5	0
LOC_Os09g32010	2030.17	-1.30973	0.215829	-6.06838	1.2921e-09	3.02733e-08	3034	2308	1473	1103	2671	1288
LOC_Os04g18020	54.8906	-9.34648	1.54073	-6.06628	1.30906e-09	3.06408e-08	73	125	0	0	99	0
LOC_Os05g50960	361.098	2.26367	0.37324	6.06491	1.3203e-09	3.08736e-08	145	86	560	706	115.5	633
LOC_Os08g03670	842.227	-1.6025	0.264288	-6.06344	1.33242e-09	3.11267e-08	1057	1253	580	355	1155	467.5
LOC_Os02g04650	654.998	-1.45765	0.240576	-6.05898	1.36984e-09	3.19697e-08	983	787	415	350	885	382.5
LOC_Os01g12660	922.216	-1.67013	0.275959	-6.05209	1.4298e-09	3.33365e-08	1115	1437	601	384	1276	492.5
LOC_Os08g23740	16284.6	-2.52435	0.417207	-6.05061	1.44301e-09	3.36118e-08	23842	26805	9073	2393	25323.5	5733
LOC_Os03g21800	993.997	-1.55186	0.256662	-6.04633	1.4818e-09	3.44817e-08	1220	1480	654	466	1350	560
LOC_Os10g20250	575.868	-1.56305	0.258687	-6.04226	1.5197e-09	3.53293e-08	734	836	361	280	785	320.5
LOC_Os01g56230	336.84	-1.68667	0.27932	-6.03847	1.5558e-09	3.61148e-08	440	498	200	152	469	176
LOC_Os09g20880	628.89	1.50791	0.24972	6.0384	1.5565e-09	3.61148e-08	352	253	1251	824	302.5	1037.5
LOC_Os06g34120	1566.82	2.56312	0.425298	6.02663	1.67412e-09	3.88062e-08	493	346	1852	3641	419.5	2746.5
LOC_Os05g44340	346.789	-1.55036	0.257408	-6.02297	1.71247e-09	3.96567e-08	516	436	236	157	476	196.5
LOC_Os03g01260	71.0204	-2.98706	0.496346	-6.0181	1.76471e-09	4.08271e-08	120	111	14	20	115.5	17
LOC_Os06g11720	77.5517	-3.01456	0.500984	-6.01727	1.77379e-09	4.09975e-08	160	97	28	11	128.5	19.5
LOC_Os03g09250	4929.39	1.64613	0.273592	6.01675	1.77959e-09	4.10918e-08	2564	1850	7737	8286	2207	8011.5
LOC_Os05g45350	372.702	-1.88158	0.312794	-6.0154	1.79448e-09	4.13957e-08	639	447	243	119	543	181
LOC_Os12g41170	1079.18	-1.84585	0.307147	-6.00966	1.85918e-09	4.2847e-08	1316	1752	706	361	1534	533.5
LOC_Os01g10900	1853.98	-2.1048	0.350394	-6.00694	1.89052e-09	4.35274e-08	2214	3237	1131	480	2725.5	805.5
LOC_Os06g45160	5890.83	-4.5204	0.752878	-6.00417	1.92318e-09	4.42113e-08	8246	12199	921	247	10222.5	584
LOC_Os02g53180	8975.46	-1.72824	0.287843	-6.0041	1.92392e-09	4.42113e-08	15202	10343	6475	3046	12772.5	4760.5
LOC_Os02g10470	1023.86	-1.64546	0.274195	-6.00106	1.96029e-09	4.5004e-08	1253	1571	695	418	1412	556.5
LOC_Os08g31030	796.901	2.63902	0.439862	5.99965	1.97738e-09	4.53529e-08	270	141	1018	1816	205.5	1417
LOC_Os03g62210	922.9	-6.84204	1.14065	-5.9984	1.99275e-09	4.56617e-08	1319	1993	35	4	1656	19.5
LOC_Os10g02040	198.306	2.8053	0.467688	5.99823	1.99475e-09	4.56638e-08	68	25	332	405	46.5	368.5
LOC_Os03g60380	1554.4	1.58017	0.263506	5.99671	2.01358e-09	4.60509e-08	834	606	2527	2501	720	2514
LOC_Os08g42530	742.269	-1.83107	0.305609	-5.99155	2.07846e-09	4.74893e-08	857	1243	431	293	1050	362
LOC_Os02g49860	213.651	-2.3447	0.391496	-5.98909	2.11023e-09	4.81691e-08	346	311	121	42	328.5	81.5
LOC_Os06g07969	3317.36	-1.38394	0.231115	-5.98811	2.12287e-09	4.84115e-08	4165	4595	2194	1828	4380	2011
LOC_Os07g48330	290.426	1.70126	0.284248	5.98512	2.16233e-09	4.92645e-08	123	127	523	447	125	485
LOC_Os10g36200	1237.09	1.32423	0.221279	5.98443	2.17152e-09	4.94268e-08	643	650	2181	1707	646.5	1944
LOC_Os12g35000	106.574	-3.25747	0.544796	-5.97924	2.24178e-09	5.09775e-08	131	218	37	10	174.5	23.5
LOC_Os11g30360	3399.95	1.46792	0.245549	5.97814	2.25704e-09	5.1276e-08	1819	1506	5416	5362	1662.5	5389
LOC_Os09g32230	6517.91	-1.41117	0.23612	-5.9765	2.27981e-09	5.17442e-08	10299	7235	4971	3021	8767	3996
LOC_Os03g64070	426.694	-1.65062	0.276422	-5.97137	2.35265e-09	5.33467e-08	691	506	295	169	598.5	232
LOC_Os03g06760	1611.41	-1.6565	0.277442	-5.97063	2.36341e-09	5.35401e-08	2120	2349	1180	587	2234.5	883.5
LOC_Os03g01020	101.67	-8.7912	1.4728	-5.96905	2.38639e-09	5.40095e-08	119	245	0	1	182	0.5
LOC_Os03g09300	83.2346	2.82475	0.473361	5.96743	2.41023e-09	5.44769e-08	21	17	228	106	19	167
LOC_Os06g03830	44.1117	-4.3197	0.72389	-5.96734	2.41159e-09	5.44769e-08	63	89	3	6	76	4.5
LOC_Os04g37480	336.494	2.52183	0.422824	5.96426	2.45746e-09	5.54607e-08	124	62	497	706	93	601.5
LOC_Os01g59880	905.803	-2.17375	0.3645	-5.96365	2.46659e-09	5.56144e-08	1221	1481	563	202	1351	382.5
LOC_Os03g50885	35918.2	-1.44849	0.243046	-5.95973	2.52651e-09	5.69119e-08	42896	52812	25465	17365	47854	21415
LOC_Os09g24230	2835.41	-1.77182	0.297384	-5.95804	2.55278e-09	5.74497e-08	3506	4472	1963	965	3989	1464
LOC_Os06g42120	42.7514	-5.26579	0.885232	-5.94848	2.7064e-09	6.08496e-08	103	53	5	0	78	2.5
LOC_Os01g55190	1483.99	2.06828	0.347838	5.94609	2.74621e-09	6.16867e-08	629	429	2102	2933	529	2517.5
LOC_Os01g29240	79.5446	-2.58722	0.435261	-5.94405	2.78067e-09	6.24022e-08	142	110	33	18	126	25.5
LOC_Os01g68260	314.743	-2.0279	0.341303	-5.94163	2.82204e-09	6.32713e-08	403	517	190	92	460	141
LOC_Os03g18070	1340.13	1.27357	0.214406	5.93999	2.85031e-09	6.37862e-08	797	648	2358	1817	722.5	2087.5
LOC_Os03g05770	12818.9	-5.09473	0.8577	-5.93999	2.85033e-09	6.37862e-08	18222	26889	1441	311	22555.5	876
LOC_Os10g19960	57.03	4.32827	0.728737	5.93941	2.86052e-09	6.39543e-08	7	3	83	142	5	112.5
LOC_Os04g45940	307.577	-1.58155	0.266576	-5.9328	2.97807e-09	6.65204e-08	438	408	186	152	423	169
LOC_Os02g10070	4879.37	-1.53419	0.258645	-5.93166	2.99885e-09	6.68888e-08	5782	7409	3393	2198	6595.5	2795.5
LOC_Os07g14340	6470.96	-4.73678	0.798568	-5.93159	3.00015e-09	6.68888e-08	9847	12825	913	208	11336	560.5
LOC_Os12g44300	92.4065	-8.66599	1.46133	-5.9302	3.02574e-09	6.73727e-08	126	207	1	0	166.5	0.5
LOC_Os05g48200	635.686	1.5885	0.267871	5.9301	3.02748e-09	6.73727e-08	271	308	1097	979	289.5	1038
LOC_Os03g59660	733.268	-2.08362	0.351401	-5.92945	3.03947e-09	6.75767e-08	975	1187	467	181	1081	324
LOC_Os07g34290	281.74	-2.58534	0.436075	-5.92867	3.05401e-09	6.7837e-08	322	550	135	51	436	93
LOC_Os07g32110	48.3378	-4.21604	0.711505	-5.92552	3.1131e-09	6.90854e-08	56	109	7	4	82.5	5.5
LOC_Os03g39760	268.873	-2.06004	0.347757	-5.92379	3.14601e-09	6.97511e-08	448	353	169	70	400.5	119.5
LOC_Os04g42350	47.8883	-9.14958	1.54478	-5.92291	3.16284e-09	7.00593e-08	66	107	0	0	86.5	0
LOC_Os04g56210	345.221	-1.82517	0.308192	-5.92218	3.17692e-09	7.03062e-08	457	526	226	118	491.5	172
LOC_Os05g25550	9164.66	-2.18551	0.369132	-5.92066	3.20655e-09	7.08964e-08	12425	14949	5805	1935	13687	3870
LOC_Os07g08810	1015.68	-1.6346	0.276098	-5.92037	3.21212e-09	7.09541e-08	1246	1551	703	410	1398.5	556.5
LOC_Os03g12030	2293.67	1.87467	0.316795	5.91762	3.26629e-09	7.20842e-08	1234	603	4352	3549	918.5	3950.5
LOC_Os07g38840	446.847	-2.69875	0.456401	-5.9131	3.35722e-09	7.40227e-08	812	619	230	54	715.5	142
LOC_Os12g44110	85.5612	-2.95877	0.50051	-5.91151	3.38986e-09	7.46737e-08	172	110	34	11	141	22.5
LOC_Os07g44960	429.171	2.22654	0.376823	5.90872	3.44766e-09	7.5877e-08	171	109	627	861	140	744
LOC_Os02g39470	69.7938	2.90323	0.49157	5.90604	3.50438e-09	7.70544e-08	12	18	168	107	15	137.5
LOC_Os01g59870	1024.4	1.71223	0.289923	5.9058	3.5094e-09	7.70941e-08	529	358	1648	1725	443.5	1686.5
LOC_Os01g01650	357.161	1.59279	0.269747	5.90476	3.53156e-09	7.74435e-08	176	151	622	547	163.5	584.5
LOC_Os02g35910	778.339	-1.54538	0.261717	-5.90475	3.53177e-09	7.74435e-08	979	1136	552	338	1057.5	445
LOC_Os12g32200	140.625	-2.69616	0.456626	-5.90452	3.53683e-09	7.74834e-08	187	256	65	22	221.5	43.5
LOC_Os04g11350	686.432	-6.29377	1.06602	-5.90399	3.54811e-09	7.76594e-08	980	1474	37	5	1227	21
LOC_Os06g29080	47.3747	-9.13396	1.54764	-5.90187	3.59405e-09	7.85931e-08	64	107	0	0	85.5	0
LOC_Os11g05600	70.964	-3.24518	0.549971	-5.90064	3.6209e-09	7.91081e-08	94	139	23	8	116.5	15.5
LOC_Os10g36170	5275.38	-1.87532	0.317864	-5.89975	3.64049e-09	7.94635e-08	9106	6250	3700	1520	7678	2610
LOC_Os10g38050	114.79	2.46471	0.417797	5.8993	3.65043e-09	7.9608e-08	39	26	201	216	32.5	208.5
LOC_Os03g61410	7506.85	-4.64892	0.788214	-5.89804	3.67839e-09	8.01448e-08	10666	15494	1101	272	13080	686.5
LOC_Os07g07420	6080.32	-2.17254	0.368417	-5.89697	3.70236e-09	8.05893e-08	8147	9976	3863	1305	9061.5	2584
LOC_Os10g25040	93.3421	-2.58036	0.437584	-5.89683	3.70553e-09	8.05893e-08	169	127	43	18	148	30.5
LOC_Os01g06360	62.2682	3.25314	0.551911	5.89433	3.76207e-09	8.17448e-08	16	6	135	112	11	123.5
LOC_Os09g23899	448.221	-7.99506	1.35779	-5.88829	3.90217e-09	8.4712e-08	439	1154	1	6	796.5	3.5
LOC_Os10g32980	8317.78	1.2993	0.220693	5.88738	3.92365e-09	8.51014e-08	4815	4035	16830	9800	4425	13315
LOC_Os06g43044	4081.13	2.07936	0.353364	5.88447	3.99337e-09	8.6535e-08	1855	1053	10981	4317	1454	7649
LOC_Os01g55440	514.386	-8.7098	1.48059	-5.88267	4.03702e-09	8.74018e-08	707	1147	6	0	927	3
LOC_Os04g09900	56.5744	-4.50226	0.765464	-5.88174	4.05977e-09	8.78151e-08	56	138	9	2	97	5.5
LOC_Os01g23440	45.6075	-9.07924	1.54425	-5.87936	4.11842e-09	8.89247e-08	65	100	0	0	82.5	0
LOC_Os04g25110	62.9365	3.15893	0.537292	5.87936	4.1185e-09	8.89247e-08	8	15	137	111	11.5	124
LOC_Os04g14150	371.498	2.23355	0.379987	5.87797	4.15319e-09	8.95929e-08	144	97	539	749	120.5	644
LOC_Os04g42910	3449.41	-1.61796	0.275433	-5.87423	4.2482e-09	9.156e-08	4257	5218	2508	1334	4737.5	1921
LOC_Os06g04070	5763.78	-1.60204	0.273026	-5.86772	4.41825e-09	9.51393e-08	6672	9069	3894	2489	7870.5	3191.5
LOC_Os03g27230	7566.46	-1.78318	0.304132	-5.86318	4.54081e-09	9.76906e-08	9194	12112	5258	2524	10653	3891
LOC_Os11g36230	241.213	-8.33504	1.42191	-5.86186	4.57705e-09	9.83819e-08	327	541	0	3	434	1.5
LOC_Os09g39430	1612.81	1.77586	0.302968	5.86155	4.58573e-09	9.84801e-08	876	482	2805	2610	679	2707.5
LOC_Os05g48260	117.496	2.3669	0.403943	5.8595	4.64255e-09	9.96109e-08	37	33	203	219	35	211
LOC_Os05g23950	195.202	-2.04984	0.350039	-5.85605	4.74011e-09	1.01613e-07	336	246	118	55	291	86.5
LOC_Os10g07970	48.2114	-9.15899	1.5642	-5.85538	4.75928e-09	1.01933e-07	56	117	0	0	86.5	0
LOC_Os07g04520	61.3806	-3.97566	0.6791	-5.8543	4.79029e-09	1.02505e-07	71	137	14	3	104	8.5
LOC_Os05g44120	201.231	3.12662	0.534205	5.85285	4.83215e-09	1.03309e-07	62	16	331	432	39	381.5
LOC_Os11g37700	100.635	-2.32656	0.397557	-5.85214	4.85295e-09	1.03661e-07	141	165	43	31	153	37
LOC_Os01g07420	573.45	1.72113	0.294442	5.84538	5.05401e-09	1.07859e-07	257	233	899	985	245	942
LOC_Os01g66850	1550.03	-1.42397	0.2438	-5.84074	5.19706e-09	1.10814e-07	2435	1743	1182	708	2089	945
LOC_Os05g07870	1489.16	-1.63395	0.280009	-5.83535	5.36776e-09	1.14352e-07	1781	2314	1032	601	2047.5	816.5
LOC_Os04g57770	428.061	-1.62781	0.278997	-5.83452	5.39451e-09	1.14819e-07	688	508	303	169	598	236
LOC_Os07g47480	154.122	-2.11385	0.362333	-5.83399	5.41162e-09	1.15081e-07	273	191	87	44	232	65.5
LOC_Os03g48904	131.579	-2.68357	0.460193	-5.8314	5.49646e-09	1.16781e-07	158	254	57	24	206	40.5
LOC_Os07g36430	139.081	2.04324	0.350442	5.83046	5.52742e-09	1.17335e-07	56	44	260	228	50	244
LOC_Os10g32810	27104.9	-4.73529	0.812952	-5.82481	5.71788e-09	1.21271e-07	39586	55190	3822	878	47388	2350
LOC_Os09g23908	430.427	-7.936	1.36362	-5.81979	5.89216e-09	1.24856e-07	417	1112	1	6	764.5	3.5
LOC_Os07g08460	1041.81	-1.4958	0.257037	-5.81941	5.90561e-09	1.25031e-07	1730	1123	681	521	1426.5	601
LOC_Os02g52550	215.357	2.01606	0.346617	5.81638	6.01342e-09	1.27201e-07	86	71	351	388	78.5	369.5
LOC_Os07g17310	1894.37	-5.72343	0.984369	-5.81432	6.08819e-09	1.28669e-07	2636	4089	147	24	3362.5	85.5
LOC_Os01g53590	122.516	2.26381	0.389393	5.81369	6.11091e-09	1.28984e-07	33	44	284	171	38.5	227.5
LOC_Os10g25250	123.497	-2.39727	0.412355	-5.81361	6.1139e-09	1.28984e-07	152	224	50	37	188	43.5
LOC_Os02g56570	460.884	-1.67149	0.287542	-5.81304	6.13479e-09	1.29208e-07	562	714	278	208	638	243
LOC_Os08g40180	2262.69	-1.51555	0.260715	-5.81303	6.13527e-09	1.29208e-07	2674	3423	1565	1046	3048.5	1305.5
LOC_Os02g15594	1792.53	-1.73756	0.299152	-5.80828	6.3116e-09	1.32804e-07	2011	2983	1010	806	2497	908
LOC_Os02g44230	1237.69	1.4755	0.254101	5.80673	6.3706e-09	1.33928e-07	710	501	2078	1880	605.5	1979
LOC_Os01g53240	5208.89	1.60101	0.275918	5.80248	6.53418e-09	1.37246e-07	2857	1928	8261	8582	2392.5	8421.5
LOC_Os09g25490	6431.35	1.35324	0.233265	5.80129	6.5806e-09	1.381e-07	3557	3098	13508	7401	3327.5	10454.5
LOC_Os04g28280	89.1664	4.30583	0.742425	5.79968	6.64404e-09	1.3931e-07	12	4	88	252	8	170
LOC_Os03g09170	158.362	-2.27789	0.392836	-5.79857	6.68815e-09	1.40112e-07	239	241	49	66	240	57.5
LOC_Os02g54140	149.767	-1.87853	0.323999	-5.79796	6.7128e-09	1.40505e-07	232	201	79	62	216.5	70.5
LOC_Os01g04409	365.518	1.596	0.27529	5.79752	6.73019e-09	1.40746e-07	198	138	669	537	168	603
LOC_Os07g33480	348.719	2.43491	0.420342	5.79269	6.92668e-09	1.44729e-07	117	84	459	762	100.5	610.5
LOC_Os05g51900	2976.56	-4.58918	0.792466	-5.79102	6.9962e-09	1.46015e-07	4283	6080	457	110	5181.5	283.5
LOC_Os02g42800	100.578	2.39938	0.414336	5.79091	7.00042e-09	1.46015e-07	31	28	253	131	29.5	192
LOC_Os05g45950	4282.47	1.13691	0.196485	5.78625	7.19738e-09	1.49992e-07	2660	2267	7606	5436	2463.5	6521
LOC_Os04g52820	240.721	-2.2318	0.385754	-5.78556	7.22722e-09	1.50483e-07	278	440	125	66	359	95.5
LOC_Os01g59180	1400.65	1.53058	0.264586	5.7848	7.25973e-09	1.51029e-07	778	554	2274	2222	666	2248
LOC_Os05g05920	74.1927	3.54948	0.613996	5.78095	7.42811e-09	1.54398e-07	19	3	176	127	11	151.5
LOC_Os11g24180	1130.9	1.83851	0.318261	5.77674	7.61602e-09	1.58166e-07	572	346	1783	1995	459	1889
LOC_Os01g63510	48.4062	4.21868	0.730401	5.77584	7.65697e-09	1.58879e-07	4	5	77	115	4.5	96
LOC_Os10g42410	383.027	-1.57293	0.272369	-5.77502	7.69449e-09	1.59451e-07	600	459	273	160	529.5	216.5
LOC_Os07g48450	616.727	-2.0375	0.352817	-5.77494	7.69788e-09	1.59451e-07	1090	748	406	154	919	280
LOC_Os12g40419	763.435	-2.00237	0.346746	-5.77475	7.70653e-09	1.59492e-07	1333	930	512	195	1131.5	353.5
LOC_Os11g37280	44667.1	1.51318	0.26235	5.76781	8.03092e-09	1.66063e-07	25863	17107	96969	52751	21485	74860
LOC_Os09g37590	111.847	-2.20312	0.382257	-5.76345	8.24117e-09	1.70263e-07	154	181	50	38	167.5	44
LOC_Os08g31080	2514.28	-4.81894	0.836228	-5.76271	8.27725e-09	1.70861e-07	3359	5415	332	79	4387	205.5
LOC_Os08g08110	1999.42	-1.67298	0.29047	-5.75957	8.43296e-09	1.73925e-07	2415	3120	1419	746	2767.5	1082.5
LOC_Os03g08980	77.2873	-8.39579	1.45833	-5.75713	8.55558e-09	1.76302e-07	113	166	0	1	139.5	0.5
LOC_Os04g55410	3981.38	1.14195	0.198414	5.75539	8.64442e-09	1.7798e-07	2372	2187	6846	5228	2279.5	6037
LOC_Os11g29290	82.157	-2.92739	0.509306	-5.7478	9.04119e-09	1.85989e-07	185	87	28	15	136	21.5
LOC_Os11g47809	127.239	-2.07697	0.36147	-5.74589	9.14367e-09	1.87936e-07	204	175	72	38	189.5	55
LOC_Os03g25550	61.3556	4.15324	0.722964	5.74473	9.20666e-09	1.89068e-07	7	5	76	161	6	118.5
LOC_Os08g43120	196.034	-1.9419	0.338041	-5.74456	9.21617e-09	1.89101e-07	358	220	107	73	289	90
LOC_Os09g39570	1394.69	-2.15197	0.374932	-5.73963	9.48811e-09	1.94514e-07	1721	2408	441	634	2064.5	537.5
LOC_Os01g62990	244.573	2.53372	0.441497	5.73893	9.52761e-09	1.95101e-07	78	55	324	541	66.5	432.5
LOC_Os01g54620	14322	1.1411	0.198838	5.73883	9.533e-09	1.95101e-07	8358	8029	26255	17620	8193.5	21937.5
LOC_Os01g18110	78.4156	-2.40963	0.420051	-5.73652	9.66439e-09	1.97621e-07	132	111	32	23	121.5	27.5
LOC_Os01g03510	3067.05	-1.5252	0.266036	-5.73305	9.86387e-09	2.01528e-07	3694	4592	2258	1304	4143	1781
LOC_Os04g54600	2100.92	-4.78127	0.83415	-5.73191	9.9303e-09	2.02712e-07	2796	4528	284	68	3662	176
LOC_Os02g43620	114.586	-2.66181	0.464412	-5.73157	9.95055e-09	2.02952e-07	130	227	44	26	178.5	35
LOC_Os01g19480	439.954	1.68479	0.294053	5.72954	1.00702e-08	2.05217e-07	237	150	772	689	193.5	730.5
LOC_Os11g45400	455.565	-2.18118	0.380707	-5.72929	1.0085e-08	2.05345e-07	842	544	283	100	693	191.5
LOC_Os11g06790	74.3217	-8.35093	1.45825	-5.72667	1.0242e-08	2.08365e-07	113	156	1	0	134.5	0.5
LOC_Os11g11710	7697.8	-5.47686	0.95656	-5.72558	1.03081e-08	2.09532e-07	11204	16087	703	119	13645.5	411
LOC_Os07g04450	740.456	-1.37262	0.23984	-5.72309	1.04604e-08	2.12446e-07	1046	919	583	344	982.5	463.5
LOC_Os05g01600	2852.27	1.56065	0.272963	5.71746	1.08125e-08	2.19411e-07	1558	1113	4464	4687	1335.5	4575.5
LOC_Os03g61530	78.6296	-3.93671	0.688682	-5.71629	1.08873e-08	2.20662e-07	99	168	21	2	133.5	11.5
LOC_Os08g42480	41.6144	-3.88122	0.678984	-5.71621	1.08925e-08	2.20662e-07	62	80	9	3	71	6
LOC_Os01g51040	620.401	-1.77196	0.310146	-5.71329	1.10811e-08	2.24291e-07	769	976	297	308	872.5	302.5
LOC_Os04g47080	73.9304	-3.28001	0.574207	-5.71225	1.11495e-08	2.25485e-07	167	84	25	7	125.5	16
LOC_Os09g36280	55.6318	-3.11667	0.545986	-5.70834	1.14084e-08	2.30527e-07	82	100	18	8	91	13
LOC_Os08g17870	436.4	1.74504	0.30608	5.70125	1.18935e-08	2.40126e-07	230	142	750	707	186	728.5
LOC_Os01g09010	1069.43	1.33219	0.233686	5.70075	1.1928e-08	2.40621e-07	653	471	1918	1457	562	1687.5
LOC_Os10g31950	2959.12	1.66974	0.29293	5.70014	1.1971e-08	2.41283e-07	1531	1087	4475	5130	1309	4802.5
LOC_Os02g48920	55.499	3.1155	0.546598	5.69979	1.19957e-08	2.41579e-07	9	12	142	82	10.5	112
LOC_Os07g07870	286.949	-7.857	1.37894	-5.69788	1.21309e-08	2.44097e-07	435	602	6	0	518.5	3
LOC_Os08g38200	1141.73	-2.27048	0.398515	-5.69737	1.21671e-08	2.4462e-07	1575	1873	709	214	1724	461.5
LOC_Os12g36850	59.1968	-3.92117	0.688469	-5.69549	1.23015e-08	2.47114e-07	67	133	14	3	100	8.5
LOC_Os09g32320	1585.07	1.39424	0.245024	5.69023	1.26866e-08	2.54636e-07	946	670	2671	2335	808	2503
LOC_Os04g32740	70.6653	-3.25195	0.571539	-5.6898	1.27185e-08	2.55063e-07	92	140	24	7	116	15.5
LOC_Os09g19550	92.3447	-2.96291	0.520778	-5.68938	1.27502e-08	2.55484e-07	136	163	39	10	149.5	24.5
LOC_Os04g20280	650.022	2.08316	0.366266	5.68757	1.28862e-08	2.57993e-07	307	156	1027	1212	231.5	1119.5
LOC_Os06g39050	71.2058	-8.28901	1.45776	-5.68612	1.2996e-08	2.59974e-07	111	147	1	0	129	0.5
LOC_Os01g71280	1573.25	1.81498	0.319608	5.67877	1.35666e-08	2.71162e-07	800	493	2411	2809	646.5	2610
LOC_Os04g49490	432.553	1.55252	0.273464	5.67725	1.36874e-08	2.73348e-07	214	190	716	681	202	698.5
LOC_Os08g14360	734.025	1.56082	0.274981	5.67612	1.37783e-08	2.74934e-07	339	342	1644	847	340.5	1245.5
LOC_Os05g09740	6434	1.13251	0.199571	5.67473	1.3891e-08	2.76953e-07	4097	3331	11087	8398	3714	9742.5
LOC_Os08g12520	20951.9	-4.5289	0.798459	-5.67205	1.41102e-08	2.81088e-07	29367	43370	3337	817	36368.5	2077
LOC_Os09g29390	714.501	1.48864	0.262467	5.67172	1.41373e-08	2.81394e-07	405	289	1204	1087	347	1145.5
LOC_Os07g28440	1638.61	-1.16075	0.204675	-5.6712	1.41804e-08	2.82017e-07	2176	1983	1303	939	2079.5	1121
LOC_Os09g10310	72.3586	2.7986	0.493641	5.66931	1.43375e-08	2.84907e-07	12	21	156	122	16.5	139
LOC_Os02g56920	204.632	2.59285	0.457369	5.66905	1.43594e-08	2.85105e-07	69	39	283	448	54	365.5
LOC_Os02g48370	462.716	-1.80153	0.317808	-5.66861	1.43957e-08	2.85588e-07	553	753	298	167	653	232.5
LOC_Os01g68540	7104.21	-2.38835	0.421626	-5.66461	1.4736e-08	2.92098e-07	8858	12763	4190	1200	10810.5	2695
LOC_Os07g49370	514.725	1.89647	0.334853	5.66359	1.48242e-08	2.93602e-07	228	174	762	957	201	859.5
LOC_Os01g09280	872.413	-1.37214	0.242347	-5.66188	1.49727e-08	2.96298e-07	1260	1058	696	399	1159	547.5
LOC_Os03g18980	280.216	1.963	0.346806	5.66022	1.51178e-08	2.98922e-07	121	90	437	513	105.5	475
LOC_Os01g56940	238.207	-1.97193	0.348456	-5.65905	1.52212e-08	3.00719e-07	282	406	120	93	344	106.5
LOC_Os08g14330	2106.71	-1.37687	0.243353	-5.65792	1.53216e-08	3.02453e-07	2619	2935	1644	986	2777	1315
LOC_Os10g39100	35.126	-4.4554	0.787494	-5.65769	1.53422e-08	3.0261e-07	67	57	6	1	62	3.5
LOC_Os06g12820	852.374	1.63007	0.288286	5.65435	1.56441e-08	3.08311e-07	477	296	1870	1041	386.5	1455.5
LOC_Os06g42800	1368.72	2.06284	0.36505	5.65084	1.59667e-08	3.14409e-07	584	395	1852	2765	489.5	2308.5
LOC_Os04g53760	1171.1	1.37396	0.243204	5.64942	1.60993e-08	3.16761e-07	556	634	2058	1651	595	1854.5
LOC_Os07g48770	565.095	1.36334	0.241366	5.64844	1.61908e-08	3.18299e-07	284	295	1053	750	289.5	901.5
LOC_Os03g45120	180.287	2.91692	0.51655	5.64693	1.63343e-08	3.20856e-07	58	21	260	404	39.5	332
LOC_Os06g12090	48.8033	3.35893	0.595093	5.64437	1.65787e-08	3.2539e-07	9	7	133	69	8	101
LOC_Os03g58600	1173.38	-1.72867	0.306345	-5.64287	1.67235e-08	3.27963e-07	1928	1406	870	380	1667	625
LOC_Os02g43460	93.3472	2.35892	0.418154	5.64126	1.68806e-08	3.30775e-07	31	25	172	166	28	169
LOC_Os03g14610	2179.91	-1.89662	0.336285	-5.63993	1.70121e-08	3.33078e-07	2619	3616	886	1075	3117.5	980.5
LOC_Os04g49650	841.458	-9.67393	1.71747	-5.63267	1.77444e-08	3.47131e-07	1114	1917	0	4	1515.5	2
LOC_Os01g03490	1402.09	1.99726	0.354631	5.63192	1.78218e-08	3.48362e-07	628	413	1951	2756	520.5	2353.5
LOC_Os02g02210	33.8723	-4.32501	0.76797	-5.63175	1.78393e-08	3.4842e-07	59	59	3	4	59	3.5
LOC_Os01g72100	3196.75	-1.49	0.264655	-5.62998	1.80233e-08	3.51726e-07	4344	4296	2567	1260	4320	1913.5
LOC_Os01g64430	82.8018	2.86526	0.509011	5.62908	1.81179e-08	3.53285e-07	24	13	138	171	18.5	154.5
LOC_Os02g46030	424.856	-1.50709	0.267836	-5.62692	1.83461e-08	3.57442e-07	537	610	279	209	573.5	244
LOC_Os01g43160	1261.99	-1.31907	0.234624	-5.62207	1.88682e-08	3.67317e-07	1953	1381	930	669	1667	799.5
LOC_Os02g22160	115.043	-3.1918	0.567934	-5.62002	1.90933e-08	3.71396e-07	166	212	46	8	189	27
LOC_Os02g42940	1754.94	-1.23306	0.219488	-5.6179	1.9329e-08	3.75675e-07	2198	2306	1371	954	2252	1162.5
LOC_Os07g08750	302.98	-1.66584	0.296542	-5.61757	1.93661e-08	3.76011e-07	461	388	217	112	424.5	164.5
LOC_Os10g04370	148.357	-2.31772	0.412592	-5.61747	1.93776e-08	3.76011e-07	188	261	78	35	224.5	56.5
LOC_Os02g48470	313.154	1.81942	0.323896	5.6173	1.93961e-08	3.76064e-07	115	137	518	532	126	525
LOC_Os09g36350	8984.92	1.23752	0.220385	5.61527	1.96255e-08	3.80204e-07	5605	4275	14851	12701	4940	13776
LOC_Os04g59370	184.551	-2.05798	0.366639	-5.6131	1.98737e-08	3.84701e-07	300	249	116	48	274.5	82
LOC_Os12g25700	1855.32	1.8941	0.337508	5.61203	1.99971e-08	3.86778e-07	833	620	2572	3573	726.5	3072.5
LOC_Os07g38664	265.427	-1.86899	0.333097	-5.61095	2.01218e-08	3.88814e-07	337	422	169	89	379.5	129
LOC_Os10g40170	498.317	-5.89246	1.05021	-5.61074	2.0146e-08	3.88814e-07	687	1085	35	5	886	20
LOC_Os03g08610	757.885	-1.78369	0.317909	-5.6107	2.01511e-08	3.88814e-07	838	1287	435	319	1062.5	377
LOC_Os04g57310	95.1381	-2.33325	0.415912	-5.60996	2.02371e-08	3.90158e-07	128	161	42	28	144.5	35
LOC_Os10g10760	44.4019	-5.06791	0.90397	-5.60628	2.06722e-08	3.98226e-07	49	106	6	0	77.5	3
LOC_Os03g43350	261.079	-1.91702	0.342486	-5.59738	2.17617e-08	4.18878e-07	360	395	173	77	377.5	125
LOC_Os08g11640	105.518	-2.81868	0.503594	-5.59714	2.17922e-08	4.19129e-07	110	222	34	24	166	29
LOC_Os01g06580	1777.49	1.49827	0.267783	5.59509	2.20505e-08	4.23756e-07	1075	652	3579	2289	863.5	2934
LOC_Os08g23460	39.0576	-8.85499	1.5828	-5.5945	2.21264e-08	4.24872e-07	44	96	0	0	70	0
LOC_Os10g36830	380.591	-2.25531	0.403582	-5.58823	2.29403e-08	4.40148e-07	437	701	217	87	569	152
LOC_Os01g56180	2191.23	-1.32386	0.236984	-5.58626	2.32019e-08	4.4481e-07	2712	3007	1731	1071	2859.5	1401
LOC_Os10g40290	158.044	3.14512	0.563278	5.58359	2.35596e-08	4.51308e-07	43	17	195	387	30	291
LOC_Os01g67750	622.272	-1.47592	0.264368	-5.58284	2.36627e-08	4.5292e-07	759	909	422	306	834	364
LOC_Os04g32960	4548.9	-1.24971	0.223877	-5.58214	2.37571e-08	4.54365e-07	5799	5925	3776	2271	5862	3023.5
LOC_Os12g01740	613.073	1.42902	0.256075	5.58048	2.39853e-08	4.58363e-07	351	262	1039	910	306.5	974.5
LOC_Os03g01750	1280.13	-1.66134	0.297933	-5.57624	2.45773e-08	4.69301e-07	1430	2094	809	557	1762	683
LOC_Os01g42090	4060.55	-1.99447	0.357734	-5.57528	2.47136e-08	4.71219e-07	7496	4569	2776	1017	6032.5	1896.5
LOC_Os11g04720	549.025	1.32834	0.238257	5.57525	2.47171e-08	4.71219e-07	317	259	968	759	288	863.5
LOC_Os02g56130	1178.31	1.26301	0.226572	5.57444	2.48333e-08	4.73058e-07	672	602	2321	1411	637	1866
LOC_Os05g24654	43.3965	-6.59637	1.184	-5.57124	2.5293e-08	4.8143e-07	56	99	2	0	77.5	1
LOC_Os04g44090	110.094	-2.21857	0.398253	-5.57075	2.53648e-08	4.82398e-07	146	184	54	33	165	43.5
LOC_Os01g24560	36.2795	5.02196	0.901509	5.57062	2.53841e-08	4.82398e-07	3	1	80	73	2	76.5
LOC_Os02g02400	2729.18	-1.29107	0.231808	-5.56959	2.55336e-08	4.84855e-07	3878	3257	2286	1287	3567.5	1786.5
LOC_Os01g70200	3207.78	1.23277	0.221426	5.56742	2.5854e-08	4.90549e-07	1995	1539	5325	4510	1767	4917.5
LOC_Os11g33240	2397.9	-1.56482	0.281082	-5.56713	2.58968e-08	4.9064e-07	2934	3593	1809	941	3263.5	1375
LOC_Os03g11614	3275.95	1.48339	0.266456	5.56711	2.58997e-08	4.9064e-07	1598	1565	4986	5360	1581.5	5173
LOC_Os10g41040	943.45	1.9484	0.3502	5.56366	2.64176e-08	5.00054e-07	448	273	1377	1789	360.5	1583
LOC_Os03g20870	54.6046	-2.97649	0.535113	-5.56235	2.6617e-08	5.03432e-07	99	80	20	8	89.5	14
LOC_Os02g44080	66.3261	-8.18672	1.4724	-5.56011	2.69599e-08	5.09515e-07	92	147	1	0	119.5	0.5
LOC_Os03g53650	6902.9	1.61322	0.290321	5.55669	2.74933e-08	5.19186e-07	3528	2747	10104	12024	3137.5	11064
LOC_Os12g17910	1538.35	1.25437	0.225751	5.55642	2.75366e-08	5.19593e-07	847	819	2538	2192	833	2365
LOC_Os08g38700	274.96	-1.57235	0.283135	-5.55335	2.80252e-08	5.28396e-07	401	356	197	114	378.5	155.5
LOC_Os09g12630	63.1762	-8.1161	1.46179	-5.55218	2.82124e-08	5.31508e-07	100	129	1	0	114.5	0.5
LOC_Os01g24470	486.827	-1.68392	0.303319	-5.55166	2.82968e-08	5.32678e-07	593	758	334	187	675.5	260.5
LOC_Os06g30970	1184.14	-1.30028	0.234308	-5.54944	2.86582e-08	5.39059e-07	1647	1449	779	708	1548	743.5
LOC_Os12g31860	2744.83	1.30755	0.235684	5.54788	2.89159e-08	5.43479e-07	1708	1214	4617	3925	1461	4271
LOC_Os11g34450	11124.8	-1.47418	0.265745	-5.54734	2.90048e-08	5.44721e-07	13484	16316	8624	4700	14900	6662
LOC_Os06g13560	857.124	1.6879	0.304392	5.54514	2.93722e-08	5.51189e-07	487	269	1507	1341	378	1424
LOC_Os12g13420	62.093	-3.59006	0.647625	-5.54343	2.96609e-08	5.5617e-07	60	145	12	9	102.5	10.5
LOC_Os02g07575	39.7205	-3.42767	0.618528	-5.54166	2.99612e-08	5.61362e-07	74	60	9	6	67	7.5
LOC_Os04g54870	1488.91	1.42113	0.256636	5.53752	3.06791e-08	5.74364e-07	790	698	2318	2352	744	2335
LOC_Os12g32760	77.3704	-2.61985	0.473121	-5.53737	3.07047e-08	5.74394e-07	160	88	28	20	124	24
LOC_Os12g04170	54.8812	3.19918	0.577827	5.53657	3.08457e-08	5.76581e-07	14	6	108	106	10	107
LOC_Os04g38310	735.052	1.61789	0.292348	5.53413	3.12772e-08	5.8419e-07	401	268	1183	1205	334.5	1194
LOC_Os08g33430	705.206	1.60574	0.290237	5.53249	3.15716e-08	5.8923e-07	388	258	1146	1144	323	1145
LOC_Os05g01480	928.611	1.28383	0.232138	5.53048	3.1935e-08	5.95548e-07	567	431	1604	1286	499	1445
LOC_Os05g48890	143.151	2.66384	0.481803	5.52889	3.22268e-08	6.00521e-07	53	20	239	287	36.5	263
LOC_Os05g41990	2379.54	1.24572	0.225349	5.52795	3.23995e-08	6.03271e-07	1457	1147	4687	2828	1302	3757.5
LOC_Os03g10950	533.167	-1.45468	0.26325	-5.52583	3.27932e-08	6.10127e-07	827	617	405	236	722	320.5
LOC_Os03g16980	14703.8	1.70949	0.309464	5.52404	3.31286e-08	6.15888e-07	6829	5842	20560	26974	6335.5	23767
LOC_Os09g16100	34.4243	-5.61116	1.01637	-5.52078	3.37502e-08	6.26957e-07	49	73	1	2	61	1.5
LOC_Os03g56940	164518	-1.98588	0.359737	-5.52038	3.38265e-08	6.27888e-07	284256	201813	116307	39056	243034	77681.5
LOC_Os08g43815	167.164	-1.90705	0.345507	-5.51957	3.39839e-08	6.30321e-07	223	258	79	74	240.5	76.5
LOC_Os11g04710	170.484	2.07293	0.375642	5.51836	3.42177e-08	6.34166e-07	62	58	271	316	60	293.5
LOC_Os08g40010	145.009	1.93089	0.349941	5.51776	3.43341e-08	6.35832e-07	51	59	272	230	55	251
LOC_Os04g33190	1842.81	1.23045	0.223119	5.51478	3.49224e-08	6.46227e-07	1099	928	3009	2625	1013.5	2817
LOC_Os06g06160	973.603	1.47413	0.2675	5.51077	3.57276e-08	6.60615e-07	530	420	1530	1554	475	1542
LOC_Os01g47780	391.105	1.74571	0.316882	5.50902	3.60836e-08	6.66683e-07	204	129	647	652	166.5	649.5
LOC_Os01g11414	3300.96	1.45216	0.263624	5.50845	3.62014e-08	6.68344e-07	1995	1283	5486	5015	1639	5250.5
LOC_Os12g07650	409.591	1.40496	0.255122	5.50699	3.65025e-08	6.73384e-07	201	210	772	546	205.5	659
LOC_Os07g44020	92.8464	-2.38089	0.432451	-5.50557	3.67966e-08	6.78288e-07	135	150	47	21	142.5	34
LOC_Os05g36050	894.927	1.67809	0.304984	5.50222	3.75037e-08	6.90789e-07	406	376	1319	1580	391	1449.5
LOC_Os05g08850	1664.08	1.24395	0.226155	5.50044	3.78854e-08	6.97283e-07	986	833	3297	1962	909.5	2629.5
LOC_Os08g09350	2393.88	1.13038	0.205551	5.49926	3.81392e-08	7.01415e-07	1393	1359	4279	3010	1376	3644.5
LOC_Os02g30470	386.813	1.46709	0.266938	5.49599	3.88519e-08	7.13975e-07	205	173	655	582	189	618.5
LOC_Os01g53130	126.734	-2.13861	0.389199	-5.49491	3.90917e-08	7.1783e-07	160	215	57	46	187.5	51.5
LOC_Os11g17600	1348.88	-1.31195	0.238821	-5.49344	3.94189e-08	7.23284e-07	1697	1819	1080	657	1758	868.5
LOC_Os10g11750	32.1812	-8.57649	1.56127	-5.49329	3.94512e-08	7.23322e-07	51	66	0	0	58.5	0
LOC_Os09g28120	111.183	2.04484	0.372465	5.49002	4.01882e-08	7.36271e-07	46	34	218	175	40	196.5
LOC_Os06g10670	118.073	2.31919	0.422471	5.4896	4.02849e-08	7.37294e-07	46	27	203	219	36.5	211
LOC_Os06g35300	61.5077	-8.07757	1.47146	-5.48951	4.03056e-08	7.37294e-07	89	133	1	0	111	0.5
LOC_Os03g20370	6711	-1.49095	0.271684	-5.48781	4.06958e-08	7.43863e-07	7620	10351	4263	3460	8985.5	3861.5
LOC_Os04g33990	4861.87	1.24532	0.226965	5.48685	4.09159e-08	7.47316e-07	3078	2254	8096	6850	2666	7473
LOC_Os01g52660	360.237	-2.71238	0.494392	-5.48629	4.10472e-08	7.49142e-07	448	684	184	43	566	113.5
LOC_Os04g11050	33.5317	-8.63512	1.57419	-5.48543	4.12466e-08	7.52208e-07	45	76	0	0	60.5	0
LOC_Os09g34180	186.417	2.00649	0.365862	5.48427	4.15178e-08	7.56578e-07	79	58	300	338	68.5	319
LOC_Os02g52150	465.54	-2.00678	0.366128	-5.48109	4.22716e-08	7.69729e-07	597	760	309	120	678.5	214.5
LOC_Os02g13510	136.583	-2.09948	0.383305	-5.47731	4.31846e-08	7.85756e-07	183	221	78	39	202	58.5
LOC_Os09g34920	977.466	1.48296	0.270781	5.47659	4.33602e-08	7.88353e-07	488	457	1513	1581	472.5	1547
LOC_Os08g08140	264.458	-1.74425	0.3186	-5.47474	4.38153e-08	7.96023e-07	401	349	188	89	375	138.5
LOC_Os02g39790	8984.46	-1.10956	0.20274	-5.47285	4.4286e-08	8.03965e-07	11244	11246	7498	5147	11245	6322.5
LOC_Os02g36220	122.159	-2.04801	0.374404	-5.47004	4.49924e-08	8.16169e-07	221	144	64	42	182.5	53
LOC_Os01g39960	536.516	1.56036	0.285379	5.46767	4.55985e-08	8.26538e-07	292	210	870	860	251	865
LOC_Os10g25660	470.82	-1.79453	0.328233	-5.46725	4.5706e-08	8.2786e-07	533	791	293	179	662	236
LOC_Os07g42700	628.067	-1.32018	0.241644	-5.46332	4.67319e-08	8.45802e-07	795	845	462	333	820	397.5
LOC_Os03g17230	396.517	-2.11627	0.387436	-5.46224	4.70157e-08	8.50294e-07	507	665	253	92	586	172.5
LOC_Os06g45480	1974.76	-1.38607	0.253795	-5.46138	4.72452e-08	8.53801e-07	2446	2768	1571	893	2607	1232
LOC_Os08g02300	132.677	2.19999	0.402938	5.45988	4.76456e-08	8.60387e-07	46	41	213	251	43.5	232
LOC_Os11g38260	187.478	-1.63487	0.299556	-5.45764	4.82506e-08	8.70656e-07	281	241	121	82	261	101.5
LOC_Os09g25390	3470.71	-2.35182	0.431081	-5.45563	4.88006e-08	8.79918e-07	6394	4359	2163	546	5376.5	1354.5
LOC_Os07g22680	146.658	1.93909	0.35546	5.45515	4.89312e-08	8.81609e-07	52	59	333	191	55.5	262
LOC_Os04g55800	133.032	1.87365	0.343507	5.45446	4.91212e-08	8.84365e-07	58	47	255	204	52.5	229.5
LOC_Os03g50560	408.77	1.73933	0.318975	5.45286	4.95657e-08	8.91698e-07	183	163	621	720	173	670.5
LOC_Os01g13370	1490.78	-1.62379	0.297798	-5.45266	4.96214e-08	8.9203e-07	1648	2429	911	698	2038.5	804.5
LOC_Os12g43340	352.621	1.51694	0.278297	5.45077	5.01516e-08	9.00886e-07	193	144	606	533	168.5	569.5
LOC_Os07g01660	1252.01	1.3342	0.2448	5.45018	5.03184e-08	9.031e-07	732	579	2015	1874	655.5	1944.5
LOC_Os03g21380	714.806	-1.62355	0.297896	-5.45007	5.03503e-08	9.031e-07	1142	853	547	254	997.5	400.5
LOC_Os06g39760	4964.29	-1.40901	0.258657	-5.4474	5.11122e-08	9.16079e-07	5745	7370	3676	2386	6557.5	3031
LOC_Os09g25865	93.7475	-2.48968	0.457102	-5.44667	5.132e-08	9.19115e-07	113	175	38	25	144	31.5
LOC_Os02g43840	158.288	-2.02139	0.371482	-5.44142	5.28578e-08	9.45949e-07	193	268	83	56	230.5	69.5
LOC_Os05g09380	1975.72	-1.14228	0.210154	-5.43546	5.46555e-08	9.77391e-07	2805	2211	1580	1146	2508	1363
LOC_Os12g23190	485.131	-1.58602	0.291893	-5.43356	5.52423e-08	9.87147e-07	581	743	333	209	662	271
LOC_Os09g04710	169.293	3.00539	0.553206	5.43267	5.55155e-08	9.91289e-07	49	21	203	413	35	308
LOC_Os03g57420	1878.75	1.27076	0.234252	5.42476	5.80311e-08	1.03544e-06	1160	873	3087	2703	1016.5	2895
LOC_Os07g18750	199.9	2.1437	0.39528	5.42324	5.85287e-08	1.04354e-06	88	49	321	374	68.5	347.5
LOC_Os01g73840	875.25	-1.35734	0.250585	-5.41668	6.07145e-08	1.0817e-06	1060	1236	641	449	1148	545
LOC_Os05g16395	686.745	-2.23788	0.413249	-5.41533	6.11755e-08	1.08911e-06	968	1101	441	126	1034.5	283.5
LOC_Os01g18670	4243.29	1.74903	0.32303	5.41444	6.14805e-08	1.09304e-06	2216	1396	6194	7673	1806	6933.5
LOC_Os03g45300	1761.08	-1.25946	0.232613	-5.41442	6.14877e-08	1.09304e-06	2176	2364	1420	900	2270	1160
LOC_Os03g04890	1945.28	-2.03149	0.375252	-5.41367	6.17458e-08	1.09681e-06	2579	3116	1345	446	2847.5	895.5
LOC_Os04g53230	3513.76	1.18911	0.219715	5.41207	6.22993e-08	1.10582e-06	1943	1979	5792	4886	1961	5339
LOC_Os03g48000	2365.86	-1.5704	0.290308	-5.40943	6.32267e-08	1.12145e-06	2609	3804	1514	1119	3206.5	1316.5
LOC_Os04g49550	810.847	-1.58474	0.293001	-5.40864	6.35048e-08	1.12555e-06	1352	903	613	309	1127.5	461
LOC_Os03g62200	33.1229	-4.88841	0.905284	-5.39986	6.66923e-08	1.18086e-06	52	65	5	0	58.5	2.5
LOC_Os07g16970	3353.33	-1.37305	0.254279	-5.39978	6.67239e-08	1.18086e-06	4168	4666	2725	1498	4417	2111.5
LOC_Os05g06670	25261.4	-1.86922	0.346178	-5.39959	6.67938e-08	1.18122e-06	41530	31705	18800	6566	36617.5	12683
LOC_Os04g40570	30.6716	-4.4474	0.823764	-5.39887	6.70631e-08	1.18511e-06	49	58	4	2	53.5	3
LOC_Os04g20330	175.753	2.18459	0.404921	5.39511	6.84834e-08	1.20925e-06	69	48	265	344	58.5	304.5
LOC_Os01g72330	1046.07	1.4075	0.260891	5.39498	6.85299e-08	1.20925e-06	653	410	1948	1414	531.5	1681
LOC_Os02g08250	40.3565	-6.45569	1.19711	-5.39272	6.94e-08	1.2237e-06	45	98	1	1	71.5	1
LOC_Os09g16090	77.81	-3.43528	0.637448	-5.38911	7.08065e-08	1.24758e-06	90	167	26	5	128.5	15.5
LOC_Os11g06960	58.1366	-7.99641	1.48389	-5.38882	7.09213e-08	1.24868e-06	77	132	1	0	104.5	0.5
LOC_Os09g28280	147.074	2.30792	0.428438	5.38682	7.17133e-08	1.26148e-06	62	30	249	275	46	262
LOC_Os06g41800	61.2764	3.02897	0.562302	5.38672	7.17536e-08	1.26148e-06	19	6	137	104	12.5	120.5
LOC_Os01g67490	150.839	-2.20225	0.408886	-5.38596	7.20573e-08	1.26514e-06	172	276	73	47	224	60
LOC_Os07g48610	1115.77	-1.84125	0.341863	-5.38594	7.20674e-08	1.26514e-06	1699	1509	831	302	1604	566.5
LOC_Os03g27900	392.106	-6.89787	1.28108	-5.38441	7.26821e-08	1.275e-06	563	845	15	1	704	8
LOC_Os11g48060	152.646	2.10887	0.391807	5.38241	7.34939e-08	1.2883e-06	70	37	363	198	53.5	280.5
LOC_Os03g04150	274.047	1.51373	0.281259	5.38197	7.36759e-08	1.29054e-06	137	124	476	410	130.5	443
LOC_Os09g38030	10833.9	1.2084	0.224609	5.38001	7.44799e-08	1.30367e-06	6542	5506	17084	15740	6024	16412
LOC_Os02g40840	240.624	2.15954	0.401512	5.37853	7.50971e-08	1.31351e-06	118	47	528	349	82.5	438.5
LOC_Os08g13310	32.9551	-8.60968	1.60097	-5.37778	7.54092e-08	1.31801e-06	36	82	0	0	59	0
LOC_Os10g03400	654.093	-1.55394	0.288967	-5.37756	7.55012e-08	1.31865e-06	803	975	486	265	889	375.5
LOC_Os04g44240	1680.19	-1.64771	0.306455	-5.37669	7.58658e-08	1.32406e-06	2936	1798	1253	603	2367	928
LOC_Os07g39930	344.086	-1.78146	0.331435	-5.375	7.65828e-08	1.3356e-06	424	546	234	118	485	176
LOC_Os04g55510	1742.23	-1.70346	0.317045	-5.37293	7.7469e-08	1.35007e-06	2227	2631	781	957	2429	869
LOC_Os08g02580	146.286	1.90854	0.355685	5.36582	8.05842e-08	1.40334e-06	57	56	340	183	56.5	261.5
LOC_Os01g55795	1071.32	-4.6132	0.860073	-5.36372	8.15228e-08	1.41865e-06	1520	2210	167	35	1865	101
LOC_Os10g17660	10993.6	-4.48638	0.83696	-5.36033	8.30693e-08	1.44451e-06	15047	23033	1827	422	19040	1124.5
LOC_Os10g27330	448.569	1.75137	0.326753	5.35994	8.32496e-08	1.4466e-06	244	138	753	741	191	747
LOC_Os06g04830	158.119	-2.37697	0.443568	-5.35875	8.38014e-08	1.45513e-06	164	313	66	47	238.5	56.5
LOC_Os08g15170	608.989	-1.47136	0.274646	-5.35728	8.4485e-08	1.46594e-06	798	840	478	253	819	365.5
LOC_Os03g18710	177.559	2.38226	0.445097	5.35223	8.68785e-08	1.50638e-06	57	48	239	381	52.5	310
LOC_Os09g15420	463.843	-1.78085	0.332748	-5.35194	8.70165e-08	1.50741e-06	543	761	312	162	652	237
LOC_Os03g38540	5651.81	1.37407	0.256746	5.35184	8.70642e-08	1.50741e-06	3497	2335	9178	8516	2916	8847
LOC_Os05g43820	173.969	2.22832	0.416411	5.35125	8.73479e-08	1.51123e-06	77	37	292	322	57	307
LOC_Os07g01370	484.839	1.40714	0.263055	5.34921	8.83394e-08	1.52728e-06	246	241	1006	580	243.5	793
LOC_Os05g33130	34.0726	-4.38926	0.820665	-5.34843	8.87222e-08	1.53279e-06	84	38	5	2	61	3.5
LOC_Os01g70660	713.013	1.59047	0.297415	5.34763	8.91137e-08	1.53845e-06	419	242	1238	1094	330.5	1166
LOC_Os05g34150	1038.64	1.42061	0.265708	5.3465	8.96706e-08	1.54695e-06	649	400	1901	1435	524.5	1668
LOC_Os03g54750	317.643	1.91623	0.358529	5.34469	9.05728e-08	1.56139e-06	146	100	475	590	123	532.5
LOC_Os03g59280	105.818	2.53145	0.473652	5.34453	9.06535e-08	1.56165e-06	39	19	175	209	29	192
LOC_Os01g71780	42.0798	-3.65519	0.683939	-5.34432	9.07549e-08	1.56228e-06	53	88	10	4	70.5	7
LOC_Os09g38768	784.223	1.18945	0.222587	5.34377	9.10348e-08	1.56597e-06	478	402	1367	1037	440	1202
LOC_Os10g39420	951.93	1.3854	0.259268	5.3435	9.11671e-08	1.56712e-06	556	417	1527	1454	486.5	1490.5
LOC_Os05g18730	247.289	-1.87171	0.350304	-5.34309	9.13728e-08	1.569e-06	335	375	169	74	355	121.5
LOC_Os01g11490	30.2559	-8.48663	1.58836	-5.34303	9.14075e-08	1.569e-06	39	70	0	0	54.5	0
LOC_Os01g70790	423.3	-1.92048	0.359735	-5.3386	9.36657e-08	1.60626e-06	643	588	302	109	615.5	205.5
LOC_Os03g03810	792.607	-1.80776	0.338627	-5.33851	9.37126e-08	1.60626e-06	1142	1119	593	224	1130.5	408.5
LOC_Os01g59900	4896.65	-1.1765	0.220411	-5.33779	9.40863e-08	1.61151e-06	6213	6223	4203	2539	6218	3371
LOC_Os10g36390	268.014	1.91344	0.358689	5.33455	9.57844e-08	1.63943e-06	125	83	414	488	104	451
LOC_Os09g25810	2953.32	-1.64132	0.307832	-5.33188	9.72012e-08	1.66249e-06	4978	3314	2287	1008	4146	1647.5
LOC_Os03g15720	1140.89	-1.23515	0.231754	-5.32958	9.84387e-08	1.68245e-06	1401	1525	861	641	1463	751
LOC_Os07g27810	3582.14	1.33176	0.249898	5.32922	9.8637e-08	1.68464e-06	2049	1702	5492	5554	1875.5	5523
LOC_Os03g51210	189.26	-2.96384	0.556913	-5.32192	1.02679e-07	1.75241e-06	241	367	87	16	304	51.5
LOC_Os01g70540	32.8347	-4.61253	0.867149	-5.31919	1.04233e-07	1.77767e-06	58	58	6	0	58	3
LOC_Os12g37650	3007.78	1.8246	0.343077	5.31834	1.04716e-07	1.78465e-06	1506	952	4200	5679	1229	4939.5
LOC_Os01g61410	1387.07	-1.72547	0.324466	-5.31788	1.04982e-07	1.7879e-06	1512	2340	719	677	1926	698
LOC_Os02g17350	760.254	-1.22741	0.230826	-5.3175	1.05204e-07	1.79042e-06	985	968	615	400	976.5	507.5
LOC_Os02g03500	2361.64	-4.54602	0.855026	-5.31682	1.05594e-07	1.79578e-06	3535	4693	388	79	4114	233.5
LOC_Os11g13650	37.1156	-3.97318	0.748018	-5.31161	1.08658e-07	1.84657e-06	46	80	7	3	63	5
LOC_Os01g58890	3057.56	1.19623	0.225347	5.30843	1.10576e-07	1.87783e-06	1903	1522	4913	4356	1712.5	4634.5
LOC_Os11g14900	2889.28	-1.19462	0.22509	-5.30731	1.11254e-07	1.88801e-06	3828	3555	2505	1451	3691.5	1978
LOC_Os02g22380	3305.93	1.12703	0.212413	5.30584	1.12153e-07	1.90191e-06	2161	1671	5566	4400	1916	4983
LOC_Os12g28100	1108.13	-1.33974	0.252522	-5.30545	1.12396e-07	1.90469e-06	1467	1445	922	498	1456	710
LOC_Os10g40720	3317.08	1.06943	0.201608	5.3045	1.12984e-07	1.9133e-06	2153	1790	5928	4059	1971.5	4993.5
LOC_Os10g37400	855.035	1.39975	0.263929	5.30351	1.13597e-07	1.92232e-06	533	339	1659	1104	436	1381.5
LOC_Os02g03490	9406.57	-4.57603	0.862896	-5.30311	1.13849e-07	1.92522e-06	12855	19806	1491	327	16330.5	909
LOC_Os03g44630	48.6935	-3.53323	0.666925	-5.29779	1.17209e-07	1.98064e-06	67	96	15	3	81.5	9
LOC_Os07g48910	684.658	-1.50475	0.284269	-5.29342	1.2005e-07	2.02722e-06	903	948	373	394	925.5	383.5
LOC_Os06g50970	337.973	-1.92721	0.364152	-5.29233	1.20768e-07	2.0379e-06	417	556	226	97	486.5	161.5
LOC_Os04g08764	301.389	1.78611	0.337697	5.2891	1.22922e-07	2.07279e-06	144	106	464	533	125	498.5
LOC_Os03g06940	3974.68	1.96541	0.371981	5.28364	1.26645e-07	2.13407e-06	1844	1164	5179	8014	1504	6596.5
LOC_Os08g35710	1039.75	2.41759	0.457665	5.28244	1.27475e-07	2.14654e-06	343	262	1094	2464	302.5	1779
LOC_Os11g35310	180.437	2.034	0.385169	5.2808	1.28619e-07	2.16429e-06	89	43	335	297	66	316
LOC_Os01g07670	62.7819	3.22555	0.611023	5.27894	1.29934e-07	2.18488e-06	7	15	190	73	11	131.5
LOC_Os01g13460	2590.42	-1.35646	0.256968	-5.27873	1.30085e-07	2.18589e-06	2978	3798	1902	1327	3388	1614.5
LOC_Os12g31820	657.513	-1.61108	0.305222	-5.27841	1.30312e-07	2.18816e-06	796	1007	486	250	901.5	368
LOC_Os05g05580	948.285	-1.83794	0.34821	-5.27826	1.30419e-07	2.18843e-06	1033	1646	628	315	1339.5	471.5
LOC_Os11g33120	1362.42	-1.30144	0.246605	-5.27743	1.31011e-07	2.19681e-06	2108	1480	1097	667	1794	882
LOC_Os07g36300	102.506	2.01311	0.381573	5.27582	1.32164e-07	2.2146e-06	41	34	227	141	37.5	184
LOC_Os07g48460	928.229	1.44849	0.274745	5.27214	1.34845e-07	2.25795e-06	570	354	1595	1371	462	1483
LOC_Os05g42210	1173.99	-1.73109	0.3287	-5.26648	1.39062e-07	2.32693e-06	1920	1416	902	356	1668	629
LOC_Os01g53720	11926.1	-1.37446	0.261021	-5.2657	1.39654e-07	2.33521e-06	19293	12630	9625	5370	15961.5	7497.5
LOC_Os08g40910	40.8773	-3.53047	0.670558	-5.26497	1.40209e-07	2.34286e-06	85	55	12	3	70	7.5
LOC_Os07g06620	1829.25	1.33267	0.253154	5.26428	1.40738e-07	2.35005e-06	969	937	2824	2823	953	2823.5
LOC_Os02g56580	53.6509	-7.86328	1.49376	-5.2641	1.40879e-07	2.35077e-06	66	126	0	1	96	0.5
LOC_Os02g42920	937.933	-1.56628	0.297577	-5.26345	1.41378e-07	2.35745e-06	1146	1408	717	360	1277	538.5
LOC_Os01g40130	29.8715	-8.46787	1.60885	-5.26331	1.41487e-07	2.35762e-06	33	74	0	0	53.5	0
LOC_Os03g55240	1101.64	-1.60214	0.304413	-5.26306	1.41675e-07	2.35912e-06	1817	1253	860	391	1535	625.5
LOC_Os07g15160	151.015	-1.90544	0.362077	-5.26252	1.42093e-07	2.36443e-06	198	236	70	68	217	69
LOC_Os06g40330	644.983	1.20522	0.229066	5.26147	1.42909e-07	2.37636e-06	386	332	1195	807	359	1001
LOC_Os02g39795	4434.6	-1.07916	0.20513	-5.26086	1.43387e-07	2.38266e-06	5552	5479	3793	2549	5515.5	3171
LOC_Os04g40150	728.244	-1.5575	0.296104	-5.25998	1.44074e-07	2.39241e-06	854	1121	417	385	987.5	401
LOC_Os03g22140	2614.95	-1.44611	0.27526	-5.25361	1.49148e-07	2.47495e-06	2950	3996	1909	1227	3473	1568
LOC_Os10g24954	41.8804	3.97508	0.75668	5.25332	1.4938e-07	2.47708e-06	1	8	101	73	4.5	87
LOC_Os01g68900	1098.96	-4.37167	0.832518	-5.25114	1.51163e-07	2.50352e-06	1610	2196	200	43	1903	121.5
LOC_Os03g22720	1476.32	-1.21752	0.23186	-5.25111	1.51183e-07	2.50352e-06	1784	1986	1130	832	1885	981
LOC_Os01g70940	1982	-1.28057	0.243879	-5.25086	1.51391e-07	2.50522e-06	2358	2762	1566	1014	2560	1290
LOC_Os09g21650	27.7183	-8.3603	1.5932	-5.24751	1.54172e-07	2.54949e-06	37	63	0	0	50	0
LOC_Os05g51700	5249.68	-1.2383	0.236081	-5.24522	1.56098e-07	2.57954e-06	6229	7219	4241	2738	6724	3489.5
LOC_Os04g12480	275.389	1.41365	0.269522	5.24505	1.56244e-07	2.58018e-06	143	133	521	367	138	444
LOC_Os01g08320	1796.28	-1.52668	0.291085	-5.24477	1.56476e-07	2.58224e-06	2793	2132	1463	660	2462.5	1061.5
LOC_Os04g35840	2049.75	-1.17129	0.223369	-5.24376	1.57336e-07	2.59463e-06	3040	2209	1638	1157	2624.5	1397.5
LOC_Os02g55658	231.405	-11.424	2.17874	-5.24338	1.57661e-07	2.5982e-06	185	636	0	0	410.5	0
LOC_Os12g42230	1411.05	1.28989	0.246038	5.24263	1.58302e-07	2.60698e-06	813	694	2206	2126	753.5	2166
LOC_Os12g41260	729.78	1.3111	0.250146	5.24135	1.59409e-07	2.6234e-06	390	379	1489	855	384.5	1172
LOC_Os01g35980	26.4325	-8.29241	1.58284	-5.23893	1.61508e-07	2.65612e-06	41	55	0	0	48	0
LOC_Os05g48270	1287.64	1.16953	0.223245	5.23876	1.61655e-07	2.65672e-06	813	648	2142	1763	730.5	1952.5
LOC_Os05g40050	728.985	1.78282	0.340324	5.23858	1.61816e-07	2.65753e-06	365	243	1050	1340	304	1195
LOC_Os11g42550	43.2403	3.61353	0.689858	5.23808	1.62256e-07	2.66293e-06	7	5	70	98	6	84
LOC_Os02g16500	267.637	-1.88044	0.359191	-5.23522	1.64784e-07	2.70256e-06	309	454	167	91	381.5	129
LOC_Os03g07480	1364.03	-4.13135	0.789282	-5.23431	1.65604e-07	2.71417e-06	1805	2860	278	72	2332.5	175
LOC_Os02g33830	427.852	-1.79976	0.343969	-5.23232	1.67393e-07	2.7416e-06	524	685	301	136	604.5	218.5
LOC_Os03g17570	3904.27	-1.03757	0.198418	-5.2292	1.70242e-07	2.78637e-06	5262	4406	3330	2343	4834	2836.5
LOC_Os11g10434	280.635	-1.64993	0.315563	-5.22852	1.70869e-07	2.79471e-06	337	437	182	120	387	151
LOC_Os10g07010	350.846	-1.88213	0.359999	-5.22813	1.7123e-07	2.7987e-06	652	376	237	106	514	171.5
LOC_Os06g51130	420.562	-8.2091	1.5705	-5.22706	1.72224e-07	2.81303e-06	628	892	7	0	760	3.5
LOC_Os10g41000	186.861	-1.68837	0.32307	-5.22602	1.73194e-07	2.82695e-06	253	269	127	72	261	99.5
LOC_Os03g25920	1251.8	-1.48819	0.28478	-5.22577	1.7343e-07	2.82888e-06	1954	1457	1019	484	1705.5	751.5
LOC_Os10g34170	2278.49	-1.83547	0.351291	-5.22491	1.74239e-07	2.84014e-06	3609	2951	1734	597	3280	1165.5
LOC_Os05g45130	713.158	-2.18014	0.417322	-5.22412	1.74987e-07	2.85039e-06	942	1185	471	137	1063.5	304
LOC_Os03g16420	482.139	-4.67523	0.895044	-5.22347	1.75606e-07	2.85852e-06	626	1049	72	15	837.5	43.5
LOC_Os03g62410	50.6853	-7.79816	1.49337	-5.22186	1.77138e-07	2.88151e-06	66	116	1	0	91	0.5
LOC_Os07g07480	73.9569	-2.2791	0.436482	-5.22152	1.77456e-07	2.88471e-06	106	118	33	23	112	28
LOC_Os03g53410	1035.24	-2.25449	0.431978	-5.219	1.79892e-07	2.92233e-06	1207	1889	650	195	1548	422.5
LOC_Os03g60720	2460.29	1.23377	0.236422	5.21851	1.80365e-07	2.92802e-06	1484	1220	3857	3625	1352	3741
LOC_Os01g54590	183.292	2.27113	0.435283	5.21759	1.81269e-07	2.94071e-06	67	49	251	383	58	317
LOC_Os03g61690	1377.52	-1.40185	0.26876	-5.21599	1.82835e-07	2.96411e-06	1699	1948	1113	599	1823.5	856
LOC_Os01g68500	918.829	-1.58303	0.303519	-5.21559	1.83233e-07	2.96854e-06	1123	1386	704	344	1254.5	524
LOC_Os03g03790	27.7026	-4.91082	0.94308	-5.20721	1.91703e-07	3.10368e-06	46	52	3	1	49	2
LOC_Os08g30770	501.722	1.31414	0.252481	5.20489	1.94115e-07	3.1406e-06	309	223	930	657	266	793.5
LOC_Os01g23370	30.0147	-5.44259	1.04593	-5.2036	1.95463e-07	3.16027e-06	40	66	2	1	53	1.5
LOC_Os03g08360	8693.07	1.40866	0.270823	5.20141	1.97781e-07	3.1956e-06	5464	3372	14230	13171	4418	13700.5
LOC_Os01g46650	38.1148	-3.56867	0.686165	-5.20089	1.98335e-07	3.20239e-06	49	78	7	6	63.5	6.5
LOC_Os03g63060	841.848	1.29363	0.248743	5.20064	1.98601e-07	3.20452e-06	509	391	1369	1232	450	1300.5
LOC_Os02g50110	257.83	-2.62893	0.505638	-5.19923	2.00117e-07	3.2268e-06	335	471	140	31	403	85.5
LOC_Os04g58830	624.462	1.18336	0.227845	5.19373	2.06123e-07	3.32141e-06	364	337	1114	805	350.5	959.5
LOC_Os01g68770	2713.67	1.40085	0.269773	5.19269	2.07274e-07	3.33771e-06	1697	1070	4445	4099	1383.5	4272
LOC_Os11g45740	200.221	-1.56045	0.300545	-5.19208	2.07957e-07	3.34646e-06	300	251	141	86	275.5	113.5
LOC_Os05g40230	1308.32	-4.28874	0.826134	-5.19133	2.08794e-07	3.35767e-06	1852	2660	249	56	2256	152.5
LOC_Os01g41120	50.9497	-3.03146	0.584095	-5.19002	2.10271e-07	3.37916e-06	110	59	11	13	84.5	12
LOC_Os06g07869	2420.91	1.96583	0.378844	5.18903	2.11397e-07	3.39497e-06	572	1199	5166	3424	885.5	4295
LOC_Os05g06050	518.219	-1.55112	0.298974	-5.18814	2.12408e-07	3.40893e-06	618	788	379	215	703	297
LOC_Os04g50176	175.977	-2.49364	0.480675	-5.18778	2.12814e-07	3.41315e-06	209	332	95	29	270.5	62
LOC_Os06g14540	1113.4	1.4708	0.283548	5.18711	2.13581e-07	3.42316e-06	677	419	1833	1715	548	1774
LOC_Os11g31060	57.8134	-2.61333	0.50409	-5.18424	2.16891e-07	3.47389e-06	94	88	16	19	91	17.5
LOC_Os03g25530	741.022	1.41178	0.272356	5.18358	2.17668e-07	3.484e-06	460	291	1284	1073	375.5	1178.5
LOC_Os02g43594	377.24	-1.90885	0.368265	-5.18335	2.17934e-07	3.48593e-06	429	650	246	116	539.5	181
LOC_Os09g39130	68.9345	-3.13189	0.60424	-5.18318	2.18129e-07	3.48671e-06	69	153	22	10	111	16
LOC_Os11g17970	538.702	-1.58434	0.305687	-5.18289	2.18476e-07	3.48993e-06	877	619	417	198	748	307.5
LOC_Os05g38660	398.392	-1.28006	0.247027	-5.18186	2.19682e-07	3.50686e-06	563	476	305	211	519.5	258
LOC_Os07g34360	25.6943	-8.25117	1.59313	-5.17921	2.2283e-07	3.55474e-06	37	56	0	0	46.5	0
LOC_Os06g46680	3000.46	1.55722	0.30069	5.17881	2.23303e-07	3.55992e-06	1832	1004	5017	4693	1418	4855
LOC_Os02g07580	34.5903	-3.45866	0.668092	-5.17692	2.25573e-07	3.5917e-06	64	53	9	4	58.5	6.5
LOC_Os11g24484	290.6	1.87671	0.362515	5.1769	2.25597e-07	3.5917e-06	137	93	433	536	115	484.5
LOC_Os01g06150	279.122	1.50267	0.290301	5.17624	2.26401e-07	3.60211e-06	124	142	556	364	133	460
LOC_Os02g08170	46.6819	-3.2184	0.62183	-5.17569	2.27075e-07	3.61043e-06	87	69	17	4	78	10.5
LOC_Os04g35280	91.4042	-2.20894	0.427107	-5.17188	2.31753e-07	3.68237e-06	130	144	33	37	137	35
LOC_Os03g57970	65.7708	2.85192	0.551874	5.16769	2.37e-07	3.76325e-06	11	18	110	135	14.5	122.5
LOC_Os09g19930	1628.82	2.14119	0.414415	5.16678	2.38162e-07	3.77919e-06	747	377	2107	3411	562	2759
LOC_Os12g03510	27.3339	-8.33975	1.61464	-5.16509	2.40317e-07	3.81086e-06	31	67	0	0	49	0
LOC_Os06g43000	33.7184	-4.74625	0.919516	-5.16168	2.44738e-07	3.8784e-06	54	64	0	5	59	2.5
LOC_Os02g51730	96.5543	-3.13271	0.607171	-5.15952	2.47585e-07	3.92091e-06	121	193	40	7	157	23.5
LOC_Os05g29930	26.7233	-8.30724	1.61017	-5.15923	2.47965e-07	3.92265e-06	32	64	0	0	48	0
LOC_Os01g41970	105.649	-2.22395	0.431065	-5.15919	2.48022e-07	3.92265e-06	131	185	55	29	158	42
LOC_Os02g03480	1540.06	-9.59502	1.86054	-5.15713	2.50768e-07	3.96345e-06	2303	3274	10	0	2788.5	5
LOC_Os01g12330	35.2071	-6.29673	1.22136	-5.15549	2.52974e-07	3.99568e-06	41	84	2	0	62.5	1
LOC_Os02g44235	721.702	1.25195	0.242884	5.1545	2.5431e-07	4.01415e-06	450	338	1218	1008	394	1113
LOC_Os01g49650	217.478	2.54948	0.495182	5.14857	2.62483e-07	4.14042e-06	77	41	265	499	59	382
LOC_Os05g30320	25.8236	-8.25797	1.60598	-5.14201	2.7181e-07	4.28472e-06	33	60	0	0	46.5	0
LOC_Os08g09690	427.462	-1.27035	0.247086	-5.14131	2.72822e-07	4.29784e-06	610	503	308	243	556.5	275.5
LOC_Os01g13610	127.161	1.91201	0.371901	5.14117	2.73026e-07	4.29823e-06	62	37	251	192	49.5	221.5
LOC_Os03g63390	59.4227	3.22664	0.627891	5.13885	2.76429e-07	4.34894e-06	11	10	81	141	10.5	111
LOC_Os01g21310	232.894	2.15358	0.419136	5.13814	2.77472e-07	4.36248e-06	104	55	343	459	79.5	401
LOC_Os04g43550	67.0087	-2.5807	0.502455	-5.13618	2.80382e-07	4.40534e-06	125	88	32	12	106.5	22
LOC_Os03g58140	23.7333	-8.13826	1.58473	-5.13543	2.81494e-07	4.41992e-06	44	43	0	0	43.5	0
LOC_Os01g43910	1294.94	-1.38007	0.268805	-5.13408	2.83523e-07	4.44887e-06	1594	1819	787	767	1706.5	777
LOC_Os06g03640	738.848	1.43777	0.28032	5.12902	2.91254e-07	4.56718e-06	379	352	1122	1194	365.5	1158
LOC_Os01g54860	611.306	1.41208	0.275583	5.12399	2.99133e-07	4.68766e-06	349	267	963	955	308	959
LOC_Os05g08430	876.509	-1.1164	0.217977	-5.12161	3.02943e-07	4.74425e-06	1139	1063	720	507	1101	613.5
LOC_Os05g36150	497.756	-1.73689	0.339155	-5.12122	3.03569e-07	4.75095e-06	616	778	366	161	697	263.5
LOC_Os11g01740	912.064	1.23117	0.240498	5.11923	3.06786e-07	4.79817e-06	565	440	1489	1300	502.5	1394.5
LOC_Os04g05050	8195.33	1.41025	0.27551	5.11869	3.07659e-07	4.80867e-06	4839	3450	12267	13255	4144.5	12761
LOC_Os04g24414	697.915	-1.33487	0.260929	-5.11584	3.12348e-07	4.87878e-06	841	982	540	345	911.5	442.5
LOC_Os07g40740	8466.71	1.12442	0.219908	5.11314	3.16848e-07	4.94278e-06	4658	5071	15583	10293	4864.5	12938
LOC_Os03g56430	395.69	1.45502	0.284565	5.11313	3.16858e-07	4.94278e-06	211	178	630	622	194.5	626
LOC_Os07g28930	800.028	-1.41478	0.276793	-5.11134	3.19888e-07	4.98679e-06	925	1191	588	385	1058	486.5
LOC_Os11g24510	1053.57	1.50826	0.295222	5.10889	3.24051e-07	5.0484e-06	515	490	1536	1786	502.5	1661
LOC_Os11g10460	869.22	1.6103	0.315385	5.10583	3.29347e-07	5.12758e-06	482	313	1306	1489	397.5	1397.5
LOC_Os03g02450	619.886	-1.33746	0.261958	-5.1056	3.29738e-07	5.13033e-06	742	877	441	334	809.5	387.5
LOC_Os01g08710	71.5088	-2.50258	0.490381	-5.10332	3.33741e-07	5.18924e-06	101	121	35	14	111	24.5
LOC_Os04g45720	1712.91	1.61886	0.317547	5.09801	3.4325e-07	5.33363e-06	971	592	2565	2947	781.5	2756
LOC_Os03g52630	8761.38	1.36165	0.26712	5.09751	3.44152e-07	5.34417e-06	5174	3892	13074	13980	4533	13527
LOC_Os03g09190	235.407	-7.57861	1.48705	-5.09641	3.46159e-07	5.37186e-06	321	525	6	0	423	3
LOC_Os08g38910	8839.41	1.23835	0.243114	5.09372	3.51113e-07	5.44521e-06	5370	4331	18392	9760	4850.5	14076
LOC_Os10g06720	1030.54	1.1567	0.227154	5.09214	3.54048e-07	5.48716e-06	575	593	1752	1376	584	1564
LOC_Os03g04410	12390	-1.18285	0.232323	-5.09141	3.55412e-07	5.50474e-06	14423	16937	9517	7193	15680	8355
LOC_Os01g61860	1355.6	1.54356	0.303176	5.09129	3.55643e-07	5.50477e-06	743	537	1976	2322	640	2149
LOC_Os08g28800	33.6929	5.94236	1.16744	5.09007	3.57928e-07	5.53655e-06	2	0	93	56	1	74.5
LOC_Os08g38780	875.056	-1.47637	0.290081	-5.0895	3.59015e-07	5.54979e-06	1020	1321	666	377	1170.5	521.5
LOC_Os06g46570	1518.28	-1.10976	0.218132	-5.08756	3.627e-07	5.60312e-06	2172	1659	1246	885	1915.5	1065.5
LOC_Os04g51410	225.281	-1.50561	0.295961	-5.08718	3.63426e-07	5.61073e-06	344	271	164	99	307.5	131.5
LOC_Os03g63930	147.499	2.1447	0.421707	5.08575	3.66166e-07	5.64939e-06	44	55	224	285	49.5	254.5
LOC_Os07g43200	40.7612	3.42095	0.673001	5.08312	3.7128e-07	5.72459e-06	10	3	106	62	6.5	84
LOC_Os06g06430	127.5	-2.74726	0.540482	-5.08299	3.71546e-07	5.72502e-06	156	246	63	15	201	39
LOC_Os04g38930	125.002	-2.01628	0.396762	-5.08184	3.73799e-07	5.75602e-06	160	205	74	38	182.5	56
LOC_Os03g41064	35.2435	-4.31517	0.849374	-5.08041	3.76623e-07	5.79579e-06	48	73	1	6	60.5	3.5
LOC_Os05g46480	847.238	-1.1165	0.219793	-5.07979	3.77859e-07	5.81106e-06	1162	973	673	507	1067.5	590
LOC_Os06g49505	457.411	1.27427	0.250884	5.07913	3.79173e-07	5.82754e-06	260	232	896	554	246	725
LOC_Os09g36200	178.982	-1.92976	0.380267	-5.07475	3.8801e-07	5.95952e-06	317	208	72	87	262.5	79.5
LOC_Os05g46030	827.284	-1.24252	0.244952	-5.07249	3.92638e-07	6.02675e-06	1001	1122	610	472	1061.5	541
LOC_Os03g13450	114.989	-1.95891	0.386348	-5.07033	3.97119e-07	6.09162e-06	180	157	73	34	168.5	53.5
LOC_Os02g13965	229.828	1.82691	0.360342	5.06993	3.97968e-07	6.10074e-06	113	74	359	407	93.5	383
LOC_Os01g72420	2099.32	-1.27639	0.251781	-5.06947	3.98927e-07	6.11152e-06	3079	2405	1818	963	2742	1390.5
LOC_Os01g18050	8549.07	1.15203	0.227274	5.06889	4.00145e-07	6.12626e-06	5176	4578	13203	12358	4877	12780.5
LOC_Os01g53710	958.253	1.58048	0.312089	5.06421	4.10095e-07	6.27459e-06	492	393	1366	1681	442.5	1523.5
LOC_Os03g15880	4735.41	-1.47125	0.290647	-5.06199	4.14897e-07	6.34401e-06	6124	6598	3973	1788	6361	2880.5
LOC_Os12g02800	157.953	-1.63798	0.323727	-5.05976	4.19789e-07	6.41471e-06	244	197	107	65	220.5	86
LOC_Os04g58860	3295.55	1.35188	0.267346	5.05667	4.26638e-07	6.51521e-06	2175	1276	5988	4467	1725.5	5227.5
LOC_Os05g38960	41.0887	-7.47864	1.47908	-5.05627	4.27535e-07	6.52475e-06	70	79	0	1	74.5	0.5
LOC_Os03g18370	669.548	1.58177	0.312981	5.05387	4.32945e-07	6.59958e-06	382	240	1039	1114	311	1076.5
LOC_Os01g18240	309.526	1.47869	0.292586	5.05385	4.3299e-07	6.59958e-06	157	143	500	485	150	492.5
LOC_Os03g56380	1419.37	1.19758	0.237002	5.05302	4.34883e-07	6.62423e-06	904	687	2291	2016	795.5	2153.5
LOC_Os03g04970	1258.15	1.06216	0.210377	5.04882	4.44539e-07	6.767e-06	814	686	2198	1571	750	1884.5
LOC_Os08g36410	232.831	-1.45201	0.287602	-5.04868	4.44863e-07	6.76751e-06	306	318	161	115	312	138
LOC_Os02g02410	25955.6	-1.03502	0.205013	-5.04857	4.45138e-07	6.76751e-06	31787	32094	22788	15143	31940.5	18965.5
LOC_Os01g21034	213.149	2.63117	0.521378	5.04657	4.49803e-07	6.83409e-06	80	31	273	485	55.5	379
LOC_Os07g42834	43.1371	-7.56481	1.49997	-5.0433	4.5757e-07	6.94769e-06	58	97	1	0	77.5	0.5
LOC_Os10g41480	2258.67	-1.74449	0.346067	-5.04089	4.63364e-07	7.03121e-06	2869	3469	1752	660	3169	1206
LOC_Os05g50510	1527.33	1.86914	0.370819	5.04057	4.64153e-07	7.03872e-06	709	505	1946	3049	607	2497.5
LOC_Os02g46420	218.296	-1.75064	0.347371	-5.03968	4.66302e-07	7.06683e-06	370	254	155	73	312	114
LOC_Os08g43270	1465.22	1.04255	0.206889	5.03917	4.67555e-07	7.08135e-06	930	830	2487	1866	880	2176.5
LOC_Os04g51809	767.438	-1.45959	0.289701	-5.03825	4.69799e-07	7.11083e-06	902	1146	591	332	1024	461.5
LOC_Os12g02340	30206.8	-1.87109	0.371396	-5.03799	4.7044e-07	7.11603e-06	53064	34911	22902	7522	43987.5	15212
LOC_Os05g16640	375.892	1.62827	0.323211	5.0378	4.70917e-07	7.11875e-06	194	145	568	645	169.5	606.5
LOC_Os02g33550	528.391	1.49278	0.296349	5.03726	4.72245e-07	7.13433e-06	308	205	845	838	256.5	841.5
LOC_Os04g35020	587.715	-1.63202	0.324045	-5.03639	4.74397e-07	7.16232e-06	642	967	397	245	804.5	321
LOC_Os04g56990	260.552	1.45452	0.288873	5.03514	4.77504e-07	7.20469e-06	137	119	439	392	128	415.5
LOC_Os06g40990	1957.16	-5.31093	1.05503	-5.03391	4.80579e-07	7.24651e-06	2542	4345	205	30	3443.5	117.5
LOC_Os02g24270	271.271	2.18456	0.433985	5.03373	4.81023e-07	7.24865e-06	109	72	348	575	90.5	461.5
LOC_Os07g48780	4945.64	-1.33391	0.265217	-5.02951	4.91726e-07	7.40528e-06	5504	7358	3670	2564	6431	3117
LOC_Os01g25240	347.327	1.44069	0.286463	5.02925	4.92402e-07	7.41079e-06	206	140	598	511	173	554.5
LOC_Os06g11660	511.2	1.28494	0.255538	5.02837	4.94668e-07	7.44021e-06	294	253	831	746	273.5	788.5
LOC_Os03g48180	2656.74	1.3983	0.278153	5.02708	4.97991e-07	7.4855e-06	1642	1068	4144	4160	1355	4152
LOC_Os02g10520	2492.22	1.31446	0.261497	5.02667	4.99066e-07	7.49695e-06	1294	1323	5360	2726	1308.5	4043
LOC_Os04g54810	1785.49	1.28339	0.255437	5.02428	5.05315e-07	7.58606e-06	1104	817	2779	2693	960.5	2736
LOC_Os10g05660	55.7104	-2.59198	0.515958	-5.02363	5.07046e-07	7.60728e-06	102	75	25	11	88.5	18
LOC_Os04g55000	37.2528	3.38177	0.67386	5.01851	5.20741e-07	7.80785e-06	6	6	104	51	6	77.5
LOC_Os02g49280	34.5536	3.73543	0.744414	5.01795	5.22269e-07	7.82587e-06	7	2	92	53	4.5	72.5
LOC_Os10g36060	1522.17	1.3875	0.276556	5.01708	5.2463e-07	7.85633e-06	929	630	2365	2382	779.5	2373.5
LOC_Os05g18470	238.381	1.55333	0.309635	5.01665	5.25807e-07	7.86903e-06	113	109	391	378	111	384.5
LOC_Os07g23730	2020.04	-1.35389	0.269897	-5.01631	5.26745e-07	7.87815e-06	3118	2253	1715	869	2685.5	1292
LOC_Os03g14654	29.9032	-4.64162	0.92638	-5.0105	5.42899e-07	8.11415e-06	78	30	2	3	54	2.5
LOC_Os04g57760	595.725	-1.48114	0.295613	-5.01039	5.43203e-07	8.11415e-06	905	714	489	229	809.5	359
LOC_Os03g64390	41.7785	-3.09635	0.618044	-5.00991	5.44552e-07	8.12924e-06	65	72	15	5	68.5	10
LOC_Os01g42880	1171.8	1.67752	0.334871	5.00944	5.45882e-07	8.14402e-06	593	438	1605	2157	515.5	1881
LOC_Os12g07160	594.035	1.421	0.283782	5.00736	5.51818e-07	8.22745e-06	357	241	959	914	299	936.5
LOC_Os08g04180	3567.34	-1.45095	0.289785	-5.00699	5.52888e-07	8.23828e-06	4077	5413	2821	1508	4745	2164.5
LOC_Os01g32610	115.182	-2.94601	0.588416	-5.00669	5.53749e-07	8.24596e-06	140	229	53	10	184.5	31.5
LOC_Os01g15300	1223.75	1.21804	0.243464	5.00296	5.6458e-07	8.40204e-06	734	620	1910	1799	677	1854.5
LOC_Os03g24020	386.881	1.33963	0.267962	4.99934	5.75278e-07	8.55593e-06	194	207	763	478	200.5	620.5
LOC_Os02g10440	886.067	-1.36858	0.27381	-4.99829	5.78423e-07	8.59174e-06	1041	1284	573	505	1162.5	539
LOC_Os03g13570	91.9138	2.82181	0.564562	4.99823	5.78601e-07	8.59174e-06	25	17	114	217	21	165.5
LOC_Os12g38860	126.479	-2.49667	0.499517	-4.99817	5.78764e-07	8.59174e-06	158	232	69	20	195	44.5
LOC_Os09g12550	908.078	-1.24843	0.249783	-4.99805	5.79121e-07	8.59174e-06	1091	1241	648	531	1166	589.5
LOC_Os05g08640	241.298	-1.52762	0.305735	-4.99654	5.8369e-07	8.65416e-06	399	265	155	119	332	137
LOC_Os06g44460	323.325	-1.43777	0.287921	-4.99363	5.92544e-07	8.77999e-06	394	467	229	158	430.5	193.5
LOC_Os09g24150	603.554	-6.18943	1.23968	-4.99276	5.95221e-07	8.81421e-06	685	1451	36	4	1068	20
LOC_Os02g36070	30.7728	-3.78818	0.75877	-4.99254	5.95919e-07	8.81909e-06	44	60	4	5	52	4.5
LOC_Os12g41810	79.6942	-2.14928	0.43053	-4.99217	5.97047e-07	8.83033e-06	114	124	43	23	119	33
LOC_Os02g46830	676.371	1.24556	0.249584	4.99055	6.02076e-07	8.89921e-06	434	308	1160	929	371	1044.5
LOC_Os09g38100	114.75	-1.86172	0.373126	-4.98951	6.05314e-07	8.94154e-06	156	173	70	41	164.5	55.5
LOC_Os05g03760	360.034	-1.36203	0.273078	-4.98769	6.11058e-07	9.02083e-06	528	428	289	165	478	227
LOC_Os01g47100	41.2969	-3.42826	0.687608	-4.98578	6.17141e-07	9.10501e-06	50	86	6	9	68	7.5
LOC_Os08g40530	1310.34	-1.08171	0.21708	-4.983	6.26054e-07	9.23082e-06	1632	1628	1047	805	1630	926
LOC_Os01g45730	123.29	1.83352	0.368136	4.98055	6.34046e-07	9.34292e-06	61	39	235	188	50	211.5
LOC_Os09g01000	15489.5	1.55124	0.311476	4.98028	6.3493e-07	9.35019e-06	8721	5882	21884	27087	7301.5	24485.5
LOC_Os02g04700	366.711	1.32185	0.265535	4.97804	6.42304e-07	9.45296e-06	223	164	645	507	193.5	576
LOC_Os08g01310	404.176	1.3738	0.276221	4.97356	6.57339e-07	9.66829e-06	205	207	655	610	206	632.5
LOC_Os05g37880	921.938	-1.34643	0.270744	-4.97307	6.59004e-07	9.68683e-06	1230	1197	789	395	1213.5	592
LOC_Os11g04210	656.032	1.22736	0.247014	4.96877	6.73778e-07	9.89792e-06	415	310	1097	915	362.5	1006
LOC_Os03g48010	929.222	-1.33634	0.268993	-4.96793	6.76717e-07	9.935e-06	1146	1285	772	420	1215.5	596
LOC_Os11g39760	31.1222	3.92137	0.78957	4.96647	6.81839e-07	1.00041e-05	2	5	71	57	3.5	64
LOC_Os04g35430	1043.93	-1.3846	0.278819	-4.96595	6.83662e-07	1.00247e-05	1275	1479	860	451	1377	655.5
LOC_Os06g43384	29.3273	-3.79152	0.763685	-4.96477	6.87831e-07	1.00796e-05	55	46	7	2	50.5	4.5
LOC_Os04g58734	1006.67	-1.35669	0.273301	-4.9641	6.90217e-07	1.01084e-05	1478	1192	863	425	1335	644
LOC_Os03g03370	362.76	-2.13131	0.429394	-4.96353	6.92221e-07	1.01316e-05	426	644	237	78	535	157.5
LOC_Os05g13970	635.387	-1.65667	0.33395	-4.96084	7.01885e-07	1.02667e-05	1155	643	467	230	899	348.5
LOC_Os01g01990	21.5188	-7.99541	1.61177	-4.96063	7.02657e-07	1.02718e-05	32	46	0	0	39	0
LOC_Os12g15470	348.452	1.55645	0.313801	4.95998	7.05014e-07	1.02999e-05	175	150	529	584	162.5	556.5
LOC_Os01g61390	1462.85	-4.14708	0.836135	-4.95981	7.05602e-07	1.03022e-05	1974	3036	304	70	2505	187
LOC_Os05g43860	78.2065	2.44429	0.492839	4.95962	7.06302e-07	1.03061e-05	17	27	136	147	22	141.5
LOC_Os02g54060	273.718	1.34289	0.270813	4.95873	7.09574e-07	1.03475e-05	146	138	490	375	142	432.5
LOC_Os09g20240	1126.63	-1.21269	0.244563	-4.95861	7.10003e-07	1.03475e-05	1687	1224	950	574	1455.5	762
LOC_Os01g43140	647.706	-1.37102	0.276606	-4.95657	7.17475e-07	1.04501e-05	991	736	538	281	863.5	409.5
LOC_Os11g18044	277.949	1.47197	0.297057	4.95518	7.22648e-07	1.0519e-05	158	114	468	421	136	444.5
LOC_Os08g38810	28437.3	1.23856	0.249984	4.95458	7.24883e-07	1.05452e-05	19362	12076	53080	35813	15719	44446.5
LOC_Os01g73980	124.347	2.6414	0.533183	4.95402	7.26958e-07	1.05641e-05	44	20	164	280	32	222
LOC_Os03g44710	548.41	1.42441	0.287528	4.95399	7.27069e-07	1.05641e-05	252	291	876	851	271.5	863.5
LOC_Os10g39520	392.687	2.03829	0.411525	4.953	7.30766e-07	1.06114e-05	184	102	531	790	143	660.5
LOC_Os05g40220	1079.88	1.34806	0.272215	4.95219	7.33817e-07	1.06492e-05	637	487	1639	1696	562	1667.5
LOC_Os01g62860	942.779	-1.25424	0.253301	-4.95157	7.36173e-07	1.0677e-05	1104	1317	710	521	1210.5	615.5
LOC_Os11g47120	1632.11	1.74556	0.352904	4.94629	7.56428e-07	1.09641e-05	740	639	2095	3157	689.5	2626
LOC_Os11g13870	248.927	1.42243	0.287656	4.94488	7.61908e-07	1.10368e-05	137	112	427	365	124.5	396
LOC_Os10g39680	68.8422	-2.18929	0.442828	-4.94389	7.65775e-07	1.10861e-05	107	100	28	26	103.5	27
LOC_Os04g16722	345.526	-2.26509	0.458318	-4.94219	7.72504e-07	1.11768e-05	293	729	148	114	511	131
LOC_Os12g35630	704.456	1.20971	0.24478	4.94204	7.73077e-07	1.11783e-05	381	397	1166	984	389	1075
LOC_Os03g04680	335.221	1.29709	0.262484	4.94158	7.74922e-07	1.11983e-05	183	173	647	417	178	532
LOC_Os01g21630	1137.23	-1.07629	0.21793	-4.93869	7.86495e-07	1.13565e-05	1509	1328	995	639	1418.5	817
LOC_Os01g49240	375.702	1.45242	0.294095	4.93861	7.86819e-07	1.13565e-05	230	143	662	544	186.5	603
LOC_Os08g16810	2100.48	-1.15874	0.234689	-4.93737	7.91842e-07	1.14221e-05	3185	2188	1639	1229	2686.5	1434
LOC_Os03g22490	1017.94	-1.14015	0.231001	-4.93571	7.98579e-07	1.15123e-05	1374	1202	894	533	1288	713.5
LOC_Os01g36580	80.9235	-2.1239	0.43043	-4.93436	8.04137e-07	1.15855e-05	144	100	44	24	122	34
LOC_Os11g38980	1252.19	-1.08645	0.220243	-4.93294	8.10017e-07	1.16632e-05	1536	1580	1025	748	1558	886.5
LOC_Os07g36460	507.765	1.27086	0.257669	4.93214	8.13354e-07	1.17042e-05	312	237	841	726	274.5	783.5
LOC_Os01g07810	2054.97	-1.40405	0.284745	-4.93089	8.18545e-07	1.17718e-05	2234	3174	1458	1039	2704	1248.5
LOC_Os06g22060	2346.12	1.00817	0.204486	4.93027	8.21166e-07	1.18024e-05	1472	1387	3895	3005	1429.5	3450
LOC_Os08g10730	151.568	1.70476	0.345838	4.92934	8.25064e-07	1.18513e-05	62	68	264	240	65	252
LOC_Os08g39430	98.4374	1.96334	0.398329	4.92895	8.26742e-07	1.18683e-05	42	32	176	164	37	170
LOC_Os04g39980	2381.4	-1.52921	0.310337	-4.9276	8.32463e-07	1.19433e-05	3642	2883	2009	822	3262.5	1415.5
LOC_Os01g60080	17187.1	-4.23784	0.860061	-4.92737	8.33442e-07	1.19502e-05	25118	34140	3460	710	29629	2085
LOC_Os03g09080	1402.96	-1.30428	0.264743	-4.92658	8.36816e-07	1.19914e-05	1617	2018	1118	693	1817.5	905.5
LOC_Os01g50200	127.528	2.0328	0.412708	4.92551	8.41399e-07	1.20498e-05	50	42	195	240	46	217.5
LOC_Os03g08100	367.974	1.68539	0.342241	4.92459	8.45366e-07	1.20994e-05	155	164	534	657	159.5	595.5
LOC_Os01g74000	249.319	-1.90159	0.386387	-4.92148	8.58943e-07	1.22864e-05	269	441	116	112	355	114
LOC_Os03g63970	1382.98	1.19759	0.243484	4.91856	8.71852e-07	1.24636e-05	932	624	2437	1816	778	2126.5
LOC_Os06g01760	452.85	1.56274	0.317958	4.91493	8.88151e-07	1.2689e-05	245	178	677	768	211.5	722.5
LOC_Os01g48990	379.127	-1.64315	0.334416	-4.9135	8.94664e-07	1.27744e-05	423	618	260	153	520.5	206.5
LOC_Os10g42620	1223.69	1.40688	0.286365	4.91288	8.97477e-07	1.2807e-05	784	462	2041	1826	623	1933.5
LOC_Os05g50140	449.954	-2.24472	0.456982	-4.91205	9.01304e-07	1.28539e-05	581	770	296	76	675.5	186
LOC_Os07g42370	2993.96	1.11342	0.226891	4.90729	9.23451e-07	1.31619e-05	1882	1601	4653	4243	1741.5	4448
LOC_Os02g21750	3664.23	-1.77143	0.36099	-4.90716	9.24066e-07	1.31629e-05	4573	5741	2857	1016	5157	1936.5
LOC_Os03g25770	810.918	-1.07227	0.21858	-4.90561	9.31375e-07	1.32591e-05	1058	961	676	482	1009.5	579
LOC_Os09g38650	378.881	1.67506	0.341486	4.9052	9.3331e-07	1.32787e-05	134	194	859	450	164	654.5
LOC_Os04g39450	730.853	-1.49117	0.30409	-4.90372	9.40359e-07	1.33711e-05	831	1127	554	311	979	432.5
LOC_Os02g42450	110.102	-2.64819	0.540137	-4.90282	9.44715e-07	1.34219e-05	195	156	60	12	175.5	36
LOC_Os09g20000	1747.48	1.16776	0.238185	4.90275	9.45053e-07	1.34219e-05	1178	815	3264	2132	996.5	2698
LOC_Os03g62090	1842.26	1.86725	0.380916	4.902	9.48645e-07	1.34649e-05	902	569	2335	3685	735.5	3010
LOC_Os02g52190	101.702	2.01259	0.410591	4.90169	9.5015e-07	1.34783e-05	38	36	170	180	37	175
LOC_Os05g21180	401.078	-1.63971	0.334724	-4.8987	9.64714e-07	1.36768e-05	449	651	219	204	550	211.5
LOC_Os01g56610	513.91	1.43552	0.293053	4.89849	9.65777e-07	1.36837e-05	277	234	1151	561	255.5	856
LOC_Os07g01150	1437.79	-1.37319	0.280445	-4.89647	9.75727e-07	1.38166e-05	1592	2174	1072	712	1883	892
LOC_Os01g46950	337.924	1.71899	0.351077	4.89634	9.76377e-07	1.38176e-05	152	137	479	617	144.5	548
LOC_Os04g02354	444.449	-1.30168	0.265951	-4.89443	9.85898e-07	1.39441e-05	539	615	335	234	577	284.5
LOC_Os01g62950	1221.99	-1.38075	0.282231	-4.89227	9.96815e-07	1.40902e-05	1376	1832	943	577	1604	760
LOC_Os05g27580	51.2088	2.87245	0.587442	4.88976	1.00959e-06	1.42624e-05	17	6	128	75	11.5	101.5
LOC_Os09g25330	204.545	2.16804	0.443454	4.88897	1.01364e-06	1.43111e-05	76	61	260	434	68.5	347
LOC_Os05g25540	135.055	1.84992	0.378784	4.88384	1.04037e-06	1.46799e-05	61	47	220	234	54	227
LOC_Os06g46475	417.771	-1.55601	0.318642	-4.88327	1.04343e-06	1.47143e-05	493	641	314	166	567	240
LOC_Os08g35580	56.2239	-2.82363	0.578395	-4.88184	1.05101e-06	1.4806e-05	73	106	24	8	89.5	16
LOC_Os02g33730	1516.57	-1.28816	0.263869	-4.88181	1.05117e-06	1.4806e-05	1815	2110	1276	713	1962.5	994.5
LOC_Os11g44950	196.678	-1.50762	0.308889	-4.88079	1.0566e-06	1.48738e-05	271	263	146	84	267	115
LOC_Os12g09640	35.311	-3.53645	0.724655	-4.88019	1.05985e-06	1.49108e-05	55	64	11	2	59.5	6.5
LOC_Os03g28140	792.956	-1.25007	0.256159	-4.88005	1.0606e-06	1.49125e-05	973	1066	540	482	1019.5	511
LOC_Os08g22852	218.556	-1.65722	0.339628	-4.8795	1.06353e-06	1.49449e-05	298	310	164	76	304	120
LOC_Os11g04409	889.847	-1.32496	0.27155	-4.87923	1.06499e-06	1.49568e-05	1015	1298	628	489	1156.5	558.5
LOC_Os12g09360	36.6162	-7.32748	1.50208	-4.87821	1.07055e-06	1.5026e-05	54	78	1	0	66	0.5
LOC_Os03g11060	1990.33	1.04413	0.214114	4.87652	1.07975e-06	1.51462e-05	1218	1166	3223	2649	1192	2936
LOC_Os07g03710	35.2011	-7.27079	1.49172	-4.87411	1.09301e-06	1.53233e-05	62	66	1	0	64	0.5
LOC_Os11g02350	2593.99	1.80515	0.370512	4.87205	1.10446e-06	1.54735e-05	1338	807	3388	5045	1072.5	4216.5
LOC_Os11g43560	20.8129	-7.94669	1.63114	-4.87186	1.10554e-06	1.54735e-05	27	48	0	0	37.5	0
LOC_Os03g22010	36.6385	3.98647	0.81827	4.87183	1.10567e-06	1.54735e-05	5	3	50	92	4	71
LOC_Os06g45380	1645.6	1.06077	0.217798	4.87043	1.11355e-06	1.55747e-05	1093	873	2691	2187	983	2439
LOC_Os02g14160	103.404	3.47287	0.71318	4.86955	1.11851e-06	1.56349e-05	24	8	91	287	16	189
LOC_Os11g01510	1463.34	1.13608	0.23344	4.86669	1.13482e-06	1.58537e-05	938	749	2315	2063	843.5	2189
LOC_Os02g09840	1925.45	-1.35857	0.279204	-4.86588	1.1395e-06	1.59098e-05	2239	2803	1583	861	2521	1222
LOC_Os09g08390	1279.47	1.17393	0.241283	4.86536	1.14249e-06	1.59422e-05	801	647	2000	1848	724	1924
LOC_Os01g04710	1114.63	1.24855	0.256891	4.86022	1.17254e-06	1.63521e-05	713	508	1773	1633	610.5	1703
LOC_Os02g18670	227.463	1.45981	0.300461	4.85858	1.18234e-06	1.64791e-05	107	115	461	286	111	373.5
LOC_Os01g52000	26.7626	-4.90191	1.00927	-4.8569	1.19236e-06	1.6609e-05	37	57	4	0	47	2
LOC_Os07g49290	100.447	1.86468	0.383978	4.85621	1.19654e-06	1.66576e-05	47	33	210	141	40	175.5
LOC_Os12g01170	790.967	1.3157	0.27096	4.8557	1.19965e-06	1.66912e-05	482	356	1669	889	419	1279
LOC_Os05g07820	198.243	1.72668	0.355724	4.85398	1.21005e-06	1.68262e-05	101	69	314	339	85	326.5
LOC_Os07g13830	67.925	2.21538	0.45651	4.85286	1.21694e-06	1.69034e-05	20	24	150	99	22	124.5
LOC_Os07g44430	41.613	2.89992	0.597571	4.85285	1.21702e-06	1.69034e-05	8	10	104	61	9	82.5
LOC_Os03g57070	516.479	-1.26819	0.261356	-4.85233	1.22019e-06	1.69376e-05	663	674	433	249	668.5	341
LOC_Os04g52660	556.976	1.13269	0.233439	4.8522	1.22102e-06	1.69393e-05	327	313	979	713	320	846
LOC_Os10g37100	70.3455	2.74583	0.566113	4.85031	1.23266e-06	1.70909e-05	12	21	107	150	16.5	128.5
LOC_Os06g11090	152.426	-1.85414	0.382351	-4.84933	1.23879e-06	1.7166e-05	192	243	101	49	217.5	75
LOC_Os08g05320	414.817	-1.34014	0.276397	-4.8486	1.24336e-06	1.72193e-05	553	538	345	186	545.5	265.5
LOC_Os11g02424	10728.6	-1.76524	0.364129	-4.84786	1.24801e-06	1.72737e-05	18675	12084	8498	2911	15379.5	5704.5
LOC_Os07g49350	35.5338	-7.26523	1.49869	-4.84773	1.2488e-06	1.72746e-05	54	74	0	1	64	0.5
LOC_Os01g05050	120.76	1.83355	0.378686	4.84188	1.28616e-06	1.77812e-05	47	50	278	149	48.5	213.5
LOC_Os03g04500	601.437	-1.44992	0.299489	-4.84132	1.28977e-06	1.78209e-05	703	899	470	258	801	364
LOC_Os02g24800	19.9132	-7.88324	1.62838	-4.84117	1.2908e-06	1.78248e-05	28	44	0	0	36	0
LOC_Os06g49770	245.453	2.70663	0.559148	4.84063	1.29427e-06	1.78624e-05	76	45	230	625	60.5	427.5
LOC_Os01g65920	761.823	-1.07476	0.222035	-4.84049	1.29519e-06	1.78649e-05	1022	879	647	443	950.5	545
LOC_Os01g51754	986.445	-1.42459	0.29434	-4.83995	1.29873e-06	1.79034e-05	1144	1469	584	573	1306.5	578.5
LOC_Os12g35940	172.979	-1.67549	0.346188	-4.83983	1.2995e-06	1.79036e-05	210	269	100	81	239.5	90.5
LOC_Os04g54450	49.4286	-2.73519	0.565331	-4.83821	1.3101e-06	1.80393e-05	64	92	19	10	78	14.5
LOC_Os06g13850	2009.95	-4.32456	0.893962	-4.83751	1.31473e-06	1.80926e-05	2493	4407	374	84	3450	229
LOC_Os09g23290	20.267	-7.90828	1.63625	-4.83317	1.34374e-06	1.84813e-05	26	47	0	0	36.5	0
LOC_Os07g20170	478.763	-1.93897	0.401417	-4.83032	1.36314e-06	1.87373e-05	579	800	344	118	689.5	231
LOC_Os06g36240	5601.65	-4.41745	0.914552	-4.83017	1.36414e-06	1.87403e-05	7652	11711	1013	197	9681.5	605
LOC_Os11g04380	105.629	1.95973	0.405786	4.82947	1.36899e-06	1.87962e-05	39	40	176	185	39.5	180.5
LOC_Os01g48060	824.899	1.11407	0.230731	4.82843	1.37616e-06	1.88837e-05	544	418	1396	1087	481	1241.5
LOC_Os06g21380	498.195	-1.13811	0.235792	-4.82678	1.38759e-06	1.90296e-05	682	579	404	286	630.5	345
LOC_Os03g43990	1465.33	1.13861	0.235931	4.82604	1.39277e-06	1.90898e-05	963	727	2347	2047	845	2197
LOC_Os12g06980	613.308	-1.5748	0.326435	-4.82423	1.40544e-06	1.92414e-05	734	937	482	223	835.5	352.5
LOC_Os02g21340	98.978	-1.87796	0.389671	-4.81934	1.44035e-06	1.97081e-05	167	121	60	35	144	47.5
LOC_Os12g30500	28.651	-4.34606	0.901937	-4.81859	1.44575e-06	1.97708e-05	31	67	4	2	49	3
LOC_Os01g70190	2120.56	1.50474	0.312339	4.81765	1.45258e-06	1.98528e-05	1231	817	3035	3632	1024	3333.5
LOC_Os07g01540	368.872	-1.50453	0.312324	-4.81723	1.45568e-06	1.98837e-05	423	568	265	165	495.5	215
LOC_Os07g38590	565.139	1.75171	0.363753	4.81565	1.46721e-06	2.00298e-05	286	193	767	1065	239.5	916
LOC_Os03g53730	80.8945	-3.24905	0.674813	-4.81474	1.47391e-06	2.01099e-05	100	165	33	4	132.5	18.5
LOC_Os02g48670	220.922	-1.71337	0.35588	-4.81448	1.47587e-06	2.01251e-05	259	356	151	82	307.5	116.5
ChrSy.fgenesh.gene.84	63.215	-2.3708	0.492647	-4.81236	1.4916e-06	2.0328e-05	91	102	20	24	96.5	22
LOC_Os08g05870	1013.12	-1.23097	0.255885	-4.81064	1.5045e-06	2.04922e-05	1171	1417	757	577	1294	667
LOC_Os03g04570	169.583	2.3097	0.480285	4.80903	1.51665e-06	2.06459e-05	61	44	207	375	52.5	291
LOC_Os10g41550	817.098	1.11668	0.232219	4.80874	1.51883e-06	2.06638e-05	523	427	1333	1114	475	1223.5
LOC_Os05g12450	71.3278	2.17169	0.45179	4.80686	1.53322e-06	2.08478e-05	30	18	148	110	24	129
LOC_Os04g56740	2941.37	1.44364	0.300483	4.80438	1.5523e-06	2.10953e-05	1718	1208	4198	4956	1463	4577
LOC_Os01g66830	570.034	1.45099	0.302045	4.8039	1.55608e-06	2.11346e-05	336	229	873	920	282.5	896.5
LOC_Os10g33250	12170.9	1.40804	0.293252	4.80148	1.57494e-06	2.13787e-05	7329	5010	17559	20148	6169.5	18853.5
LOC_Os03g25020	29.3306	-3.42336	0.713287	-4.79941	1.59138e-06	2.15895e-05	47	51	6	5	49	5.5
LOC_Os04g42130	77.2155	2.17458	0.453131	4.799	1.59461e-06	2.16211e-05	34	18	155	123	26	139
LOC_Os10g11980	677.941	1.31038	0.273091	4.79833	1.59998e-06	2.16816e-05	372	343	1028	1052	357.5	1040
LOC_Os06g48200	6152.07	1.5486	0.32278	4.7977	1.60494e-06	2.17366e-05	3410	2391	8360	10991	2900.5	9675.5
LOC_Os06g44160	157.016	-1.68823	0.352043	-4.79551	1.62259e-06	2.19631e-05	223	217	114	55	220	84.5
LOC_Os06g41930	184.748	-1.44519	0.301424	-4.79455	1.63037e-06	2.20561e-05	273	225	133	88	249	110.5
LOC_Os01g51870	307.578	-2.23117	0.465661	-4.79141	1.65617e-06	2.23925e-05	403	520	204	52	461.5	128
LOC_Os05g50890	11450.4	-1.15233	0.240512	-4.79115	1.65829e-06	2.24084e-05	17495	11774	9816	6100	14634.5	7958
LOC_Os07g31840	348.379	1.61791	0.337977	4.78704	1.69259e-06	2.2859e-05	182	134	510	608	158	559
LOC_Os08g28700	67.3388	-3.25936	0.680894	-4.78689	1.69386e-06	2.28632e-05	68	151	25	5	109.5	15
LOC_Os04g17120	19.0781	-7.82144	1.63399	-4.78673	1.69524e-06	2.2869e-05	27	42	0	0	34.5	0
LOC_Os12g28260	593.466	-4.23454	0.884787	-4.78594	1.70187e-06	2.29455e-05	820	1221	120	24	1020.5	72
LOC_Os02g40500	58.9499	-2.33221	0.487423	-4.78479	1.71169e-06	2.3065e-05	86	94	29	15	90	22
LOC_Os08g36560	18.3706	-7.76798	1.62444	-4.78193	1.73617e-06	2.33817e-05	31	36	0	0	33.5	0
LOC_Os03g55776	494.192	-1.2808	0.268029	-4.77857	1.76546e-06	2.37628e-05	749	546	409	239	647.5	324
LOC_Os09g28850	726.987	1.62962	0.341061	4.77809	1.76967e-06	2.38061e-05	370	285	986	1329	327.5	1157.5
LOC_Os08g32160	182.261	1.47498	0.308856	4.77562	1.79155e-06	2.40868e-05	102	76	339	253	89	296
LOC_Os11g43700	54.8504	-2.30134	0.481929	-4.77527	1.7947e-06	2.41156e-05	92	76	24	17	84	20.5
LOC_Os02g47130	1421.47	1.26906	0.265794	4.7746	1.80067e-06	2.4176e-05	662	854	2460	1953	758	2206.5
LOC_Os01g27940	1604.76	-1.25282	0.262396	-4.77454	1.80121e-06	2.4176e-05	1802	2309	1184	906	2055.5	1045
LOC_Os06g47800	106.553	1.82192	0.381864	4.77113	1.83195e-06	2.45748e-05	53	34	214	154	43.5	184
LOC_Os01g56890	1444.98	-1.19212	0.249933	-4.76975	1.84455e-06	2.47232e-05	1807	1872	1282	706	1839.5	994
LOC_Os04g43290	764.861	1.35822	0.284761	4.76969	1.84508e-06	2.47232e-05	355	427	1209	1170	391	1189.5
LOC_Os05g49210	316.683	-1.7796	0.373365	-4.76639	1.87558e-06	2.51179e-05	419	477	241	90	448	165.5
LOC_Os08g34850	85.6994	-2.12813	0.446554	-4.76567	1.88227e-06	2.51934e-05	104	149	43	28	126.5	35.5
LOC_Os07g39750	303.367	1.35192	0.283695	4.76539	1.88488e-06	2.52064e-05	179	136	505	445	157.5	475
LOC_Os11g23770	2723.38	-1.0923	0.229217	-4.76534	1.88535e-06	2.52064e-05	4038	2825	2286	1577	3431.5	1931.5
LOC_Os05g50020	56.3245	-2.64498	0.555218	-4.76386	1.89921e-06	2.53775e-05	94	85	28	8	89.5	18
LOC_Os04g35130	517.005	-1.39472	0.292851	-4.76255	1.91158e-06	2.55286e-05	758	623	440	210	690.5	325
LOC_Os07g44330	2225.6	-1.05104	0.220717	-4.76194	1.91736e-06	2.55915e-05	2797	2708	2021	1229	2752.5	1625
LOC_Os09g24900	1323.38	1.18902	0.249718	4.76145	1.92209e-06	2.56404e-05	833	655	2036	1946	744	1991
LOC_Os06g12876	1043.82	-1.19425	0.250985	-4.75826	1.95273e-06	2.60346e-05	1245	1406	745	641	1325.5	693
LOC_Os11g46000	94.4604	-2.97227	0.62468	-4.75807	1.95454e-06	2.60442e-05	170	138	9	34	154	21.5
LOC_Os03g63710	1677.35	1.349	0.283711	4.75482	1.98619e-06	2.64342e-05	986	759	2431	2718	872.5	2574.5
LOC_Os07g38700	202.827	2.0239	0.42566	4.75473	1.98712e-06	2.64342e-05	46	98	425	297	72	361
LOC_Os01g45914	46.3773	-2.90809	0.611871	-4.75279	2.00632e-06	2.66749e-05	89	62	8	15	75.5	11.5
LOC_Os03g08110	359.217	-1.46181	0.307619	-4.75202	2.01399e-06	2.67581e-05	413	545	260	167	479	213.5
LOC_Os05g01140	83.7659	2.44047	0.513575	4.75193	2.01482e-06	2.67581e-05	28	20	119	177	24	148
LOC_Os01g47740	2238.8	-1.38146	0.290749	-4.75137	2.02044e-06	2.68178e-05	2779	3126	1249	1405	2952.5	1327
LOC_Os06g48020	1707.48	-1.93413	0.407102	-4.75097	2.02444e-06	2.68561e-05	2884	2120	1311	366	2502	838.5
LOC_Os11g11240	550.74	-1.4562	0.306544	-4.75038	2.03035e-06	2.69196e-05	638	830	431	234	734	332.5
LOC_Os04g55110	502.701	-4.86449	1.02415	-4.74979	2.03631e-06	2.69763e-05	687	1071	70	11	879	40.5
LOC_Os02g16490	144.993	-1.62751	0.342654	-4.74973	2.03688e-06	2.69763e-05	221	183	104	56	202	80
LOC_Os11g42100	169.268	-1.73243	0.364981	-4.74662	2.06841e-06	2.73787e-05	202	271	112	64	236.5	88
LOC_Os01g05820	384.334	1.27295	0.268309	4.74435	2.09181e-06	2.76731e-05	242	174	737	477	208	607
LOC_Os08g36760	419.517	1.81337	0.382243	4.74403	2.09508e-06	2.77012e-05	197	146	549	817	171.5	683
LOC_Os01g50840	200.963	-1.46555	0.308935	-4.74386	2.0968e-06	2.77086e-05	321	225	135	101	273	118
LOC_Os03g60520	275.345	-1.40288	0.295738	-4.74365	2.09901e-06	2.77224e-05	416	322	220	121	369	170.5
LOC_Os08g05510	907.429	-1.28735	0.271459	-4.74235	2.11257e-06	2.78862e-05	1024	1317	692	479	1170.5	585.5
LOC_Os11g37850	212.945	1.84502	0.389151	4.74115	2.12505e-06	2.80354e-05	108	64	320	388	86	354
LOC_Os01g41220	682.378	-1.23308	0.260109	-4.74063	2.13054e-06	2.80924e-05	935	826	601	321	880.5	461
LOC_Os01g08680	391.769	-1.53334	0.323805	-4.73539	2.18631e-06	2.88049e-05	467	593	304	153	530	228.5
LOC_Os09g12310	129.911	1.74568	0.368651	4.73533	2.18699e-06	2.88049e-05	52	57	221	212	54.5	216.5
LOC_Os05g08540	2862.51	-2.06364	0.435809	-4.7352	2.18834e-06	2.88069e-05	3399	4971	2059	562	4185	1310.5
LOC_Os10g15310	1509.47	-1.32922	0.280729	-4.73487	2.19196e-06	2.88239e-05	1796	2140	1285	666	1968	975.5
LOC_Os08g39490	1368.8	1.00416	0.212079	4.73486	2.19204e-06	2.88239e-05	915	762	2266	1755	838.5	2010.5
LOC_Os05g43970	488.68	1.12765	0.238172	4.73458	2.19508e-06	2.88481e-05	289	274	851	630	281.5	740.5
LOC_Os04g44924	65.3086	-2.31708	0.489639	-4.73222	2.22082e-06	2.91704e-05	111	90	36	14	100.5	25
LOC_Os03g46400	6516.18	1.22822	0.259649	4.73029	2.24195e-06	2.94318e-05	4278	2942	13444	7242	3610	10343
LOC_Os10g05880	951.043	-1.89278	0.400221	-4.72934	2.25248e-06	2.95537e-05	1168	1555	718	229	1361.5	473.5
LOC_Os07g46230	42.1067	-2.78604	0.589342	-4.72737	2.27448e-06	2.98261e-05	59	75	16	8	67	12
LOC_Os01g72280	1239.18	-1.82338	0.385737	-4.72701	2.27856e-06	2.98632e-05	1382	2115	925	344	1748.5	634.5
LOC_Os06g24070	592.717	1.17318	0.248203	4.72667	2.28229e-06	2.98817e-05	334	333	962	830	333.5	896
LOC_Os04g32680	28054.3	-3.63888	0.769864	-4.72666	2.28246e-06	2.98817e-05	35823	57998	7690	2181	46910.5	4935.5
LOC_Os08g43290	5129.44	4.97258	1.0521	4.72635	2.28597e-06	2.99113e-05	524	82	10123	11150	303	10636.5
LOC_Os08g17784	488.788	1.34721	0.285095	4.72548	2.29574e-06	3.00226e-05	300	210	776	743	255	759.5
LOC_Os03g16840	18.9182	-7.80871	1.65281	-4.72451	2.30672e-06	3.01498e-05	23	45	0	0	34	0
LOC_Os08g23110	741.325	1.1338	0.240088	4.72243	2.33045e-06	3.04433e-05	490	367	1234	1000	428.5	1117
LOC_Os01g10880	111.821	-1.70556	0.361275	-4.72096	2.34731e-06	3.06468e-05	152	161	67	49	156.5	58
LOC_Os03g10240	937.511	-1.10951	0.235114	-4.71904	2.3696e-06	3.09211e-05	1373	996	773	544	1184.5	658.5
LOC_Os05g39560	216.372	1.51388	0.320813	4.71889	2.37138e-06	3.09274e-05	98	107	356	338	102.5	347
LOC_Os03g63580	134.345	-2.61399	0.554007	-4.71833	2.37789e-06	3.09955e-05	276	155	75	15	215.5	45
LOC_Os07g27450	570.135	-1.79307	0.380132	-4.71695	2.39401e-06	3.11886e-05	634	968	418	171	801	294.5
LOC_Os03g24560	78.7568	2.21516	0.469649	4.71662	2.3979e-06	3.12223e-05	25	26	127	149	25.5	138
LOC_Os06g42310	6093.91	1.00985	0.214126	4.71612	2.40384e-06	3.12827e-05	3750	3663	11304	6951	3706.5	9127.5
LOC_Os02g47010	1155.58	1.48907	0.315813	4.71504	2.41667e-06	3.14325e-05	651	471	1620	1995	561	1807.5
LOC_Os12g29605	966.348	-4.08987	0.867543	-4.71431	2.42531e-06	3.15277e-05	1189	2101	207	49	1645	128
LOC_Os06g35540	2085.87	-1.33897	0.284191	-4.71151	2.45893e-06	3.19389e-05	2592	2869	1828	872	2730.5	1350
LOC_Os04g35100	222.568	-1.32932	0.282146	-4.71145	2.45961e-06	3.19389e-05	316	270	165	116	293	140.5
LOC_Os01g26020	881.183	-1.27381	0.270393	-4.71094	2.46578e-06	3.20017e-05	1146	1139	778	394	1142.5	586
LOC_Os05g29050	675.207	-1.05812	0.224628	-4.71055	2.47047e-06	3.20452e-05	882	794	549	417	838	483
LOC_Os06g46780	31.389	3.77651	0.801814	4.70996	2.47763e-06	3.21207e-05	7	1	80	51	4	65.5
LOC_Os08g39550	441.417	-1.2188	0.25882	-4.70905	2.48871e-06	3.22469e-05	652	489	363	230	570.5	296.5
LOC_Os01g63810	1684.78	-1.18036	0.250815	-4.70611	2.52491e-06	3.26983e-05	1998	2269	1462	858	2133.5	1160
LOC_Os03g53550	238.527	-6.26598	1.33266	-4.70185	2.57814e-06	3.33695e-05	281	565	14	1	423	7.5
LOC_Os02g55130	287.095	2.17196	0.462452	4.69662	2.645e-06	3.41979e-05	126	68	352	619	97	485.5
LOC_Os05g11860	35.9081	-3.18858	0.679108	-4.69525	2.66283e-06	3.43843e-05	58	60	5	10	59	7.5
LOC_Os08g07940	49.8465	2.53515	0.539947	4.69518	2.66373e-06	3.43843e-05	14	13	127	66	13.5	96.5
LOC_Os10g38110	125.045	-2.20238	0.469163	-4.69427	2.67565e-06	3.45196e-05	136	235	71	31	185.5	51
LOC_Os01g02060	273.878	1.68949	0.360059	4.69224	2.70227e-06	3.48443e-05	155	86	436	462	120.5	449
LOC_Os03g59380	48339.1	1.368	0.291572	4.6918	2.70805e-06	3.49001e-05	31883	18364	76123	74399	25123.5	75261
LOC_Os08g02560	31.3328	3.73692	0.796582	4.69119	2.71621e-06	3.49864e-05	3	5	97	38	4	67.5
LOC_Os05g35260	399.652	-1.33942	0.28576	-4.68721	2.76958e-06	3.56545e-05	625	436	325	185	530.5	255
LOC_Os05g09580	1378.42	1.03389	0.220598	4.68676	2.77561e-06	3.57131e-05	899	766	2557	1591	832.5	2074
LOC_Os06g09820	224.674	-1.37111	0.292594	-4.68604	2.78549e-06	3.58038e-05	324	273	176	105	298.5	140.5
LOC_Os04g55780	23.5943	-4.35055	0.92841	-4.68602	2.78565e-06	3.58038e-05	36	46	4	1	41	2.5
LOC_Os05g31620	231.513	-1.40201	0.299209	-4.68572	2.78983e-06	3.58383e-05	346	274	182	104	310	143
LOC_Os07g31830	998.736	-4.61688	0.985733	-4.68371	2.81734e-06	3.61467e-05	1340	2129	163	27	1734.5	95
LOC_Os02g10990	115.691	-2.12779	0.454297	-4.6837	2.81747e-06	3.61467e-05	141	201	71	28	171	49.5
LOC_Os10g17440	350.741	-1.59935	0.341476	-4.68363	2.81837e-06	3.61467e-05	439	523	277	122	481	199.5
LOC_Os02g33170	4624.96	1.26845	0.270886	4.68257	2.83293e-06	3.63043e-05	3198	1851	8071	6306	2524.5	7188.5
LOC_Os02g45310	440.03	1.64976	0.352324	4.68252	2.83369e-06	3.63043e-05	239	155	627	787	197	707
LOC_Os03g24760	22.1207	-4.95425	1.0584	-4.6809	2.85621e-06	3.65732e-05	45	34	1	2	39.5	1.5
LOC_Os01g53030	134.272	-2.19699	0.469387	-4.68056	2.86099e-06	3.66001e-05	170	231	85	27	200.5	56
LOC_Os06g39260	1181.66	-1.12407	0.240158	-4.68053	2.86137e-06	3.66001e-05	1439	1524	1041	627	1481.5	834
LOC_Os07g30810	951.464	1.17693	0.251461	4.68036	2.86369e-06	3.66103e-05	612	465	1490	1374	538.5	1432
LOC_Os02g01960	1643.87	1.35428	0.28942	4.6793	2.87856e-06	3.67808e-05	985	723	2376	2673	854	2524.5
LOC_Os07g08160	43.7995	-2.55145	0.54533	-4.67873	2.8866e-06	3.68638e-05	78	60	15	13	69	14
LOC_Os10g24004	35.3047	-3.27952	0.701056	-4.67797	2.89732e-06	3.6981e-05	45	71	11	4	58	7.5
LOC_Os03g21040	2680.23	1.24821	0.266842	4.6777	2.90108e-06	3.70093e-05	1829	1121	4431	3804	1475	4117.5
LOC_Os11g34810	882.017	-1.4631	0.31284	-4.67683	2.91341e-06	3.71467e-05	1069	1290	737	338	1179.5	537.5
LOC_Os12g29750	704.869	-1.92808	0.412333	-4.67603	2.92477e-06	3.72718e-05	854	1173	525	164	1013.5	344.5
LOC_Os07g37920	599.519	1.49128	0.318947	4.67564	2.93043e-06	3.7324e-05	388	199	1184	787	293.5	985.5
LOC_Os03g02685	759.806	-1.49156	0.319085	-4.67449	2.94683e-06	3.7513e-05	1114	950	653	267	1032	460
LOC_Os12g43990	1656.85	-1.55175	0.331984	-4.67418	2.95127e-06	3.75496e-05	1872	2611	1332	601	2241.5	966.5
LOC_Os04g35930	55.7595	2.2865	0.489297	4.67303	2.9679e-06	3.77411e-05	20	15	123	83	17.5	103
LOC_Os04g26910	1073.94	1.08203	0.231846	4.66705	3.05561e-06	3.88357e-05	687	581	1693	1486	634	1589.5
LOC_Os03g61510	1650.78	-5.01926	1.07607	-4.66443	3.09472e-06	3.92934e-05	2158	3622	213	29	2890	121
LOC_Os11g07922	588.329	-1.86224	0.399245	-4.66442	3.0949e-06	3.92934e-05	726	952	447	147	839	297
LOC_Os08g14180	17.7617	-7.71788	1.65509	-4.66311	3.11463e-06	3.95229e-05	23	41	0	0	32	0
LOC_Os06g43910	29.8181	3.49147	0.748953	4.66181	3.13444e-06	3.97533e-05	6	3	62	57	4.5	59.5
LOC_Os07g46630	172.845	1.80146	0.386507	4.66087	3.14877e-06	3.99139e-05	81	61	255	315	71	285
LOC_Os06g40770	78.6897	2.55066	0.5475	4.65875	3.18142e-06	4.03064e-05	31	12	221	90	21.5	155.5
LOC_Os05g41150	359.927	-1.61089	0.346024	-4.65543	3.23305e-06	4.09389e-05	447	540	171	207	493.5	189
LOC_Os03g53800	3820.6	1.76607	0.379636	4.65201	3.28716e-06	4.16021e-05	1944	1275	4670	7595	1609.5	6132.5
LOC_Os02g52930	1592.57	-1.49341	0.321053	-4.65161	3.29353e-06	4.16607e-05	2773	1602	1298	611	2187.5	954.5
LOC_Os03g09160	29.0739	-6.02728	1.29584	-4.65124	3.2994e-06	4.17128e-05	25	77	2	0	51	1
LOC_Os05g19670	120.631	1.92281	0.413618	4.64875	3.33953e-06	4.21979e-05	45	47	185	221	46	203
LOC_Os10g19910	194.731	-2.12751	0.458071	-4.6445	3.40902e-06	4.30533e-05	225	349	127	42	287	84.5
LOC_Os01g18120	71.1416	-2.02413	0.435952	-4.64302	3.4336e-06	4.33408e-05	119	92	40	23	105.5	31.5
LOC_Os01g52200	25.1007	4.91493	1.05862	4.64279	3.43738e-06	4.33657e-05	3	0	60	47	1.5	53.5
LOC_Os03g10260	129.332	1.94922	0.419911	4.64199	3.45077e-06	4.35117e-05	66	33	220	223	49.5	221.5
LOC_Os07g35970	31.0715	-3.15759	0.680312	-4.64138	3.46082e-06	4.36154e-05	47	55	9	5	51	7
LOC_Os07g30210	291.716	-7.68391	1.65574	-4.64076	3.47129e-06	4.37244e-05	383	664	7	0	523.5	3.5
LOC_Os05g48850	1258.6	1.03532	0.223129	4.63999	3.48426e-06	4.38646e-05	799	718	2348	1444	758.5	1896
LOC_Os11g18320	17.5048	-7.69675	1.66096	-4.63392	3.58797e-06	4.51413e-05	22	41	0	0	31.5	0
LOC_Os12g01820	28.3452	-4.81653	1.03943	-4.63384	3.58944e-06	4.51413e-05	33	65	0	4	49	2
LOC_Os12g07150	1353.29	1.49331	0.322313	4.63312	3.60192e-06	4.52745e-05	777	536	1878	2353	656.5	2115.5
LOC_Os04g57210	1192.84	-1.05157	0.226984	-4.63283	3.60709e-06	4.53157e-05	1472	1475	926	773	1473.5	849.5
LOC_Os06g44300	5744.2	1.47747	0.318979	4.63187	3.62379e-06	4.55016e-05	3627	2027	8600	9485	2827	9042.5
LOC_Os08g43430	262.77	1.50243	0.324395	4.63147	3.63078e-06	4.55655e-05	146	107	408	427	126.5	417.5
LOC_Os11g01170	982.205	1.37479	0.296885	4.63072	3.64394e-06	4.57067e-05	444	551	1500	1549	497.5	1524.5
LOC_Os05g44916	1039.11	-1.26401	0.273242	-4.62598	3.72835e-06	4.6741e-05	1182	1488	852	518	1335	685
LOC_Os03g56060	1106.87	-1.20577	0.260802	-4.62332	3.7765e-06	4.73199e-05	1399	1427	724	721	1413	722.5
LOC_Os09g33710	73.6474	2.33758	0.505727	4.62222	3.79648e-06	4.75454e-05	16	28	129	135	22	132
LOC_Os02g54710	258.489	1.40298	0.303563	4.62171	3.80591e-06	4.76179e-05	161	102	480	350	131.5	415
LOC_Os12g02370	1762.62	1.07006	0.23153	4.62169	3.80625e-06	4.76179e-05	1115	976	2708	2478	1045.5	2593
LOC_Os03g58900	279.067	-1.3835	0.299535	-4.61883	3.8591e-06	4.82538e-05	448	300	213	133	374	173
LOC_Os08g33300	424.023	-2.016	0.436605	-4.61744	3.88509e-06	4.85535e-05	781	483	310	87	632	198.5
LOC_Os11g09030	100.584	-2.61937	0.567297	-4.61728	3.88807e-06	4.85653e-05	109	203	52	14	156	33
LOC_Os02g08320	379.72	-1.50016	0.324998	-4.6159	3.91404e-06	4.88642e-05	473	551	309	144	512	226.5
LOC_Os03g08320	372.219	1.23691	0.267987	4.61556	3.9203e-06	4.89169e-05	240	170	653	499	205	576
LOC_Os06g46480	129.061	-1.6291	0.353054	-4.6143	3.94417e-06	4.91891e-05	198	161	70	67	179.5	68.5
LOC_Os08g33400	822.733	-1.24367	0.269561	-4.61369	3.9558e-06	4.93085e-05	947	1160	676	418	1053.5	547
LOC_Os05g49840	128.955	-2.33585	0.506349	-4.61312	3.96674e-06	4.94191e-05	223	175	82	19	199	50.5
LOC_Os05g31720	253.639	-1.61496	0.350201	-4.61153	3.99716e-06	4.97722e-05	304	392	191	93	348	142
LOC_Os08g43620	80.433	-1.88764	0.40936	-4.61121	4.00339e-06	4.98238e-05	134	100	45	31	117	38
LOC_Os03g06930	414.446	1.33912	0.290468	4.6102	4.02282e-06	5.00137e-05	245	188	639	642	216.5	640.5
LOC_Os06g04080	163.795	-1.85709	0.402894	-4.60938	4.03871e-06	5.01852e-05	271	204	120	44	237.5	82
LOC_Os08g08960	28.8497	-6.96403	1.51115	-4.60843	4.05722e-06	5.0389e-05	64	42	0	1	53	0.5
LOC_Os04g33070	60.0948	-2.15932	0.468647	-4.60755	4.07434e-06	5.05754e-05	102	79	25	23	90.5	24
LOC_Os02g38040	492.124	-1.81115	0.393278	-4.60526	4.1195e-06	5.11096e-05	621	774	382	128	697.5	255
LOC_Os03g30810	297.62	-2.38942	0.519013	-4.60377	4.14907e-06	5.14231e-05	391	518	191	38	454.5	114.5
LOC_Os07g37480	76.4112	-2.15347	0.467775	-4.60365	4.15158e-06	5.14276e-05	91	135	36	26	113	31
LOC_Os11g03070	29.1326	-6.99653	1.51991	-4.60326	4.15923e-06	5.14958e-05	44	61	1	0	52.5	0.5
LOC_Os01g66350	4030.33	1.01875	0.221361	4.60221	4.1804e-06	5.17311e-05	2714	2195	6252	5505	2454.5	5878.5
LOC_Os12g05200	72.7125	-2.55248	0.554639	-4.60206	4.18333e-06	5.17406e-05	86	139	37	12	112.5	24.5
LOC_Os06g04920	730.703	-1.28811	0.279945	-4.60131	4.19842e-06	5.18975e-05	820	1065	570	376	942.5	473
LOC_Os03g16410	25.9553	-3.77717	0.820914	-4.60117	4.20127e-06	5.18975e-05	37	51	6	2	44	4
LOC_Os08g32560	29.5459	3.29965	0.717142	4.60111	4.20251e-06	5.18975e-05	5	5	70	49	5	59.5
LOC_Os08g12410	1051.36	1.54103	0.335074	4.59905	4.24414e-06	5.23845e-05	668	336	1691	1685	502	1688
LOC_Os12g01770	115.26	2.1453	0.46663	4.59743	4.27733e-06	5.2767e-05	42	36	157	236	39	196.5
LOC_Os05g13420	598.909	-1.37005	0.298212	-4.59421	4.34396e-06	5.35465e-05	730	846	507	253	788	380
LOC_Os07g41620	57.0915	2.66862	0.580872	4.59416	4.34499e-06	5.35465e-05	8	20	141	81	14	111
LOC_Os02g02840	6510.1	-1.14227	0.24876	-4.59183	4.39371e-06	5.41191e-05	7250	9056	5389	3643	8153	4516
LOC_Os10g40090	35668.1	-4.04635	0.881294	-4.59137	4.40341e-06	5.42106e-05	45733	75698	8001	1773	60715.5	4887
LOC_Os04g44440	42.258	3.25229	0.7084	4.59104	4.4105e-06	5.427e-05	12	3	71	91	7.5	81
LOC_Os01g50490	28.4613	-3.6634	0.798494	-4.58789	4.47757e-06	5.5067e-05	35	60	4	5	47.5	4.5
LOC_Os02g45520	427.499	-1.41516	0.308517	-4.58698	4.49703e-06	5.52779e-05	501	631	342	185	566	263.5
LOC_Os11g20170	243.112	-1.46484	0.319479	-4.5851	4.53777e-06	5.575e-05	285	364	158	126	324.5	142
LOC_Os02g09359	811.291	1.41684	0.309033	4.58474	4.54563e-06	5.5818e-05	465	351	1150	1362	408	1256
LOC_Os09g10274	74.6887	1.95829	0.42728	4.58316	4.57992e-06	5.62103e-05	28	28	142	118	28	130
LOC_Os05g48710	30.847	-3.14589	0.686526	-4.58233	4.59816e-06	5.64052e-05	45	56	9	5	50.5	7
LOC_Os05g06460	748.079	1.30464	0.284806	4.58079	4.63228e-06	5.67691e-05	419	373	1091	1190	396	1140.5
LOC_Os01g72290	63.2842	3.30113	0.720658	4.58071	4.63396e-06	5.67691e-05	19	3	91	148	11	119.5
LOC_Os01g27880	1525.34	-1.25204	0.273331	-4.58067	4.63494e-06	5.67691e-05	1691	2214	1239	779	1952.5	1009
LOC_Os01g10000	42.5366	-2.83409	0.618894	-4.57928	4.66575e-06	5.71045e-05	59	77	18	6	68	12
LOC_Os11g05520	689.734	-1.31735	0.287681	-4.57922	4.6671e-06	5.71045e-05	771	1018	541	342	894.5	441.5
LOC_Os07g34020	199.637	1.8201	0.397656	4.57707	4.71522e-06	5.76638e-05	68	92	296	364	80	330
LOC_Os02g40510	366.027	1.26411	0.276225	4.57638	4.73085e-06	5.78255e-05	226	171	594	531	198.5	562.5
LOC_Os03g03570	417.565	1.32604	0.289777	4.57605	4.7383e-06	5.78846e-05	238	200	634	651	219	642.5
LOC_Os04g32180	248.195	-2.11136	0.461404	-4.57596	4.74051e-06	5.78846e-05	261	466	161	56	363.5	108.5
LOC_Os09g26160	617.622	-1.16811	0.255698	-4.56831	4.91674e-06	6.00058e-05	753	809	444	386	781	415
LOC_Os03g18590	1586.11	1.10919	0.242807	4.5682	4.91928e-06	6.00062e-05	993	855	2395	2295	924	2345
LOC_Os01g17470	355.588	1.35162	0.29598	4.56659	4.95712e-06	6.0437e-05	222	149	733	419	185.5	576
LOC_Os04g26380	34.1823	-3.03948	0.665622	-4.56637	4.96237e-06	6.04703e-05	56	56	13	4	56	8.5
LOC_Os04g48530	67.6808	-2.10562	0.461228	-4.56524	4.9892e-06	6.07662e-05	125	79	35	22	102	28.5
LOC_Os09g32840	1193.66	1.11506	0.24432	4.56392	5.02064e-06	6.1118e-05	694	688	2355	1330	691	1842.5
LOC_Os10g40700	78.303	-1.95133	0.427689	-4.5625	5.0549e-06	6.15039e-05	108	119	36	34	113.5	35
LOC_Os02g40460	415.556	1.17414	0.257354	4.56236	5.05813e-06	6.15119e-05	227	240	768	514	233.5	641
LOC_Os09g27744	919.108	-1.47977	0.324362	-4.5621	5.06449e-06	6.1558e-05	1023	1432	740	365	1227.5	552.5
LOC_Os07g48310	860.805	1.44061	0.315786	4.56198	5.0674e-06	6.15621e-05	483	372	1196	1473	427.5	1334.5
LOC_Os10g26570	619.571	-1.08679	0.238384	-4.55899	5.14003e-06	6.24129e-05	773	770	480	390	771.5	435
LOC_Os05g40270	1489.55	1.19889	0.26302	4.55817	5.16005e-06	6.26242e-05	952	717	2230	2243	834.5	2236.5
LOC_Os10g28050	762.537	-1.23583	0.271182	-4.55719	5.18422e-06	6.28856e-05	930	1026	667	361	978	514
LOC_Os01g74450	5107.51	-1.98894	0.436772	-4.55372	5.27049e-06	6.38997e-05	6469	8365	3902	994	7417	2448
LOC_Os01g48950	65.5081	-2.4165	0.530801	-4.55255	5.29987e-06	6.42234e-05	72	127	28	18	99.5	23
LOC_Os04g55159	40.4669	7.20426	1.58278	4.55165	5.32266e-06	6.44669e-05	1	0	49	114	0.5	81.5
LOC_Os04g56970	380.164	1.20183	0.264073	4.55114	5.33563e-06	6.45914e-05	212	210	623	534	211	578.5
LOC_Os02g06779	365.221	1.17366	0.257925	4.55038	5.35483e-06	6.47583e-05	206	205	621	491	205.5	556
LOC_Os06g47360	24.2284	-3.64388	0.800918	-4.54963	5.37407e-06	6.49582e-05	48	35	5	3	41.5	4
LOC_Os04g58700	3659.6	1.2059	0.265075	4.54927	5.38313e-06	6.50348e-05	2435	1664	5549	5473	2049.5	5511
LOC_Os10g25780	3515.32	1.1637	0.256024	4.54527	5.48642e-06	6.62493e-05	2412	1609	5521	5038	2010.5	5279.5
LOC_Os10g36650	1813.49	1.42334	0.313248	4.54381	5.52474e-06	6.66783e-05	1012	804	2453	3135	908	2794
LOC_Os11g37950	45.6887	-2.87954	0.633838	-4.54302	5.5454e-06	6.6894e-05	104	47	18	7	75.5	12.5
LOC_Os09g21340	1696.01	1.31817	0.290182	4.54255	5.55774e-06	6.70092e-05	1088	712	2527	2671	900	2599
LOC_Os03g59450	385.071	-1.43034	0.314932	-4.54174	5.57915e-06	6.72334e-05	439	582	298	171	510.5	234.5
LOC_Os05g14750	498.805	-8.11187	1.78681	-4.53986	5.62924e-06	6.78029e-05	742	1060	9	0	901	4.5
LOC_Os10g12190	59.9268	-2.34609	0.516837	-4.53932	5.64353e-06	6.79409e-05	123	64	27	17	93.5	22
LOC_Os02g05820	87.7707	-2.03875	0.449162	-4.539	5.6521e-06	6.80098e-05	111	146	53	25	128.5	39
LOC_Os10g12140	27.0725	-3.31989	0.731536	-4.53824	5.67245e-06	6.82204e-05	43	47	7	4	45	5.5
LOC_Os08g43170	2725.89	-1.06246	0.234187	-4.53682	5.71097e-06	6.86491e-05	3179	3552	2420	1528	3365.5	1974
LOC_Os11g20360	157.711	2.03292	0.448189	4.53587	5.73679e-06	6.8925e-05	64	50	205	323	57	264
LOC_Os08g27580	152.899	-1.44939	0.319553	-4.53569	5.74144e-06	6.89462e-05	221	191	112	71	206	91.5
LOC_Os02g31040	25.2207	-5.23795	1.15492	-4.53535	5.75069e-06	6.90227e-05	25	63	3	0	44	1.5
LOC_Os06g51100	878.081	-1.16994	0.258033	-4.53409	5.78531e-06	6.94035e-05	1004	1211	714	487	1107.5	600.5
LOC_Os12g01730	34.0376	3.40723	0.751628	4.53313	5.81161e-06	6.96509e-05	9	2	95	47	5.5	71
LOC_Os07g43810	769.465	1.07376	0.23687	4.53312	5.81176e-06	6.96509e-05	485	426	1216	1059	455.5	1137.5
LOC_Os03g13200	1607.92	3.51906	0.776335	4.53291	5.81757e-06	6.96857e-05	358	128	2537	3661	243	3099
LOC_Os05g35360	40.0052	4.84551	1.06966	4.52994	5.90013e-06	7.06393e-05	4	1	26	125	2.5	75.5
[truncated: 2,226 more rows]

## Sheet: 12_FC1_padj0.05
GeneID	baseMean	log2FoldChange	lfcSE	stat	pvalue	padj	LD-1	SLD-2	SD-1	SD-2	LD	SD
[truncated: 9,214 more rows]

[truncated: 3 more sheets: 20_FC1_padj0.05, 16_FC1_padj0.05, 24_FC1_padj0.05]
