# Supplementary material for: Transcriptome Analysis Reveals Photoperiod-Associated Genes Expressed in Rice Anthers
Source: Front Plant Sci. 2021 Feb 26;12:621561. doi: 10.3389/fpls.2021.621561 (PMC7953911; doi:10.3389/fpls.2021.621561)
Supplement: Supplementary file 5 [file Data_Sheet_3.XLSX]

## Sheet: DEG_4_go
GO_acc	term_type	Term	queryitem	querytotal	bgitem	bgtotal	pvalue	FDR	entries
GO:0006810	P	transport	211	2059	1638	24075	1.8e-08	2.2e-06	// LOC_Os01g67810 // LOC_Os01g71240 // LOC_Os09g26900 // LOC_Os12g06060 // LOC_Os08g37370 // LOC_Os07g12890 // LOC_Os02g46860 // LOC_Os03g44440 // LOC_Os08g36410 // LOC_Os04g32850 // LOC_Os06g48630 // LOC_Os05g35594 // LOC_Os04g37970 // LOC_Os01g55799 // LOC_Os03g05610 // LOC_Os08g15170 // LOC_Os02g57720 // LOC_Os05g33960 // LOC_Os07g29230 // LOC_Os12g06570 // LOC_Os06g12440 // LOC_Os07g26690 // …
GO:0051234	P	establishment of localization	211	2059	1638	24075	1.8e-08	2.2e-06	// LOC_Os01g67810 // LOC_Os01g71240 // LOC_Os09g26900 // LOC_Os12g06060 // LOC_Os08g37370 // LOC_Os07g12890 // LOC_Os02g46860 // LOC_Os03g44440 // LOC_Os08g36410 // LOC_Os04g32850 // LOC_Os06g48630 // LOC_Os05g35594 // LOC_Os04g37970 // LOC_Os01g55799 // LOC_Os03g05610 // LOC_Os08g15170 // LOC_Os02g57720 // LOC_Os05g33960 // LOC_Os07g29230 // LOC_Os12g06570 // LOC_Os06g12440 // LOC_Os07g26690 // …
GO:0051179	P	localization	211	2059	1651	24075	3.2e-08	2.6e-06	// LOC_Os01g67810 // LOC_Os01g71240 // LOC_Os09g26900 // LOC_Os12g06060 // LOC_Os08g37370 // LOC_Os07g12890 // LOC_Os02g46860 // LOC_Os03g44440 // LOC_Os08g36410 // LOC_Os04g32850 // LOC_Os06g48630 // LOC_Os05g35594 // LOC_Os04g37970 // LOC_Os01g55799 // LOC_Os03g05610 // LOC_Os08g15170 // LOC_Os02g57720 // LOC_Os05g33960 // LOC_Os07g29230 // LOC_Os12g06570 // LOC_Os06g12440 // LOC_Os07g26690 // …
GO:0005975	P	carbohydrate metabolic process	118	2059	833	24075	5.3e-07	3.3e-05	// LOC_Os01g19170 // LOC_Os12g41780 // LOC_Os07g47120 // LOC_Os04g46760 // LOC_Os08g25710 // LOC_Os10g17650 // LOC_Os10g28120 // LOC_Os06g46340 // LOC_Os05g35266 // LOC_Os10g28080 // LOC_Os04g41970 // LOC_Os10g19960 // LOC_Os06g42310 // LOC_Os06g22980 // LOC_Os04g38600 // LOC_Os06g04200 // LOC_Os04g40510 // LOC_Os09g26310 // LOC_Os01g34890 // LOC_Os01g53910 // LOC_Os02g52700 // LOC_Os04g41680 // …
GO:0065007	P	biological regulation	249	2059	2125	24075	1.2e-06	5.7e-05	// LOC_Os07g48450 // LOC_Os01g50720 // LOC_Os07g37090 // LOC_Os10g01570 // LOC_Os06g39906 // LOC_Os04g21950 // LOC_Os11g45740 // LOC_Os12g37415 // LOC_Os05g40190 // LOC_Os08g38590 // LOC_Os10g09820 // LOC_Os05g38460 // LOC_Os03g63810 // LOC_Os10g39030 // LOC_Os09g25090 // LOC_Os04g45810 // LOC_Os01g62660 // LOC_Os09g35010 // LOC_Os04g23440 // LOC_Os04g27960 // LOC_Os08g25010 // LOC_Os02g43970 // …
GO:0010468	P	regulation of gene expression	193	2059	1577	24075	1.8e-06	7.4e-05	// LOC_Os07g48450 // LOC_Os01g50720 // LOC_Os07g37090 // LOC_Os10g01570 // LOC_Os06g39906 // LOC_Os04g21950 // LOC_Os12g37415 // LOC_Os04g57340 // LOC_Os08g38590 // LOC_Os10g09820 // LOC_Os08g13840 // LOC_Os03g63810 // LOC_Os04g45810 // LOC_Os01g62660 // LOC_Os09g35010 // LOC_Os04g23440 // LOC_Os04g27960 // LOC_Os02g43970 // LOC_Os03g19120 // LOC_Os09g25070 // LOC_Os01g61080 // LOC_Os01g48446 // …
GO:0060255	P	regulation of macromolecule metabolic process	198	2059	1640	24075	2.9e-06	0.0001	// LOC_Os07g48450 // LOC_Os01g50720 // LOC_Os07g37090 // LOC_Os10g01570 // LOC_Os06g39906 // LOC_Os04g21950 // LOC_Os12g37415 // LOC_Os04g57340 // LOC_Os08g38590 // LOC_Os10g09820 // LOC_Os08g13840 // LOC_Os03g63810 // LOC_Os04g45810 // LOC_Os01g62660 // LOC_Os09g35010 // LOC_Os04g23440 // LOC_Os04g27960 // LOC_Os09g12310 // LOC_Os02g43970 // LOC_Os03g19120 // LOC_Os09g25070 // LOC_Os01g61080 // …
GO:0006350	P	transcription	195	2059	1629	24075	5.7e-06	0.00018	// LOC_Os07g48450 // LOC_Os01g50720 // LOC_Os04g45810 // LOC_Os06g39906 // LOC_Os04g21950 // LOC_Os12g37415 // LOC_Os04g57340 // LOC_Os08g38590 // LOC_Os10g09820 // LOC_Os02g49180 // LOC_Os08g13840 // LOC_Os03g63810 // LOC_Os01g62660 // LOC_Os09g35010 // LOC_Os04g23440 // LOC_Os04g27960 // LOC_Os02g43970 // LOC_Os03g19120 // LOC_Os09g25070 // LOC_Os01g61080 // LOC_Os01g48446 // LOC_Os02g13800 // …
GO:0019222	P	regulation of metabolic process	198	2059	1664	24075	6.8e-06	0.00019	// LOC_Os07g48450 // LOC_Os01g50720 // LOC_Os07g37090 // LOC_Os10g01570 // LOC_Os06g39906 // LOC_Os04g21950 // LOC_Os12g37415 // LOC_Os04g57340 // LOC_Os08g38590 // LOC_Os10g09820 // LOC_Os08g13840 // LOC_Os03g63810 // LOC_Os04g45810 // LOC_Os01g62660 // LOC_Os09g35010 // LOC_Os04g23440 // LOC_Os04g27960 // LOC_Os09g12310 // LOC_Os02g43970 // LOC_Os03g19120 // LOC_Os09g25070 // LOC_Os01g61080 // …
GO:0050794	P	regulation of cellular process	224	2059	1955	24075	1.6e-05	0.0004	// LOC_Os07g48450 // LOC_Os01g50720 // LOC_Os07g37090 // LOC_Os04g45810 // LOC_Os06g39906 // LOC_Os04g21950 // LOC_Os01g68480 // LOC_Os12g37415 // LOC_Os05g40190 // LOC_Os08g38590 // LOC_Os10g09820 // LOC_Os08g13840 // LOC_Os03g63810 // LOC_Os10g39030 // LOC_Os09g25090 // LOC_Os01g62660 // LOC_Os09g35010 // LOC_Os04g23440 // LOC_Os04g27960 // LOC_Os08g25010 // LOC_Os02g43970 // LOC_Os03g19120 // …
GO:0050789	P	regulation of biological process	230	2059	2027	24075	2.2e-05	0.0005	// LOC_Os07g48450 // LOC_Os01g50720 // LOC_Os07g37090 // LOC_Os10g01570 // LOC_Os06g39906 // LOC_Os04g21950 // LOC_Os01g68480 // LOC_Os12g37415 // LOC_Os05g40190 // LOC_Os08g38590 // LOC_Os10g09820 // LOC_Os05g38460 // LOC_Os03g63810 // LOC_Os10g39030 // LOC_Os09g25090 // LOC_Os04g45810 // LOC_Os01g62660 // LOC_Os09g35010 // LOC_Os04g23440 // LOC_Os04g27960 // LOC_Os08g25010 // LOC_Os02g43970 // …
GO:0009607	P	response to biotic stimulus	9	2059	16	24075	7.3e-05	0.0015	// LOC_Os11g37950 // LOC_Os12g36830 // LOC_Os04g50700 // LOC_Os03g18850 // LOC_Os12g36850 // LOC_Os12g36880 // LOC_Os12g36860 // LOC_Os11g37960 // LOC_Os11g37970
GO:0006629	P	lipid metabolic process	74	2059	528	24075	9.1e-05	0.0017	// LOC_Os03g24170 // LOC_Os08g40590 // LOC_Os06g06230 // LOC_Os05g07880 // LOC_Os02g45660 // LOC_Os02g37800 // LOC_Os10g07010 // LOC_Os01g11650 // LOC_Os01g61570 // LOC_Os03g14170 // LOC_Os03g14950 // LOC_Os02g09620 // LOC_Os03g52010 // LOC_Os06g24404 // LOC_Os05g03610 // LOC_Os01g63260 // LOC_Os09g36520 // LOC_Os03g03370 // LOC_Os04g35100 // LOC_Os04g47390 // LOC_Os09g25850 // LOC_Os02g49920 // …
GO:0010467	P	gene expression	255	2059	2424	24075	0.00066	0.012	// LOC_Os07g48450 // LOC_Os01g50720 // LOC_Os01g39010 // LOC_Os10g01570 // LOC_Os06g07896 // LOC_Os04g21950 // LOC_Os08g23110 // LOC_Os03g15590 // LOC_Os08g38590 // LOC_Os10g09820 // LOC_Os02g49180 // LOC_Os05g38460 // LOC_Os03g63810 // LOC_Os10g39030 // LOC_Os04g16826 // LOC_Os04g45810 // LOC_Os02g51670 // LOC_Os01g62660 // LOC_Os09g35010 // LOC_Os04g23440 // LOC_Os04g27960 // LOC_Os09g31019 // …
GO:0006464	P	protein modification process	207	2059	1929	24075	0.0009	0.015	// LOC_Os09g19560 // LOC_Os01g42294 // LOC_Os10g37190 // LOC_Os02g33680 // LOC_Os07g38810 // LOC_Os12g41780 // LOC_Os11g13860 // LOC_Os02g19530 // LOC_Os05g42210 // LOC_Os05g13770 // LOC_Os08g40990 // LOC_Os09g25090 // LOC_Os02g54600 // LOC_Os06g09180 // LOC_Os01g40400 // LOC_Os02g57440 // LOC_Os08g37570 // LOC_Os01g59550 // LOC_Os04g41160 // LOC_Os03g45420 // LOC_Os05g35266 // LOC_Os06g37620 // …
GO:0043412	P	macromolecule modification	209	2059	1979	24075	0.0017	0.025	// LOC_Os09g19560 // LOC_Os01g42294 // LOC_Os10g37190 // LOC_Os10g01570 // LOC_Os02g33680 // LOC_Os07g38810 // LOC_Os12g41780 // LOC_Os11g13860 // LOC_Os02g19530 // LOC_Os05g42210 // LOC_Os05g13770 // LOC_Os08g40990 // LOC_Os09g25090 // LOC_Os02g54600 // LOC_Os06g09180 // LOC_Os01g40400 // LOC_Os02g57440 // LOC_Os08g37570 // LOC_Os01g59550 // LOC_Os04g41160 // LOC_Os03g45420 // LOC_Os05g35266 // …
GO:0009628	P	response to abiotic stimulus	16	2059	74	24075	0.0017	0.025	// LOC_Os01g43530 // LOC_Os11g02610 // LOC_Os02g44870 // LOC_Os03g52880 // LOC_Os02g35970 // LOC_Os12g02530 // LOC_Os05g26926 // LOC_Os01g12580 // LOC_Os03g27280 // LOC_Os01g57230 // LOC_Os05g50710 // LOC_Os04g59450 // LOC_Os02g38120 // LOC_Os07g36230 // LOC_Os03g10880 // LOC_Os10g07546
GO:0015979	P	photosynthesis	20	2059	115	24075	0.0045	0.062	// LOC_Os06g46436 // LOC_Os10g32400 // LOC_Os09g26810 // LOC_Os07g38960 // LOC_Os07g22498 // LOC_Os04g38410 // LOC_Os07g36080 // LOC_Os07g05480 // LOC_Os03g22370 // LOC_Os03g39610 // LOC_Os07g47640 // LOC_Os12g08770 // LOC_Os08g33820 // LOC_Os08g02630 // LOC_Os01g70820 // LOC_Os01g71190 // LOC_Os09g17740 // LOC_Os09g30340 // LOC_Os05g48630 // LOC_Os09g12540
GO:0006519	P	cellular amino acid and derivative metabolic process	49	2059	391	24075	0.009	0.12	// LOC_Os05g07880 // LOC_Os04g33390 // LOC_Os03g60976 // LOC_Os04g37460 // LOC_Os09g21110 // LOC_Os04g58400 // LOC_Os09g30200 // LOC_Os01g71990 // LOC_Os07g13230 // LOC_Os03g51080 // LOC_Os06g04070 // LOC_Os07g25590 // LOC_Os02g10310 // LOC_Os03g63490 // LOC_Os03g10050 // LOC_Os03g58320 // LOC_Os08g23110 // LOC_Os01g62900 // LOC_Os03g60509 // LOC_Os03g01600 // LOC_Os03g62410 // LOC_Os03g13300 // …
GO:0044267	P	cellular protein metabolic process	283	2059	2877	24075	0.0099	0.12	// LOC_Os09g19560 // LOC_Os01g39010 // LOC_Os10g37190 // LOC_Os02g33680 // LOC_Os07g38810 // LOC_Os12g41780 // LOC_Os03g15590 // LOC_Os11g13860 // LOC_Os01g42294 // LOC_Os02g19530 // LOC_Os03g47910 // LOC_Os05g42210 // LOC_Os05g13770 // LOC_Os08g40990 // LOC_Os09g25090 // LOC_Os02g54600 // LOC_Os06g51130 // LOC_Os01g40400 // LOC_Os09g31019 // LOC_Os01g64090 // LOC_Os02g57440 // LOC_Os08g37570 // …
GO:0009056	P	catabolic process	50	2059	433	24075	0.029	0.34	// LOC_Os07g05180 // LOC_Os08g33540 // LOC_Os06g40640 // LOC_Os04g41620 // LOC_Os07g47120 // LOC_Os09g10230 // LOC_Os10g39680 // LOC_Os04g55000 // LOC_Os05g33150 // LOC_Os11g37960 // LOC_Os03g04770 // LOC_Os05g33130 // LOC_Os11g38630 // LOC_Os06g04070 // LOC_Os04g55850 // LOC_Os06g51060 // LOC_Os04g41640 // LOC_Os01g27160 // LOC_Os09g32020 // LOC_Os03g22790 // LOC_Os07g01110 // LOC_Os03g46910 // …
GO:0016265	P	death	18	2059	544	24075	1	1	// LOC_Os05g09050 // LOC_Os12g18374 // LOC_Os11g32170 // LOC_Os12g32710 // LOC_Os09g09490 // LOC_Os02g10350 // LOC_Os01g24820 // LOC_Os03g63150 // LOC_Os02g16060 // LOC_Os02g48780 // LOC_Os08g07950 // LOC_Os08g07940 // LOC_Os02g30150 // LOC_Os05g34550 // LOC_Os01g66510 // LOC_Os01g52340 // LOC_Os11g32210 // LOC_Os09g10054
GO:0044238	P	primary metabolic process	842	2059	11969	24075	1	1	// LOC_Os01g50720 // LOC_Os01g19170 // LOC_Os04g45810 // LOC_Os06g07896 // LOC_Os02g33680 // LOC_Os12g41780 // LOC_Os04g57340 // LOC_Os01g61570 // LOC_Os08g38590 // LOC_Os03g14170 // LOC_Os03g63810 // LOC_Os09g25090 // LOC_Os08g25710 // LOC_Os06g51130 // LOC_Os06g46340 // LOC_Os02g43970 // LOC_Os03g62410 // LOC_Os03g45420 // LOC_Os12g40419 // LOC_Os04g37460 // LOC_Os11g04840 // LOC_Os01g60640 // …
GO:0042592	P	homeostatic process	16	2059	147	24075	0.21	1	// LOC_Os02g09940 // LOC_Os01g13480 // LOC_Os01g68480 // LOC_Os05g39450 // LOC_Os07g09310 // LOC_Os07g29410 // LOC_Os02g40500 // LOC_Os10g34170 // LOC_Os04g54860 // LOC_Os07g46570 // LOC_Os07g32570 // LOC_Os05g40190 // LOC_Os05g10930 // LOC_Os01g58194 // LOC_Os07g06600 // LOC_Os12g08730
GO:0044249	P	cellular biosynthetic process	343	2059	5890	24075	1	1	// LOC_Os01g50720 // LOC_Os04g46760 // LOC_Os04g45810 // LOC_Os12g41780 // LOC_Os01g11350 // LOC_Os08g38590 // LOC_Os03g14170 // LOC_Os03g63810 // LOC_Os08g25710 // LOC_Os02g43970 // LOC_Os06g14810 // LOC_Os01g48446 // LOC_Os07g48360 // LOC_Os01g64820 // LOC_Os08g15170 // LOC_Os12g03090 // LOC_Os07g41580 // LOC_Os03g03370 // LOC_Os05g41780 // LOC_Os05g09020 // LOC_Os06g17410 // LOC_Os12g37400 // …
GO:0006807	P	nitrogen compound metabolic process	343	2059	7073	24075	1	1	// LOC_Os01g50720 // LOC_Os04g45810 // LOC_Os01g11350 // LOC_Os08g38590 // LOC_Os10g09820 // LOC_Os03g63810 // LOC_Os02g43970 // LOC_Os04g37460 // LOC_Os01g48446 // LOC_Os07g48360 // LOC_Os04g37500 // LOC_Os08g15170 // LOC_Os07g41580 // LOC_Os05g41780 // LOC_Os05g09020 // LOC_Os06g17410 // LOC_Os12g37400 // LOC_Os07g12340 // LOC_Os02g16680 // LOC_Os04g48350 // LOC_Os05g13770 // LOC_Os02g45040 // …
GO:0007165	P	signal transduction	17	2059	240	24075	0.81	1	// LOC_Os06g12090 // LOC_Os09g15790 // LOC_Os08g25010 // LOC_Os04g30880 // LOC_Os01g47730 // LOC_Os11g34460 // LOC_Os01g66860 // LOC_Os01g16030 // LOC_Os05g44070 // LOC_Os05g03610 // LOC_Os12g37360 // LOC_Os09g25090 // LOC_Os09g25100 // LOC_Os07g44330 // LOC_Os01g55440 // LOC_Os06g39875 // LOC_Os01g10890
GO:0034645	P	cellular macromolecule biosynthetic process	283	2059	5248	24075	1	1	// LOC_Os07g48450 // LOC_Os01g50720 // LOC_Os01g39010 // LOC_Os04g45810 // LOC_Os09g35010 // LOC_Os04g21950 // LOC_Os12g41780 // LOC_Os03g15590 // LOC_Os08g38590 // LOC_Os10g09820 // LOC_Os02g49180 // LOC_Os05g38460 // LOC_Os03g63810 // LOC_Os10g39030 // LOC_Os04g16826 // LOC_Os08g25710 // LOC_Os02g33910 // LOC_Os02g51670 // LOC_Os01g62660 // LOC_Os03g56950 // LOC_Os04g23440 // LOC_Os04g27960 // …
GO:0007154	P	cell communication	12	2059	170	24075	0.78	1	// LOC_Os03g62180 // LOC_Os01g40499 // LOC_Os08g25010 // LOC_Os04g30880 // LOC_Os01g66610 // LOC_Os08g08140 // LOC_Os01g66860 // LOC_Os10g01100 // LOC_Os05g42210 // LOC_Os02g32620 // LOC_Os07g36780 // LOC_Os07g36570
GO:0008219	P	cell death	18	2059	544	24075	1	1	// LOC_Os05g09050 // LOC_Os12g18374 // LOC_Os11g32170 // LOC_Os12g32710 // LOC_Os09g09490 // LOC_Os02g10350 // LOC_Os01g24820 // LOC_Os03g63150 // LOC_Os02g16060 // LOC_Os02g48780 // LOC_Os08g07950 // LOC_Os08g07940 // LOC_Os02g30150 // LOC_Os05g34550 // LOC_Os01g66510 // LOC_Os01g52340 // LOC_Os11g32210 // LOC_Os09g10054
GO:0000003	P	reproduction	15	2059	133	24075	0.19	1	// LOC_Os04g46630 // LOC_Os03g62180 // LOC_Os01g40499 // LOC_Os03g01630 // LOC_Os01g66610 // LOC_Os10g40710 // LOC_Os08g08140 // LOC_Os03g01260 // LOC_Os10g01100 // LOC_Os05g42210 // LOC_Os02g32620 // LOC_Os10g40700 // LOC_Os02g42650 // LOC_Os07g36570 // LOC_Os07g36780
GO:0044260	P	cellular macromolecule metabolic process	554	2059	9350	24075	1	1	// LOC_Os01g50720 // LOC_Os04g45810 // LOC_Os02g33680 // LOC_Os12g41780 // LOC_Os04g57340 // LOC_Os11g13860 // LOC_Os08g38590 // LOC_Os10g09820 // LOC_Os03g63810 // LOC_Os09g25090 // LOC_Os08g25710 // LOC_Os06g51130 // LOC_Os02g43970 // LOC_Os03g45420 // LOC_Os12g40419 // LOC_Os01g60640 // LOC_Os06g37620 // LOC_Os01g48446 // LOC_Os03g10950 // LOC_Os07g48360 // LOC_Os01g64820 // LOC_Os12g03090 // …
GO:0016043	P	cellular component organization	38	2059	1240	24075	1	1	// LOC_Os07g36140 // LOC_Os05g35160 // LOC_Os07g46540 // LOC_Os03g38010 // LOC_Os07g13230 // LOC_Os01g48810 // LOC_Os07g08710 // LOC_Os02g55970 // LOC_Os01g40400 // LOC_Os08g36410 // LOC_Os02g25910 // LOC_Os01g65850 // LOC_Os04g11350 // LOC_Os06g48630 // LOC_Os03g58470 // LOC_Os05g38640 // LOC_Os11g37100 // LOC_Os06g09060 // LOC_Os01g51450 // LOC_Os10g16880 // LOC_Os06g06480 // LOC_Os07g13950 // …
GO:0009856	P	pollination	9	2059	114	24075	0.64	1	// LOC_Os03g62180 // LOC_Os01g40499 // LOC_Os01g66610 // LOC_Os08g08140 // LOC_Os10g01100 // LOC_Os05g42210 // LOC_Os02g32620 // LOC_Os07g36780 // LOC_Os07g36570
GO:0065008	P	regulation of biological quality	19	2059	176	24075	0.2	1	// LOC_Os02g09940 // LOC_Os01g13480 // LOC_Os01g68480 // LOC_Os05g39450 // LOC_Os07g09310 // LOC_Os05g31040 // LOC_Os07g29410 // LOC_Os02g40500 // LOC_Os10g34170 // LOC_Os04g54860 // LOC_Os07g46570 // LOC_Os07g32570 // LOC_Os05g40190 // LOC_Os05g10930 // LOC_Os08g35860 // LOC_Os07g06600 // LOC_Os12g08730 // LOC_Os01g58194 // LOC_Os04g44230
GO:0019725	P	cellular homeostasis	16	2059	140	24075	0.17	1	// LOC_Os02g09940 // LOC_Os01g13480 // LOC_Os01g68480 // LOC_Os05g39450 // LOC_Os07g09310 // LOC_Os07g29410 // LOC_Os02g40500 // LOC_Os10g34170 // LOC_Os04g54860 // LOC_Os07g46570 // LOC_Os07g32570 // LOC_Os05g40190 // LOC_Os05g10930 // LOC_Os01g58194 // LOC_Os07g06600 // LOC_Os12g08730
GO:0032501	P	multicellular organismal process	11	2059	154	24075	0.76	1	// LOC_Os03g62180 // LOC_Os01g40499 // LOC_Os01g66610 // LOC_Os08g08140 // LOC_Os04g51150 // LOC_Os10g01100 // LOC_Os05g42210 // LOC_Os02g32620 // LOC_Os07g36780 // LOC_Os04g49980 // LOC_Os07g36570
GO:0006139	P	nucleobase, nucleoside, nucleotide and nucleic acid metabolic process	285	2059	6695	24075	1	1	// LOC_Os07g48450 // LOC_Os01g50720 // LOC_Os01g71240 // LOC_Os10g01570 // LOC_Os06g39906 // LOC_Os04g21950 // LOC_Os08g23110 // LOC_Os04g57340 // LOC_Os08g38590 // LOC_Os10g09820 // LOC_Os02g49180 // LOC_Os05g38460 // LOC_Os03g63810 // LOC_Os04g45810 // LOC_Os02g33910 // LOC_Os02g51670 // LOC_Os01g62660 // LOC_Os09g35010 // LOC_Os04g23440 // LOC_Os04g27960 // LOC_Os01g64090 // LOC_Os04g55850 // …
GO:0009058	P	biosynthetic process	358	2059	6085	24075	1	1	// LOC_Os01g50720 // LOC_Os04g46760 // LOC_Os04g45810 // LOC_Os04g23440 // LOC_Os12g41780 // LOC_Os01g11350 // LOC_Os08g38590 // LOC_Os03g14170 // LOC_Os03g63810 // LOC_Os08g25710 // LOC_Os02g43970 // LOC_Os06g14810 // LOC_Os01g48446 // LOC_Os07g48360 // LOC_Os01g64820 // LOC_Os08g15170 // LOC_Os12g03090 // LOC_Os07g41580 // LOC_Os03g03370 // LOC_Os05g41780 // LOC_Os05g09020 // LOC_Os06g17410 // …
GO:0022414	P	reproductive process	9	2059	114	24075	0.64	1	// LOC_Os03g62180 // LOC_Os01g40499 // LOC_Os01g66610 // LOC_Os08g08140 // LOC_Os10g01100 // LOC_Os05g42210 // LOC_Os02g32620 // LOC_Os07g36780 // LOC_Os07g36570
GO:0009059	P	macromolecule biosynthetic process	284	2059	5252	24075	1	1	// LOC_Os07g48450 // LOC_Os01g50720 // LOC_Os01g39010 // LOC_Os04g45810 // LOC_Os09g35010 // LOC_Os04g21950 // LOC_Os12g41780 // LOC_Os03g15590 // LOC_Os08g38590 // LOC_Os10g09820 // LOC_Os02g49180 // LOC_Os05g38460 // LOC_Os03g63810 // LOC_Os10g39030 // LOC_Os04g16826 // LOC_Os08g25710 // LOC_Os02g33910 // LOC_Os02g51670 // LOC_Os01g62660 // LOC_Os03g56950 // LOC_Os04g23440 // LOC_Os04g27960 // …
GO:0008152	P	metabolic process	1198	2059	14398	24075	0.93	1	// LOC_Os02g30110 // LOC_Os04g39100 // LOC_Os01g19170 // LOC_Os04g45810 // LOC_Os06g07896 // LOC_Os02g33680 // LOC_Os01g50720 // LOC_Os03g47610 // LOC_Os12g41780 // LOC_Os12g17600 // LOC_Os01g61570 // LOC_Os08g38590 // LOC_Os03g14170 // LOC_Os05g38460 // LOC_Os03g63810 // LOC_Os09g25090 // LOC_Os08g25710 // LOC_Os12g08730 // LOC_Os06g51130 // LOC_Os01g08800 // LOC_Os06g46436 // LOC_Os05g25640 // …
GO:0019748	P	secondary metabolic process	8	2059	64	24075	0.2	1	// LOC_Os11g48060 // LOC_Os02g45660 // LOC_Os03g60509 // LOC_Os07g09190 // LOC_Os01g53910 // LOC_Os03g30300 // LOC_Os05g33840 // LOC_Os07g01110
GO:0051704	P	multi-organism process	13	2059	120	24075	0.25	1	// LOC_Os11g10590 // LOC_Os11g37950 // LOC_Os01g40499 // LOC_Os03g62180 // LOC_Os01g66610 // LOC_Os08g08140 // LOC_Os10g01100 // LOC_Os05g42210 // LOC_Os02g32620 // LOC_Os07g36780 // LOC_Os07g36570 // LOC_Os11g37960 // LOC_Os11g37970
GO:0006091	P	generation of precursor metabolites and energy	21	2059	243	24075	0.51	1	// LOC_Os06g46436 // LOC_Os06g40640 // LOC_Os09g26810 // LOC_Os03g17070 // LOC_Os07g38960 // LOC_Os07g22498 // LOC_Os08g02700 // LOC_Os03g39610 // LOC_Os03g46910 // LOC_Os04g38410 // LOC_Os05g33210 // LOC_Os05g40230 // LOC_Os02g01510 // LOC_Os08g33820 // LOC_Os04g33630 // LOC_Os01g52200 // LOC_Os08g15170 // LOC_Os12g34108 // LOC_Os09g17740 // LOC_Os02g33730 // LOC_Os09g12540
GO:0019538	P	protein metabolic process	353	2059	4333	24075	0.84	1	// LOC_Os02g33680 // LOC_Os12g41780 // LOC_Os11g13860 // LOC_Os05g13770 // LOC_Os09g25090 // LOC_Os06g09180 // LOC_Os03g45420 // LOC_Os12g40419 // LOC_Os06g37620 // LOC_Os05g48330 // LOC_Os03g10950 // LOC_Os12g03090 // LOC_Os03g48270 // LOC_Os04g52780 // LOC_Os08g32600 // LOC_Os04g45960 // LOC_Os03g47910 // LOC_Os05g25390 // LOC_Os02g08490 // LOC_Os09g30418 // LOC_Os11g34750 // LOC_Os09g16980 // …
GO:0050896	P	response to stimulus	97	2059	1026	24075	0.18	1	// LOC_Os04g39100 // LOC_Os08g07940 // LOC_Os02g30150 // LOC_Os02g06630 // LOC_Os05g29930 // LOC_Os01g12580 // LOC_Os03g52880 // LOC_Os02g49790 // LOC_Os06g09230 // LOC_Os06g37620 // LOC_Os05g26926 // LOC_Os03g27280 // LOC_Os07g36230 // LOC_Os12g32710 // LOC_Os02g35970 // LOC_Os02g14180 // LOC_Os03g22020 // LOC_Os08g43250 // LOC_Os08g07950 // LOC_Os08g20730 // LOC_Os04g59450 // LOC_Os11g32170 // …
GO:0006950	P	response to stress	77	2059	873	24075	0.41	1	// LOC_Os03g03910 // LOC_Os04g39100 // LOC_Os09g29490 // LOC_Os05g04470 // LOC_Os03g03810 // LOC_Os04g35420 // LOC_Os09g32964 // LOC_Os09g09490 // LOC_Os01g57730 // LOC_Os01g22336 // LOC_Os05g06970 // LOC_Os01g39970 // LOC_Os01g16450 // LOC_Os08g07940 // LOC_Os01g58550 // LOC_Os06g27850 // LOC_Os02g30150 // LOC_Os12g36880 // LOC_Os04g11165 // LOC_Os12g18200 // LOC_Os01g73170 // LOC_Os05g29930 // …
GO:0044237	P	cellular metabolic process	698	2059	10696	24075	1	1	// LOC_Os01g50720 // LOC_Os04g46760 // LOC_Os04g45810 // LOC_Os02g33680 // LOC_Os04g23440 // LOC_Os12g41780 // LOC_Os04g57340 // LOC_Os11g13860 // LOC_Os08g38590 // LOC_Os03g14170 // LOC_Os03g63810 // LOC_Os09g25090 // LOC_Os08g25710 // LOC_Os06g51130 // LOC_Os06g46436 // LOC_Os02g43970 // LOC_Os03g62410 // LOC_Os03g45420 // LOC_Os12g40419 // LOC_Os04g37460 // LOC_Os11g04840 // LOC_Os01g60640 // …
GO:0043170	P	macromolecule metabolic process	643	2059	10433	24075	1	1	// LOC_Os01g50720 // LOC_Os04g45810 // LOC_Os02g33680 // LOC_Os12g41780 // LOC_Os04g57340 // LOC_Os11g13860 // LOC_Os08g38590 // LOC_Os10g09820 // LOC_Os03g63810 // LOC_Os09g25090 // LOC_Os08g25710 // LOC_Os06g51130 // LOC_Os02g43970 // LOC_Os03g45420 // LOC_Os12g40419 // LOC_Os01g60640 // LOC_Os06g37620 // LOC_Os01g48446 // LOC_Os03g10950 // LOC_Os07g48360 // LOC_Os01g64820 // LOC_Os12g03090 // …
GO:0009875	P	pollen-pistil interaction	9	2059	114	24075	0.64	1	// LOC_Os03g62180 // LOC_Os01g40499 // LOC_Os01g66610 // LOC_Os08g08140 // LOC_Os10g01100 // LOC_Os05g42210 // LOC_Os02g32620 // LOC_Os07g36780 // LOC_Os07g36570
GO:0006259	P	DNA metabolic process	47	2059	4515	24075	1	1	// LOC_Os05g48170 // LOC_Os04g51930 // LOC_Os10g01570 // LOC_Os04g35420 // LOC_Os04g49860 // LOC_Os08g11200 // LOC_Os01g64820 // LOC_Os01g70540 // LOC_Os12g05310 // LOC_Os07g25360 // LOC_Os07g30240 // LOC_Os04g18020 // LOC_Os12g18200 // LOC_Os02g33910 // LOC_Os01g40810 // LOC_Os07g43540 // LOC_Os04g28860 // LOC_Os08g07840 // LOC_Os12g13950 // LOC_Os04g11350 // LOC_Os01g36390 // LOC_Os01g58550 // …
GO:0009987	P	cellular process	909	2059	12839	24075	1	1	// LOC_Os01g50720 // LOC_Os04g46760 // LOC_Os04g45810 // LOC_Os02g33680 // LOC_Os04g23440 // LOC_Os12g41780 // LOC_Os04g57340 // LOC_Os11g13860 // LOC_Os08g38590 // LOC_Os03g14170 // LOC_Os03g63810 // LOC_Os09g25090 // LOC_Os08g25710 // LOC_Os12g08730 // LOC_Os06g51130 // LOC_Os06g46436 // LOC_Os02g43970 // LOC_Os03g62410 // LOC_Os03g45420 // LOC_Os12g40419 // LOC_Os04g37460 // LOC_Os11g04840 // …
GO:0006412	P	translation	47	2059	595	24075	0.72	1	// LOC_Os01g39010 // LOC_Os01g59990 // LOC_Os08g23110 // LOC_Os03g15590 // LOC_Os01g44210 // LOC_Os07g37090 // LOC_Os09g21110 // LOC_Os04g58400 // LOC_Os03g47910 // LOC_Os01g24690 // LOC_Os03g27260 // LOC_Os04g16826 // LOC_Os09g39500 // LOC_Os01g59950 // LOC_Os10g36210 // LOC_Os01g64090 // LOC_Os02g53230 // LOC_Os09g08890 // LOC_Os12g03880 // LOC_Os12g03090 // LOC_Os11g34940 // LOC_Os05g45270 // …
GO:0005215	F	transporter activity	133	2059	941	24075	1.1e-07	1.2e-05	// LOC_Os01g71240 // LOC_Os09g26900 // LOC_Os12g06060 // LOC_Os05g35594 // LOC_Os04g37970 // LOC_Os03g05610 // LOC_Os08g15170 // LOC_Os02g57720 // LOC_Os05g33960 // LOC_Os12g06570 // LOC_Os07g26690 // LOC_Os02g44080 // LOC_Os12g44110 // LOC_Os08g02450 // LOC_Os08g43250 // LOC_Os06g22960 // LOC_Os04g46490 // LOC_Os12g25200 // LOC_Os01g71740 // LOC_Os03g25869 // LOC_Os01g11160 // LOC_Os05g04600 // …
GO:0003700	F	transcription factor activity	89	2059	651	24075	4.2e-05	0.0023	// LOC_Os04g45810 // LOC_Os06g39906 // LOC_Os04g21950 // LOC_Os12g37415 // LOC_Os01g11350 // LOC_Os08g38590 // LOC_Os08g13840 // LOC_Os03g63810 // LOC_Os09g35010 // LOC_Os03g09170 // LOC_Os02g43970 // LOC_Os03g08500 // LOC_Os03g55990 // LOC_Os02g13800 // LOC_Os03g44540 // LOC_Os01g57890 // LOC_Os05g41780 // LOC_Os05g09020 // LOC_Os01g60600 // LOC_Os04g46220 // LOC_Os08g32080 // LOC_Os03g63150 // …
GO:0030528	F	transcription regulator activity	121	2059	987	24075	0.00015	0.0041	// LOC_Os04g45810 // LOC_Os06g39906 // LOC_Os04g21950 // LOC_Os12g37415 // LOC_Os01g11350 // LOC_Os08g38590 // LOC_Os01g61080 // LOC_Os03g63810 // LOC_Os09g35010 // LOC_Os04g23440 // LOC_Os03g09170 // LOC_Os02g43970 // LOC_Os03g08500 // LOC_Os03g55990 // LOC_Os02g13800 // LOC_Os03g44540 // LOC_Os01g57890 // LOC_Os01g48810 // LOC_Os05g41780 // LOC_Os05g09020 // LOC_Os02g02820 // LOC_Os01g60600 // …
GO:0003774	F	motor activity	18	2059	69	24075	0.00013	0.0041	// LOC_Os12g36100 // LOC_Os01g14090 // LOC_Os10g25565 // LOC_Os03g39020 // LOC_Os03g05820 // LOC_Os12g42160 // LOC_Os04g30720 // LOC_Os01g33040 // LOC_Os03g17164 // LOC_Os02g13580 // LOC_Os07g01490 // LOC_Os12g39980 // LOC_Os11g35090 // LOC_Os05g38480 // LOC_Os02g28850 // LOC_Os02g56540 // LOC_Os03g53920 // LOC_Os04g28260
GO:0008289	F	lipid binding	17	2059	85	24075	0.0025	0.055	// LOC_Os02g55970 // LOC_Os06g12440 // LOC_Os08g36410 // LOC_Os11g02400 // LOC_Os12g02320 // LOC_Os02g07900 // LOC_Os03g09230 // LOC_Os06g48630 // LOC_Os11g02424 // LOC_Os03g58940 // LOC_Os12g02340 // LOC_Os05g31750 // LOC_Os11g02389 // LOC_Os03g07100 // LOC_Os03g50280 // LOC_Os07g29230 // LOC_Os05g35160
GO:0030234	F	enzyme regulator activity	34	2059	255	24075	0.012	0.23	// LOC_Os01g04050 // LOC_Os10g36500 // LOC_Os02g46290 // LOC_Os01g55520 // LOC_Os01g57854 // LOC_Os12g40760 // LOC_Os08g25010 // LOC_Os04g30880 // LOC_Os05g05640 // LOC_Os01g03360 // LOC_Os01g20980 // LOC_Os03g28090 // LOC_Os03g61510 // LOC_Os11g13530 // LOC_Os12g37480 // LOC_Os03g52390 // LOC_Os01g13320 // LOC_Os07g14340 // LOC_Os05g29740 // LOC_Os09g26360 // LOC_Os03g18860 // LOC_Os12g25090 // …
GO:0016301	F	kinase activity	176	2059	1750	24075	0.02	0.31	// LOC_Os01g42294 // LOC_Os10g37190 // LOC_Os02g57440 // LOC_Os07g38810 // LOC_Os11g13860 // LOC_Os02g19530 // LOC_Os05g42210 // LOC_Os05g13770 // LOC_Os08g40990 // LOC_Os09g25090 // LOC_Os02g54600 // LOC_Os06g09180 // LOC_Os12g02250 // LOC_Os03g24170 // LOC_Os04g41160 // LOC_Os06g09230 // LOC_Os12g40419 // LOC_Os01g62900 // LOC_Os11g04840 // LOC_Os06g37620 // LOC_Os03g12520 // LOC_Os12g10740 // …
GO:0003824	F	catalytic activity	1134	2059	12724	24075	0.028	0.38	// LOC_Os02g30110 // LOC_Os04g39100 // LOC_Os01g19170 // LOC_Os11g31090 // LOC_Os02g33680 // LOC_Os12g41780 // LOC_Os01g61570 // LOC_Os03g14170 // LOC_Os06g28124 // LOC_Os04g46760 // LOC_Os09g25090 // LOC_Os08g25710 // LOC_Os12g08730 // LOC_Os06g09180 // LOC_Os01g08800 // LOC_Os06g46340 // LOC_Os05g25640 // LOC_Os01g59550 // LOC_Os07g30620 // LOC_Os03g45420 // LOC_Os12g40419 // LOC_Os04g37460 // …
GO:0017111	F	nucleoside-triphosphatase activity	77	2059	726	24075	0.042	0.51	// LOC_Os12g07880 // LOC_Os04g49860 // LOC_Os09g16449 // LOC_Os02g21340 // LOC_Os06g51460 // LOC_Os03g58810 // LOC_Os02g09720 // LOC_Os03g10640 // LOC_Os01g33040 // LOC_Os03g15810 // LOC_Os01g71240 // LOC_Os07g32560 // LOC_Os04g57350 // LOC_Os12g42160 // LOC_Os07g18874 // LOC_Os03g20970 // LOC_Os04g28260 // LOC_Os04g11820 // LOC_Os07g45360 // LOC_Os05g13300 // LOC_Os02g52510 // LOC_Os06g39875 // …
GO:0016462	F	pyrophosphatase activity	78	2059	743	24075	0.049	0.53	// LOC_Os12g07880 // LOC_Os04g49860 // LOC_Os09g16449 // LOC_Os02g21340 // LOC_Os06g51460 // LOC_Os03g58810 // LOC_Os02g09720 // LOC_Os03g10640 // LOC_Os01g33040 // LOC_Os03g15810 // LOC_Os01g71240 // LOC_Os07g32560 // LOC_Os04g57350 // LOC_Os12g42160 // LOC_Os07g18874 // LOC_Os03g20970 // LOC_Os04g28260 // LOC_Os04g11820 // LOC_Os07g45360 // LOC_Os05g13300 // LOC_Os02g52510 // LOC_Os06g39875 // …
GO:0016818	F	hydrolase activity, acting on acid anhydrides, in phosphorus-containing anhydrides	79	2059	759	24075	0.055	0.55	// LOC_Os12g07880 // LOC_Os04g49860 // LOC_Os09g16449 // LOC_Os02g21340 // LOC_Os06g51460 // LOC_Os03g58810 // LOC_Os02g09720 // LOC_Os03g10640 // LOC_Os01g33040 // LOC_Os03g15810 // LOC_Os01g71240 // LOC_Os07g32560 // LOC_Os04g57350 // LOC_Os12g42160 // LOC_Os06g15380 // LOC_Os03g20970 // LOC_Os04g28260 // LOC_Os04g11820 // LOC_Os07g45360 // LOC_Os05g13300 // LOC_Os02g52510 // LOC_Os06g39875 // …
GO:0016817	F	hydrolase activity, acting on acid anhydrides	79	2059	764	24075	0.061	0.56	// LOC_Os12g07880 // LOC_Os04g49860 // LOC_Os09g16449 // LOC_Os02g21340 // LOC_Os06g51460 // LOC_Os03g58810 // LOC_Os02g09720 // LOC_Os03g10640 // LOC_Os01g33040 // LOC_Os03g15810 // LOC_Os01g71240 // LOC_Os07g32560 // LOC_Os04g57350 // LOC_Os12g42160 // LOC_Os06g15380 // LOC_Os03g20970 // LOC_Os04g28260 // LOC_Os04g11820 // LOC_Os07g45360 // LOC_Os05g13300 // LOC_Os02g52510 // LOC_Os06g39875 // …
GO:0004871	F	signal transducer activity	17	2059	152	24075	0.18	1	// LOC_Os02g40510 // LOC_Os07g44330 // LOC_Os03g52880 // LOC_Os02g54640 // LOC_Os02g35970 // LOC_Os07g49460 // LOC_Os11g34460 // LOC_Os12g02530 // LOC_Os07g01310 // LOC_Os07g36230 // LOC_Os02g35180 // LOC_Os06g43910 // LOC_Os01g57230 // LOC_Os02g38120 // LOC_Os11g02610 // LOC_Os03g10880 // LOC_Os10g07546
GO:0003676	F	nucleic acid binding	305	2059	8251	24075	1	1	// LOC_Os07g48450 // LOC_Os01g50720 // LOC_Os10g01570 // LOC_Os06g39906 // LOC_Os04g21950 // LOC_Os03g58810 // LOC_Os01g47600 // LOC_Os03g15590 // LOC_Os04g09800 // LOC_Os08g38590 // LOC_Os10g09820 // LOC_Os06g28530 // LOC_Os05g38460 // LOC_Os03g63810 // LOC_Os04g35420 // LOC_Os04g16826 // LOC_Os01g09280 // LOC_Os04g45810 // LOC_Os02g33910 // LOC_Os06g05530 // LOC_Os09g35010 // LOC_Os04g27960 // …
GO:0003677	F	DNA binding	225	2059	5059	24075	1	1	// LOC_Os07g48450 // LOC_Os01g50720 // LOC_Os10g01570 // LOC_Os06g39906 // LOC_Os04g21950 // LOC_Os01g64820 // LOC_Os01g47600 // LOC_Os04g57340 // LOC_Os04g09800 // LOC_Os08g38590 // LOC_Os10g09820 // LOC_Os02g49180 // LOC_Os08g13840 // LOC_Os03g63810 // LOC_Os01g09280 // LOC_Os04g45810 // LOC_Os02g33910 // LOC_Os01g62660 // LOC_Os09g35010 // LOC_Os04g27960 // LOC_Os04g41040 // LOC_Os02g49410 // …
GO:0030246	F	carbohydrate binding	24	2059	219	24075	0.15	1	// LOC_Os03g62180 // LOC_Os08g43570 // LOC_Os10g01100 // LOC_Os05g42210 // LOC_Os02g32620 // LOC_Os01g34920 // LOC_Os05g33150 // LOC_Os04g41640 // LOC_Os05g33130 // LOC_Os09g36810 // LOC_Os06g51060 // LOC_Os04g38530 // LOC_Os06g42310 // LOC_Os01g40499 // LOC_Os02g52850 // LOC_Os05g33140 // LOC_Os10g19960 // LOC_Os06g51050 // LOC_Os01g66610 // LOC_Os08g08140 // LOC_Os06g47110 // LOC_Os07g36780 // …
GO:0000166	F	nucleotide binding	344	2059	3874	24075	0.24	1	// LOC_Os11g13860 // LOC_Os05g13770 // LOC_Os09g25090 // LOC_Os06g09180 // LOC_Os11g37700 // LOC_Os12g40419 // LOC_Os11g04840 // LOC_Os06g37620 // LOC_Os10g33650 // LOC_Os03g58810 // LOC_Os07g39460 // LOC_Os02g40840 // LOC_Os03g48270 // LOC_Os12g24320 // LOC_Os12g37400 // LOC_Os04g52780 // LOC_Os08g32600 // LOC_Os08g07950 // LOC_Os04g38600 // LOC_Os02g47760 // LOC_Os05g25390 // LOC_Os02g08490 // …
GO:0016740	F	transferase activity	391	2059	6190	24075	1	1	// LOC_Os11g31090 // LOC_Os12g41780 // LOC_Os11g13860 // LOC_Os03g14170 // LOC_Os06g28124 // LOC_Os05g13770 // LOC_Os09g25090 // LOC_Os08g25710 // LOC_Os06g09180 // LOC_Os01g59550 // LOC_Os07g30620 // LOC_Os12g40419 // LOC_Os11g04840 // LOC_Os06g37620 // LOC_Os10g33650 // LOC_Os03g48270 // LOC_Os10g28630 // LOC_Os04g52780 // LOC_Os08g32600 // LOC_Os05g25390 // LOC_Os01g15680 // LOC_Os11g34750 // …
GO:0016787	F	hydrolase activity	387	2059	4901	24075	0.96	1	// LOC_Os01g19170 // LOC_Os01g61570 // LOC_Os06g46340 // LOC_Os10g40830 // LOC_Os05g48330 // LOC_Os03g10950 // LOC_Os07g48360 // LOC_Os08g15170 // LOC_Os09g26360 // LOC_Os12g24320 // LOC_Os04g45960 // LOC_Os03g47910 // LOC_Os02g47760 // LOC_Os05g11950 // LOC_Os10g19960 // LOC_Os01g41550 // LOC_Os02g08490 // LOC_Os05g04600 // LOC_Os02g32060 // LOC_Os02g52700 // LOC_Os02g55130 // LOC_Os11g33270 // …
GO:0016788	F	hydrolase activity, acting on ester bonds	110	2059	1949	24075	1	1	// LOC_Os10g36500 // LOC_Os05g07880 // LOC_Os01g11710 // LOC_Os07g46520 // LOC_Os01g61570 // LOC_Os01g11650 // LOC_Os12g40760 // LOC_Os04g28860 // LOC_Os03g64170 // LOC_Os03g10950 // LOC_Os03g01020 // LOC_Os09g26360 // LOC_Os03g63300 // LOC_Os03g62410 // LOC_Os03g38470 // LOC_Os08g41610 // LOC_Os02g57110 // LOC_Os05g11950 // LOC_Os09g32440 // LOC_Os07g49100 // LOC_Os09g25390 // LOC_Os06g40170 // …
GO:0003682	F	chromatin binding	5	2059	913	24075	1	1	// LOC_Os10g13960 // LOC_Os04g11350 // LOC_Os06g09060 // LOC_Os10g16880 // LOC_Os01g65850
GO:0005515	F	protein binding	225	2059	2460	24075	0.16	1	// LOC_Os01g42294 // LOC_Os11g39640 // LOC_Os10g28820 // LOC_Os05g43610 // LOC_Os01g11350 // LOC_Os11g45560 // LOC_Os02g49180 // LOC_Os09g30160 // LOC_Os01g06454 // LOC_Os03g38230 // LOC_Os03g44810 // LOC_Os08g36410 // LOC_Os03g47230 // LOC_Os03g52880 // LOC_Os01g59550 // LOC_Os08g38460 // LOC_Os03g01720 // LOC_Os11g34450 // LOC_Os12g10740 // LOC_Os06g32860 // LOC_Os08g28870 // LOC_Os05g26926 // …
GO:0060089	F	molecular transducer activity	17	2059	152	24075	0.18	1	// LOC_Os02g40510 // LOC_Os07g44330 // LOC_Os03g52880 // LOC_Os02g54640 // LOC_Os02g35970 // LOC_Os07g49460 // LOC_Os11g34460 // LOC_Os12g02530 // LOC_Os07g01310 // LOC_Os07g36230 // LOC_Os02g35180 // LOC_Os06g43910 // LOC_Os01g57230 // LOC_Os02g38120 // LOC_Os11g02610 // LOC_Os03g10880 // LOC_Os10g07546
GO:0016772	F	transferase activity, transferring phosphorus-containing groups	207	2059	4781	24075	1	1	// LOC_Os01g42294 // LOC_Os10g37190 // LOC_Os02g57440 // LOC_Os07g38810 // LOC_Os01g64820 // LOC_Os11g13860 // LOC_Os04g51930 // LOC_Os02g19530 // LOC_Os05g42210 // LOC_Os05g13770 // LOC_Os08g40990 // LOC_Os09g25090 // LOC_Os02g54600 // LOC_Os02g33910 // LOC_Os06g09180 // LOC_Os03g03930 // LOC_Os12g02250 // LOC_Os03g24170 // LOC_Os10g13960 // LOC_Os06g09230 // LOC_Os12g40419 // LOC_Os01g62900 // …
GO:0004518	F	nuclease activity	18	2059	1337	24075	1	1	// LOC_Os01g07200 // LOC_Os11g20689 // LOC_Os04g28860 // LOC_Os08g07840 // LOC_Os04g55850 // LOC_Os11g01074 // LOC_Os01g41070 // LOC_Os01g47180 // LOC_Os09g36700 // LOC_Os08g11200 // LOC_Os01g53590 // LOC_Os08g33710 // LOC_Os08g08050 // LOC_Os04g55700 // LOC_Os12g18200 // LOC_Os08g02360 // LOC_Os07g40610 // LOC_Os01g40810
GO:0003723	F	RNA binding	43	2059	3190	24075	1	1	// LOC_Os04g51930 // LOC_Os11g20689 // LOC_Os03g03930 // LOC_Os08g11200 // LOC_Os03g26229 // LOC_Os03g15590 // LOC_Os03g57280 // LOC_Os08g29530 // LOC_Os01g24690 // LOC_Os04g12480 // LOC_Os07g13230 // LOC_Os04g16826 // LOC_Os02g33910 // LOC_Os01g40810 // LOC_Os01g64090 // LOC_Os02g40460 // LOC_Os03g09150 // LOC_Os10g16880 // LOC_Os04g11350 // LOC_Os09g26430 // LOC_Os08g33710 // LOC_Os10g27470 // …
GO:0005198	F	structural molecule activity	33	2059	462	24075	0.86	1	// LOC_Os01g39010 // LOC_Os01g59990 // LOC_Os08g15180 // LOC_Os01g44210 // LOC_Os01g24690 // LOC_Os03g27260 // LOC_Os04g16826 // LOC_Os11g38260 // LOC_Os01g59950 // LOC_Os01g64090 // LOC_Os02g53230 // LOC_Os03g48830 // LOC_Os12g03880 // LOC_Os12g03090 // LOC_Os11g34940 // LOC_Os05g45270 // LOC_Os04g30030 // LOC_Os08g41810 // LOC_Os12g04160 // LOC_Os07g33997 // LOC_Os06g07896 // LOC_Os04g39700 // …
GO:0005488	F	binding	1209	2059	16823	24075	1	1	// LOC_Os02g30110 // LOC_Os04g39100 // LOC_Os04g45810 // LOC_Os11g08440 // LOC_Os02g33680 // LOC_Os01g50720 // LOC_Os01g47600 // LOC_Os04g57340 // LOC_Os11g13860 // LOC_Os08g38590 // LOC_Os10g09820 // LOC_Os06g28530 // LOC_Os05g38460 // LOC_Os03g63810 // LOC_Os09g25090 // LOC_Os01g09280 // LOC_Os05g07880 // LOC_Os03g44810 // LOC_Os01g08800 // LOC_Os06g46436 // LOC_Os05g25640 // LOC_Os02g43970 // …
GO:0016020	C	membrane	276	2059	2115	24075	2.4e-11	3.1e-09	// LOC_Os11g31190 // LOC_Os01g71240 // LOC_Os05g07880 // LOC_Os06g12310 // LOC_Os12g41780 // LOC_Os03g25920 // LOC_Os03g14170 // LOC_Os08g40180 // LOC_Os08g37370 // LOC_Os10g12500 // LOC_Os12g44110 // LOC_Os12g33300 // LOC_Os08g25710 // LOC_Os07g18874 // LOC_Os03g38230 // LOC_Os08g36410 // LOC_Os06g46436 // LOC_Os08g01140 // LOC_Os03g39610 // LOC_Os05g35266 // LOC_Os06g48630 // LOC_Os05g35594 // …
GO:0005576	C	extracellular region	45	2059	251	24075	1.6e-05	0.001	// LOC_Os11g10590 // LOC_Os01g04050 // LOC_Os08g09040 // LOC_Os10g11500 // LOC_Os02g50730 // LOC_Os02g51040 // LOC_Os08g09060 // LOC_Os06g36240 // LOC_Os03g01260 // LOC_Os08g08980 // LOC_Os02g03550 // LOC_Os10g40700 // LOC_Os07g40100 // LOC_Os03g21820 // LOC_Os07g29290 // LOC_Os10g39640 // LOC_Os02g32980 // LOC_Os06g37150 // LOC_Os01g03360 // LOC_Os10g40830 // LOC_Os08g35750 // LOC_Os03g04020 // …
GO:0005618	C	cell wall	21	2059	82	24075	4.5e-05	0.002	// LOC_Os01g13320 // LOC_Os09g26360 // LOC_Os08g34910 // LOC_Os07g34580 // LOC_Os07g29750 // LOC_Os03g18860 // LOC_Os03g28090 // LOC_Os01g20980 // LOC_Os04g45960 // LOC_Os04g38560 // LOC_Os11g45720 // LOC_Os02g03550 // LOC_Os10g02770 // LOC_Os07g49100 // LOC_Os04g54850 // LOC_Os01g65790 // LOC_Os02g46910 // LOC_Os12g37660 // LOC_Os08g13980 // LOC_Os01g57854 // LOC_Os11g33270
GO:0030312	C	external encapsulating structure	23	2059	107	24075	0.0002	0.0064	// LOC_Os02g46910 // LOC_Os01g57854 // LOC_Os02g54640 // LOC_Os07g34580 // LOC_Os01g20980 // LOC_Os03g28090 // LOC_Os11g45720 // LOC_Os12g37660 // LOC_Os01g13320 // LOC_Os09g26360 // LOC_Os03g18860 // LOC_Os10g02770 // LOC_Os04g45960 // LOC_Os04g54850 // LOC_Os08g13980 // LOC_Os01g65790 // LOC_Os07g49100 // LOC_Os07g29750 // LOC_Os07g01310 // LOC_Os02g03550 // LOC_Os04g38560 // LOC_Os08g34910 // …
GO:0044421	C	extracellular region part	6	2059	12	24075	0.0019	0.05	// LOC_Os02g50730 // LOC_Os04g32680 // LOC_Os06g36240 // LOC_Os10g40830 // LOC_Os09g39950 // LOC_Os07g40100
GO:0044464	C	cell part	563	2059	5945	24075	0.0044	0.081	// LOC_Os04g45810 // LOC_Os02g33680 // LOC_Os12g41780 // LOC_Os01g47600 // LOC_Os08g38590 // LOC_Os03g14170 // LOC_Os08g25710 // LOC_Os06g46436 // LOC_Os06g14810 // LOC_Os03g45420 // LOC_Os06g37620 // LOC_Os03g10950 // LOC_Os08g15170 // LOC_Os12g03090 // LOC_Os05g33960 // LOC_Os02g39710 // LOC_Os12g06570 // LOC_Os09g26360 // LOC_Os05g38620 // LOC_Os12g37400 // LOC_Os08g43250 // LOC_Os06g44450 // …
GO:0005623	C	cell	563	2059	5945	24075	0.0044	0.081	// LOC_Os04g45810 // LOC_Os02g33680 // LOC_Os12g41780 // LOC_Os01g47600 // LOC_Os08g38590 // LOC_Os03g14170 // LOC_Os08g25710 // LOC_Os06g46436 // LOC_Os06g14810 // LOC_Os03g45420 // LOC_Os06g37620 // LOC_Os03g10950 // LOC_Os08g15170 // LOC_Os12g03090 // LOC_Os05g33960 // LOC_Os02g39710 // LOC_Os12g06570 // LOC_Os09g26360 // LOC_Os05g38620 // LOC_Os12g37400 // LOC_Os08g43250 // LOC_Os06g44450 // …
GO:0009579	C	thylakoid	17	2059	93	24075	0.0055	0.09	// LOC_Os06g46436 // LOC_Os07g37030 // LOC_Os10g32400 // LOC_Os07g22498 // LOC_Os03g55720 // LOC_Os02g01340 // LOC_Os07g05480 // LOC_Os03g22370 // LOC_Os07g47640 // LOC_Os07g36080 // LOC_Os01g56680 // LOC_Os12g08770 // LOC_Os08g02630 // LOC_Os01g70820 // LOC_Os01g71190 // LOC_Os09g30340 // LOC_Os05g48630
GO:0005739	C	mitochondrion	22	2059	162	24075	0.033	0.47	// LOC_Os01g05010 // LOC_Os03g19290 // LOC_Os08g34130 // LOC_Os04g51150 // LOC_Os01g52200 // LOC_Os08g37370 // LOC_Os03g03770 // LOC_Os06g22070 // LOC_Os10g42299 // LOC_Os08g15170 // LOC_Os01g12520 // LOC_Os07g13950 // LOC_Os08g42380 // LOC_Os03g30220 // LOC_Os10g25830 // LOC_Os03g07890 // LOC_Os02g40460 // LOC_Os01g16910 // LOC_Os05g33210 // LOC_Os05g08410 // LOC_Os05g50654 // LOC_Os01g05050
GO:0005783	C	endoplasmic reticulum	6	2059	123	24075	0.95	1	// LOC_Os03g03370 // LOC_Os10g38940 // LOC_Os03g61670 // LOC_Os03g01820 // LOC_Os12g25210 // LOC_Os09g25850
GO:0031974	C	membrane-enclosed lumen	9	2059	80	24075	0.27	1	// LOC_Os04g32350 // LOC_Os06g22070 // LOC_Os06g13670 // LOC_Os07g13950 // LOC_Os08g34130 // LOC_Os01g05050 // LOC_Os01g73890 // LOC_Os08g42380 // LOC_Os01g05010
GO:0031975	C	envelope	17	2059	167	24075	0.28	1	// LOC_Os01g12520 // LOC_Os02g54640 // LOC_Os03g07890 // LOC_Os03g19290 // LOC_Os01g16910 // LOC_Os10g42299 // LOC_Os05g33210 // LOC_Os07g01310 // LOC_Os01g52200 // LOC_Os05g08410 // LOC_Os05g50654 // LOC_Os03g30220 // LOC_Os08g42380 // LOC_Os08g15170 // LOC_Os10g25830 // LOC_Os04g51150 // LOC_Os07g13950
GO:0031967	C	organelle envelope	15	2059	142	24075	0.26	1	// LOC_Os01g12520 // LOC_Os07g13950 // LOC_Os03g07890 // LOC_Os03g19290 // LOC_Os01g16910 // LOC_Os05g33210 // LOC_Os04g51150 // LOC_Os01g52200 // LOC_Os05g08410 // LOC_Os05g50654 // LOC_Os03g30220 // LOC_Os08g42380 // LOC_Os08g15170 // LOC_Os10g25830 // LOC_Os10g42299
GO:0043231	C	intracellular membrane-bounded organelle	133	2059	2296	24075	1	1	// LOC_Os04g45810 // LOC_Os07g36140 // LOC_Os01g64820 // LOC_Os01g47600 // LOC_Os08g38590 // LOC_Os08g37370 // LOC_Os03g03770 // LOC_Os04g23440 // LOC_Os06g22070 // LOC_Os04g58830 // LOC_Os05g19270 // LOC_Os05g38640 // LOC_Os10g42299 // LOC_Os03g44540 // LOC_Os08g15170 // LOC_Os07g41580 // LOC_Os01g57890 // LOC_Os04g51150 // LOC_Os03g03370 // LOC_Os07g13950 // LOC_Os12g37400 // LOC_Os02g02820 // …
GO:0043232	C	intracellular non-membrane-bounded organelle	53	2059	1494	24075	1	1	// LOC_Os03g51510 // LOC_Os01g39010 // LOC_Os01g59990 // LOC_Os07g36140 // LOC_Os08g15180 // LOC_Os01g44210 // LOC_Os08g16610 // LOC_Os01g24690 // LOC_Os03g38010 // LOC_Os03g27260 // LOC_Os04g16826 // LOC_Os10g25565 // LOC_Os07g08710 // LOC_Os01g59950 // LOC_Os07g43540 // LOC_Os01g64090 // LOC_Os02g53230 // LOC_Os01g65850 // LOC_Os04g11350 // LOC_Os09g08890 // LOC_Os03g58470 // LOC_Os12g03880 // …
GO:0043233	C	organelle lumen	7	2059	70	24075	0.4	1	// LOC_Os06g22070 // LOC_Os06g13670 // LOC_Os08g34130 // LOC_Os04g32350 // LOC_Os01g73890 // LOC_Os01g05050 // LOC_Os01g05010
GO:0044428	C	nuclear part	6	2059	97	24075	0.83	1	// LOC_Os08g16610 // LOC_Os06g13670 // LOC_Os05g19270 // LOC_Os01g73890 // LOC_Os04g32350 // LOC_Os07g43540
GO:0044424	C	intracellular part	238	2059	3529	24075	1	1	// LOC_Os09g19560 // LOC_Os01g67810 // LOC_Os01g39010 // LOC_Os04g45810 // LOC_Os01g59990 // LOC_Os02g33680 // LOC_Os07g36140 // LOC_Os08g23110 // LOC_Os01g47600 // LOC_Os03g15590 // LOC_Os08g38590 // LOC_Os08g32610 // LOC_Os08g37370 // LOC_Os04g16826 // LOC_Os03g03770 // LOC_Os04g23440 // LOC_Os08g36410 // LOC_Os06g46436 // LOC_Os01g64090 // LOC_Os08g37570 // LOC_Os03g45420 // LOC_Os01g62900 // …
GO:0044422	C	organelle part	57	2059	1521	24075	1	1	// LOC_Os08g16610 // LOC_Os12g08770 // LOC_Os01g05010 // LOC_Os07g36140 // LOC_Os03g19290 // LOC_Os03g55720 // LOC_Os08g34130 // LOC_Os04g51150 // LOC_Os01g73890 // LOC_Os03g38010 // LOC_Os12g25210 // LOC_Os06g06480 // LOC_Os07g08710 // LOC_Os06g13670 // LOC_Os06g46436 // LOC_Os02g25910 // LOC_Os10g25830 // LOC_Os01g65850 // LOC_Os04g11350 // LOC_Os01g52200 // LOC_Os05g19270 // LOC_Os01g63970 // …
GO:0043229	C	intracellular organelle	179	2059	2859	24075	1	1	// LOC_Os01g39010 // LOC_Os04g45810 // LOC_Os07g36140 // LOC_Os01g64820 // LOC_Os01g47600 // LOC_Os04g39700 // LOC_Os08g38590 // LOC_Os08g37370 // LOC_Os04g16826 // LOC_Os03g03770 // LOC_Os04g23440 // LOC_Os06g46436 // LOC_Os01g64090 // LOC_Os04g58830 // LOC_Os05g19270 // LOC_Os12g03880 // LOC_Os10g42299 // LOC_Os03g44540 // LOC_Os08g15170 // LOC_Os12g03090 // LOC_Os07g41580 // LOC_Os01g57890 // …
GO:0005622	C	intracellular	300	2059	4116	24075	1	1	// LOC_Os09g19560 // LOC_Os01g67810 // LOC_Os01g39010 // LOC_Os04g45810 // LOC_Os01g59990 // LOC_Os02g33680 // LOC_Os07g36140 // LOC_Os05g43610 // LOC_Os01g47600 // LOC_Os03g15590 // LOC_Os08g38590 // LOC_Os08g32610 // LOC_Os02g55250 // LOC_Os08g37370 // LOC_Os04g16826 // LOC_Os03g03770 // LOC_Os04g23440 // LOC_Os08g36410 // LOC_Os06g46436 // LOC_Os01g64090 // LOC_Os08g37570 // LOC_Os03g45420 // …
GO:0043227	C	membrane-bounded organelle	138	2059	2319	24075	1	1	// LOC_Os04g45810 // LOC_Os07g36140 // LOC_Os01g64820 // LOC_Os01g47600 // LOC_Os08g38590 // LOC_Os08g37370 // LOC_Os03g03770 // LOC_Os04g23440 // LOC_Os06g46436 // LOC_Os04g58830 // LOC_Os05g19270 // LOC_Os05g38640 // LOC_Os10g42299 // LOC_Os03g44540 // LOC_Os08g15170 // LOC_Os07g41580 // LOC_Os01g57890 // LOC_Os04g51150 // LOC_Os03g03370 // LOC_Os07g13950 // LOC_Os07g22498 // LOC_Os12g37400 // …
GO:0005840	C	ribosome	30	2059	397	24075	0.77	1	// LOC_Os01g39010 // LOC_Os01g59990 // LOC_Os08g15180 // LOC_Os01g44210 // LOC_Os01g24690 // LOC_Os03g27260 // LOC_Os04g16826 // LOC_Os01g59950 // LOC_Os01g64090 // LOC_Os02g53230 // LOC_Os03g48830 // LOC_Os12g03880 // LOC_Os03g51510 // LOC_Os11g34940 // LOC_Os05g45270 // LOC_Os08g41810 // LOC_Os12g04160 // LOC_Os07g33997 // LOC_Os06g07896 // LOC_Os04g39700 // LOC_Os01g16890 // LOC_Os09g31019 // …
GO:0044446	C	intracellular organelle part	57	2059	1521	24075	1	1	// LOC_Os08g16610 // LOC_Os12g08770 // LOC_Os01g05010 // LOC_Os07g36140 // LOC_Os03g19290 // LOC_Os03g55720 // LOC_Os08g34130 // LOC_Os04g51150 // LOC_Os01g73890 // LOC_Os03g38010 // LOC_Os12g25210 // LOC_Os06g06480 // LOC_Os07g08710 // LOC_Os06g13670 // LOC_Os06g46436 // LOC_Os02g25910 // LOC_Os10g25830 // LOC_Os01g65850 // LOC_Os04g11350 // LOC_Os01g52200 // LOC_Os05g19270 // LOC_Os01g63970 // …
GO:0044444	C	cytoplasmic part	74	2059	966	24075	0.84	1	// LOC_Os09g08890 // LOC_Os01g39010 // LOC_Os01g05010 // LOC_Os01g67810 // LOC_Os03g19290 // LOC_Os05g35160 // LOC_Os04g16826 // LOC_Os01g44210 // LOC_Os08g34130 // LOC_Os07g46540 // LOC_Os01g52200 // LOC_Os01g24690 // LOC_Os08g41810 // LOC_Os03g27260 // LOC_Os08g15180 // LOC_Os03g03770 // LOC_Os11g38260 // LOC_Os09g39500 // LOC_Os11g06700 // LOC_Os01g59950 // LOC_Os02g55970 // LOC_Os05g50110 // …
GO:0043226	C	organelle	179	2059	2859	24075	1	1	// LOC_Os01g39010 // LOC_Os04g45810 // LOC_Os07g36140 // LOC_Os01g64820 // LOC_Os01g47600 // LOC_Os04g39700 // LOC_Os08g38590 // LOC_Os08g37370 // LOC_Os04g16826 // LOC_Os03g03770 // LOC_Os04g23440 // LOC_Os06g46436 // LOC_Os01g64090 // LOC_Os04g58830 // LOC_Os05g19270 // LOC_Os12g03880 // LOC_Os10g42299 // LOC_Os03g44540 // LOC_Os08g15170 // LOC_Os12g03090 // LOC_Os07g41580 // LOC_Os01g57890 // …
GO:0005737	C	cytoplasm	100	2059	1263	24075	0.79	1	// LOC_Os09g19560 // LOC_Os01g67810 // LOC_Os01g39010 // LOC_Os08g23110 // LOC_Os03g15590 // LOC_Os08g37370 // LOC_Os04g16826 // LOC_Os03g03770 // LOC_Os08g36410 // LOC_Os06g22070 // LOC_Os01g64090 // LOC_Os01g62900 // LOC_Os06g48630 // LOC_Os12g03880 // LOC_Os10g42299 // LOC_Os01g55799 // LOC_Os08g15170 // LOC_Os12g03090 // LOC_Os03g03370 // LOC_Os07g13950 // LOC_Os02g56100 // LOC_Os01g52260 // …
GO:0005634	C	nucleus	100	2059	1884	24075	1	1	// LOC_Os04g45810 // LOC_Os07g36140 // LOC_Os01g64820 // LOC_Os01g47600 // LOC_Os08g38590 // LOC_Os04g23440 // LOC_Os04g41040 // LOC_Os04g58830 // LOC_Os05g19270 // LOC_Os05g38640 // LOC_Os03g44540 // LOC_Os07g41580 // LOC_Os01g57890 // LOC_Os12g37400 // LOC_Os02g02820 // LOC_Os01g67480 // LOC_Os01g73890 // LOC_Os04g56170 // LOC_Os02g13800 // LOC_Os07g08460 // LOC_Os03g51200 // LOC_Os03g39432 // …
GO:0032991	C	macromolecular complex	107	2059	1207	24075	0.37	1	// LOC_Os01g67810 // LOC_Os01g39010 // LOC_Os02g33680 // LOC_Os07g36140 // LOC_Os08g32610 // LOC_Os04g16826 // LOC_Os08g36410 // LOC_Os01g64090 // LOC_Os08g37570 // LOC_Os03g45420 // LOC_Os06g48630 // LOC_Os05g19270 // LOC_Os03g10950 // LOC_Os08g02630 // LOC_Os01g55799 // LOC_Os08g15170 // LOC_Os12g03090 // LOC_Os07g13950 // LOC_Os02g56100 // LOC_Os01g73890 // LOC_Os07g26740 // LOC_Os09g31019 // …
GO:0043228	C	non-membrane-bounded organelle	53	2059	1494	24075	1	1	// LOC_Os03g51510 // LOC_Os01g39010 // LOC_Os01g59990 // LOC_Os07g36140 // LOC_Os08g15180 // LOC_Os01g44210 // LOC_Os08g16610 // LOC_Os01g24690 // LOC_Os03g38010 // LOC_Os03g27260 // LOC_Os04g16826 // LOC_Os10g25565 // LOC_Os07g08710 // LOC_Os01g59950 // LOC_Os07g43540 // LOC_Os01g64090 // LOC_Os02g53230 // LOC_Os01g65850 // LOC_Os04g11350 // LOC_Os09g08890 // LOC_Os03g58470 // LOC_Os12g03880 // …
GO:0030529	C	ribonucleoprotein complex	31	2059	438	24075	0.87	1	// LOC_Os01g39010 // LOC_Os01g59990 // LOC_Os08g15180 // LOC_Os01g44210 // LOC_Os01g24690 // LOC_Os03g27260 // LOC_Os04g16826 // LOC_Os01g59950 // LOC_Os07g01260 // LOC_Os02g53230 // LOC_Os03g48830 // LOC_Os12g03880 // LOC_Os03g51510 // LOC_Os11g34940 // LOC_Os05g45270 // LOC_Os08g41810 // LOC_Os12g04160 // LOC_Os07g33997 // LOC_Os06g07896 // LOC_Os04g39700 // LOC_Os01g16890 // LOC_Os09g31019 // …
GO:0070013	C	intracellular organelle lumen	7	2059	70	24075	0.4	1	// LOC_Os06g22070 // LOC_Os06g13670 // LOC_Os08g34130 // LOC_Os04g32350 // LOC_Os01g73890 // LOC_Os01g05050 // LOC_Os01g05010

## Sheet: DEG_8_go
GO_acc	term_type	Term	queryitem	querytotal	bgitem	bgtotal	pvalue	FDR	entries
GO:0005975	P	carbohydrate metabolic process	198	2495	833	24075	4.6e-23	1.1e-20	// LOC_Os08g01600 // LOC_Os10g41550 // LOC_Os12g41780 // LOC_Os11g19160 // LOC_Os07g36700 // LOC_Os10g08022 // LOC_Os05g04690 // LOC_Os07g47120 // LOC_Os08g25710 // LOC_Os07g09690 // LOC_Os04g39610 // LOC_Os02g32660 // LOC_Os10g17650 // LOC_Os05g20020 // LOC_Os04g53950 // LOC_Os05g35266 // LOC_Os10g21110 // LOC_Os06g48160 // LOC_Os09g33710 // LOC_Os10g02770 // LOC_Os01g03950 // LOC_Os05g08370 // …
GO:0006810	P	transport	270	2495	1638	24075	1.9e-12	1.6e-10	// LOC_Os01g70940 // LOC_Os02g06530 // LOC_Os06g15370 // LOC_Os01g12470 // LOC_Os02g47090 // LOC_Os05g30640 // LOC_Os02g13870 // LOC_Os06g07200 // LOC_Os05g40010 // LOC_Os01g71240 // LOC_Os05g25550 // LOC_Os07g14540 // LOC_Os07g12890 // LOC_Os04g50930 // LOC_Os01g52200 // LOC_Os02g21750 // LOC_Os11g04060 // LOC_Os08g36410 // LOC_Os02g31940 // LOC_Os10g40420 // LOC_Os03g60880 // LOC_Os04g32850 // …
GO:0051234	P	establishment of localization	270	2495	1638	24075	1.9e-12	1.6e-10	// LOC_Os01g70940 // LOC_Os02g06530 // LOC_Os06g15370 // LOC_Os01g12470 // LOC_Os02g47090 // LOC_Os05g30640 // LOC_Os02g13870 // LOC_Os06g07200 // LOC_Os05g40010 // LOC_Os01g71240 // LOC_Os05g25550 // LOC_Os07g14540 // LOC_Os07g12890 // LOC_Os04g50930 // LOC_Os01g52200 // LOC_Os02g21750 // LOC_Os11g04060 // LOC_Os08g36410 // LOC_Os02g31940 // LOC_Os10g40420 // LOC_Os03g60880 // LOC_Os04g32850 // …
GO:0051179	P	localization	271	2495	1651	24075	2.6e-12	1.6e-10	// LOC_Os01g70940 // LOC_Os02g06530 // LOC_Os06g15370 // LOC_Os01g12470 // LOC_Os02g47090 // LOC_Os05g30640 // LOC_Os02g13870 // LOC_Os06g07200 // LOC_Os05g40010 // LOC_Os01g71240 // LOC_Os05g25550 // LOC_Os07g14540 // LOC_Os07g12890 // LOC_Os04g50930 // LOC_Os01g52200 // LOC_Os02g21750 // LOC_Os11g04060 // LOC_Os08g36410 // LOC_Os02g31940 // LOC_Os10g40420 // LOC_Os03g60880 // LOC_Os04g32850 // …
GO:0006629	P	lipid metabolic process	101	2495	528	24075	6.1e-08	3e-06	// LOC_Os08g40590 // LOC_Os05g07880 // LOC_Os01g22660 // LOC_Os02g50690 // LOC_Os04g39610 // LOC_Os12g13930 // LOC_Os06g14810 // LOC_Os09g34090 // LOC_Os11g04840 // LOC_Os02g30060 // LOC_Os02g09450 // LOC_Os04g55660 // LOC_Os01g11620 // LOC_Os08g14490 // LOC_Os03g03370 // LOC_Os03g62410 // LOC_Os01g61200 // LOC_Os03g18590 // LOC_Os03g28140 // LOC_Os10g38940 // LOC_Os02g40440 // LOC_Os01g14630 // …
GO:0065007	P	biological regulation	282	2495	2125	24075	3.9e-05	0.0014	// LOC_Os07g48450 // LOC_Os01g50720 // LOC_Os04g47890 // LOC_Os03g12570 // LOC_Os02g20850 // LOC_Os11g05540 // LOC_Os12g37415 // LOC_Os05g40190 // LOC_Os08g38590 // LOC_Os10g09820 // LOC_Os09g35760 // LOC_Os05g38460 // LOC_Os01g47760 // LOC_Os08g33660 // LOC_Os09g12310 // LOC_Os02g36924 // LOC_Os04g45810 // LOC_Os01g51260 // LOC_Os06g06750 // LOC_Os01g62660 // LOC_Os02g53970 // LOC_Os04g27960 // …
GO:0009056	P	catabolic process	76	2495	433	24075	3.5e-05	0.0014	// LOC_Os12g01730 // LOC_Os07g05180 // LOC_Os03g49250 // LOC_Os01g16900 // LOC_Os04g40310 // LOC_Os04g55000 // LOC_Os01g74000 // LOC_Os01g44330 // LOC_Os10g08022 // LOC_Os05g04690 // LOC_Os07g47120 // LOC_Os02g31040 // LOC_Os03g18640 // LOC_Os10g39680 // LOC_Os05g38420 // LOC_Os05g48270 // LOC_Os01g63200 // LOC_Os11g37960 // LOC_Os07g22680 // LOC_Os05g33130 // LOC_Os05g44760 // LOC_Os06g04070 // …
GO:0006464	P	protein modification process	254	2495	1929	24075	0.00015	0.0046	// LOC_Os12g03810 // LOC_Os09g19560 // LOC_Os02g05820 // LOC_Os03g12570 // LOC_Os03g12680 // LOC_Os12g41780 // LOC_Os03g16010 // LOC_Os11g13860 // LOC_Os08g02440 // LOC_Os09g29540 // LOC_Os02g19530 // LOC_Os01g56330 // LOC_Os05g42210 // LOC_Os06g06490 // LOC_Os03g21730 // LOC_Os01g41730 // LOC_Os06g09180 // LOC_Os01g40400 // LOC_Os01g59360 // LOC_Os08g37570 // LOC_Os11g02180 // LOC_Os02g08240 // …
GO:0019748	P	secondary metabolic process	19	2495	64	24075	0.0002	0.0055	// LOC_Os11g48060 // LOC_Os12g01730 // LOC_Os01g62600 // LOC_Os01g63200 // LOC_Os11g01730 // LOC_Os05g38410 // LOC_Os01g63190 // LOC_Os01g44330 // LOC_Os05g38420 // LOC_Os08g43370 // LOC_Os11g02440 // LOC_Os01g62480 // LOC_Os01g62490 // LOC_Os03g18640 // LOC_Os03g16610 // LOC_Os12g02370 // LOC_Os01g39960 // LOC_Os09g35970 // LOC_Os07g01110
GO:0050794	P	regulation of cellular process	254	2495	1955	24075	0.00031	0.0077	// LOC_Os07g48450 // LOC_Os01g50720 // LOC_Os04g47890 // LOC_Os04g45810 // LOC_Os02g20850 // LOC_Os11g05540 // LOC_Os12g37415 // LOC_Os05g40190 // LOC_Os08g38590 // LOC_Os10g09820 // LOC_Os09g35760 // LOC_Os05g38460 // LOC_Os01g47760 // LOC_Os08g33660 // LOC_Os02g36924 // LOC_Os01g51260 // LOC_Os06g06750 // LOC_Os01g62660 // LOC_Os04g27960 // LOC_Os01g55150 // LOC_Os01g61860 // LOC_Os01g52540 // …
GO:0050789	P	regulation of biological process	261	2495	2027	24075	0.00042	0.0094	// LOC_Os07g48450 // LOC_Os01g50720 // LOC_Os04g47890 // LOC_Os03g12570 // LOC_Os02g20850 // LOC_Os11g05540 // LOC_Os12g37415 // LOC_Os05g40190 // LOC_Os08g38590 // LOC_Os10g09820 // LOC_Os09g35760 // LOC_Os05g38460 // LOC_Os01g47760 // LOC_Os08g33660 // LOC_Os02g36924 // LOC_Os04g45810 // LOC_Os01g51260 // LOC_Os06g06750 // LOC_Os01g62660 // LOC_Os04g27960 // LOC_Os01g55150 // LOC_Os01g61860 // …
GO:0043412	P	macromolecule modification	255	2495	1979	24075	0.00047	0.0097	// LOC_Os12g03810 // LOC_Os09g19560 // LOC_Os02g05820 // LOC_Os03g12570 // LOC_Os03g12680 // LOC_Os12g41780 // LOC_Os03g16010 // LOC_Os11g13860 // LOC_Os08g02440 // LOC_Os09g29540 // LOC_Os02g19530 // LOC_Os01g56330 // LOC_Os05g42210 // LOC_Os06g06490 // LOC_Os03g21730 // LOC_Os01g41730 // LOC_Os06g09180 // LOC_Os01g40400 // LOC_Os01g59360 // LOC_Os08g37570 // LOC_Os11g02180 // LOC_Os02g08240 // …
GO:0009607	P	response to biotic stimulus	8	2495	16	24075	0.0011	0.02	// LOC_Os11g37950 // LOC_Os12g36830 // LOC_Os04g39150 // LOC_Os12g36850 // LOC_Os12g36880 // LOC_Os12g36860 // LOC_Os11g37960 // LOC_Os11g37970
GO:0006519	P	cellular amino acid and derivative metabolic process	63	2495	391	24075	0.0011	0.02	// LOC_Os12g01730 // LOC_Os05g07880 // LOC_Os04g33390 // LOC_Os03g60976 // LOC_Os08g23110 // LOC_Os01g44330 // LOC_Os06g44460 // LOC_Os06g10210 // LOC_Os01g62480 // LOC_Os03g18640 // LOC_Os09g39230 // LOC_Os12g02370 // LOC_Os12g31820 // LOC_Os03g63490 // LOC_Os03g12290 // LOC_Os02g39790 // LOC_Os06g04070 // LOC_Os02g39795 // LOC_Os10g41480 // LOC_Os11g01730 // LOC_Os04g37460 // LOC_Os06g49505 // …
GO:0010468	P	regulation of gene expression	196	2495	1577	24075	0.0082	0.14	// LOC_Os07g48450 // LOC_Os01g50720 // LOC_Os04g47890 // LOC_Os03g12570 // LOC_Os12g37415 // LOC_Os04g57340 // LOC_Os08g38590 // LOC_Os10g09820 // LOC_Os09g35760 // LOC_Os05g38460 // LOC_Os08g33660 // LOC_Os02g36924 // LOC_Os04g45810 // LOC_Os01g51260 // LOC_Os06g06750 // LOC_Os01g62660 // LOC_Os04g27960 // LOC_Os01g55150 // LOC_Os01g52540 // LOC_Os05g48850 // LOC_Os09g25070 // LOC_Os02g45170 // …
GO:0019222	P	regulation of metabolic process	205	2495	1664	24075	0.0096	0.15	// LOC_Os07g48450 // LOC_Os01g50720 // LOC_Os04g47890 // LOC_Os03g12570 // LOC_Os11g45740 // LOC_Os12g37415 // LOC_Os04g57340 // LOC_Os08g38590 // LOC_Os10g09820 // LOC_Os09g35760 // LOC_Os05g38460 // LOC_Os08g33660 // LOC_Os02g36924 // LOC_Os04g45810 // LOC_Os01g51260 // LOC_Os06g06750 // LOC_Os01g62660 // LOC_Os04g27960 // LOC_Os01g55150 // LOC_Os01g52540 // LOC_Os05g48850 // LOC_Os09g25070 // …
GO:0060255	P	regulation of macromolecule metabolic process	202	2495	1640	24075	0.01	0.15	// LOC_Os07g48450 // LOC_Os01g50720 // LOC_Os04g47890 // LOC_Os03g12570 // LOC_Os12g37415 // LOC_Os04g57340 // LOC_Os08g38590 // LOC_Os10g09820 // LOC_Os09g35760 // LOC_Os05g38460 // LOC_Os08g33660 // LOC_Os02g36924 // LOC_Os04g45810 // LOC_Os01g51260 // LOC_Os06g06750 // LOC_Os01g62660 // LOC_Os04g27960 // LOC_Os01g55150 // LOC_Os01g52540 // LOC_Os05g48850 // LOC_Os09g25070 // LOC_Os02g45170 // …
GO:0007165	P	signal transduction	38	2495	240	24075	0.012	0.17	// LOC_Os06g12090 // LOC_Os11g05540 // LOC_Os02g58730 // LOC_Os12g03810 // LOC_Os06g50060 // LOC_Os04g02690 // LOC_Os01g61860 // LOC_Os05g31720 // LOC_Os08g25010 // LOC_Os03g11140 // LOC_Os11g03970 // LOC_Os08g42530 // LOC_Os06g12790 // LOC_Os03g15180 // LOC_Os02g02840 // LOC_Os01g10890 // LOC_Os07g34130 // LOC_Os02g56570 // LOC_Os09g15790 // LOC_Os01g54590 // LOC_Os02g20850 // LOC_Os10g14150 // …
GO:0009628	P	response to abiotic stimulus	15	2495	74	24075	0.018	0.24	// LOC_Os01g43530 // LOC_Os07g42940 // LOC_Os02g44870 // LOC_Os03g43990 // LOC_Os03g55830 // LOC_Os12g02530 // LOC_Os12g41910 // LOC_Os07g17120 // LOC_Os09g25330 // LOC_Os12g39630 // LOC_Os01g57230 // LOC_Os05g26926 // LOC_Os05g26902 // LOC_Os02g38120 // LOC_Os03g27280
GO:0050896	P	response to stimulus	126	2495	1026	24075	0.039	0.48	// LOC_Os02g05820 // LOC_Os04g36054 // LOC_Os08g07940 // LOC_Os05g29930 // LOC_Os02g44870 // LOC_Os04g28860 // LOC_Os02g49790 // LOC_Os06g09230 // LOC_Os01g56940 // LOC_Os05g41990 // LOC_Os04g11195 // LOC_Os01g12210 // LOC_Os05g26926 // LOC_Os03g27280 // LOC_Os11g10460 // LOC_Os12g26290 // LOC_Os02g41904 // LOC_Os03g13210 // LOC_Os08g43250 // LOC_Os11g32170 // LOC_Os09g14100 // LOC_Os08g20730 // …
GO:0006350	P	transcription	189	2495	1629	24075	0.071	0.83	// LOC_Os07g48450 // LOC_Os01g50720 // LOC_Os04g47890 // LOC_Os04g45810 // LOC_Os12g37415 // LOC_Os04g57340 // LOC_Os08g38590 // LOC_Os10g09820 // LOC_Os02g49180 // LOC_Os05g38460 // LOC_Os08g33660 // LOC_Os02g36924 // LOC_Os01g51260 // LOC_Os06g06750 // LOC_Os01g62660 // LOC_Os04g27960 // LOC_Os01g55150 // LOC_Os01g52540 // LOC_Os05g48850 // LOC_Os09g25070 // LOC_Os02g45170 // LOC_Os03g07540 // …
GO:0000003	P	reproduction	20	2495	133	24075	0.081	0.91	// LOC_Os04g46630 // LOC_Os03g01640 // LOC_Os03g30890 // LOC_Os10g40090 // LOC_Os03g01630 // LOC_Os08g08140 // LOC_Os03g01610 // LOC_Os03g01260 // LOC_Os05g42210 // LOC_Os10g40710 // LOC_Os10g40700 // LOC_Os03g12150 // LOC_Os12g07800 // LOC_Os01g65030 // LOC_Os10g40720 // LOC_Os09g37790 // LOC_Os03g01650 // LOC_Os07g36570 // LOC_Os08g10560 // LOC_Os02g44108
GO:0016265	P	death	32	2495	544	24075	1	1	// LOC_Os05g09050 // LOC_Os12g10340 // LOC_Os08g28540 // LOC_Os04g30530 // LOC_Os08g07940 // LOC_Os07g01530 // LOC_Os11g37850 // LOC_Os06g47800 // LOC_Os12g37740 // LOC_Os07g02630 // LOC_Os11g43700 // LOC_Os11g32210 // LOC_Os10g33440 // LOC_Os02g10350 // LOC_Os11g37040 // LOC_Os11g31060 // LOC_Os09g14100 // LOC_Os08g43270 // LOC_Os01g66510 // LOC_Os04g52890 // LOC_Os01g52340 // LOC_Os09g10054 // …
GO:0044238	P	primary metabolic process	1036	2495	11969	24075	1	1	// LOC_Os01g10900 // LOC_Os01g50720 // LOC_Os11g01730 // LOC_Os04g45810 // LOC_Os01g38229 // LOC_Os12g41780 // LOC_Os07g30160 // LOC_Os11g13860 // LOC_Os08g38590 // LOC_Os10g09820 // LOC_Os10g08022 // LOC_Os05g04690 // LOC_Os05g38460 // LOC_Os03g21730 // LOC_Os05g45340 // LOC_Os05g07880 // LOC_Os06g06750 // LOC_Os02g32660 // LOC_Os06g09180 // LOC_Os03g43590 // LOC_Os06g14810 // LOC_Os10g40830 // …
GO:0042592	P	homeostatic process	17	2495	147	24075	0.37	1	// LOC_Os04g51920 // LOC_Os05g28530 // LOC_Os09g38670 // LOC_Os01g13480 // LOC_Os03g29240 // LOC_Os05g40190 // LOC_Os07g44430 // LOC_Os02g40500 // LOC_Os01g11920 // LOC_Os12g07650 // LOC_Os01g48420 // LOC_Os01g47760 // LOC_Os05g11990 // LOC_Os10g34170 // LOC_Os07g48510 // LOC_Os04g54860 // LOC_Os05g06460
GO:0044249	P	cellular biosynthetic process	371	2495	5890	24075	1	1	// LOC_Os01g50720 // LOC_Os04g45810 // LOC_Os12g41780 // LOC_Os04g57340 // LOC_Os08g38590 // LOC_Os10g09820 // LOC_Os02g56140 // LOC_Os12g27410 // LOC_Os06g06750 // LOC_Os06g14810 // LOC_Os01g63970 // LOC_Os02g04150 // LOC_Os03g07540 // LOC_Os12g06270 // LOC_Os08g15170 // LOC_Os05g08370 // LOC_Os03g25550 // LOC_Os09g27930 // LOC_Os09g24800 // LOC_Os06g46930 // LOC_Os04g57410 // LOC_Os03g03370 // …
GO:0006807	P	nitrogen compound metabolic process	384	2495	7073	24075	1	1	// LOC_Os01g50720 // LOC_Os04g45810 // LOC_Os01g11350 // LOC_Os08g38590 // LOC_Os10g09820 // LOC_Os04g01530 // LOC_Os05g04690 // LOC_Os02g56140 // LOC_Os05g07880 // LOC_Os06g06750 // LOC_Os04g37460 // LOC_Os02g04150 // LOC_Os03g07540 // LOC_Os12g06270 // LOC_Os04g37500 // LOC_Os08g15170 // LOC_Os03g25550 // LOC_Os09g24800 // LOC_Os04g57410 // LOC_Os11g20790 // LOC_Os12g07910 // LOC_Os03g06930 // …
GO:0034645	P	cellular macromolecule biosynthetic process	274	2495	5248	24075	1	1	// LOC_Os07g48450 // LOC_Os01g50720 // LOC_Os04g47890 // LOC_Os04g45810 // LOC_Os06g50200 // LOC_Os12g41780 // LOC_Os04g57340 // LOC_Os08g38590 // LOC_Os10g09820 // LOC_Os02g49180 // LOC_Os05g38460 // LOC_Os08g33660 // LOC_Os02g36924 // LOC_Os12g27410 // LOC_Os12g35630 // LOC_Os01g51260 // LOC_Os06g06750 // LOC_Os01g62660 // LOC_Os04g27960 // LOC_Os01g55150 // LOC_Os07g36250 // LOC_Os03g48610 // …
GO:0007154	P	cell communication	18	2495	170	24075	0.5	1	// LOC_Os07g34130 // LOC_Os02g56570 // LOC_Os01g61860 // LOC_Os05g31720 // LOC_Os08g25010 // LOC_Os02g49070 // LOC_Os08g08140 // LOC_Os08g42530 // LOC_Os01g66860 // LOC_Os05g42210 // LOC_Os04g02690 // LOC_Os03g63710 // LOC_Os12g07800 // LOC_Os01g65030 // LOC_Os07g36570 // LOC_Os03g30890 // LOC_Os03g12150 // LOC_Os09g37790
GO:0008219	P	cell death	32	2495	544	24075	1	1	// LOC_Os05g09050 // LOC_Os12g10340 // LOC_Os08g28540 // LOC_Os04g30530 // LOC_Os08g07940 // LOC_Os07g01530 // LOC_Os11g37850 // LOC_Os06g47800 // LOC_Os12g37740 // LOC_Os07g02630 // LOC_Os11g43700 // LOC_Os11g32210 // LOC_Os10g33440 // LOC_Os02g10350 // LOC_Os11g37040 // LOC_Os11g31060 // LOC_Os09g14100 // LOC_Os08g43270 // LOC_Os01g66510 // LOC_Os04g52890 // LOC_Os01g52340 // LOC_Os09g10054 // …
GO:0044267	P	cellular protein metabolic process	321	2495	2877	24075	0.097	1	// LOC_Os12g03810 // LOC_Os09g19560 // LOC_Os02g05820 // LOC_Os03g12570 // LOC_Os03g12680 // LOC_Os01g38229 // LOC_Os12g41780 // LOC_Os03g16010 // LOC_Os11g13860 // LOC_Os08g02440 // LOC_Os09g29540 // LOC_Os04g57880 // LOC_Os03g47910 // LOC_Os05g42210 // LOC_Os06g06490 // LOC_Os03g21730 // LOC_Os12g35630 // LOC_Os11g02450 // LOC_Os01g41730 // LOC_Os09g10270 // LOC_Os06g09180 // LOC_Os01g40400 // …
GO:0044260	P	cellular macromolecule metabolic process	638	2495	9350	24075	1	1	// LOC_Os01g50720 // LOC_Os04g45810 // LOC_Os01g38229 // LOC_Os12g41780 // LOC_Os04g57340 // LOC_Os11g13860 // LOC_Os08g38590 // LOC_Os10g09820 // LOC_Os10g08022 // LOC_Os05g38460 // LOC_Os03g21730 // LOC_Os12g27410 // LOC_Os06g06750 // LOC_Os06g09180 // LOC_Os03g43590 // LOC_Os12g40419 // LOC_Os02g43870 // LOC_Os02g04150 // LOC_Os06g48160 // LOC_Os03g07540 // LOC_Os03g10950 // LOC_Os05g08370 // …
GO:0016043	P	cellular component organization	46	2495	1240	24075	1	1	// LOC_Os03g12570 // LOC_Os05g35160 // LOC_Os03g03990 // LOC_Os01g65860 // LOC_Os08g34780 // LOC_Os12g41350 // LOC_Os10g40130 // LOC_Os05g02050 // LOC_Os04g17130 // LOC_Os01g40400 // LOC_Os08g36410 // LOC_Os07g36250 // LOC_Os01g59150 // LOC_Os05g02300 // LOC_Os04g11350 // LOC_Os03g56810 // LOC_Os04g01150 // LOC_Os05g38560 // LOC_Os02g45940 // LOC_Os10g17660 // LOC_Os11g37100 // LOC_Os06g09060 // …
GO:0015979	P	photosynthesis	6	2495	115	24075	0.98	1	// LOC_Os01g43070 // LOC_Os08g39430 // LOC_Os03g52130 // LOC_Os07g17390 // LOC_Os06g04150 // LOC_Os12g37710
GO:0010467	P	gene expression	230	2495	2424	24075	0.92	1	// LOC_Os07g48450 // LOC_Os01g50720 // LOC_Os04g47890 // LOC_Os03g12570 // LOC_Os12g37415 // LOC_Os04g57340 // LOC_Os08g38590 // LOC_Os10g09820 // LOC_Os02g49180 // LOC_Os05g38460 // LOC_Os08g33660 // LOC_Os02g36924 // LOC_Os04g45810 // LOC_Os12g35630 // LOC_Os01g51260 // LOC_Os06g06750 // LOC_Os01g62660 // LOC_Os04g27960 // LOC_Os01g55150 // LOC_Os07g36250 // LOC_Os05g48850 // LOC_Os12g05680 // …
GO:0009856	P	pollination	8	2495	114	24075	0.9	1	// LOC_Os08g08140 // LOC_Os05g42210 // LOC_Os12g07800 // LOC_Os01g65030 // LOC_Os07g36570 // LOC_Os03g30890 // LOC_Os03g12150 // LOC_Os09g37790
GO:0065008	P	regulation of biological quality	22	2495	176	24075	0.23	1	// LOC_Os01g13480 // LOC_Os05g28530 // LOC_Os04g30800 // LOC_Os05g11990 // LOC_Os04g54860 // LOC_Os01g47760 // LOC_Os10g34170 // LOC_Os10g40130 // LOC_Os01g48420 // LOC_Os09g38670 // LOC_Os03g29240 // LOC_Os05g31040 // LOC_Os07g44430 // LOC_Os01g11920 // LOC_Os12g07650 // LOC_Os04g51920 // LOC_Os05g40190 // LOC_Os04g43290 // LOC_Os02g40500 // LOC_Os07g48510 // LOC_Os01g56810 // LOC_Os05g06460
GO:0019725	P	cellular homeostasis	17	2495	140	24075	0.3	1	// LOC_Os04g51920 // LOC_Os05g28530 // LOC_Os09g38670 // LOC_Os01g13480 // LOC_Os03g29240 // LOC_Os05g40190 // LOC_Os07g44430 // LOC_Os02g40500 // LOC_Os01g11920 // LOC_Os12g07650 // LOC_Os01g48420 // LOC_Os01g47760 // LOC_Os05g11990 // LOC_Os10g34170 // LOC_Os07g48510 // LOC_Os04g54860 // LOC_Os05g06460
GO:0032501	P	multicellular organismal process	10	2495	154	24075	0.95	1	// LOC_Os08g08140 // LOC_Os04g51150 // LOC_Os05g42210 // LOC_Os01g13370 // LOC_Os12g07800 // LOC_Os01g65030 // LOC_Os07g36570 // LOC_Os03g30890 // LOC_Os03g12150 // LOC_Os09g37790
GO:0006139	P	nucleobase, nucleoside, nucleotide and nucleic acid metabolic process	322	2495	6695	24075	1	1	// LOC_Os07g48450 // LOC_Os01g50720 // LOC_Os04g47890 // LOC_Os01g71240 // LOC_Os03g12570 // LOC_Os06g50200 // LOC_Os02g43790 // LOC_Os04g54450 // LOC_Os12g37415 // LOC_Os08g19140 // LOC_Os08g38590 // LOC_Os10g09820 // LOC_Os05g45740 // LOC_Os02g49180 // LOC_Os05g38460 // LOC_Os08g43370 // LOC_Os08g33660 // LOC_Os02g36924 // LOC_Os12g27410 // LOC_Os01g51260 // LOC_Os06g06750 // LOC_Os01g62660 // …
GO:0009058	P	biosynthetic process	385	2495	6085	24075	1	1	// LOC_Os01g50720 // LOC_Os04g45810 // LOC_Os12g41780 // LOC_Os04g57340 // LOC_Os08g38590 // LOC_Os10g09820 // LOC_Os02g56140 // LOC_Os12g27410 // LOC_Os06g06750 // LOC_Os06g14810 // LOC_Os01g63970 // LOC_Os02g04150 // LOC_Os03g07540 // LOC_Os12g06270 // LOC_Os08g15170 // LOC_Os05g08370 // LOC_Os03g25550 // LOC_Os09g27930 // LOC_Os09g24800 // LOC_Os06g46930 // LOC_Os02g30060 // LOC_Os04g57410 // …
GO:0022414	P	reproductive process	8	2495	114	24075	0.9	1	// LOC_Os08g08140 // LOC_Os05g42210 // LOC_Os12g07800 // LOC_Os01g65030 // LOC_Os07g36570 // LOC_Os03g30890 // LOC_Os03g12150 // LOC_Os09g37790
GO:0009059	P	macromolecule biosynthetic process	275	2495	5252	24075	1	1	// LOC_Os07g48450 // LOC_Os01g50720 // LOC_Os04g47890 // LOC_Os04g45810 // LOC_Os06g50200 // LOC_Os12g41780 // LOC_Os04g57340 // LOC_Os08g38590 // LOC_Os10g09820 // LOC_Os02g49180 // LOC_Os05g38460 // LOC_Os08g33660 // LOC_Os02g36924 // LOC_Os12g27410 // LOC_Os12g35630 // LOC_Os01g51260 // LOC_Os06g06750 // LOC_Os01g62660 // LOC_Os04g27960 // LOC_Os01g55150 // LOC_Os07g36250 // LOC_Os03g48610 // …
GO:0008152	P	metabolic process	1402	2495	14398	24075	1	1	// LOC_Os12g41780 // LOC_Os04g57340 // LOC_Os08g38590 // LOC_Os06g06750 // LOC_Os12g40419 // LOC_Os05g41990 // LOC_Os04g03050 // LOC_Os03g07540 // LOC_Os03g10950 // LOC_Os04g37500 // LOC_Os09g24800 // LOC_Os06g46930 // LOC_Os11g20790 // LOC_Os11g34680 // LOC_Os04g52780 // LOC_Os03g27990 // LOC_Os07g41370 // LOC_Os03g21230 // LOC_Os02g35760 // LOC_Os12g37710 // LOC_Os02g36190 // LOC_Os04g41620 // …
GO:0051704	P	multi-organism process	11	2495	120	24075	0.7	1	// LOC_Os11g37950 // LOC_Os03g30890 // LOC_Os08g08140 // LOC_Os05g42210 // LOC_Os12g07800 // LOC_Os01g65030 // LOC_Os07g36570 // LOC_Os11g37960 // LOC_Os11g37970 // LOC_Os03g12150 // LOC_Os09g37790
GO:0006091	P	generation of precursor metabolites and energy	20	2495	243	24075	0.87	1	// LOC_Os05g44760 // LOC_Os02g10070 // LOC_Os01g16900 // LOC_Os06g22060 // LOC_Os11g33240 // LOC_Os05g40230 // LOC_Os03g14690 // LOC_Os04g40310 // LOC_Os05g45740 // LOC_Os05g33210 // LOC_Os10g08022 // LOC_Os01g52200 // LOC_Os07g13980 // LOC_Os10g26570 // LOC_Os02g31040 // LOC_Os01g02050 // LOC_Os02g06530 // LOC_Os08g15170 // LOC_Os02g33730 // LOC_Os03g48040
GO:0019538	P	protein metabolic process	393	2495	4333	24075	1	1	// LOC_Os01g38229 // LOC_Os12g41780 // LOC_Os11g13860 // LOC_Os08g02440 // LOC_Os03g21730 // LOC_Os06g09180 // LOC_Os10g40830 // LOC_Os12g40419 // LOC_Os04g03050 // LOC_Os11g24180 // LOC_Os05g48330 // LOC_Os03g10950 // LOC_Os02g12670 // LOC_Os06g46930 // LOC_Os03g48270 // LOC_Os06g30970 // LOC_Os04g52780 // LOC_Os03g27990 // LOC_Os04g45960 // LOC_Os03g03570 // LOC_Os03g47910 // LOC_Os09g30454 // …
GO:0006950	P	response to stress	102	2495	873	24075	0.13	1	// LOC_Os02g05820 // LOC_Os08g07940 // LOC_Os05g29930 // LOC_Os02g44870 // LOC_Os04g28860 // LOC_Os06g09230 // LOC_Os01g56940 // LOC_Os05g41990 // LOC_Os04g11195 // LOC_Os05g26926 // LOC_Os03g27280 // LOC_Os11g10460 // LOC_Os12g26290 // LOC_Os02g41904 // LOC_Os03g13210 // LOC_Os11g32170 // LOC_Os09g14100 // LOC_Os08g20730 // LOC_Os01g32780 // LOC_Os03g13180 // LOC_Os03g10220 // LOC_Os11g16590 // …
GO:0044237	P	cellular metabolic process	853	2495	10696	24075	1	1	// LOC_Os01g10900 // LOC_Os01g50720 // LOC_Os04g45810 // LOC_Os01g38229 // LOC_Os12g41780 // LOC_Os07g30160 // LOC_Os11g13860 // LOC_Os08g38590 // LOC_Os10g09820 // LOC_Os10g08022 // LOC_Os05g38460 // LOC_Os03g21730 // LOC_Os05g07880 // LOC_Os06g06750 // LOC_Os06g09180 // LOC_Os03g43590 // LOC_Os06g14810 // LOC_Os12g40419 // LOC_Os04g37460 // LOC_Os07g01150 // LOC_Os02g43870 // LOC_Os02g04150 // …
GO:0043170	P	macromolecule metabolic process	730	2495	10433	24075	1	1	// LOC_Os01g50720 // LOC_Os04g45810 // LOC_Os01g38229 // LOC_Os12g41780 // LOC_Os04g57340 // LOC_Os11g13860 // LOC_Os08g38590 // LOC_Os10g09820 // LOC_Os10g08022 // LOC_Os05g04690 // LOC_Os05g38460 // LOC_Os03g21730 // LOC_Os12g27410 // LOC_Os06g06750 // LOC_Os06g09180 // LOC_Os03g43590 // LOC_Os10g40830 // LOC_Os12g40419 // LOC_Os04g03050 // LOC_Os02g04150 // LOC_Os11g24180 // LOC_Os03g07540 // …
GO:0009875	P	pollen-pistil interaction	8	2495	114	24075	0.9	1	// LOC_Os08g08140 // LOC_Os05g42210 // LOC_Os12g07800 // LOC_Os01g65030 // LOC_Os07g36570 // LOC_Os03g30890 // LOC_Os03g12150 // LOC_Os09g37790
GO:0006259	P	DNA metabolic process	82	2495	4515	24075	1	1	// LOC_Os04g32890 // LOC_Os01g32630 // LOC_Os03g12570 // LOC_Os03g04150 // LOC_Os03g58400 // LOC_Os07g34410 // LOC_Os06g27720 // LOC_Os01g52000 // LOC_Os01g70540 // LOC_Os05g11110 // LOC_Os01g49300 // LOC_Os02g56130 // LOC_Os01g67690 // LOC_Os04g18020 // LOC_Os12g27410 // LOC_Os03g28110 // LOC_Os06g50200 // LOC_Os01g11920 // LOC_Os11g05840 // LOC_Os10g21070 // LOC_Os04g28860 // LOC_Os06g43540 // …
GO:0009987	P	cellular process	1122	2495	12839	24075	1	1	// LOC_Os01g10900 // LOC_Os01g50720 // LOC_Os04g45810 // LOC_Os01g12470 // LOC_Os03g47610 // LOC_Os12g41780 // LOC_Os08g31410 // LOC_Os11g13860 // LOC_Os08g38590 // LOC_Os10g09820 // LOC_Os10g08022 // LOC_Os05g38460 // LOC_Os07g01530 // LOC_Os01g47760 // LOC_Os01g54080 // LOC_Os05g07880 // LOC_Os06g06750 // LOC_Os06g09180 // LOC_Os02g40510 // LOC_Os09g38670 // LOC_Os03g29240 // LOC_Os12g40419 // …
GO:0006412	P	translation	31	2495	595	24075	1	1	// LOC_Os08g23110 // LOC_Os08g15180 // LOC_Os12g35630 // LOC_Os03g61260 // LOC_Os03g12020 // LOC_Os06g23210 // LOC_Os07g36250 // LOC_Os07g33898 // LOC_Os03g03020 // LOC_Os11g02450 // LOC_Os03g48235 // LOC_Os09g27930 // LOC_Os06g46930 // LOC_Os10g34990 // LOC_Os03g47896 // LOC_Os03g54860 // LOC_Os05g31160 // LOC_Os12g02380 // LOC_Os03g45120 // LOC_Os03g47910 // LOC_Os09g31019 // LOC_Os03g24020 // …
GO:0030234	F	enzyme regulator activity	68	2495	255	24075	1.7e-10	1.9e-08	// LOC_Os11g08680 // LOC_Os03g04490 // LOC_Os07g14340 // LOC_Os01g03390 // LOC_Os07g34130 // LOC_Os02g56130 // LOC_Os04g02690 // LOC_Os03g28090 // LOC_Os03g05300 // LOC_Os01g55520 // LOC_Os01g58890 // LOC_Os10g10630 // LOC_Os01g57854 // LOC_Os11g12460 // LOC_Os01g61860 // LOC_Os01g03340 // LOC_Os05g31720 // LOC_Os08g25010 // LOC_Os05g20570 // LOC_Os05g05640 // LOC_Os07g16970 // LOC_Os01g20970 // …
GO:0005215	F	transporter activity	166	2495	941	24075	7.3e-10	4.2e-08	// LOC_Os01g71240 // LOC_Os02g06530 // LOC_Os09g26160 // LOC_Os01g12470 // LOC_Os02g47090 // LOC_Os02g13870 // LOC_Os07g26460 // LOC_Os02g06650 // LOC_Os05g25550 // LOC_Os04g50930 // LOC_Os02g21750 // LOC_Os11g04060 // LOC_Os02g31940 // LOC_Os03g60880 // LOC_Os02g51110 // LOC_Os03g59660 // LOC_Os08g15170 // LOC_Os08g25310 // LOC_Os12g44110 // LOC_Os05g19500 // LOC_Os03g18190 // LOC_Os08g02450 // …
GO:0016301	F	kinase activity	242	2495	1750	24075	1.3e-05	0.00051	// LOC_Os12g03810 // LOC_Os02g05820 // LOC_Os03g12570 // LOC_Os03g12680 // LOC_Os03g16010 // LOC_Os11g13860 // LOC_Os08g02440 // LOC_Os04g01530 // LOC_Os02g19530 // LOC_Os01g56330 // LOC_Os05g42210 // LOC_Os10g33640 // LOC_Os03g21730 // LOC_Os01g41730 // LOC_Os06g09180 // LOC_Os01g59360 // LOC_Os12g02250 // LOC_Os02g08240 // LOC_Os06g09230 // LOC_Os12g40419 // LOC_Os09g38700 // LOC_Os02g43870 // …
GO:0000166	F	nucleotide binding	466	2495	3874	24075	0.00058	0.017	// LOC_Os07g02100 // LOC_Os11g13860 // LOC_Os08g02440 // LOC_Os04g01530 // LOC_Os07g01530 // LOC_Os01g54080 // LOC_Os06g09180 // LOC_Os11g37700 // LOC_Os12g40419 // LOC_Os02g43870 // LOC_Os11g29510 // LOC_Os02g30060 // LOC_Os10g33650 // LOC_Os02g12670 // LOC_Os01g01302 // LOC_Os11g20790 // LOC_Os02g40840 // LOC_Os11g34680 // LOC_Os03g48270 // LOC_Os12g24320 // LOC_Os04g52780 // LOC_Os03g27990 // …
GO:0030246	F	carbohydrate binding	39	2495	219	24075	0.002	0.039	// LOC_Os03g48610 // LOC_Os03g06940 // LOC_Os01g46950 // LOC_Os08g03670 // LOC_Os08g43570 // LOC_Os05g42210 // LOC_Os01g39830 // LOC_Os01g34920 // LOC_Os12g07800 // LOC_Os01g57490 // LOC_Os02g55910 // LOC_Os05g33130 // LOC_Os01g12070 // LOC_Os09g36810 // LOC_Os05g35360 // LOC_Os06g51060 // LOC_Os04g41640 // LOC_Os06g47110 // LOC_Os03g12150 // LOC_Os01g65030 // LOC_Os03g30890 // LOC_Os06g42310 // …
GO:0003824	F	catalytic activity	1395	2495	12724	24075	0.0019	0.039	// LOC_Os12g41780 // LOC_Os06g28124 // LOC_Os12g40419 // LOC_Os05g41990 // LOC_Os04g03050 // LOC_Os06g38510 // LOC_Os12g06270 // LOC_Os04g37500 // LOC_Os01g49240 // LOC_Os06g39390 // LOC_Os11g20790 // LOC_Os11g34680 // LOC_Os04g52780 // LOC_Os03g27990 // LOC_Os03g21230 // LOC_Os02g35760 // LOC_Os02g36190 // LOC_Os04g41620 // LOC_Os12g02370 // LOC_Os04g35100 // LOC_Os09g32840 // LOC_Os03g60960 // …
GO:0003774	F	motor activity	17	2495	69	24075	0.0024	0.04	// LOC_Os03g64290 // LOC_Os12g36100 // LOC_Os05g44560 // LOC_Os10g25565 // LOC_Os05g46030 // LOC_Os02g13570 // LOC_Os04g53760 // LOC_Os11g44880 // LOC_Os02g28850 // LOC_Os03g56260 // LOC_Os02g13580 // LOC_Os08g43400 // LOC_Os01g54080 // LOC_Os05g02670 // LOC_Os03g18980 // LOC_Os10g36880 // LOC_Os06g29350
GO:0008289	F	lipid binding	19	2495	85	24075	0.0035	0.051	// LOC_Os09g27990 // LOC_Os02g55970 // LOC_Os08g36410 // LOC_Os02g40890 // LOC_Os01g65860 // LOC_Os02g07900 // LOC_Os07g26460 // LOC_Os06g45050 // LOC_Os03g58940 // LOC_Os11g02424 // LOC_Os12g02340 // LOC_Os06g07830 // LOC_Os11g02350 // LOC_Os03g59380 // LOC_Os05g40010 // LOC_Os07g07870 // LOC_Os03g50280 // LOC_Os07g29230 // LOC_Os05g35160
GO:0005515	F	protein binding	297	2495	2460	24075	0.0053	0.068	// LOC_Os02g55830 // LOC_Os10g28975 // LOC_Os11g45560 // LOC_Os10g28820 // LOC_Os12g37415 // LOC_Os04g55510 // LOC_Os03g16010 // LOC_Os06g07200 // LOC_Os08g02440 // LOC_Os02g49180 // LOC_Os03g21730 // LOC_Os03g09070 // LOC_Os09g10270 // LOC_Os01g55150 // LOC_Os08g36410 // LOC_Os09g25490 // LOC_Os08g14230 // LOC_Os03g46040 // LOC_Os07g49290 // LOC_Os12g04410 // LOC_Os07g43200 // LOC_Os03g01720 // …
GO:0016818	F	hydrolase activity, acting on acid anhydrides, in phosphorus-containing anhydrides	98	2495	759	24075	0.024	0.27	// LOC_Os01g71240 // LOC_Os02g06530 // LOC_Os01g54080 // LOC_Os06g15380 // LOC_Os04g51190 // LOC_Os02g21750 // LOC_Os11g37700 // LOC_Os01g12660 // LOC_Os12g28137 // LOC_Os01g61940 // LOC_Os01g08260 // LOC_Os08g43120 // LOC_Os03g56260 // LOC_Os08g15170 // LOC_Os01g40170 // LOC_Os05g05810 // LOC_Os06g40550 // LOC_Os12g24320 // LOC_Os11g44880 // LOC_Os01g18050 // LOC_Os10g36880 // LOC_Os09g29660 // …
GO:0016817	F	hydrolase activity, acting on acid anhydrides	98	2495	764	24075	0.027	0.28	// LOC_Os01g71240 // LOC_Os02g06530 // LOC_Os01g54080 // LOC_Os06g15380 // LOC_Os04g51190 // LOC_Os02g21750 // LOC_Os11g37700 // LOC_Os01g12660 // LOC_Os12g28137 // LOC_Os01g61940 // LOC_Os01g08260 // LOC_Os08g43120 // LOC_Os03g56260 // LOC_Os08g15170 // LOC_Os01g40170 // LOC_Os05g05810 // LOC_Os06g40550 // LOC_Os12g24320 // LOC_Os11g44880 // LOC_Os01g18050 // LOC_Os10g36880 // LOC_Os09g29660 // …
GO:0016462	F	pyrophosphatase activity	93	2495	743	24075	0.048	0.46	// LOC_Os01g71240 // LOC_Os02g06530 // LOC_Os01g54080 // LOC_Os02g21750 // LOC_Os11g37700 // LOC_Os01g12660 // LOC_Os12g28137 // LOC_Os01g61940 // LOC_Os01g08260 // LOC_Os08g43120 // LOC_Os03g56260 // LOC_Os08g15170 // LOC_Os01g40170 // LOC_Os05g05810 // LOC_Os06g40550 // LOC_Os12g24320 // LOC_Os11g44880 // LOC_Os01g18050 // LOC_Os10g36880 // LOC_Os09g29660 // LOC_Os11g16590 // LOC_Os08g30770 // …
GO:0017111	F	nucleoside-triphosphatase activity	89	2495	726	24075	0.074	0.66	// LOC_Os01g71240 // LOC_Os02g06530 // LOC_Os01g54080 // LOC_Os02g21750 // LOC_Os11g37700 // LOC_Os01g12660 // LOC_Os12g28137 // LOC_Os01g61940 // LOC_Os01g08260 // LOC_Os08g43120 // LOC_Os03g56260 // LOC_Os08g15170 // LOC_Os01g40170 // LOC_Os05g05810 // LOC_Os06g40550 // LOC_Os12g24320 // LOC_Os11g44880 // LOC_Os01g18050 // LOC_Os10g36880 // LOC_Os09g29660 // LOC_Os11g16590 // LOC_Os08g30770 // …
GO:0004871	F	signal transducer activity	21	2495	152	24075	0.13	1	// LOC_Os03g55830 // LOC_Os02g40510 // LOC_Os03g43670 // LOC_Os03g17570 // LOC_Os03g43990 // LOC_Os01g57230 // LOC_Os04g36070 // LOC_Os01g45620 // LOC_Os11g34460 // LOC_Os11g04720 // LOC_Os01g72330 // LOC_Os12g02530 // LOC_Os12g41910 // LOC_Os12g04500 // LOC_Os09g25330 // LOC_Os06g43910 // LOC_Os09g26160 // LOC_Os07g44330 // LOC_Os01g43910 // LOC_Os05g50120 // LOC_Os02g38120
GO:0003676	F	nucleic acid binding	335	2495	8251	24075	1	1	// LOC_Os07g48450 // LOC_Os01g50720 // LOC_Os04g47890 // LOC_Os02g40900 // LOC_Os03g12570 // LOC_Os06g50200 // LOC_Os02g43790 // LOC_Os04g54450 // LOC_Os12g37415 // LOC_Os04g57340 // LOC_Os08g38590 // LOC_Os10g09820 // LOC_Os02g49180 // LOC_Os05g38460 // LOC_Os08g33660 // LOC_Os11g01480 // LOC_Os02g36924 // LOC_Os12g27410 // LOC_Os12g35630 // LOC_Os01g51260 // LOC_Os06g06750 // LOC_Os01g62660 // …
GO:0003677	F	DNA binding	235	2495	5059	24075	1	1	// LOC_Os07g48450 // LOC_Os01g50720 // LOC_Os04g47890 // LOC_Os03g12570 // LOC_Os04g54450 // LOC_Os12g37415 // LOC_Os04g57340 // LOC_Os08g38590 // LOC_Os10g09820 // LOC_Os02g49180 // LOC_Os05g38460 // LOC_Os08g33660 // LOC_Os02g36924 // LOC_Os04g45810 // LOC_Os01g51260 // LOC_Os06g06750 // LOC_Os01g62660 // LOC_Os07g48550 // LOC_Os04g27960 // LOC_Os01g55150 // LOC_Os01g52540 // LOC_Os02g55830 // …
GO:0030528	F	transcription regulator activity	99	2495	987	24075	0.64	1	// LOC_Os04g45810 // LOC_Os12g37415 // LOC_Os04g57340 // LOC_Os08g38590 // LOC_Os02g56140 // LOC_Os02g36924 // LOC_Os06g06750 // LOC_Os03g09170 // LOC_Os01g55150 // LOC_Os09g25070 // LOC_Os02g45170 // LOC_Os03g07540 // LOC_Os12g02420 // LOC_Os03g52450 // LOC_Os03g53340 // LOC_Os03g06630 // LOC_Os12g05680 // LOC_Os01g72330 // LOC_Os01g10810 // LOC_Os03g06930 // LOC_Os04g46220 // LOC_Os05g37170 // …
GO:0016740	F	transferase activity	474	2495	6190	24075	1	1	// LOC_Os12g41780 // LOC_Os11g13860 // LOC_Os07g36700 // LOC_Os08g02440 // LOC_Os06g28124 // LOC_Os03g21730 // LOC_Os12g27410 // LOC_Os06g09180 // LOC_Os10g27330 // LOC_Os07g30620 // LOC_Os12g40419 // LOC_Os02g43870 // LOC_Os02g04150 // LOC_Os06g48160 // LOC_Os01g57420 // LOC_Os12g06270 // LOC_Os05g08370 // LOC_Os02g12670 // LOC_Os01g49240 // LOC_Os06g39390 // LOC_Os04g57410 // LOC_Os11g20790 // …
GO:0003700	F	transcription factor activity	68	2495	651	24075	0.49	1	// LOC_Os04g45810 // LOC_Os08g08820 // LOC_Os12g37415 // LOC_Os04g57340 // LOC_Os01g63510 // LOC_Os08g38590 // LOC_Os02g06330 // LOC_Os08g09690 // LOC_Os02g08440 // LOC_Os02g36924 // LOC_Os04g38770 // LOC_Os06g06750 // LOC_Os03g21800 // LOC_Os03g09170 // LOC_Os09g31390 // LOC_Os10g28340 // LOC_Os12g07120 // LOC_Os03g03164 // LOC_Os10g26500 // LOC_Os05g49210 // LOC_Os06g11970 // LOC_Os02g51670 // …
GO:0008135	F	translation factor activity, nucleic acid binding	6	2495	75	24075	0.78	1	// LOC_Os07g36250 // LOC_Os07g12630 // LOC_Os05g31160 // LOC_Os11g02450 // LOC_Os12g02380 // LOC_Os12g35630
GO:0016787	F	hydrolase activity	492	2495	4901	24075	0.78	1	// LOC_Os06g35370 // LOC_Os02g50690 // LOC_Os05g04690 // LOC_Os01g54080 // LOC_Os02g32660 // LOC_Os11g37700 // LOC_Os01g58640 // LOC_Os05g20570 // LOC_Os10g40830 // LOC_Os04g03050 // LOC_Os02g04150 // LOC_Os11g24180 // LOC_Os05g48330 // LOC_Os03g10950 // LOC_Os02g09450 // LOC_Os01g55950 // LOC_Os08g15170 // LOC_Os09g26360 // LOC_Os12g24320 // LOC_Os04g45960 // LOC_Os03g47910 // LOC_Os10g19960 // …
GO:0016788	F	hydrolase activity, acting on ester bonds	150	2495	1949	24075	1	1	// LOC_Os05g07880 // LOC_Os01g22660 // LOC_Os07g46520 // LOC_Os04g32960 // LOC_Os08g17784 // LOC_Os11g08760 // LOC_Os04g39610 // LOC_Os02g51600 // LOC_Os04g28860 // LOC_Os01g58640 // LOC_Os05g20570 // LOC_Os05g33270 // LOC_Os01g56940 // LOC_Os02g04150 // LOC_Os03g10950 // LOC_Os02g01310 // LOC_Os03g61530 // LOC_Os04g55660 // LOC_Os01g11620 // LOC_Os05g10210 // LOC_Os09g26360 // LOC_Os03g62410 // …
GO:0003682	F	chromatin binding	7	2495	913	24075	1	1	// LOC_Os03g12570 // LOC_Os10g16880 // LOC_Os04g11350 // LOC_Os03g05350 // LOC_Os06g09060 // LOC_Os03g03990 // LOC_Os10g13960
GO:0060089	F	molecular transducer activity	21	2495	152	24075	0.13	1	// LOC_Os03g55830 // LOC_Os02g40510 // LOC_Os03g43670 // LOC_Os03g17570 // LOC_Os03g43990 // LOC_Os01g57230 // LOC_Os04g36070 // LOC_Os01g45620 // LOC_Os11g34460 // LOC_Os11g04720 // LOC_Os01g72330 // LOC_Os12g02530 // LOC_Os12g41910 // LOC_Os12g04500 // LOC_Os09g25330 // LOC_Os06g43910 // LOC_Os09g26160 // LOC_Os07g44330 // LOC_Os01g43910 // LOC_Os05g50120 // LOC_Os02g38120
GO:0016772	F	transferase activity, transferring phosphorus-containing groups	281	2495	4781	24075	1	1	// LOC_Os12g03810 // LOC_Os02g05820 // LOC_Os03g12570 // LOC_Os06g50200 // LOC_Os08g19140 // LOC_Os11g13860 // LOC_Os08g02440 // LOC_Os04g01530 // LOC_Os02g49180 // LOC_Os01g56330 // LOC_Os05g42210 // LOC_Os10g33640 // LOC_Os03g21730 // LOC_Os05g45340 // LOC_Os12g27410 // LOC_Os01g41730 // LOC_Os06g09180 // LOC_Os01g59360 // LOC_Os12g02250 // LOC_Os02g08240 // LOC_Os06g09230 // LOC_Os12g40419 // …
GO:0004518	F	nuclease activity	17	2495	1337	24075	1	1	// LOC_Os07g02170 // LOC_Os11g16590 // LOC_Os04g28860 // LOC_Os09g36700 // LOC_Os07g07480 // LOC_Os01g56940 // LOC_Os01g47180 // LOC_Os01g41070 // LOC_Os02g04150 // LOC_Os01g47100 // LOC_Os01g53590 // LOC_Os11g05840 // LOC_Os01g03740 // LOC_Os01g53580 // LOC_Os08g02360 // LOC_Os01g67190 // LOC_Os02g54710
GO:0003723	F	RNA binding	42	2495	3190	24075	1	1	// LOC_Os04g12480 // LOC_Os06g50200 // LOC_Os05g49220 // LOC_Os12g27410 // LOC_Os12g35630 // LOC_Os01g67190 // LOC_Os12g06270 // LOC_Os01g11920 // LOC_Os10g21070 // LOC_Os07g01260 // LOC_Os02g40460 // LOC_Os03g24020 // LOC_Os04g11350 // LOC_Os07g43200 // LOC_Os10g06110 // LOC_Os02g04150 // LOC_Os09g26430 // LOC_Os06g09060 // LOC_Os09g20560 // LOC_Os03g17030 // LOC_Os10g16880 // LOC_Os10g36860 // …
GO:0005198	F	structural molecule activity	30	2495	462	24075	1	1	// LOC_Os04g55200 // LOC_Os08g15180 // LOC_Os11g38260 // LOC_Os03g61260 // LOC_Os03g12020 // LOC_Os02g42940 // LOC_Os09g31019 // LOC_Os01g59150 // LOC_Os10g40170 // LOC_Os03g03020 // LOC_Os04g46780 // LOC_Os02g43594 // LOC_Os04g30030 // LOC_Os06g46930 // LOC_Os10g34990 // LOC_Os12g30030 // LOC_Os03g56810 // LOC_Os01g01610 // LOC_Os03g54860 // LOC_Os06g23210 // LOC_Os01g18050 // LOC_Os03g24020 // …
GO:0005488	F	binding	1500	2495	16823	24075	1	1	// LOC_Os01g12470 // LOC_Os08g38590 // LOC_Os06g06750 // LOC_Os02g57120 // LOC_Os03g62410 // LOC_Os12g40419 // LOC_Os05g41990 // LOC_Os04g03050 // LOC_Os12g06270 // LOC_Os04g37500 // LOC_Os03g37920 // LOC_Os09g24800 // LOC_Os06g39640 // LOC_Os11g20790 // LOC_Os01g63620 // LOC_Os11g34680 // LOC_Os04g52780 // LOC_Os03g27990 // LOC_Os06g39240 // LOC_Os07g41370 // LOC_Os03g21230 // LOC_Os02g35760 // …
GO:0005576	C	extracellular region	86	2495	251	24075	3.9e-18	4.7e-16	// LOC_Os04g26220 // LOC_Os05g38410 // LOC_Os10g40700 // LOC_Os03g21820 // LOC_Os03g01640 // LOC_Os10g40830 // LOC_Os03g60720 // LOC_Os06g48160 // LOC_Os01g72290 // LOC_Os05g19670 // LOC_Os08g08970 // LOC_Os10g42670 // LOC_Os05g38420 // LOC_Os04g26230 // LOC_Os08g09010 // LOC_Os01g62490 // LOC_Os10g40710 // LOC_Os03g01650 // LOC_Os06g45180 // LOC_Os08g44790 // LOC_Os12g43700 // LOC_Os06g45230 // …
GO:0016020	C	membrane	331	2495	2115	24075	1.5e-12	9e-11	// LOC_Os01g10440 // LOC_Os01g18670 // LOC_Os05g07880 // LOC_Os09g26160 // LOC_Os01g12470 // LOC_Os02g47090 // LOC_Os12g41780 // LOC_Os02g13870 // LOC_Os06g07200 // LOC_Os02g06650 // LOC_Os08g40180 // LOC_Os01g71240 // LOC_Os11g28610 // LOC_Os05g25550 // LOC_Os12g32640 // LOC_Os04g39450 // LOC_Os02g06530 // LOC_Os07g09690 // LOC_Os02g21750 // LOC_Os02g52610 // LOC_Os08g36410 // LOC_Os11g04060 // …
GO:0005618	C	cell wall	34	2495	82	24075	1e-09	4.1e-08	// LOC_Os03g19610 // LOC_Os04g53950 // LOC_Os11g08760 // LOC_Os01g57854 // LOC_Os06g48180 // LOC_Os03g01800 // LOC_Os06g48200 // LOC_Os03g28090 // LOC_Os10g39840 // LOC_Os06g48160 // LOC_Os11g45720 // LOC_Os12g37660 // LOC_Os01g13320 // LOC_Os10g42670 // LOC_Os09g26360 // LOC_Os03g13570 // LOC_Os03g18860 // LOC_Os10g02770 // LOC_Os04g45960 // LOC_Os07g47830 // LOC_Os04g54850 // LOC_Os08g13980 // …
GO:0030312	C	external encapsulating structure	35	2495	107	24075	8e-08	2.4e-06	// LOC_Os03g19610 // LOC_Os04g53950 // LOC_Os11g08760 // LOC_Os01g57854 // LOC_Os06g48180 // LOC_Os03g01800 // LOC_Os06g48200 // LOC_Os03g28090 // LOC_Os10g39840 // LOC_Os06g48160 // LOC_Os11g45720 // LOC_Os12g37660 // LOC_Os01g13320 // LOC_Os10g42670 // LOC_Os09g26360 // LOC_Os03g13570 // LOC_Os03g18860 // LOC_Os10g02770 // LOC_Os04g45960 // LOC_Os07g47830 // LOC_Os09g26160 // LOC_Os04g54850 // …
GO:0044421	C	extracellular region part	5	2495	12	24075	0.017	0.41	// LOC_Os06g36240 // LOC_Os10g40830 // LOC_Os09g39950 // LOC_Os04g32680 // LOC_Os07g40100
GO:0044464	C	cell part	660	2495	5945	24075	0.029	0.49	// LOC_Os04g45810 // LOC_Os06g04920 // LOC_Os01g12470 // LOC_Os12g41780 // LOC_Os01g11350 // LOC_Os08g38590 // LOC_Os02g47090 // LOC_Os05g07880 // LOC_Os06g06750 // LOC_Os11g37700 // LOC_Os04g42960 // LOC_Os06g14810 // LOC_Os05g02300 // LOC_Os07g01150 // LOC_Os11g24450 // LOC_Os06g48160 // LOC_Os03g07540 // LOC_Os12g06270 // LOC_Os08g15170 // LOC_Os05g08370 // LOC_Os02g12670 // LOC_Os12g06570 // …
GO:0005623	C	cell	660	2495	5945	24075	0.029	0.49	// LOC_Os04g45810 // LOC_Os06g04920 // LOC_Os01g12470 // LOC_Os12g41780 // LOC_Os01g11350 // LOC_Os08g38590 // LOC_Os02g47090 // LOC_Os05g07880 // LOC_Os06g06750 // LOC_Os11g37700 // LOC_Os04g42960 // LOC_Os06g14810 // LOC_Os05g02300 // LOC_Os07g01150 // LOC_Os11g24450 // LOC_Os06g48160 // LOC_Os03g07540 // LOC_Os12g06270 // LOC_Os08g15170 // LOC_Os05g08370 // LOC_Os02g12670 // LOC_Os12g06570 // …
GO:0005856	C	cytoskeleton	13	2495	71	24075	0.049	0.74	// LOC_Os03g64290 // LOC_Os10g25565 // LOC_Os01g59150 // LOC_Os04g46079 // LOC_Os03g56810 // LOC_Os04g43290 // LOC_Os04g56970 // LOC_Os04g01150 // LOC_Os10g17660 // LOC_Os05g46030 // LOC_Os01g18050 // LOC_Os10g17680 // LOC_Os06g29350
GO:0005783	C	endoplasmic reticulum	15	2495	123	24075	0.31	1	// LOC_Os06g44300 // LOC_Os01g12650 // LOC_Os03g03370 // LOC_Os02g08230 // LOC_Os10g33250 // LOC_Os10g38940 // LOC_Os02g56920 // LOC_Os09g34090 // LOC_Os08g17870 // LOC_Os07g01150 // LOC_Os03g48010 // LOC_Os06g49150 // LOC_Os05g24770 // LOC_Os09g37650 // LOC_Os06g10170
GO:0031975	C	envelope	17	2495	167	24075	0.57	1	// LOC_Os05g02060 // LOC_Os05g45950 // LOC_Os07g13950 // LOC_Os01g28690 // LOC_Os01g12470 // LOC_Os09g10740 // LOC_Os12g37419 // LOC_Os05g45740 // LOC_Os05g33210 // LOC_Os11g24450 // LOC_Os04g51150 // LOC_Os02g06650 // LOC_Os09g26160 // LOC_Os01g52200 // LOC_Os08g15170 // LOC_Os05g02050 // LOC_Os02g48720
GO:0031967	C	organelle envelope	16	2495	142	24075	0.41	1	// LOC_Os05g02060 // LOC_Os05g45950 // LOC_Os07g13950 // LOC_Os01g28690 // LOC_Os01g12470 // LOC_Os09g10740 // LOC_Os12g37419 // LOC_Os05g45740 // LOC_Os05g33210 // LOC_Os11g24450 // LOC_Os04g51150 // LOC_Os02g06650 // LOC_Os01g52200 // LOC_Os08g15170 // LOC_Os05g02050 // LOC_Os02g48720
GO:0043231	C	intracellular membrane-bounded organelle	143	2495	2296	24075	1	1	// LOC_Os03g12570 // LOC_Os12g37419 // LOC_Os01g12470 // LOC_Os09g32944 // LOC_Os02g06650 // LOC_Os09g35760 // LOC_Os02g36924 // LOC_Os04g31040 // LOC_Os06g06750 // LOC_Os04g13530 // LOC_Os05g02300 // LOC_Os04g58830 // LOC_Os09g34090 // LOC_Os11g24450 // LOC_Os03g07540 // LOC_Os03g59660 // LOC_Os08g15170 // LOC_Os04g45810 // LOC_Os03g53340 // LOC_Os07g13950 // LOC_Os03g06630 // LOC_Os07g08460 // …
GO:0043232	C	intracellular non-membrane-bounded organelle	43	2495	1494	24075	1	1	// LOC_Os03g64290 // LOC_Os03g12570 // LOC_Os05g46030 // LOC_Os08g15180 // LOC_Os03g03990 // LOC_Os03g61260 // LOC_Os03g12020 // LOC_Os10g21352 // LOC_Os09g31019 // LOC_Os01g59150 // LOC_Os03g03020 // LOC_Os05g02300 // LOC_Os04g11350 // LOC_Os04g01150 // LOC_Os05g38560 // LOC_Os02g45940 // LOC_Os10g17660 // LOC_Os06g09060 // LOC_Os10g16880 // LOC_Os09g27930 // LOC_Os06g46930 // LOC_Os10g34990 // …
GO:0044424	C	intracellular part	251	2495	3529	24075	1	1	// LOC_Os09g19560 // LOC_Os01g16900 // LOC_Os03g12570 // LOC_Os12g37419 // LOC_Os01g12470 // LOC_Os08g23110 // LOC_Os08g38590 // LOC_Os04g32960 // LOC_Os02g06650 // LOC_Os09g35760 // LOC_Os01g68540 // LOC_Os02g36924 // LOC_Os04g31040 // LOC_Os06g06750 // LOC_Os06g36560 // LOC_Os08g36410 // LOC_Os07g36250 // LOC_Os08g37570 // LOC_Os05g02300 // LOC_Os04g58830 // LOC_Os09g34090 // LOC_Os01g27750 // …
GO:0044422	C	organelle part	57	2495	1521	24075	1	1	// LOC_Os09g10740 // LOC_Os03g12570 // LOC_Os12g37419 // LOC_Os01g12470 // LOC_Os03g49430 // LOC_Os02g06650 // LOC_Os04g51150 // LOC_Os05g46030 // LOC_Os03g03990 // LOC_Os04g55200 // LOC_Os05g02050 // LOC_Os03g12020 // LOC_Os07g13950 // LOC_Os01g43070 // LOC_Os01g59150 // LOC_Os05g02300 // LOC_Os04g11350 // LOC_Os05g45740 // LOC_Os02g06530 // LOC_Os11g24450 // LOC_Os02g45940 // LOC_Os01g63970 // …
GO:0043229	C	intracellular organelle	180	2495	2859	24075	1	1	// LOC_Os06g27910 // LOC_Os03g12570 // LOC_Os12g37419 // LOC_Os01g12470 // LOC_Os08g38590 // LOC_Os02g06650 // LOC_Os09g35760 // LOC_Os02g36924 // LOC_Os04g31040 // LOC_Os06g06750 // LOC_Os04g13530 // LOC_Os09g31019 // LOC_Os05g02300 // LOC_Os04g58830 // LOC_Os09g34090 // LOC_Os11g24450 // LOC_Os03g07540 // LOC_Os02g45170 // LOC_Os03g59660 // LOC_Os08g15170 // LOC_Os01g05050 // LOC_Os04g45810 // …
GO:0005622	C	intracellular	324	2495	4116	24075	1	1	// LOC_Os09g19560 // LOC_Os01g16900 // LOC_Os03g12570 // LOC_Os06g04920 // LOC_Os01g12470 // LOC_Os11g05540 // LOC_Os08g23110 // LOC_Os01g08320 // LOC_Os08g38590 // LOC_Os04g32960 // LOC_Os05g45740 // LOC_Os09g35760 // LOC_Os01g68540 // LOC_Os08g38780 // LOC_Os02g36924 // LOC_Os04g31040 // LOC_Os12g35630 // LOC_Os06g16370 // LOC_Os06g06750 // LOC_Os12g37419 // LOC_Os06g36560 // LOC_Os01g61860 // …
GO:0043227	C	membrane-bounded organelle	144	2495	2319	24075	1	1	// LOC_Os03g12570 // LOC_Os12g37419 // LOC_Os01g12470 // LOC_Os09g32944 // LOC_Os02g06650 // LOC_Os09g35760 // LOC_Os02g36924 // LOC_Os04g31040 // LOC_Os06g06750 // LOC_Os04g13530 // LOC_Os05g02300 // LOC_Os04g58830 // LOC_Os09g34090 // LOC_Os11g24450 // LOC_Os03g07540 // LOC_Os03g59660 // LOC_Os08g15170 // LOC_Os04g45810 // LOC_Os03g53340 // LOC_Os07g13950 // LOC_Os03g06630 // LOC_Os07g08460 // …
GO:0012505	C	endomembrane system	8	2495	104	24075	0.84	1	// LOC_Os04g55200 // LOC_Os01g28690 // LOC_Os01g63970 // LOC_Os03g48010 // LOC_Os06g49150 // LOC_Os03g59660 // LOC_Os09g37650 // LOC_Os06g10170
GO:0005840	C	ribosome	18	2495	397	24075	1	1	// LOC_Os06g46930 // LOC_Os10g21352 // LOC_Os10g34990 // LOC_Os07g33898 // LOC_Os03g03020 // LOC_Os03g54860 // LOC_Os03g24020 // LOC_Os07g25024 // LOC_Os06g23210 // LOC_Os09g27930 // LOC_Os07g14750 // LOC_Os08g15180 // LOC_Os03g61260 // LOC_Os09g31019 // LOC_Os02g04460 // LOC_Os05g49130 // LOC_Os03g12020 // LOC_Os04g16772
GO:0044446	C	intracellular organelle part	57	2495	1521	24075	1	1	// LOC_Os09g10740 // LOC_Os03g12570 // LOC_Os12g37419 // LOC_Os01g12470 // LOC_Os03g49430 // LOC_Os02g06650 // LOC_Os04g51150 // LOC_Os05g46030 // LOC_Os03g03990 // LOC_Os04g55200 // LOC_Os05g02050 // LOC_Os03g12020 // LOC_Os07g13950 // LOC_Os01g43070 // LOC_Os01g59150 // LOC_Os05g02300 // LOC_Os04g11350 // LOC_Os05g45740 // LOC_Os02g06530 // LOC_Os11g24450 // LOC_Os02g45940 // LOC_Os01g63970 // …
GO:0044444	C	cytoplasmic part	81	2495	966	24075	0.98	1	// LOC_Os09g10740 // LOC_Os04g55200 // LOC_Os12g37419 // LOC_Os01g12470 // LOC_Os10g33250 // LOC_Os01g74000 // LOC_Os04g31040 // LOC_Os06g27910 // LOC_Os04g51150 // LOC_Os07g22720 // LOC_Os05g33210 // LOC_Os03g03370 // LOC_Os08g15180 // LOC_Os11g38260 // LOC_Os03g61260 // LOC_Os11g06700 // LOC_Os05g02050 // LOC_Os03g12020 // LOC_Os07g13950 // LOC_Os02g55970 // LOC_Os10g21352 // LOC_Os05g50110 // …
GO:0043226	C	organelle	180	2495	2859	24075	1	1	// LOC_Os06g27910 // LOC_Os03g12570 // LOC_Os12g37419 // LOC_Os01g12470 // LOC_Os08g38590 // LOC_Os02g06650 // LOC_Os09g35760 // LOC_Os02g36924 // LOC_Os04g31040 // LOC_Os06g06750 // LOC_Os04g13530 // LOC_Os09g31019 // LOC_Os05g02300 // LOC_Os04g58830 // LOC_Os09g34090 // LOC_Os11g24450 // LOC_Os03g07540 // LOC_Os02g45170 // LOC_Os03g59660 // LOC_Os08g15170 // LOC_Os01g05050 // LOC_Os04g45810 // …
GO:0005737	C	cytoplasm	117	2495	1263	24075	0.89	1	// LOC_Os09g19560 // LOC_Os04g31040 // LOC_Os12g37419 // LOC_Os01g12470 // LOC_Os08g23110 // LOC_Os07g26460 // LOC_Os05g45740 // LOC_Os01g68540 // LOC_Os02g06530 // LOC_Os08g36410 // LOC_Os07g36250 // LOC_Os09g34090 // LOC_Os01g27750 // LOC_Os11g24450 // LOC_Os05g30700 // LOC_Os12g06270 // LOC_Os03g59660 // LOC_Os08g15170 // LOC_Os09g27930 // LOC_Os04g53230 // LOC_Os06g46930 // LOC_Os03g03370 // …
GO:0005634	C	nucleus	99	2495	1884	24075	1	1	// LOC_Os03g12570 // LOC_Os08g38590 // LOC_Os02g56140 // LOC_Os02g36924 // LOC_Os04g45810 // LOC_Os06g06750 // LOC_Os04g13530 // LOC_Os05g02300 // LOC_Os04g58830 // LOC_Os03g07540 // LOC_Os03g53340 // LOC_Os03g06630 // LOC_Os09g32944 // LOC_Os02g45170 // LOC_Os07g08460 // LOC_Os03g39432 // LOC_Os07g41370 // LOC_Os08g45130 // LOC_Os03g63150 // LOC_Os09g35790 // LOC_Os05g48870 // LOC_Os03g43810 // …
GO:0005739	C	mitochondrion	19	2495	162	24075	0.34	1	// LOC_Os05g02060 // LOC_Os02g40460 // LOC_Os01g16900 // LOC_Os05g45950 // LOC_Os07g13950 // LOC_Os01g12470 // LOC_Os09g10740 // LOC_Os04g40310 // LOC_Os05g45740 // LOC_Os05g33210 // LOC_Os11g24450 // LOC_Os04g51150 // LOC_Os02g06650 // LOC_Os01g52200 // LOC_Os01g05050 // LOC_Os08g15170 // LOC_Os05g02050 // LOC_Os12g37419 // LOC_Os02g48720
GO:0032991	C	macromolecular complex	94	2495	1207	24075	1	1	// LOC_Os02g06530 // LOC_Os04g32960 // LOC_Os02g56130 // LOC_Os04g13530 // LOC_Os08g36410 // LOC_Os09g31019 // LOC_Os08g37570 // LOC_Os05g30700 // LOC_Os03g10950 // LOC_Os01g60860 // LOC_Os08g15170 // LOC_Os02g12670 // LOC_Os06g46930 // LOC_Os07g13950 // LOC_Os06g45050 // LOC_Os01g18050 // LOC_Os06g51130 // LOC_Os08g39430 // LOC_Os02g15594 // LOC_Os07g25024 // LOC_Os01g65860 // LOC_Os04g56970 // …
GO:0043228	C	non-membrane-bounded organelle	43	2495	1494	24075	1	1	// LOC_Os03g64290 // LOC_Os03g12570 // LOC_Os05g46030 // LOC_Os08g15180 // LOC_Os03g03990 // LOC_Os03g61260 // LOC_Os03g12020 // LOC_Os10g21352 // LOC_Os09g31019 // LOC_Os01g59150 // LOC_Os03g03020 // LOC_Os05g02300 // LOC_Os04g11350 // LOC_Os04g01150 // LOC_Os05g38560 // LOC_Os02g45940 // LOC_Os10g17660 // LOC_Os06g09060 // LOC_Os10g16880 // LOC_Os09g27930 // LOC_Os06g46930 // LOC_Os10g34990 // …
GO:0030529	C	ribonucleoprotein complex	22	2495	438	24075	1	1	// LOC_Os03g49430 // LOC_Os04g32960 // LOC_Os08g15180 // LOC_Os03g61260 // LOC_Os03g12020 // LOC_Os06g23210 // LOC_Os07g01260 // LOC_Os03g03020 // LOC_Os09g27930 // LOC_Os06g46930 // LOC_Os10g34990 // LOC_Os03g54860 // LOC_Os09g31019 // LOC_Os03g24020 // LOC_Os07g25024 // LOC_Os10g21352 // LOC_Os07g14750 // LOC_Os05g49130 // LOC_Os04g16772 // LOC_Os02g04460 // LOC_Os07g33898 // LOC_Os03g36900
GO:0009579	C	thylakoid	5	2495	93	24075	0.96	1	// LOC_Os03g52130 // LOC_Os01g43070 // LOC_Os07g17390 // LOC_Os08g39430 // LOC_Os12g37710

## Sheet: DEG_12_go
GO_acc	term_type	Term	queryitem	querytotal	bgitem	bgtotal	pvalue	FDR	entries
GO:0005975	P	carbohydrate metabolic process	357	5325	833	24075	1.5e-24	4e-22	// LOC_Os06g12450 // LOC_Os01g19170 // LOC_Os12g41780 // LOC_Os07g36700 // LOC_Os10g08022 // LOC_Os05g04690 // LOC_Os04g35270 // LOC_Os06g08380 // LOC_Os08g25710 // LOC_Os02g32660 // LOC_Os06g46340 // LOC_Os08g39350 // LOC_Os08g40680 // LOC_Os03g18520 // LOC_Os07g48750 // LOC_Os01g19450 // LOC_Os04g38600 // LOC_Os10g19960 // LOC_Os01g52450 // LOC_Os02g52700 // LOC_Os04g52730 // LOC_Os11g10980 // …
GO:0006810	P	transport	531	5325	1638	24075	7.2e-15	5.6e-13	// LOC_Os01g12470 // LOC_Os03g48180 // LOC_Os06g49250 // LOC_Os03g02050 // LOC_Os04g52310 // LOC_Os04g56160 // LOC_Os07g38400 // LOC_Os10g40420 // LOC_Os07g03910 // LOC_Os09g20480 // LOC_Os06g13210 // LOC_Os12g06270 // LOC_Os09g39680 // LOC_Os01g19770 // LOC_Os08g15170 // LOC_Os12g28260 // LOC_Os05g33960 // LOC_Os01g28840 // LOC_Os11g29490 // LOC_Os02g04630 // LOC_Os04g52390 // LOC_Os10g38870 // …
GO:0051234	P	establishment of localization	531	5325	1638	24075	7.2e-15	5.6e-13	// LOC_Os01g12470 // LOC_Os03g48180 // LOC_Os06g49250 // LOC_Os03g02050 // LOC_Os04g52310 // LOC_Os04g56160 // LOC_Os07g38400 // LOC_Os10g40420 // LOC_Os07g03910 // LOC_Os09g20480 // LOC_Os06g13210 // LOC_Os12g06270 // LOC_Os09g39680 // LOC_Os01g19770 // LOC_Os08g15170 // LOC_Os12g28260 // LOC_Os05g33960 // LOC_Os01g28840 // LOC_Os11g29490 // LOC_Os02g04630 // LOC_Os04g52390 // LOC_Os10g38870 // …
GO:0051179	P	localization	534	5325	1651	24075	8.4e-15	5.6e-13	// LOC_Os01g12470 // LOC_Os03g48180 // LOC_Os06g49250 // LOC_Os03g02050 // LOC_Os04g52310 // LOC_Os04g56160 // LOC_Os07g38400 // LOC_Os10g40420 // LOC_Os07g03910 // LOC_Os09g20480 // LOC_Os06g13210 // LOC_Os12g06270 // LOC_Os09g39680 // LOC_Os01g19770 // LOC_Os08g15170 // LOC_Os12g28260 // LOC_Os05g33960 // LOC_Os01g28840 // LOC_Os11g29490 // LOC_Os02g04630 // LOC_Os04g52390 // LOC_Os10g38870 // …
GO:0065007	P	biological regulation	638	5325	2125	24075	2.3e-12	1.2e-10	// LOC_Os01g50720 // LOC_Os04g45810 // LOC_Os10g25450 // LOC_Os08g38590 // LOC_Os10g09820 // LOC_Os02g40454 // LOC_Os01g47760 // LOC_Os08g26880 // LOC_Os01g67770 // LOC_Os06g06750 // LOC_Os09g38670 // LOC_Os02g43970 // LOC_Os03g29240 // LOC_Os02g52670 // LOC_Os04g03050 // LOC_Os06g12790 // LOC_Os11g01140 // LOC_Os01g48446 // LOC_Os02g35660 // LOC_Os09g27830 // LOC_Os01g62570 // LOC_Os03g25550 // …
GO:0050794	P	regulation of cellular process	588	5325	1955	24075	1.5e-11	6.8e-10	// LOC_Os01g50720 // LOC_Os04g45810 // LOC_Os09g32948 // LOC_Os08g38590 // LOC_Os10g09820 // LOC_Os02g40454 // LOC_Os01g47760 // LOC_Os08g26880 // LOC_Os05g45410 // LOC_Os06g06750 // LOC_Os09g38670 // LOC_Os02g43970 // LOC_Os03g29240 // LOC_Os02g52670 // LOC_Os01g55450 // LOC_Os06g12790 // LOC_Os11g01140 // LOC_Os01g48446 // LOC_Os02g35660 // LOC_Os09g27830 // LOC_Os01g62570 // LOC_Os03g25550 // …
GO:0050789	P	regulation of biological process	605	5325	2027	24075	2.1e-11	8.3e-10	// LOC_Os01g50720 // LOC_Os04g45810 // LOC_Os09g32948 // LOC_Os08g38590 // LOC_Os10g09820 // LOC_Os02g40454 // LOC_Os01g47760 // LOC_Os08g26880 // LOC_Os01g67770 // LOC_Os06g06750 // LOC_Os09g38670 // LOC_Os02g43970 // LOC_Os03g29240 // LOC_Os02g52670 // LOC_Os01g55450 // LOC_Os06g12790 // LOC_Os11g01140 // LOC_Os01g48446 // LOC_Os02g35660 // LOC_Os09g27830 // LOC_Os01g62570 // LOC_Os03g25550 // …
GO:0006629	P	lipid metabolic process	195	5325	528	24075	1.7e-09	5.8e-08	// LOC_Os08g40590 // LOC_Os05g07880 // LOC_Os01g11710 // LOC_Os01g22660 // LOC_Os02g50690 // LOC_Os11g19340 // LOC_Os04g48800 // LOC_Os03g52010 // LOC_Os01g46260 // LOC_Os06g15170 // LOC_Os01g39960 // LOC_Os01g44130 // LOC_Os06g06290 // LOC_Os08g39350 // LOC_Os06g14810 // LOC_Os05g49900 // LOC_Os04g42860 // LOC_Os09g34090 // LOC_Os11g04840 // LOC_Os03g64170 // LOC_Os11g01875 // LOC_Os01g46250 // …
GO:0010468	P	regulation of gene expression	469	5325	1577	24075	7.2e-09	2.2e-07	// LOC_Os01g50720 // LOC_Os04g45810 // LOC_Os09g32948 // LOC_Os08g38590 // LOC_Os10g09820 // LOC_Os08g26880 // LOC_Os01g67770 // LOC_Os06g06750 // LOC_Os02g43970 // LOC_Os02g52670 // LOC_Os11g01140 // LOC_Os01g48446 // LOC_Os02g35660 // LOC_Os03g25550 // LOC_Os09g24800 // LOC_Os05g51150 // LOC_Os08g36920 // LOC_Os02g42060 // LOC_Os05g11380 // LOC_Os01g54550 // LOC_Os03g47910 // LOC_Os02g32590 // …
GO:0060255	P	regulation of macromolecule metabolic process	482	5325	1640	24075	1.5e-08	4.2e-07	// LOC_Os01g50720 // LOC_Os04g45810 // LOC_Os09g32948 // LOC_Os08g38590 // LOC_Os10g09820 // LOC_Os08g26880 // LOC_Os01g67770 // LOC_Os06g06750 // LOC_Os02g43970 // LOC_Os02g52670 // LOC_Os11g01140 // LOC_Os01g48446 // LOC_Os02g35660 // LOC_Os03g25550 // LOC_Os09g24800 // LOC_Os05g51150 // LOC_Os08g36920 // LOC_Os02g42060 // LOC_Os05g11380 // LOC_Os01g54550 // LOC_Os03g47910 // LOC_Os02g32590 // …
GO:0019222	P	regulation of metabolic process	487	5325	1664	24075	2e-08	4.9e-07	// LOC_Os01g50720 // LOC_Os04g45810 // LOC_Os09g32948 // LOC_Os08g38590 // LOC_Os10g09820 // LOC_Os08g26880 // LOC_Os01g67770 // LOC_Os06g06750 // LOC_Os02g43970 // LOC_Os02g52670 // LOC_Os11g01140 // LOC_Os01g48446 // LOC_Os02g35660 // LOC_Os03g25550 // LOC_Os09g24800 // LOC_Os05g51150 // LOC_Os08g36920 // LOC_Os02g42060 // LOC_Os05g11380 // LOC_Os01g54550 // LOC_Os03g47910 // LOC_Os02g32590 // …
GO:0006350	P	transcription	469	5325	1629	24075	1.9e-07	4.2e-06	// LOC_Os01g50720 // LOC_Os04g45810 // LOC_Os09g32948 // LOC_Os08g38590 // LOC_Os10g09820 // LOC_Os03g19920 // LOC_Os08g26880 // LOC_Os05g45410 // LOC_Os06g06750 // LOC_Os02g43970 // LOC_Os02g52670 // LOC_Os11g01140 // LOC_Os01g48446 // LOC_Os02g35660 // LOC_Os03g25550 // LOC_Os09g24800 // LOC_Os05g51150 // LOC_Os08g36920 // LOC_Os02g42060 // LOC_Os05g11380 // LOC_Os01g54550 // LOC_Os02g32590 // …
GO:0044267	P	cellular protein metabolic process	768	5325	2877	24075	6.1e-07	1.3e-05	// LOC_Os04g35270 // LOC_Os02g33680 // LOC_Os01g38229 // LOC_Os12g41780 // LOC_Os11g13860 // LOC_Os07g07560 // LOC_Os09g29840 // LOC_Os03g02190 // LOC_Os03g21730 // LOC_Os01g69930 // LOC_Os12g34320 // LOC_Os02g35010 // LOC_Os02g05980 // LOC_Os09g30190 // LOC_Os12g40419 // LOC_Os03g12470 // LOC_Os02g43870 // LOC_Os11g01140 // LOC_Os01g59730 // LOC_Os05g47770 // LOC_Os03g10950 // LOC_Os10g06740 // …
GO:0006464	P	protein modification process	536	5325	1929	24075	9.5e-07	1.8e-05	// LOC_Os04g35270 // LOC_Os02g33680 // LOC_Os12g41780 // LOC_Os11g13860 // LOC_Os07g07560 // LOC_Os03g02190 // LOC_Os03g21730 // LOC_Os02g49310 // LOC_Os12g34320 // LOC_Os02g35010 // LOC_Os02g05980 // LOC_Os04g35080 // LOC_Os12g40419 // LOC_Os03g12470 // LOC_Os02g43870 // LOC_Os11g01140 // LOC_Os05g47770 // LOC_Os03g10950 // LOC_Os10g06740 // LOC_Os11g36090 // LOC_Os02g12670 // LOC_Os05g39090 // …
GO:0043412	P	macromolecule modification	540	5325	1979	24075	4.9e-06	8.9e-05	// LOC_Os04g35270 // LOC_Os02g33680 // LOC_Os12g41780 // LOC_Os11g13860 // LOC_Os07g07560 // LOC_Os03g02190 // LOC_Os03g21730 // LOC_Os02g49310 // LOC_Os12g34320 // LOC_Os02g35010 // LOC_Os02g05980 // LOC_Os04g35080 // LOC_Os12g40419 // LOC_Os03g12470 // LOC_Os02g43870 // LOC_Os11g01140 // LOC_Os05g47770 // LOC_Os03g10950 // LOC_Os10g06740 // LOC_Os11g36090 // LOC_Os02g12670 // LOC_Os05g39090 // …
GO:0009056	P	catabolic process	146	5325	433	24075	1.1e-05	0.00018	// LOC_Os12g01730 // LOC_Os05g38390 // LOC_Os11g34690 // LOC_Os03g56869 // LOC_Os10g08022 // LOC_Os05g04690 // LOC_Os07g47120 // LOC_Os09g10270 // LOC_Os04g46560 // LOC_Os07g43200 // LOC_Os04g53230 // LOC_Os01g55350 // LOC_Os01g44330 // LOC_Os05g38420 // LOC_Os07g07310 // LOC_Os06g02360 // LOC_Os01g62490 // LOC_Os02g58500 // LOC_Os09g10200 // LOC_Os06g40080 // LOC_Os02g38200 // LOC_Os01g03270 // …
GO:0015979	P	photosynthesis	51	5325	115	24075	5.4e-05	0.00086	// LOC_Os01g17170 // LOC_Os12g08770 // LOC_Os07g05360 // LOC_Os07g25430 // LOC_Os03g39610 // LOC_Os12g08830 // LOC_Os01g43070 // LOC_Os01g41710 // LOC_Os06g46436 // LOC_Os02g52650 // LOC_Os10g32400 // LOC_Os03g36540 // LOC_Os01g31690 // LOC_Os06g04150 // LOC_Os07g38960 // LOC_Os04g38410 // LOC_Os08g44680 // LOC_Os09g30340 // LOC_Os07g17390 // LOC_Os12g17320 // LOC_Os08g10020 // LOC_Os07g37550 // …
GO:0010467	P	gene expression	630	5325	2424	24075	9.3e-05	0.0014	// LOC_Os01g50720 // LOC_Os04g45810 // LOC_Os09g32948 // LOC_Os08g38590 // LOC_Os10g09820 // LOC_Os03g19920 // LOC_Os05g25870 // LOC_Os08g26880 // LOC_Os01g67770 // LOC_Os06g06750 // LOC_Os02g43970 // LOC_Os02g52670 // LOC_Os08g01859 // LOC_Os11g01140 // LOC_Os01g59730 // LOC_Os01g48446 // LOC_Os07g10350 // LOC_Os02g35660 // LOC_Os11g31650 // LOC_Os03g25550 // LOC_Os09g24800 // LOC_Os06g46930 // …
GO:0006091	P	generation of precursor metabolites and energy	86	5325	243	24075	0.00018	0.0025	// LOC_Os02g06530 // LOC_Os01g12260 // LOC_Os10g08022 // LOC_Os04g46560 // LOC_Os06g46436 // LOC_Os01g73130 // LOC_Os08g15170 // LOC_Os02g38200 // LOC_Os06g21590 // LOC_Os07g37240 // LOC_Os01g51380 // LOC_Os04g33630 // LOC_Os10g38274 // LOC_Os09g12540 // LOC_Os06g40640 // LOC_Os01g58010 // LOC_Os02g07870 // LOC_Os11g10980 // LOC_Os06g14510 // LOC_Os08g14860 // LOC_Os07g49520 // LOC_Os03g46910 // …
GO:0006519	P	cellular amino acid and derivative metabolic process	117	5325	391	24075	0.0028	0.038	// LOC_Os05g07880 // LOC_Os05g38390 // LOC_Os01g12570 // LOC_Os05g38410 // LOC_Os07g38390 // LOC_Os03g02690 // LOC_Os03g63490 // LOC_Os02g39790 // LOC_Os08g25390 // LOC_Os02g39795 // LOC_Os03g12890 // LOC_Os04g37460 // LOC_Os06g49520 // LOC_Os03g61120 // LOC_Os02g05780 // LOC_Os04g37500 // LOC_Os04g53230 // LOC_Os03g62410 // LOC_Os05g38420 // LOC_Os09g08130 // LOC_Os01g62490 // LOC_Os02g44000 // …
GO:0007165	P	signal transduction	77	5325	240	24075	0.0034	0.043	// LOC_Os03g43440 // LOC_Os07g30300 // LOC_Os07g22580 // LOC_Os03g15180 // LOC_Os02g58730 // LOC_Os03g54084 // LOC_Os12g03810 // LOC_Os06g12090 // LOC_Os03g20380 // LOC_Os01g55450 // LOC_Os06g50060 // LOC_Os03g17540 // LOC_Os01g69920 // LOC_Os05g03610 // LOC_Os10g23100 // LOC_Os02g08140 // LOC_Os07g15540 // LOC_Os10g02814 // LOC_Os03g59590 // LOC_Os02g13110 // LOC_Os05g31720 // LOC_Os05g27530 // …
GO:0019748	P	secondary metabolic process	27	5325	64	24075	0.0048	0.055	// LOC_Os12g01730 // LOC_Os12g19304 // LOC_Os01g63200 // LOC_Os05g38390 // LOC_Os01g44330 // LOC_Os05g38410 // LOC_Os03g18640 // LOC_Os06g14740 // LOC_Os01g62600 // LOC_Os07g41280 // LOC_Os05g33840 // LOC_Os09g35970 // LOC_Os07g01110 // LOC_Os01g61160 // LOC_Os03g56869 // LOC_Os05g38420 // LOC_Os08g43370 // LOC_Os01g62490 // LOC_Os03g30300 // LOC_Os01g39960 // LOC_Os11g48060 // LOC_Os01g62480 // …
GO:0009628	P	response to abiotic stimulus	30	5325	74	24075	0.0049	0.055	// LOC_Os03g43990 // LOC_Os09g09370 // LOC_Os03g54084 // LOC_Os07g42940 // LOC_Os09g25330 // LOC_Os05g35770 // LOC_Os07g17120 // LOC_Os02g34600 // LOC_Os03g10880 // LOC_Os02g44870 // LOC_Os03g57340 // LOC_Os06g02620 // LOC_Os12g39630 // LOC_Os03g19590 // LOC_Os03g27280 // LOC_Os03g55830 // LOC_Os03g41460 // LOC_Os12g41910 // LOC_Os12g39380 // LOC_Os01g12580 // LOC_Os05g35760 // LOC_Os01g57230 // …
GO:0050896	P	response to stimulus	271	5325	1026	24075	0.0049	0.055	// LOC_Os04g39100 // LOC_Os02g05820 // LOC_Os04g48290 // LOC_Os03g57340 // LOC_Os03g54084 // LOC_Os02g10990 // LOC_Os09g29840 // LOC_Os08g20730 // LOC_Os12g29520 // LOC_Os05g12710 // LOC_Os01g55880 // LOC_Os07g33310 // LOC_Os01g07110 // LOC_Os05g29930 // LOC_Os03g02939 // LOC_Os01g72910 // LOC_Os02g44870 // LOC_Os04g28860 // LOC_Os02g49790 // LOC_Os02g14170 // LOC_Os06g09230 // LOC_Os01g56940 // …
GO:0009719	P	response to endogenous stimulus	16	5325	30	24075	0.0052	0.057	// LOC_Os05g48870 // LOC_Os02g41800 // LOC_Os07g15540 // LOC_Os01g13520 // LOC_Os04g57610 // LOC_Os05g43920 // LOC_Os01g54990 // LOC_Os04g36054 // LOC_Os12g29520 // LOC_Os08g40900 // LOC_Os02g06910 // LOC_Os02g04810 // LOC_Os02g57530 // LOC_Os01g48060 // LOC_Os06g47150 // LOC_Os01g70270
GO:0042592	P	homeostatic process	47	5325	147	24075	0.019	0.2	// LOC_Os02g09940 // LOC_Os05g28530 // LOC_Os05g05590 // LOC_Os01g68480 // LOC_Os07g29410 // LOC_Os12g08730 // LOC_Os04g39430 // LOC_Os04g54860 // LOC_Os10g28000 // LOC_Os10g34170 // LOC_Os01g07950 // LOC_Os01g48420 // LOC_Os09g30446 // LOC_Os05g48930 // LOC_Os03g29240 // LOC_Os07g08840 // LOC_Os06g44910 // LOC_Os07g44430 // LOC_Os06g09610 // LOC_Os12g18360 // LOC_Os10g35720 // LOC_Os09g27830 // …
GO:0019725	P	cellular homeostasis	45	5325	140	24075	0.02	0.2	// LOC_Os02g09940 // LOC_Os05g28530 // LOC_Os01g68480 // LOC_Os07g29410 // LOC_Os12g08730 // LOC_Os04g39430 // LOC_Os04g54860 // LOC_Os10g28000 // LOC_Os10g34170 // LOC_Os01g07950 // LOC_Os01g48420 // LOC_Os05g48930 // LOC_Os03g29240 // LOC_Os07g08840 // LOC_Os06g44910 // LOC_Os07g44430 // LOC_Os06g09610 // LOC_Os12g18360 // LOC_Os10g35720 // LOC_Os09g27830 // LOC_Os05g11990 // LOC_Os05g06750 // …
GO:0065008	P	regulation of biological quality	54	5325	176	24075	0.023	0.23	// LOC_Os02g09940 // LOC_Os05g28530 // LOC_Os01g68480 // LOC_Os07g29410 // LOC_Os12g08730 // LOC_Os04g39430 // LOC_Os04g54860 // LOC_Os10g28000 // LOC_Os10g34170 // LOC_Os10g40130 // LOC_Os01g07950 // LOC_Os01g48420 // LOC_Os09g30446 // LOC_Os05g48930 // LOC_Os03g29240 // LOC_Os05g31040 // LOC_Os07g08840 // LOC_Os06g44910 // LOC_Os07g44430 // LOC_Os06g09610 // LOC_Os12g18360 // LOC_Os10g35720 // …
GO:0006950	P	response to stress	214	5325	873	24075	0.092	0.86	// LOC_Os04g39100 // LOC_Os02g05820 // LOC_Os04g53496 // LOC_Os03g57340 // LOC_Os05g35380 // LOC_Os09g29840 // LOC_Os05g12710 // LOC_Os01g55880 // LOC_Os01g07110 // LOC_Os05g29930 // LOC_Os06g48010 // LOC_Os01g72910 // LOC_Os02g44870 // LOC_Os04g28860 // LOC_Os02g14170 // LOC_Os06g09230 // LOC_Os01g56940 // LOC_Os05g41990 // LOC_Os01g25760 // LOC_Os06g47800 // LOC_Os04g39460 // LOC_Os07g49360 // …
GO:0009607	P	response to biotic stimulus	7	5325	16	24075	0.11	0.96	// LOC_Os12g36830 // LOC_Os04g39150 // LOC_Os12g36850 // LOC_Os04g50700 // LOC_Os12g36860 // LOC_Os11g37960 // LOC_Os11g37970
GO:0040029	P	regulation of gene expression, epigenetic	6	5325	13	24075	0.11	0.99	// LOC_Os10g01570 // LOC_Os03g58400 // LOC_Os04g32960 // LOC_Os02g32350 // LOC_Os03g12570 // LOC_Os12g07950
GO:0016265	P	death	94	5325	544	24075	0.99	1	// LOC_Os04g53496 // LOC_Os09g13820 // LOC_Os07g02630 // LOC_Os12g17090 // LOC_Os11g39290 // LOC_Os01g25760 // LOC_Os04g53030 // LOC_Os08g38970 // LOC_Os03g48370 // LOC_Os03g14900 // LOC_Os12g32710 // LOC_Os02g10350 // LOC_Os08g28470 // LOC_Os10g04090 // LOC_Os04g46300 // LOC_Os05g34220 // LOC_Os01g52340 // LOC_Os11g32170 // LOC_Os03g63150 // LOC_Os11g39310 // LOC_Os06g03640 // LOC_Os10g04290 // …
GO:0044238	P	primary metabolic process	2250	5325	11969	24075	1	1	// LOC_Os06g12450 // LOC_Os01g19170 // LOC_Os09g32948 // LOC_Os12g41780 // LOC_Os07g07560 // LOC_Os04g35270 // LOC_Os06g06750 // LOC_Os08g39350 // LOC_Os01g62480 // LOC_Os11g37970 // LOC_Os12g40419 // LOC_Os06g49520 // LOC_Os01g48446 // LOC_Os03g10950 // LOC_Os04g37500 // LOC_Os11g31650 // LOC_Os10g05088 // LOC_Os09g24800 // LOC_Os06g46930 // LOC_Os03g27990 // LOC_Os08g32600 // LOC_Os05g11380 // …
// LOC_Os02g06840 // LOC_Os03g62180 // LOC_Os03g38230 // LOC_Os03g56140 // LOC_Os05g48850 // LOC_Os07g36090 // LOC_Os01g03170 // LOC_Os11g37900 // LOC_Os01g22780 // LOC_Os03g08754 // LOC_Os02g05260 // LOC_Os01g04520 // LOC_Os02g10660 // LOC_Os05g50930 // LOC_Os01g43910 // LOC_Os06g10230 // LOC_Os02g37050 // LOC_Os01g51140 // LOC_Os04g30010 // LOC_Os04g35890 // LOC_Os01g67480 // LOC_Os09g25490 // …
GO:0044249	P	cellular biosynthetic process	918	5325	5890	24075	1	1	// LOC_Os01g50720 // LOC_Os06g12450 // LOC_Os04g35270 // LOC_Os04g45810 // LOC_Os09g32948 // LOC_Os12g41780 // LOC_Os04g57340 // LOC_Os07g36700 // LOC_Os10g09820 // LOC_Os05g45740 // LOC_Os03g19920 // LOC_Os04g46760 // LOC_Os07g38390 // LOC_Os05g45340 // LOC_Os08g26880 // LOC_Os12g27410 // LOC_Os06g06750 // LOC_Os02g43970 // LOC_Os06g14810 // LOC_Os08g38080 // LOC_Os05g09650 // LOC_Os08g01859 // …
GO:0006807	P	nitrogen compound metabolic process	866	5325	7073	24075	1	1	// LOC_Os01g50720 // LOC_Os01g55390 // LOC_Os04g45810 // LOC_Os09g32948 // LOC_Os08g38590 // LOC_Os10g09820 // LOC_Os04g01530 // LOC_Os05g04690 // LOC_Os03g19920 // LOC_Os05g25870 // LOC_Os01g55880 // LOC_Os08g26880 // LOC_Os01g67770 // LOC_Os06g06750 // LOC_Os04g36054 // LOC_Os02g43970 // LOC_Os08g38080 // LOC_Os04g37460 // LOC_Os06g49520 // LOC_Os11g01140 // LOC_Os01g48446 // LOC_Os12g06270 // …
GO:0034645	P	cellular macromolecule biosynthetic process	711	5325	5248	24075	1	1	// LOC_Os01g50720 // LOC_Os06g12450 // LOC_Os04g35270 // LOC_Os04g45810 // LOC_Os09g32948 // LOC_Os12g41780 // LOC_Os07g36700 // LOC_Os10g09820 // LOC_Os03g19920 // LOC_Os01g55390 // LOC_Os05g45340 // LOC_Os08g26880 // LOC_Os12g27410 // LOC_Os06g06750 // LOC_Os02g43970 // LOC_Os02g52670 // LOC_Os08g01859 // LOC_Os11g01140 // LOC_Os01g59730 // LOC_Os01g48446 // LOC_Os12g06270 // LOC_Os07g48360 // …
GO:0008219	P	cell death	94	5325	544	24075	0.99	1	// LOC_Os04g53496 // LOC_Os09g13820 // LOC_Os07g02630 // LOC_Os12g17090 // LOC_Os11g39290 // LOC_Os01g25760 // LOC_Os04g53030 // LOC_Os08g38970 // LOC_Os03g48370 // LOC_Os03g14900 // LOC_Os12g32710 // LOC_Os02g10350 // LOC_Os08g28470 // LOC_Os10g04090 // LOC_Os04g46300 // LOC_Os05g34220 // LOC_Os01g52340 // LOC_Os11g32170 // LOC_Os03g63150 // LOC_Os11g39310 // LOC_Os06g03640 // LOC_Os10g04290 // …
GO:0007049	P	cell cycle	8	5325	30	24075	0.38	1	// LOC_Os03g04490 // LOC_Os10g33310 // LOC_Os12g04980 // LOC_Os01g07110 // LOC_Os11g40030 // LOC_Os11g04954 // LOC_Os04g40940 // LOC_Os12g41350
GO:0000003	P	reproduction	36	5325	133	24075	0.16	1	// LOC_Os03g62180 // LOC_Os10g40090 // LOC_Os04g01320 // LOC_Os11g10290 // LOC_Os07g36780 // LOC_Os10g01100 // LOC_Os05g42210 // LOC_Os10g40700 // LOC_Os12g07800 // LOC_Os10g40720 // LOC_Os12g34320 // LOC_Os03g01640 // LOC_Os05g07450 // LOC_Os07g36544 // LOC_Os01g47820 // LOC_Os01g12420 // LOC_Os05g07300 // LOC_Os03g01650 // LOC_Os05g07080 // LOC_Os07g08860 // LOC_Os03g01270 // LOC_Os10g40710 // …
GO:0044260	P	cellular macromolecule metabolic process	1487	5325	9350	24075	1	1	// LOC_Os06g12450 // LOC_Os04g35270 // LOC_Os12g41780 // LOC_Os07g07560 // LOC_Os06g06750 // LOC_Os09g16510 // LOC_Os03g10060 // LOC_Os12g40419 // LOC_Os01g48446 // LOC_Os12g06270 // LOC_Os11g31650 // LOC_Os09g24800 // LOC_Os06g46930 // LOC_Os03g27990 // LOC_Os08g32600 // LOC_Os05g11380 // LOC_Os03g60100 // LOC_Os03g52594 // LOC_Os03g21230 // LOC_Os02g35760 // LOC_Os06g46330 // LOC_Os02g35160 // …
GO:0016043	P	cellular component organization	114	5325	1240	24075	1	1	// LOC_Os03g12570 // LOC_Os03g51600 // LOC_Os01g67240 // LOC_Os03g32590 // LOC_Os02g21840 // LOC_Os10g37690 // LOC_Os01g40400 // LOC_Os08g36410 // LOC_Os07g36250 // LOC_Os08g03440 // LOC_Os03g44420 // LOC_Os10g17660 // LOC_Os11g43600 // LOC_Os05g49860 // LOC_Os08g25090 // LOC_Os03g02590 // LOC_Os07g36130 // LOC_Os06g15570 // LOC_Os03g19300 // LOC_Os05g51150 // LOC_Os03g07930 // LOC_Os06g45050 // …
GO:0009856	P	pollination	23	5325	114	24075	0.69	1	// LOC_Os03g62180 // LOC_Os04g01320 // LOC_Os11g10290 // LOC_Os10g01100 // LOC_Os05g42210 // LOC_Os12g07800 // LOC_Os12g34320 // LOC_Os05g07450 // LOC_Os07g36544 // LOC_Os01g47820 // LOC_Os01g12420 // LOC_Os05g07300 // LOC_Os05g07080 // LOC_Os07g08860 // LOC_Os03g12150 // LOC_Os03g35600 // LOC_Os01g47810 // LOC_Os07g36780 // LOC_Os05g07420 // LOC_Os04g34370 // LOC_Os07g36570 // LOC_Os01g12430 // …
GO:0032501	P	multicellular organismal process	31	5325	154	24075	0.71	1	// LOC_Os03g62180 // LOC_Os04g01320 // LOC_Os03g54084 // LOC_Os11g10290 // LOC_Os10g01100 // LOC_Os05g42210 // LOC_Os12g07800 // LOC_Os01g03410 // LOC_Os05g07450 // LOC_Os01g03170 // LOC_Os03g19590 // LOC_Os01g47820 // LOC_Os12g34320 // LOC_Os01g12420 // LOC_Os05g07300 // LOC_Os07g36544 // LOC_Os05g07080 // LOC_Os07g08860 // LOC_Os04g57320 // LOC_Os04g51160 // LOC_Os03g12150 // LOC_Os01g03270 // …
GO:0006139	P	nucleobase, nucleoside, nucleotide and nucleic acid metabolic process	742	5325	6695	24075	1	1	// LOC_Os01g50720 // LOC_Os01g55390 // LOC_Os04g45810 // LOC_Os09g32948 // LOC_Os08g38590 // LOC_Os10g09820 // LOC_Os04g01530 // LOC_Os03g19920 // LOC_Os05g25870 // LOC_Os01g55880 // LOC_Os08g26880 // LOC_Os01g67770 // LOC_Os06g06750 // LOC_Os02g43970 // LOC_Os02g52670 // LOC_Os11g01140 // LOC_Os01g48446 // LOC_Os12g06270 // LOC_Os08g28530 // LOC_Os02g35660 // LOC_Os08g15170 // LOC_Os03g25550 // …
GO:0009058	P	biosynthetic process	973	5325	6085	24075	1	1	// LOC_Os01g50720 // LOC_Os06g12450 // LOC_Os04g35270 // LOC_Os04g45810 // LOC_Os01g50330 // LOC_Os09g32948 // LOC_Os12g41780 // LOC_Os04g57340 // LOC_Os07g36700 // LOC_Os10g09820 // LOC_Os05g45740 // LOC_Os03g19920 // LOC_Os04g46760 // LOC_Os07g38390 // LOC_Os05g45340 // LOC_Os08g26880 // LOC_Os12g27410 // LOC_Os06g06750 // LOC_Os02g43970 // LOC_Os06g14810 // LOC_Os08g38080 // LOC_Os05g09650 // …
GO:0022414	P	reproductive process	23	5325	114	24075	0.69	1	// LOC_Os03g62180 // LOC_Os04g01320 // LOC_Os11g10290 // LOC_Os10g01100 // LOC_Os05g42210 // LOC_Os12g07800 // LOC_Os12g34320 // LOC_Os05g07450 // LOC_Os07g36544 // LOC_Os01g47820 // LOC_Os01g12420 // LOC_Os05g07300 // LOC_Os05g07080 // LOC_Os07g08860 // LOC_Os03g12150 // LOC_Os03g35600 // LOC_Os01g47810 // LOC_Os07g36780 // LOC_Os05g07420 // LOC_Os04g34370 // LOC_Os07g36570 // LOC_Os01g12430 // …
GO:0009059	P	macromolecule biosynthetic process	711	5325	5252	24075	1	1	// LOC_Os01g50720 // LOC_Os06g12450 // LOC_Os04g35270 // LOC_Os04g45810 // LOC_Os09g32948 // LOC_Os12g41780 // LOC_Os07g36700 // LOC_Os10g09820 // LOC_Os03g19920 // LOC_Os01g55390 // LOC_Os05g45340 // LOC_Os08g26880 // LOC_Os12g27410 // LOC_Os06g06750 // LOC_Os02g43970 // LOC_Os02g52670 // LOC_Os08g01859 // LOC_Os11g01140 // LOC_Os01g59730 // LOC_Os01g48446 // LOC_Os12g06270 // LOC_Os07g48360 // …
GO:0008152	P	metabolic process	3023	5325	14398	24075	1	1	// LOC_Os04g39100 // LOC_Os06g12450 // LOC_Os04g35270 // LOC_Os09g32948 // LOC_Os12g41780 // LOC_Os04g57340 // LOC_Os07g07560 // LOC_Os01g19170 // LOC_Os06g06750 // LOC_Os08g39350 // LOC_Os01g62480 // LOC_Os11g37970 // LOC_Os12g40419 // LOC_Os05g41990 // LOC_Os06g49520 // LOC_Os10g01044 // LOC_Os01g48446 // LOC_Os12g06270 // LOC_Os04g37500 // LOC_Os11g31650 // LOC_Os10g05088 // LOC_Os09g24800 // …
// LOC_Os07g48450 // LOC_Os02g58390 // LOC_Os04g32960 // LOC_Os05g38410 // LOC_Os02g42810 // LOC_Os06g36680 // LOC_Os12g35630 // LOC_Os01g71810 // LOC_Os08g25390 // LOC_Os02g17940 // LOC_Os04g33370 // LOC_Os06g06802 // LOC_Os07g46920 // LOC_Os10g21110 // LOC_Os03g57340 // LOC_Os06g03790 // LOC_Os02g47020 // LOC_Os06g03970 // LOC_Os10g41390 // LOC_Os02g57530 // LOC_Os08g29420 // LOC_Os02g46260 // …
GO:0007154	P	cell communication	35	5325	170	24075	0.68	1	// LOC_Os03g62180 // LOC_Os04g01320 // LOC_Os11g10290 // LOC_Os10g01100 // LOC_Os03g17540 // LOC_Os04g02690 // LOC_Os12g07800 // LOC_Os12g34320 // LOC_Os05g07450 // LOC_Os05g31720 // LOC_Os08g25010 // LOC_Os08g42530 // LOC_Os07g36544 // LOC_Os01g47820 // LOC_Os01g12420 // LOC_Os05g07300 // LOC_Os07g34130 // LOC_Os02g56570 // LOC_Os01g72230 // LOC_Os05g07080 // LOC_Os07g08860 // LOC_Os03g12150 // …
GO:0051704	P	multi-organism process	26	5325	120	24075	0.57	1	// LOC_Os11g10590 // LOC_Os03g62180 // LOC_Os04g01320 // LOC_Os11g10290 // LOC_Os10g01100 // LOC_Os05g42210 // LOC_Os12g07800 // LOC_Os11g37960 // LOC_Os12g34320 // LOC_Os05g07450 // LOC_Os07g36544 // LOC_Os01g47820 // LOC_Os01g12420 // LOC_Os05g07300 // LOC_Os05g07080 // LOC_Os07g08860 // LOC_Os11g37970 // LOC_Os03g12150 // LOC_Os03g35600 // LOC_Os01g47810 // LOC_Os07g36780 // LOC_Os05g07420 // …
GO:0019538	P	protein metabolic process	931	5325	4333	24075	0.82	1	// LOC_Os10g25450 // LOC_Os04g35270 // LOC_Os02g33680 // LOC_Os01g38229 // LOC_Os12g41780 // LOC_Os11g13860 // LOC_Os07g07560 // LOC_Os09g29840 // LOC_Os03g11410 // LOC_Os03g02190 // LOC_Os03g21730 // LOC_Os01g69930 // LOC_Os12g34320 // LOC_Os08g28700 // LOC_Os05g40200 // LOC_Os02g35010 // LOC_Os02g05980 // LOC_Os09g30190 // LOC_Os12g40419 // LOC_Os08g01859 // LOC_Os01g53630 // LOC_Os11g01140 // …
GO:0044237	P	cellular metabolic process	1951	5325	10696	24075	1	1	// LOC_Os06g12450 // LOC_Os04g35270 // LOC_Os12g41780 // LOC_Os07g07560 // LOC_Os04g46760 // LOC_Os06g06750 // LOC_Os08g39350 // LOC_Os03g10060 // LOC_Os12g40419 // LOC_Os06g49520 // LOC_Os01g48446 // LOC_Os03g10950 // LOC_Os04g37500 // LOC_Os11g31650 // LOC_Os09g24800 // LOC_Os06g46930 // LOC_Os03g27990 // LOC_Os08g32600 // LOC_Os05g11380 // LOC_Os03g60100 // LOC_Os07g41060 // LOC_Os03g52594 // …
// LOC_Os03g04050 // LOC_Os07g37090 // LOC_Os06g46900 // LOC_Os11g34690 // LOC_Os04g52840 // LOC_Os08g32610 // LOC_Os02g33910 // LOC_Os01g59360 // LOC_Os06g35200 // LOC_Os04g53800 // LOC_Os08g17410 // LOC_Os11g43600 // LOC_Os02g16040 // LOC_Os06g45340 // LOC_Os01g63510 // LOC_Os07g10350 // LOC_Os05g47560 // LOC_Os02g13965 // LOC_Os04g33630 // LOC_Os03g13740 // LOC_Os04g35114 // LOC_Os02g45170 // …
GO:0043170	P	macromolecule metabolic process	1672	5325	10433	24075	1	1	// LOC_Os06g12450 // LOC_Os04g35270 // LOC_Os09g32948 // LOC_Os12g41780 // LOC_Os07g07560 // LOC_Os06g06750 // LOC_Os09g16510 // LOC_Os11g37970 // LOC_Os12g40419 // LOC_Os01g53630 // LOC_Os01g48446 // LOC_Os03g10950 // LOC_Os11g31650 // LOC_Os09g24800 // LOC_Os06g46930 // LOC_Os03g27990 // LOC_Os08g32600 // LOC_Os05g11380 // LOC_Os03g60100 // LOC_Os03g52594 // LOC_Os03g21230 // LOC_Os02g35760 // …
GO:0032502	P	developmental process	5	5325	28	24075	0.74	1	// LOC_Os10g40130 // LOC_Os01g03270 // LOC_Os01g03170 // LOC_Os03g24040 // LOC_Os01g03410
GO:0009875	P	pollen-pistil interaction	23	5325	114	24075	0.69	1	// LOC_Os03g62180 // LOC_Os04g01320 // LOC_Os11g10290 // LOC_Os10g01100 // LOC_Os05g42210 // LOC_Os12g07800 // LOC_Os12g34320 // LOC_Os05g07450 // LOC_Os07g36544 // LOC_Os01g47820 // LOC_Os01g12420 // LOC_Os05g07300 // LOC_Os05g07080 // LOC_Os07g08860 // LOC_Os03g12150 // LOC_Os03g35600 // LOC_Os01g47810 // LOC_Os07g36780 // LOC_Os05g07420 // LOC_Os04g34370 // LOC_Os07g36570 // LOC_Os01g12430 // …
GO:0006259	P	DNA metabolic process	157	5325	4515	24075	1	1	// LOC_Os04g49860 // LOC_Os01g55390 // LOC_Os03g12570 // LOC_Os06g50200 // LOC_Os08g20220 // LOC_Os04g54450 // LOC_Os05g01170 // LOC_Os12g33956 // LOC_Os02g15560 // LOC_Os09g14500 // LOC_Os01g55880 // LOC_Os10g01570 // LOC_Os02g33910 // LOC_Os04g28860 // LOC_Os01g15690 // LOC_Os01g07110 // LOC_Os01g56940 // LOC_Os07g43200 // LOC_Os10g07578 // LOC_Os10g06110 // LOC_Os12g06270 // LOC_Os07g48360 // …
GO:0009987	P	cellular process	2535	5325	12839	24075	1	1	// LOC_Os06g12450 // LOC_Os04g35270 // LOC_Os01g12470 // LOC_Os12g41780 // LOC_Os09g02650 // LOC_Os07g07560 // LOC_Os02g40454 // LOC_Os04g46760 // LOC_Os06g06750 // LOC_Os08g39350 // LOC_Os03g10060 // LOC_Os12g40419 // LOC_Os07g03910 // LOC_Os06g49520 // LOC_Os01g48446 // LOC_Os03g10950 // LOC_Os04g37500 // LOC_Os01g62570 // LOC_Os11g31650 // LOC_Os09g24800 // LOC_Os06g46930 // LOC_Os03g27990 // …
// LOC_Os12g17070 // LOC_Os02g16630 // LOC_Os02g02830 // LOC_Os09g16510 // LOC_Os01g45290 // LOC_Os09g35760 // LOC_Os03g46790 // LOC_Os03g60380 // LOC_Os04g32600 // LOC_Os12g39620 // LOC_Os03g01900 // LOC_Os04g47620 // LOC_Os11g12320 // LOC_Os08g35420 // LOC_Os12g38860 // LOC_Os11g28610 // LOC_Os10g32570 // LOC_Os06g45000 // LOC_Os01g67690 // LOC_Os08g34640 // LOC_Os03g15180 // LOC_Os06g50060 // …
GO:0006412	P	translation	133	5325	595	24075	0.47	1	// LOC_Os07g37090 // LOC_Os05g48050 // LOC_Os04g38750 // LOC_Os12g35630 // LOC_Os07g33915 // LOC_Os02g38210 // LOC_Os07g36250 // LOC_Os02g09100 // LOC_Os08g01859 // LOC_Os03g62630 // LOC_Os01g59730 // LOC_Os06g03790 // LOC_Os03g49710 // LOC_Os11g43600 // LOC_Os03g63410 // LOC_Os04g25540 // LOC_Os11g31650 // LOC_Os06g46930 // LOC_Os01g51020 // LOC_Os03g22180 // LOC_Os03g07290 // LOC_Os07g33997 // …
GO:0005215	F	transporter activity	328	5325	941	24075	1.7e-12	2.1e-10	// LOC_Os03g09870 // LOC_Os05g49260 // LOC_Os01g71240 // LOC_Os02g06530 // LOC_Os06g15370 // LOC_Os01g12260 // LOC_Os01g12470 // LOC_Os03g09970 // LOC_Os09g26900 // LOC_Os02g13870 // LOC_Os07g26460 // LOC_Os05g45740 // LOC_Os04g41450 // LOC_Os03g10090 // LOC_Os03g08680 // LOC_Os07g33310 // LOC_Os10g28240 // LOC_Os04g56160 // LOC_Os10g22039 // LOC_Os02g21750 // LOC_Os05g34010 // LOC_Os08g31410 // …
GO:0000166	F	nucleotide binding	1032	5325	3874	24075	5.4e-09	3.4e-07	// LOC_Os03g02190 // LOC_Os07g02100 // LOC_Os09g02650 // LOC_Os11g13860 // LOC_Os07g07560 // LOC_Os04g01530 // LOC_Os09g29840 // LOC_Os03g12520 // LOC_Os03g21730 // LOC_Os01g55880 // LOC_Os01g54080 // LOC_Os02g49310 // LOC_Os09g35850 // LOC_Os04g56160 // LOC_Os12g34320 // LOC_Os12g31800 // LOC_Os02g35010 // LOC_Os02g05980 // LOC_Os03g44420 // LOC_Os12g40419 // LOC_Os03g12470 // LOC_Os02g43870 // …
GO:0016301	F	kinase activity	501	5325	1750	24075	1.2e-07	5.1e-06	// LOC_Os03g02190 // LOC_Os11g13860 // LOC_Os07g07560 // LOC_Os04g01530 // LOC_Os03g21730 // LOC_Os02g49310 // LOC_Os12g34320 // LOC_Os01g59550 // LOC_Os02g05980 // LOC_Os12g40419 // LOC_Os03g12470 // LOC_Os02g43870 // LOC_Os11g01140 // LOC_Os05g47770 // LOC_Os01g57420 // LOC_Os10g33650 // LOC_Os10g06740 // LOC_Os11g36090 // LOC_Os02g12670 // LOC_Os01g01302 // LOC_Os05g39090 // LOC_Os03g48270 // …
GO:0005515	F	protein binding	662	5325	2460	24075	1.7e-06	5.4e-05	// LOC_Os01g10900 // LOC_Os10g25450 // LOC_Os09g25310 // LOC_Os09g29840 // LOC_Os12g30150 // LOC_Os03g21730 // LOC_Os08g26880 // LOC_Os03g44810 // LOC_Os01g59550 // LOC_Os02g05980 // LOC_Os12g04410 // LOC_Os10g28820 // LOC_Os04g03050 // LOC_Os11g29510 // LOC_Os07g04190 // LOC_Os10g06740 // LOC_Os05g16824 // LOC_Os01g04720 // LOC_Os02g46520 // LOC_Os05g39090 // LOC_Os03g48270 // LOC_Os01g11490 // …
GO:0030234	F	enzyme regulator activity	93	5325	255	24075	4.2e-05	0.001	// LOC_Os03g04490 // LOC_Os03g17540 // LOC_Os01g68540 // LOC_Os05g38000 // LOC_Os12g40760 // LOC_Os08g25010 // LOC_Os05g20570 // LOC_Os11g40030 // LOC_Os11g11720 // LOC_Os03g61530 // LOC_Os08g25090 // LOC_Os09g26360 // LOC_Os11g12410 // LOC_Os01g72230 // LOC_Os01g62990 // LOC_Os02g48730 // LOC_Os03g63710 // LOC_Os01g21034 // LOC_Os07g49100 // LOC_Os02g17240 // LOC_Os06g09340 // LOC_Os08g42530 // …
GO:0030528	F	transcription regulator activity	278	5325	987	24075	0.00021	0.0043	// LOC_Os12g06330 // LOC_Os09g32948 // LOC_Os09g28440 // LOC_Os01g52680 // LOC_Os06g41770 // LOC_Os04g47059 // LOC_Os07g44950 // LOC_Os06g36680 // LOC_Os09g35760 // LOC_Os07g01820 // LOC_Os03g29760 // LOC_Os03g46790 // LOC_Os08g26880 // LOC_Os01g67770 // LOC_Os07g48260 // LOC_Os06g06750 // LOC_Os09g35010 // LOC_Os03g09170 // LOC_Os05g42180 // LOC_Os08g08820 // LOC_Os03g03100 // LOC_Os02g52670 // …
GO:0003700	F	transcription factor activity	192	5325	651	24075	0.0003	0.0054	// LOC_Os09g32948 // LOC_Os09g28440 // LOC_Os01g52680 // LOC_Os06g41770 // LOC_Os07g44950 // LOC_Os06g36680 // LOC_Os01g61080 // LOC_Os07g01820 // LOC_Os11g11100 // LOC_Os08g26880 // LOC_Os04g45810 // LOC_Os06g06750 // LOC_Os09g35010 // LOC_Os03g09170 // LOC_Os08g08820 // LOC_Os02g43970 // LOC_Os02g52670 // LOC_Os09g35910 // LOC_Os04g55560 // LOC_Os03g51690 // LOC_Os07g48260 // LOC_Os03g60430 // …
GO:0003774	F	motor activity	31	5325	69	24075	0.0012	0.019	// LOC_Os03g64415 // LOC_Os01g55510 // LOC_Os09g02650 // LOC_Os03g02290 // LOC_Os02g13580 // LOC_Os11g42800 // LOC_Os08g43400 // LOC_Os05g46030 // LOC_Os02g16909 // LOC_Os01g54080 // LOC_Os12g42160 // LOC_Os05g33030 // LOC_Os03g05820 // LOC_Os03g56260 // LOC_Os09g35890 // LOC_Os03g18980 // LOC_Os03g64290 // LOC_Os10g25565 // LOC_Os03g39020 // LOC_Os01g42070 // LOC_Os11g44880 // LOC_Os12g39980 // …
GO:0016818	F	hydrolase activity, acting on acid anhydrides, in phosphorus-containing anhydrides	209	5325	759	24075	0.0029	0.038	// LOC_Os04g49860 // LOC_Os01g71240 // LOC_Os02g06530 // LOC_Os01g12260 // LOC_Os06g30730 // LOC_Os09g02650 // LOC_Os02g07060 // LOC_Os03g02290 // LOC_Os06g34420 // LOC_Os11g42800 // LOC_Os01g54080 // LOC_Os10g28240 // LOC_Os04g56160 // LOC_Os02g21750 // LOC_Os02g38210 // LOC_Os05g27530 // LOC_Os05g04610 // LOC_Os03g44420 // LOC_Os01g12660 // LOC_Os06g02560 // LOC_Os01g61940 // LOC_Os11g38670 // …
GO:0016817	F	hydrolase activity, acting on acid anhydrides	210	5325	764	24075	0.003	0.038	// LOC_Os04g49860 // LOC_Os01g71240 // LOC_Os02g06530 // LOC_Os01g12260 // LOC_Os06g30730 // LOC_Os09g02650 // LOC_Os02g07060 // LOC_Os03g02290 // LOC_Os06g34420 // LOC_Os11g42800 // LOC_Os01g54080 // LOC_Os10g28240 // LOC_Os04g56160 // LOC_Os02g21750 // LOC_Os02g38210 // LOC_Os05g27530 // LOC_Os05g04610 // LOC_Os03g44420 // LOC_Os01g12660 // LOC_Os06g02560 // LOC_Os01g61940 // LOC_Os11g38670 // …
GO:0016462	F	pyrophosphatase activity	201	5325	743	24075	0.0063	0.072	// LOC_Os04g49860 // LOC_Os01g71240 // LOC_Os02g06530 // LOC_Os01g12260 // LOC_Os06g30730 // LOC_Os09g02650 // LOC_Os02g07060 // LOC_Os03g02290 // LOC_Os06g34420 // LOC_Os11g42800 // LOC_Os01g54080 // LOC_Os10g28240 // LOC_Os04g56160 // LOC_Os02g21750 // LOC_Os02g38210 // LOC_Os05g27530 // LOC_Os05g04610 // LOC_Os03g44420 // LOC_Os01g12660 // LOC_Os03g51600 // LOC_Os01g61940 // LOC_Os11g38670 // …
GO:0017111	F	nucleoside-triphosphatase activity	194	5325	726	24075	0.011	0.11	// LOC_Os04g49860 // LOC_Os01g71240 // LOC_Os02g06530 // LOC_Os01g12260 // LOC_Os06g30730 // LOC_Os09g02650 // LOC_Os02g07060 // LOC_Os03g02290 // LOC_Os06g34420 // LOC_Os11g42800 // LOC_Os01g54080 // LOC_Os10g28240 // LOC_Os04g56160 // LOC_Os02g21750 // LOC_Os02g38210 // LOC_Os05g27530 // LOC_Os05g04610 // LOC_Os03g44420 // LOC_Os01g12660 // LOC_Os03g51600 // LOC_Os01g61940 // LOC_Os11g38670 // …
GO:0008289	F	lipid binding	30	5325	85	24075	0.021	0.2	// LOC_Os05g35160 // LOC_Os07g26460 // LOC_Os02g40890 // LOC_Os03g50280 // LOC_Os11g02424 // LOC_Os12g02310 // LOC_Os09g27990 // LOC_Os02g51750 // LOC_Os08g36410 // LOC_Os01g25500 // LOC_Os02g07900 // LOC_Os05g31760 // LOC_Os11g02369 // LOC_Os02g24720 // LOC_Os09g27660 // LOC_Os07g29230 // LOC_Os06g12440 // LOC_Os01g60740 // LOC_Os06g45050 // LOC_Os03g58940 // LOC_Os12g02340 // LOC_Os07g07870 // …
GO:0030246	F	carbohydrate binding	64	5325	219	24075	0.031	0.28	// LOC_Os09g15820 // LOC_Os03g62180 // LOC_Os04g01320 // LOC_Os01g33230 // LOC_Os01g46950 // LOC_Os08g03670 // LOC_Os08g43570 // LOC_Os10g01100 // LOC_Os05g42210 // LOC_Os01g39830 // LOC_Os01g34920 // LOC_Os05g49430 // LOC_Os12g07800 // LOC_Os04g41640 // LOC_Os12g34320 // LOC_Os04g57860 // LOC_Os05g07450 // LOC_Os03g48610 // LOC_Os03g26430 // LOC_Os09g36810 // LOC_Os02g39330 // LOC_Os06g41560 // …
GO:0005102	F	receptor binding	5	5325	6	24075	0.034	0.28	// LOC_Os07g03200 // LOC_Os03g47230 // LOC_Os11g35310 // LOC_Os12g05260 // LOC_Os11g05190
GO:0005198	F	structural molecule activity	119	5325	462	24075	0.076	0.59	// LOC_Os03g51600 // LOC_Os05g48050 // LOC_Os04g46780 // LOC_Os04g38750 // LOC_Os10g40170 // LOC_Os10g12620 // LOC_Os07g36090 // LOC_Os08g01859 // LOC_Os07g37385 // LOC_Os03g62630 // LOC_Os01g59730 // LOC_Os06g03790 // LOC_Os03g49710 // LOC_Os12g34128 // LOC_Os04g25540 // LOC_Os11g31650 // LOC_Os06g46930 // LOC_Os01g51020 // LOC_Os07g33915 // LOC_Os03g07290 // LOC_Os02g07060 // LOC_Os07g33997 // …
GO:0060089	F	molecular transducer activity	38	5325	152	24075	0.28	1	// LOC_Os11g17080 // LOC_Os02g08500 // LOC_Os01g67770 // LOC_Os09g26160 // LOC_Os09g09370 // LOC_Os03g54084 // LOC_Os03g17700 // LOC_Os09g25330 // LOC_Os03g43990 // LOC_Os06g08900 // LOC_Os03g10880 // LOC_Os11g01140 // LOC_Os02g58350 // LOC_Os06g43910 // LOC_Os05g06320 // LOC_Os03g19590 // LOC_Os01g43910 // LOC_Os01g45620 // LOC_Os12g01140 // LOC_Os03g55830 // LOC_Os06g08440 // LOC_Os01g69920 // …
GO:0016740	F	transferase activity	1000	5325	6190	24075	1	1	// LOC_Os06g12450 // LOC_Os04g35270 // LOC_Os11g31090 // LOC_Os06g43880 // LOC_Os12g41780 // LOC_Os11g13860 // LOC_Os07g07560 // LOC_Os01g12570 // LOC_Os04g01530 // LOC_Os07g02540 // LOC_Os03g19920 // LOC_Os03g02190 // LOC_Os03g21730 // LOC_Os05g25870 // LOC_Os05g45340 // LOC_Os06g15170 // LOC_Os12g27410 // LOC_Os05g40260 // LOC_Os12g34320 // LOC_Os02g51130 // LOC_Os04g51980 // LOC_Os08g38200 // …
GO:0005488	F	binding	3181	5325	16823	24075	1	1	// LOC_Os04g39100 // LOC_Os01g12470 // LOC_Os09g02650 // LOC_Os07g07560 // LOC_Os06g06750 // LOC_Os02g57120 // LOC_Os12g31800 // LOC_Os01g62480 // LOC_Os03g10060 // LOC_Os12g40419 // LOC_Os05g41990 // LOC_Os06g49520 // LOC_Os10g01044 // LOC_Os01g48446 // LOC_Os12g06270 // LOC_Os04g37500 // LOC_Os01g62570 // LOC_Os03g37920 // LOC_Os09g24800 // LOC_Os06g39640 // LOC_Os09g28050 // LOC_Os01g63620 // …
// LOC_Os01g67850 // LOC_Os05g31910 // LOC_Os03g18640 // LOC_Os01g34920 // LOC_Os01g08560 // LOC_Os04g57350 // LOC_Os03g08220 // LOC_Os01g42380 // LOC_Os04g41640 // LOC_Os01g22352 // LOC_Os04g46440 // LOC_Os12g07120 // LOC_Os07g49390 // LOC_Os03g51990 // LOC_Os02g53750 // LOC_Os12g16690 // LOC_Os07g49400 // LOC_Os03g61670 // LOC_Os08g17990 // LOC_Os02g39950 // LOC_Os03g46660 // LOC_Os02g36600 // …
GO:0003676	F	nucleic acid binding	836	5325	8251	24075	1	1	// LOC_Os01g50720 // LOC_Os01g55390 // LOC_Os04g45810 // LOC_Os02g34970 // LOC_Os08g38590 // LOC_Os10g09820 // LOC_Os06g28530 // LOC_Os03g19920 // LOC_Os05g25870 // LOC_Os01g55880 // LOC_Os08g26880 // LOC_Os01g67770 // LOC_Os09g35850 // LOC_Os06g06750 // LOC_Os12g31800 // LOC_Os01g64360 // LOC_Os03g57900 // LOC_Os02g43970 // LOC_Os02g52670 // LOC_Os04g12540 // LOC_Os01g24460 // LOC_Os01g48446 // …
GO:0003677	F	DNA binding	564	5325	5059	24075	1	1	// LOC_Os01g50720 // LOC_Os04g45810 // LOC_Os09g32948 // LOC_Os08g38590 // LOC_Os10g09820 // LOC_Os01g55880 // LOC_Os08g26880 // LOC_Os01g67770 // LOC_Os06g06750 // LOC_Os01g64360 // LOC_Os03g57900 // LOC_Os02g43970 // LOC_Os02g52670 // LOC_Os01g24460 // LOC_Os01g48446 // LOC_Os01g05630 // LOC_Os02g43300 // LOC_Os02g30700 // LOC_Os03g25550 // LOC_Os09g24800 // LOC_Os11g07870 // LOC_Os05g51150 // …
GO:0016787	F	hydrolase activity	933	5325	4901	24075	1	1	// LOC_Os11g36940 // LOC_Os01g19170 // LOC_Os05g51220 // LOC_Os10g25450 // LOC_Os06g35370 // LOC_Os09g02650 // LOC_Os02g50690 // LOC_Os11g19340 // LOC_Os11g15570 // LOC_Os03g11410 // LOC_Os11g42800 // LOC_Os01g55880 // LOC_Os01g54080 // LOC_Os04g56160 // LOC_Os02g32660 // LOC_Os06g46340 // LOC_Os08g39350 // LOC_Os01g58640 // LOC_Os05g20570 // LOC_Os03g44420 // LOC_Os08g40680 // LOC_Os05g33200 // …
GO:0016788	F	hydrolase activity, acting on ester bonds	270	5325	1949	24075	1	1	// LOC_Os05g07880 // LOC_Os01g53990 // LOC_Os01g46240 // LOC_Os01g22660 // LOC_Os07g46520 // LOC_Os04g32960 // LOC_Os11g19340 // LOC_Os04g48800 // LOC_Os08g17784 // LOC_Os09g39760 // LOC_Os11g08760 // LOC_Os10g26720 // LOC_Os08g41880 // LOC_Os04g39610 // LOC_Os12g40760 // LOC_Os06g06290 // LOC_Os08g39350 // LOC_Os01g58640 // LOC_Os04g55850 // LOC_Os05g33270 // LOC_Os01g11710 // LOC_Os04g42860 // …
GO:0003824	F	catalytic activity	2785	5325	12724	24075	0.77	1	// LOC_Os04g39100 // LOC_Os06g12450 // LOC_Os04g35270 // LOC_Os11g31090 // LOC_Os12g41780 // LOC_Os09g02650 // LOC_Os07g07560 // LOC_Os01g19170 // LOC_Os02g51130 // LOC_Os08g39350 // LOC_Os01g62480 // LOC_Os09g30190 // LOC_Os12g40419 // LOC_Os05g41990 // LOC_Os06g49520 // LOC_Os10g01044 // LOC_Os06g38510 // LOC_Os12g06270 // LOC_Os04g37500 // LOC_Os07g48750 // LOC_Os10g05088 // LOC_Os08g38970 // …
// LOC_Os09g31506 // LOC_Os01g60080 // LOC_Os11g29510 // LOC_Os09g31502 // LOC_Os09g28050 // LOC_Os11g07922 // LOC_Os11g35030 // LOC_Os05g51190 // LOC_Os04g26870 // LOC_Os11g42510 // LOC_Os07g36610 // LOC_Os06g10670 // LOC_Os03g08550 // LOC_Os03g01820 // LOC_Os03g04650 // LOC_Os07g22350 // LOC_Os04g59190 // LOC_Os01g04300 // LOC_Os08g14760 // LOC_Os07g49360 // LOC_Os01g07870 // LOC_Os07g35880 // …
GO:0016772	F	transferase activity, transferring phosphorus-containing groups	588	5325	4781	24075	1	1	// LOC_Os03g02190 // LOC_Os02g05950 // LOC_Os11g13860 // LOC_Os07g07560 // LOC_Os04g01530 // LOC_Os03g19920 // LOC_Os01g55390 // LOC_Os03g21730 // LOC_Os12g27410 // LOC_Os12g34320 // LOC_Os01g59550 // LOC_Os02g05980 // LOC_Os12g40419 // LOC_Os03g12470 // LOC_Os02g43870 // LOC_Os11g01140 // LOC_Os05g47770 // LOC_Os01g57420 // LOC_Os12g06270 // LOC_Os10g06740 // LOC_Os11g36090 // LOC_Os02g12670 // …
GO:0008135	F	translation factor activity, nucleic acid binding	15	5325	75	24075	0.68	1	// LOC_Os02g38210 // LOC_Os02g19770 // LOC_Os07g36250 // LOC_Os03g59160 // LOC_Os07g12630 // LOC_Os11g02450 // LOC_Os04g45490 // LOC_Os02g01110 // LOC_Os11g43600 // LOC_Os03g19300 // LOC_Os03g63410 // LOC_Os12g02380 // LOC_Os12g35630 // LOC_Os07g49220 // LOC_Os02g35160
GO:0004518	F	nuclease activity	36	5325	1337	24075	1	1	// LOC_Os04g54500 // LOC_Os11g20689 // LOC_Os04g45420 // LOC_Os03g30110 // LOC_Os01g37350 // LOC_Os01g53590 // LOC_Os01g47100 // LOC_Os01g55880 // LOC_Os10g26720 // LOC_Os01g67190 // LOC_Os01g40810 // LOC_Os04g28860 // LOC_Os01g56940 // LOC_Os04g54390 // LOC_Os04g55850 // LOC_Os06g46960 // LOC_Os07g06440 // LOC_Os08g29420 // LOC_Os07g02170 // LOC_Os01g53580 // LOC_Os03g18940 // LOC_Os03g57370 // …
GO:0003723	F	RNA binding	119	5325	3190	24075	1	1	// LOC_Os01g55390 // LOC_Os06g50200 // LOC_Os08g20220 // LOC_Os05g01170 // LOC_Os12g33956 // LOC_Os03g19920 // LOC_Os05g25870 // LOC_Os12g27410 // LOC_Os12g35630 // LOC_Os03g10060 // LOC_Os07g43200 // LOC_Os10g06110 // LOC_Os03g62630 // LOC_Os10g36860 // LOC_Os12g34128 // LOC_Os12g31000 // LOC_Os03g17030 // LOC_Os03g51510 // LOC_Os08g29420 // LOC_Os11g05556 // LOC_Os06g15570 // LOC_Os11g05552 // …
GO:0003682	F	chromatin binding	15	5325	913	24075	1	1	// LOC_Os04g45410 // LOC_Os04g58610 // LOC_Os03g12570 // LOC_Os10g16880 // LOC_Os04g22060 // LOC_Os01g45290 // LOC_Os02g21840 // LOC_Os06g09060 // LOC_Os06g15570 // LOC_Os04g34190 // LOC_Os03g03990 // LOC_Os02g02100 // LOC_Os10g13960 // LOC_Os04g11350 // LOC_Os01g57960
GO:0004872	F	receptor activity	5	5325	33	24075	0.84	1	// LOC_Os03g54084 // LOC_Os06g08900 // LOC_Os03g43670 // LOC_Os09g26160 // LOC_Os03g19590
GO:0004871	F	signal transducer activity	38	5325	152	24075	0.28	1	// LOC_Os11g17080 // LOC_Os02g08500 // LOC_Os01g67770 // LOC_Os09g26160 // LOC_Os09g09370 // LOC_Os03g54084 // LOC_Os03g17700 // LOC_Os09g25330 // LOC_Os03g43990 // LOC_Os06g08900 // LOC_Os03g10880 // LOC_Os11g01140 // LOC_Os02g58350 // LOC_Os06g43910 // LOC_Os05g06320 // LOC_Os03g19590 // LOC_Os01g43910 // LOC_Os01g45620 // LOC_Os12g01140 // LOC_Os03g55830 // LOC_Os06g08440 // LOC_Os01g69920 // …
GO:0016020	C	membrane	713	5325	2115	24075	2.2e-23	3.6e-21	// LOC_Os04g35270 // LOC_Os05g03140 // LOC_Os01g12470 // LOC_Os12g41780 // LOC_Os07g36700 // LOC_Os04g55260 // LOC_Os06g15170 // LOC_Os08g25710 // LOC_Os04g52310 // LOC_Os04g56160 // LOC_Os08g34460 // LOC_Os06g46436 // LOC_Os07g38400 // LOC_Os04g42960 // LOC_Os06g14810 // LOC_Os04g20420 // LOC_Os06g43880 // LOC_Os07g03910 // LOC_Os06g13210 // LOC_Os03g22200 // LOC_Os01g19770 // LOC_Os08g15170 // …
GO:0044464	C	cell part	1536	5325	5945	24075	2.6e-10	1.4e-08	// LOC_Os04g35270 // LOC_Os01g12470 // LOC_Os12g41780 // LOC_Os08g38590 // LOC_Os05g40790 // LOC_Os06g06750 // LOC_Os06g04920 // LOC_Os07g03910 // LOC_Os06g13210 // LOC_Os03g07540 // LOC_Os03g10950 // LOC_Os01g19770 // LOC_Os11g31650 // LOC_Os01g28840 // LOC_Os06g46930 // LOC_Os05g11380 // LOC_Os10g17990 // LOC_Os03g60100 // LOC_Os03g52594 // LOC_Os02g07870 // LOC_Os12g37710 // LOC_Os01g07730 // …
GO:0005623	C	cell	1536	5325	5945	24075	2.6e-10	1.4e-08	// LOC_Os04g35270 // LOC_Os01g12470 // LOC_Os12g41780 // LOC_Os08g38590 // LOC_Os05g40790 // LOC_Os06g06750 // LOC_Os06g04920 // LOC_Os07g03910 // LOC_Os06g13210 // LOC_Os03g07540 // LOC_Os03g10950 // LOC_Os01g19770 // LOC_Os11g31650 // LOC_Os01g28840 // LOC_Os06g46930 // LOC_Os05g11380 // LOC_Os10g17990 // LOC_Os03g60100 // LOC_Os03g52594 // LOC_Os02g07870 // LOC_Os12g37710 // LOC_Os01g07730 // …
GO:0005576	C	extracellular region	104	5325	251	24075	1.6e-07	6.5e-06	// LOC_Os03g25990 // LOC_Os05g38390 // LOC_Os04g26220 // LOC_Os05g38410 // LOC_Os10g40700 // LOC_Os03g01640 // LOC_Os04g51510 // LOC_Os03g06000 // LOC_Os03g60720 // LOC_Os06g48160 // LOC_Os01g72290 // LOC_Os05g19670 // LOC_Os08g08970 // LOC_Os10g42670 // LOC_Os02g32980 // LOC_Os05g38420 // LOC_Os04g26230 // LOC_Os08g09010 // LOC_Os01g62490 // LOC_Os10g40710 // LOC_Os03g01650 // LOC_Os06g13180 // …
GO:0005618	C	cell wall	42	5325	82	24075	1.9e-05	0.00064	// LOC_Os01g53990 // LOC_Os04g46740 // LOC_Os04g53950 // LOC_Os06g13040 // LOC_Os06g22919 // LOC_Os09g39760 // LOC_Os11g08760 // LOC_Os06g48180 // LOC_Os03g01800 // LOC_Os03g19610 // LOC_Os04g51510 // LOC_Os01g20980 // LOC_Os06g48200 // LOC_Os03g28090 // LOC_Os10g39840 // LOC_Os06g48160 // LOC_Os11g45720 // LOC_Os03g63760 // LOC_Os11g36240 // LOC_Os12g37660 // LOC_Os10g42670 // LOC_Os09g26360 // …
GO:0030312	C	external encapsulating structure	44	5325	107	24075	0.00061	0.017	// LOC_Os01g53990 // LOC_Os04g46740 // LOC_Os04g53950 // LOC_Os06g13040 // LOC_Os06g22919 // LOC_Os09g39760 // LOC_Os11g08760 // LOC_Os06g08900 // LOC_Os06g48180 // LOC_Os03g01800 // LOC_Os03g19610 // LOC_Os04g51510 // LOC_Os01g20980 // LOC_Os06g48200 // LOC_Os03g28090 // LOC_Os10g39840 // LOC_Os06g48160 // LOC_Os11g45720 // LOC_Os03g63760 // LOC_Os11g36240 // LOC_Os12g37660 // LOC_Os10g42670 // …
GO:0005737	C	cytoplasm	335	5325	1263	24075	0.0015	0.036	// LOC_Os03g09870 // LOC_Os02g06530 // LOC_Os01g12470 // LOC_Os07g12250 // LOC_Os07g26460 // LOC_Os05g48050 // LOC_Os05g45740 // LOC_Os01g63240 // LOC_Os04g38750 // LOC_Os05g50220 // LOC_Os10g28000 // LOC_Os10g42860 // LOC_Os03g02690 // LOC_Os07g33915 // LOC_Os08g36410 // LOC_Os06g22070 // LOC_Os06g01630 // LOC_Os03g44420 // LOC_Os02g01280 // LOC_Os01g62900 // LOC_Os09g34090 // LOC_Os01g27750 // …
GO:0044444	C	cytoplasmic part	262	5325	966	24075	0.0018	0.038	// LOC_Os03g09870 // LOC_Os02g06530 // LOC_Os01g12470 // LOC_Os05g48050 // LOC_Os05g45740 // LOC_Os01g63240 // LOC_Os04g38750 // LOC_Os05g50220 // LOC_Os10g42860 // LOC_Os07g33915 // LOC_Os08g36410 // LOC_Os06g22070 // LOC_Os06g01630 // LOC_Os07g36090 // LOC_Os09g34090 // LOC_Os11g24450 // LOC_Os03g62630 // LOC_Os01g59730 // LOC_Os06g03790 // LOC_Os12g06270 // LOC_Os12g34128 // LOC_Os04g25540 // …
GO:0005783	C	endoplasmic reticulum	44	5325	123	24075	0.0052	0.086	// LOC_Os06g30750 // LOC_Os10g33250 // LOC_Os05g46260 // LOC_Os01g63240 // LOC_Os02g40784 // LOC_Os03g13750 // LOC_Os05g47690 // LOC_Os01g04640 // LOC_Os09g34090 // LOC_Os04g32950 // LOC_Os06g12250 // LOC_Os07g01150 // LOC_Os07g04910 // LOC_Os04g14690 // LOC_Os02g57530 // LOC_Os02g37010 // LOC_Os05g24770 // LOC_Os03g61670 // LOC_Os06g44300 // LOC_Os09g37620 // LOC_Os03g03370 // LOC_Os07g14270 // …
GO:0005739	C	mitochondrion	55	5325	162	24075	0.0048	0.086	// LOC_Os03g09870 // LOC_Os03g10510 // LOC_Os01g05010 // LOC_Os01g42650 // LOC_Os01g12470 // LOC_Os03g59590 // LOC_Os02g20860 // LOC_Os08g34130 // LOC_Os01g49190 // LOC_Os06g45670 // LOC_Os03g02390 // LOC_Os01g16510 // LOC_Os07g41330 // LOC_Os02g48720 // LOC_Os04g57320 // LOC_Os06g22070 // LOC_Os01g16900 // LOC_Os05g45740 // LOC_Os11g24450 // LOC_Os06g03790 // LOC_Os01g05060 // LOC_Os01g69250 // …
GO:0009579	C	thylakoid	34	5325	93	24075	0.01	0.15	// LOC_Os12g08770 // LOC_Os07g05360 // LOC_Os07g25430 // LOC_Os01g56680 // LOC_Os12g08830 // LOC_Os06g01850 // LOC_Os01g43070 // LOC_Os06g46436 // LOC_Os10g32400 // LOC_Os05g43310 // LOC_Os08g44680 // LOC_Os07g17390 // LOC_Os08g10020 // LOC_Os12g23200 // LOC_Os04g44200 // LOC_Os07g05480 // LOC_Os03g22370 // LOC_Os07g47640 // LOC_Os03g56670 // LOC_Os03g17174 // LOC_Os01g71190 // LOC_Os09g30340 // …
GO:0032991	C	macromolecular complex	308	5325	1207	24075	0.012	0.17	// LOC_Os01g67810 // LOC_Os02g06530 // LOC_Os01g12260 // LOC_Os03g51600 // LOC_Os04g32960 // LOC_Os05g45740 // LOC_Os08g32610 // LOC_Os04g38750 // LOC_Os02g46080 // LOC_Os10g42860 // LOC_Os05g45340 // LOC_Os01g05610 // LOC_Os07g33915 // LOC_Os09g39500 // LOC_Os02g45940 // LOC_Os08g36410 // LOC_Os02g33680 // LOC_Os08g37570 // LOC_Os01g73130 // LOC_Os03g44420 // LOC_Os08g01859 // LOC_Os08g44680 // …
GO:0009536	C	plastid	15	5325	37	24075	0.039	0.5	// LOC_Os03g14120 // LOC_Os07g25430 // LOC_Os02g49326 // LOC_Os05g43310 // LOC_Os04g34460 // LOC_Os04g51792 // LOC_Os04g44650 // LOC_Os03g32314 // LOC_Os01g58020 // LOC_Os04g38750 // LOC_Os12g17320 // LOC_Os12g10580 // LOC_Os01g56680 // LOC_Os09g24530 // LOC_Os11g34940
GO:0044421	C	extracellular region part	7	5325	12	24075	0.042	0.5	// LOC_Os02g50730 // LOC_Os06g13180 // LOC_Os06g36240 // LOC_Os09g39950 // LOC_Os04g32680 // LOC_Os07g40100 // LOC_Os10g40859
GO:0031974	C	membrane-enclosed lumen	14	5325	80	24075	0.83	1	// LOC_Os06g03790 // LOC_Os06g22070 // LOC_Os01g05010 // LOC_Os04g49220 // LOC_Os03g07930 // LOC_Os05g43450 // LOC_Os08g34130 // LOC_Os07g06470 // LOC_Os05g38210 // LOC_Os01g05060 // LOC_Os03g29760 // LOC_Os03g32590 // LOC_Os04g32350 // LOC_Os09g38500
GO:0031975	C	envelope	39	5325	167	24075	0.41	1	// LOC_Os03g09870 // LOC_Os03g10510 // LOC_Os01g42650 // LOC_Os01g12470 // LOC_Os03g59590 // LOC_Os05g45740 // LOC_Os01g49190 // LOC_Os03g02390 // LOC_Os01g16510 // LOC_Os06g08900 // LOC_Os07g41330 // LOC_Os02g48720 // LOC_Os10g22039 // LOC_Os02g06650 // LOC_Os11g24450 // LOC_Os01g69250 // LOC_Os01g19770 // LOC_Os04g54410 // LOC_Os06g05080 // LOC_Os01g40570 // LOC_Os10g37430 // LOC_Os05g47980 // …
GO:0030529	C	ribonucleoprotein complex	110	5325	438	24075	0.13	1	// LOC_Os02g51790 // LOC_Os04g32960 // LOC_Os04g38750 // LOC_Os07g33915 // LOC_Os07g36090 // LOC_Os08g01859 // LOC_Os03g62630 // LOC_Os01g59730 // LOC_Os06g03790 // LOC_Os03g49710 // LOC_Os12g34128 // LOC_Os04g25540 // LOC_Os11g31650 // LOC_Os06g46930 // LOC_Os01g51020 // LOC_Os11g05552 // LOC_Os03g07290 // LOC_Os07g33997 // LOC_Os05g48050 // LOC_Os01g59060 // LOC_Os03g60100 // LOC_Os02g15610 // …
GO:0031981	C	nuclear lumen	6	5325	56	24075	0.98	1	// LOC_Os03g07930 // LOC_Os05g43450 // LOC_Os07g06470 // LOC_Os03g29760 // LOC_Os03g32590 // LOC_Os04g32350
GO:0005794	C	Golgi apparatus	6	5325	56	24075	0.98	1	// LOC_Os11g29200 // LOC_Os04g55200 // LOC_Os12g05550 // LOC_Os03g59660 // LOC_Os02g55470 // LOC_Os01g21850
GO:0031967	C	organelle envelope	37	5325	142	24075	0.21	1	// LOC_Os03g09870 // LOC_Os03g10510 // LOC_Os01g42650 // LOC_Os01g12470 // LOC_Os03g59590 // LOC_Os05g45740 // LOC_Os01g49190 // LOC_Os03g02390 // LOC_Os01g16510 // LOC_Os07g41330 // LOC_Os02g48720 // LOC_Os10g22039 // LOC_Os02g06650 // LOC_Os11g24450 // LOC_Os01g69250 // LOC_Os01g19770 // LOC_Os04g54410 // LOC_Os06g05080 // LOC_Os01g40570 // LOC_Os10g37430 // LOC_Os05g47980 // LOC_Os04g57320 // …
GO:0043231	C	intracellular membrane-bounded organelle	407	5325	2296	24075	1	1	// LOC_Os09g32948 // LOC_Os04g45810 // LOC_Os01g12470 // LOC_Os08g38590 // LOC_Os03g19920 // LOC_Os12g31430 // LOC_Os05g45410 // LOC_Os06g06750 // LOC_Os06g11410 // LOC_Os11g24450 // LOC_Os03g07540 // LOC_Os07g10350 // LOC_Os01g05630 // LOC_Os02g35660 // LOC_Os01g19770 // LOC_Os08g15170 // LOC_Os03g03370 // LOC_Os01g53220 // LOC_Os07g07310 // LOC_Os09g32944 // LOC_Os05g11380 // LOC_Os01g54550 // …
GO:0043232	C	intracellular non-membrane-bounded organelle	167	5325	1494	24075	1	1	// LOC_Os03g12570 // LOC_Os02g51790 // LOC_Os05g48050 // LOC_Os02g07060 // LOC_Os04g38750 // LOC_Os10g42860 // LOC_Os02g21840 // LOC_Os02g45940 // LOC_Os10g13960 // LOC_Os03g51600 // LOC_Os08g01859 // LOC_Os03g62630 // LOC_Os01g59730 // LOC_Os06g03790 // LOC_Os03g49710 // LOC_Os01g05630 // LOC_Os05g49860 // LOC_Os11g31650 // LOC_Os02g43590 // LOC_Os06g46930 // LOC_Os01g51020 // LOC_Os07g36130 // …
GO:0043233	C	organelle lumen	13	5325	70	24075	0.76	1	// LOC_Os06g03790 // LOC_Os06g22070 // LOC_Os01g05010 // LOC_Os03g07930 // LOC_Os05g43450 // LOC_Os08g34130 // LOC_Os07g06470 // LOC_Os05g38210 // LOC_Os01g05060 // LOC_Os03g29760 // LOC_Os03g32590 // LOC_Os04g32350 // LOC_Os09g38500
GO:0044428	C	nuclear part	9	5325	97	24075	1	1	// LOC_Os08g16610 // LOC_Os03g07930 // LOC_Os05g43450 // LOC_Os03g49430 // LOC_Os06g11420 // LOC_Os07g06470 // LOC_Os03g29760 // LOC_Os03g32590 // LOC_Os04g32350
GO:0044424	C	intracellular part	725	5325	3529	24075	0.98	1	// LOC_Os09g32948 // LOC_Os04g45810 // LOC_Os02g33680 // LOC_Os01g12470 // LOC_Os08g38590 // LOC_Os05g45740 // LOC_Os03g19920 // LOC_Os12g31430 // LOC_Os05g45410 // LOC_Os06g06750 // LOC_Os04g57320 // LOC_Os06g46436 // LOC_Os03g44420 // LOC_Os06g11410 // LOC_Os08g01859 // LOC_Os11g24450 // LOC_Os01g59730 // LOC_Os03g07540 // LOC_Os12g06270 // LOC_Os01g05630 // LOC_Os02g35660 // LOC_Os01g19770 // …
GO:0044422	C	organelle part	167	5325	1521	24075	1	1	// LOC_Os03g09870 // LOC_Os03g12570 // LOC_Os01g12470 // LOC_Os01g45290 // LOC_Os02g06650 // LOC_Os03g08680 // LOC_Os02g06530 // LOC_Os01g05610 // LOC_Os06g22070 // LOC_Os10g13960 // LOC_Os03g51600 // LOC_Os08g01859 // LOC_Os11g24450 // LOC_Os06g03790 // LOC_Os01g05630 // LOC_Os05g49860 // LOC_Os01g19770 // LOC_Os02g57530 // LOC_Os08g10020 // LOC_Os03g02590 // LOC_Os04g14710 // LOC_Os07g36130 // …
GO:0043229	C	intracellular organelle	560	5325	2859	24075	1	1	// LOC_Os09g32948 // LOC_Os04g45810 // LOC_Os01g12470 // LOC_Os08g38590 // LOC_Os05g45740 // LOC_Os03g19920 // LOC_Os12g31430 // LOC_Os05g45410 // LOC_Os06g06750 // LOC_Os06g46436 // LOC_Os06g11410 // LOC_Os08g01859 // LOC_Os11g24450 // LOC_Os01g59730 // LOC_Os03g07540 // LOC_Os07g10350 // LOC_Os01g05630 // LOC_Os02g35660 // LOC_Os01g19770 // LOC_Os08g15170 // LOC_Os11g31650 // LOC_Os06g46930 // …
GO:0005622	C	intracellular	882	5325	4116	24075	0.83	1	// LOC_Os09g32948 // LOC_Os04g45810 // LOC_Os06g04920 // LOC_Os02g33680 // LOC_Os01g12470 // LOC_Os08g38590 // LOC_Os05g45740 // LOC_Os03g19920 // LOC_Os10g42860 // LOC_Os12g31430 // LOC_Os05g45410 // LOC_Os06g06750 // LOC_Os04g57320 // LOC_Os06g46436 // LOC_Os03g44420 // LOC_Os12g07280 // LOC_Os06g11410 // LOC_Os08g01859 // LOC_Os11g24450 // LOC_Os01g59730 // LOC_Os03g07540 // LOC_Os12g06270 // …
GO:0043227	C	membrane-bounded organelle	415	5325	2319	24075	1	1	// LOC_Os09g32948 // LOC_Os04g45810 // LOC_Os01g12470 // LOC_Os08g38590 // LOC_Os03g19920 // LOC_Os12g31430 // LOC_Os05g45410 // LOC_Os06g06750 // LOC_Os06g46436 // LOC_Os06g11410 // LOC_Os11g24450 // LOC_Os03g07540 // LOC_Os07g10350 // LOC_Os01g05630 // LOC_Os02g35660 // LOC_Os01g19770 // LOC_Os08g15170 // LOC_Os08g10020 // LOC_Os03g03370 // LOC_Os01g53220 // LOC_Os07g07310 // LOC_Os09g32944 // …
GO:0005654	C	nucleoplasm	6	5325	51	24075	0.96	1	// LOC_Os03g07930 // LOC_Os05g43450 // LOC_Os07g06470 // LOC_Os03g29760 // LOC_Os03g32590 // LOC_Os04g32350
GO:0012505	C	endomembrane system	18	5325	104	24075	0.86	1	// LOC_Os11g29200 // LOC_Os09g37620 // LOC_Os04g55200 // LOC_Os04g14710 // LOC_Os02g37050 // LOC_Os12g05550 // LOC_Os05g46260 // LOC_Os01g21850 // LOC_Os09g38370 // LOC_Os03g52340 // LOC_Os03g48010 // LOC_Os04g14690 // LOC_Os03g59660 // LOC_Os02g57530 // LOC_Os02g37010 // LOC_Os07g15540 // LOC_Os09g37650 // LOC_Os06g10170
GO:0005840	C	ribosome	102	5325	397	24075	0.097	1	// LOC_Os02g51790 // LOC_Os05g48050 // LOC_Os04g38750 // LOC_Os09g39500 // LOC_Os07g36090 // LOC_Os08g01859 // LOC_Os03g62630 // LOC_Os01g59730 // LOC_Os06g03790 // LOC_Os03g49710 // LOC_Os12g34128 // LOC_Os04g25540 // LOC_Os11g31650 // LOC_Os06g46930 // LOC_Os01g51020 // LOC_Os02g01230 // LOC_Os03g07290 // LOC_Os07g33997 // LOC_Os01g59060 // LOC_Os03g60100 // LOC_Os02g15610 // LOC_Os07g38540 // …
GO:0044446	C	intracellular organelle part	167	5325	1521	24075	1	1	// LOC_Os03g09870 // LOC_Os03g12570 // LOC_Os01g12470 // LOC_Os01g45290 // LOC_Os02g06650 // LOC_Os03g08680 // LOC_Os02g06530 // LOC_Os01g05610 // LOC_Os06g22070 // LOC_Os10g13960 // LOC_Os03g51600 // LOC_Os08g01859 // LOC_Os11g24450 // LOC_Os06g03790 // LOC_Os01g05630 // LOC_Os05g49860 // LOC_Os01g19770 // LOC_Os02g57530 // LOC_Os08g10020 // LOC_Os03g02590 // LOC_Os04g14710 // LOC_Os07g36130 // …
GO:0043226	C	organelle	560	5325	2859	24075	1	1	// LOC_Os09g32948 // LOC_Os04g45810 // LOC_Os01g12470 // LOC_Os08g38590 // LOC_Os05g45740 // LOC_Os03g19920 // LOC_Os12g31430 // LOC_Os05g45410 // LOC_Os06g06750 // LOC_Os06g46436 // LOC_Os06g11410 // LOC_Os08g01859 // LOC_Os11g24450 // LOC_Os01g59730 // LOC_Os03g07540 // LOC_Os07g10350 // LOC_Os01g05630 // LOC_Os02g35660 // LOC_Os01g19770 // LOC_Os08g15170 // LOC_Os11g31650 // LOC_Os06g46930 // …
GO:0005634	C	nucleus	277	5325	1884	24075	1	1	// LOC_Os09g32948 // LOC_Os04g47059 // LOC_Os01g52680 // LOC_Os06g11410 // LOC_Os04g52380 // LOC_Os01g45290 // LOC_Os08g38590 // LOC_Os09g35760 // LOC_Os03g19920 // LOC_Os12g29520 // LOC_Os01g17402 // LOC_Os03g29760 // LOC_Os03g46790 // LOC_Os12g31430 // LOC_Os03g12570 // LOC_Os01g05610 // LOC_Os06g06750 // LOC_Os05g42180 // LOC_Os04g56170 // LOC_Os08g08820 // LOC_Os03g03100 // LOC_Os12g06330 // …
GO:0043228	C	non-membrane-bounded organelle	167	5325	1494	24075	1	1	// LOC_Os03g12570 // LOC_Os02g51790 // LOC_Os05g48050 // LOC_Os02g07060 // LOC_Os04g38750 // LOC_Os10g42860 // LOC_Os02g21840 // LOC_Os02g45940 // LOC_Os10g13960 // LOC_Os03g51600 // LOC_Os08g01859 // LOC_Os03g62630 // LOC_Os01g59730 // LOC_Os06g03790 // LOC_Os03g49710 // LOC_Os01g05630 // LOC_Os05g49860 // LOC_Os11g31650 // LOC_Os02g43590 // LOC_Os06g46930 // LOC_Os01g51020 // LOC_Os07g36130 // …
GO:0005856	C	cytoskeleton	22	5325	71	24075	0.11	1	// LOC_Os03g51600 // LOC_Os01g55510 // LOC_Os05g46030 // LOC_Os01g59150 // LOC_Os02g07060 // LOC_Os10g17680 // LOC_Os10g17660 // LOC_Os08g03440 // LOC_Os03g45920 // LOC_Os02g43590 // LOC_Os03g64290 // LOC_Os10g25565 // LOC_Os04g46079 // LOC_Os03g01530 // LOC_Os02g16909 // LOC_Os01g18050 // LOC_Os04g01150 // LOC_Os07g23200 // LOC_Os03g63090 // LOC_Os04g43290 // LOC_Os04g38880 // LOC_Os06g29350
GO:0005886	C	plasma membrane	13	5325	44	24075	0.22	1	// LOC_Os03g52660 // LOC_Os06g51270 // LOC_Os12g33946 // LOC_Os01g72950 // LOC_Os11g37130 // LOC_Os02g39910 // LOC_Os01g67364 // LOC_Os10g39870 // LOC_Os06g08380 // LOC_Os10g26470 // LOC_Os02g36700 // LOC_Os12g44380 // LOC_Os03g07480
GO:0070013	C	intracellular organelle lumen	13	5325	70	24075	0.76	1	// LOC_Os06g03790 // LOC_Os06g22070 // LOC_Os01g05010 // LOC_Os03g07930 // LOC_Os05g43450 // LOC_Os08g34130 // LOC_Os07g06470 // LOC_Os05g38210 // LOC_Os01g05060 // LOC_Os03g29760 // LOC_Os03g32590 // LOC_Os04g32350 // LOC_Os09g38500

## Sheet: DEG_16_go
GO_acc	term_type	Term	queryitem	querytotal	bgitem	bgtotal	pvalue	FDR	entries
GO:0015979	P	photosynthesis	27	786	115	24075	5.5e-14	1.1e-11	// LOC_Os12g08770 // LOC_Os07g05360 // LOC_Os07g25430 // LOC_Os08g44680 // LOC_Os01g41710 // LOC_Os02g10390 // LOC_Os01g31690 // LOC_Os04g38410 // LOC_Os03g39610 // LOC_Os08g40160 // LOC_Os07g37550 // LOC_Os12g23200 // LOC_Os06g21590 // LOC_Os11g13890 // LOC_Os07g38960 // LOC_Os01g52240 // LOC_Os09g17740 // LOC_Os07g05480 // LOC_Os03g22370 // LOC_Os07g47640 // LOC_Os08g33820 // LOC_Os09g30340 // …
GO:0006412	P	translation	43	786	595	24075	3.1e-06	0.00032	// LOC_Os02g56014 // LOC_Os09g19952 // LOC_Os08g06040 // LOC_Os01g48770 // LOC_Os09g37740 // LOC_Os01g44210 // LOC_Os03g18580 // LOC_Os01g22490 // LOC_Os04g32710 // LOC_Os03g14530 // LOC_Os05g22716 // LOC_Os03g18570 // LOC_Os12g03880 // LOC_Os11g24610 // LOC_Os07g33915 // LOC_Os03g48235 // LOC_Os12g03090 // LOC_Os06g36160 // LOC_Os09g27930 // LOC_Os03g22460 // LOC_Os10g34990 // LOC_Os03g47896 // …
GO:0006629	P	lipid metabolic process	37	786	528	24075	2.8e-05	0.0012	// LOC_Os01g45200 // LOC_Os12g04700 // LOC_Os10g28060 // LOC_Os03g62740 // LOC_Os02g30200 // LOC_Os08g40590 // LOC_Os06g06250 // LOC_Os09g04710 // LOC_Os11g48070 // LOC_Os06g34120 // LOC_Os08g39350 // LOC_Os06g14810 // LOC_Os01g51360 // LOC_Os11g04840 // LOC_Os03g24170 // LOC_Os03g38390 // LOC_Os04g55660 // LOC_Os01g11620 // LOC_Os07g49310 // LOC_Os03g09250 // LOC_Os03g59620 // LOC_Os02g49920 // …
GO:0006810	P	transport	85	786	1638	24075	3e-05	0.0012	// LOC_Os07g10590 // LOC_Os06g12090 // LOC_Os01g71240 // LOC_Os03g02070 // LOC_Os05g39600 // LOC_Os04g44330 // LOC_Os02g37300 // LOC_Os04g35540 // LOC_Os10g30090 // LOC_Os02g57580 // LOC_Os06g03560 // LOC_Os12g38310 // LOC_Os11g05700 // LOC_Os02g08180 // LOC_Os06g50060 // LOC_Os03g64340 // LOC_Os06g04450 // LOC_Os03g02670 // LOC_Os02g06530 // LOC_Os02g32814 // LOC_Os01g38670 // LOC_Os12g02310 // …
GO:0051234	P	establishment of localization	85	786	1638	24075	3e-05	0.0012	// LOC_Os07g10590 // LOC_Os06g12090 // LOC_Os01g71240 // LOC_Os03g02070 // LOC_Os05g39600 // LOC_Os04g44330 // LOC_Os02g37300 // LOC_Os04g35540 // LOC_Os10g30090 // LOC_Os02g57580 // LOC_Os06g03560 // LOC_Os12g38310 // LOC_Os11g05700 // LOC_Os02g08180 // LOC_Os06g50060 // LOC_Os03g64340 // LOC_Os06g04450 // LOC_Os03g02670 // LOC_Os02g06530 // LOC_Os02g32814 // LOC_Os01g38670 // LOC_Os12g02310 // …
GO:0051179	P	localization	85	786	1651	24075	3.9e-05	0.0014	// LOC_Os07g10590 // LOC_Os06g12090 // LOC_Os01g71240 // LOC_Os03g02070 // LOC_Os05g39600 // LOC_Os04g44330 // LOC_Os02g37300 // LOC_Os04g35540 // LOC_Os10g30090 // LOC_Os02g57580 // LOC_Os06g03560 // LOC_Os12g38310 // LOC_Os11g05700 // LOC_Os02g08180 // LOC_Os06g50060 // LOC_Os03g64340 // LOC_Os06g04450 // LOC_Os03g02670 // LOC_Os02g06530 // LOC_Os02g32814 // LOC_Os01g38670 // LOC_Os12g02310 // …
GO:0009607	P	response to biotic stimulus	6	786	16	24075	4.7e-05	0.0014	// LOC_Os12g36830 // LOC_Os04g39150 // LOC_Os12g36850 // LOC_Os12g36860 // LOC_Os11g37960 // LOC_Os11g37970
GO:0005975	P	carbohydrate metabolic process	46	786	833	24075	0.00063	0.016	// LOC_Os02g52800 // LOC_Os02g31030 // LOC_Os01g46950 // LOC_Os07g46790 // LOC_Os09g31430 // LOC_Os02g44230 // LOC_Os02g44235 // LOC_Os01g34920 // LOC_Os08g25710 // LOC_Os11g37960 // LOC_Os04g41640 // LOC_Os01g71810 // LOC_Os06g46570 // LOC_Os04g57860 // LOC_Os05g09500 // LOC_Os08g39350 // LOC_Os03g26430 // LOC_Os02g12730 // LOC_Os07g41150 // LOC_Os10g39840 // LOC_Os03g57880 // LOC_Os04g39880 // …
GO:0006091	P	generation of precursor metabolites and energy	17	786	243	24075	0.004	0.092	// LOC_Os06g21590 // LOC_Os01g41710 // LOC_Os02g10390 // LOC_Os02g06530 // LOC_Os11g13890 // LOC_Os07g38960 // LOC_Os01g31690 // LOC_Os01g52240 // LOC_Os09g17740 // LOC_Os03g14690 // LOC_Os04g38410 // LOC_Os03g39610 // LOC_Os01g44220 // LOC_Os08g33820 // LOC_Os01g52200 // LOC_Os07g37550 // LOC_Os12g34108
GO:0010467	P	gene expression	96	786	2424	24075	0.031	0.65	// LOC_Os01g74020 // LOC_Os01g22490 // LOC_Os01g48770 // LOC_Os05g14180 // LOC_Os04g51190 // LOC_Os04g32710 // LOC_Os04g43910 // LOC_Os12g03880 // LOC_Os11g24610 // LOC_Os02g35660 // LOC_Os12g03090 // LOC_Os09g27930 // LOC_Os06g43220 // LOC_Os07g33915 // LOC_Os12g40920 // LOC_Os08g19650 // LOC_Os09g09630 // LOC_Os05g46430 // LOC_Os03g45120 // LOC_Os05g48310 // LOC_Os03g47910 // LOC_Os09g31019 // …
GO:0065008	P	regulation of biological quality	11	786	176	24075	0.036	0.67	// LOC_Os04g51920 // LOC_Os05g31040 // LOC_Os09g27830 // LOC_Os07g44430 // LOC_Os02g40500 // LOC_Os08g31814 // LOC_Os05g40190 // LOC_Os07g48510 // LOC_Os03g06740 // LOC_Os02g34940 // LOC_Os04g44230
GO:0006519	P	cellular amino acid and derivative metabolic process	20	786	391	24075	0.039	0.67	// LOC_Os12g01730 // LOC_Os06g07860 // LOC_Os06g10210 // LOC_Os07g15680 // LOC_Os02g05780 // LOC_Os05g48270 // LOC_Os03g12290 // LOC_Os06g07960 // LOC_Os10g40360 // LOC_Os11g48060 // LOC_Os01g12560 // LOC_Os01g62480 // LOC_Os09g25390 // LOC_Os03g50490 // LOC_Os03g18130 // LOC_Os04g37500 // LOC_Os03g06740 // LOC_Os02g10310 // LOC_Os03g02100 // LOC_Os07g15440
GO:0019725	P	cellular homeostasis	9	786	140	24075	0.047	0.76	// LOC_Os04g51920 // LOC_Os09g27830 // LOC_Os07g44430 // LOC_Os02g40500 // LOC_Os08g31814 // LOC_Os05g40190 // LOC_Os07g48510 // LOC_Os03g06740 // LOC_Os02g34940
GO:0042592	P	homeostatic process	9	786	147	24075	0.06	0.83	// LOC_Os04g51920 // LOC_Os09g27830 // LOC_Os07g44430 // LOC_Os02g40500 // LOC_Os08g31814 // LOC_Os05g40190 // LOC_Os07g48510 // LOC_Os03g06740 // LOC_Os02g34940
GO:0044267	P	cellular protein metabolic process	109	786	2877	24075	0.06	0.83	// LOC_Os01g69930 // LOC_Os01g22490 // LOC_Os01g48770 // LOC_Os11g13860 // LOC_Os01g04409 // LOC_Os04g32710 // LOC_Os03g37120 // LOC_Os02g08240 // LOC_Os03g39150 // LOC_Os01g03300 // LOC_Os12g03880 // LOC_Os11g24610 // LOC_Os05g26926 // LOC_Os01g43910 // LOC_Os12g03090 // LOC_Os11g36090 // LOC_Os09g27930 // LOC_Os01g05120 // LOC_Os06g02360 // LOC_Os05g46430 // LOC_Os03g45120 // LOC_Os05g48310 // …
GO:0050896	P	response to stimulus	43	786	1026	24075	0.064	0.83	// LOC_Os10g02040 // LOC_Os02g57580 // LOC_Os08g29809 // LOC_Os11g30210 // LOC_Os10g04180 // LOC_Os04g02030 // LOC_Os06g27850 // LOC_Os09g13820 // LOC_Os06g32550 // LOC_Os11g37960 // LOC_Os02g45160 // LOC_Os11g06720 // LOC_Os01g08540 // LOC_Os12g36850 // LOC_Os04g43910 // LOC_Os03g02939 // LOC_Os01g12210 // LOC_Os02g16270 // LOC_Os05g26926 // LOC_Os01g19820 // LOC_Os11g32210 // LOC_Os02g41800 // …
GO:0016265	P	death	15	786	544	24075	0.78	1	// LOC_Os10g39520 // LOC_Os05g09050 // LOC_Os11g32170 // LOC_Os02g10350 // LOC_Os01g16370 // LOC_Os10g22510 // LOC_Os08g29809 // LOC_Os10g04180 // LOC_Os06g20050 // LOC_Os04g02030 // LOC_Os02g16270 // LOC_Os09g13820 // LOC_Os11g30210 // LOC_Os11g32210 // LOC_Os09g10054
GO:0019222	P	regulation of metabolic process	55	786	1664	24075	0.48	1	// LOC_Os12g37970 // LOC_Os01g74020 // LOC_Os01g38610 // LOC_Os01g63510 // LOC_Os02g02830 // LOC_Os10g01530 // LOC_Os09g09630 // LOC_Os05g14180 // LOC_Os08g42470 // LOC_Os04g51190 // LOC_Os01g64590 // LOC_Os07g37920 // LOC_Os02g43912 // LOC_Os04g52090 // LOC_Os01g31690 // LOC_Os08g10080 // LOC_Os04g43910 // LOC_Os04g55950 // LOC_Os02g10760 // LOC_Os01g57420 // LOC_Os06g43910 // LOC_Os02g35660 // …
GO:0044249	P	cellular biosynthetic process	132	786	5890	24075	1	1	// LOC_Os01g71240 // LOC_Os01g74020 // LOC_Os01g22490 // LOC_Os01g48770 // LOC_Os01g45290 // LOC_Os08g25710 // LOC_Os04g51190 // LOC_Os04g32710 // LOC_Os06g14810 // LOC_Os04g43910 // LOC_Os12g03880 // LOC_Os11g24610 // LOC_Os03g18130 // LOC_Os12g03090 // LOC_Os09g27930 // LOC_Os06g22980 // LOC_Os12g40920 // LOC_Os01g12560 // LOC_Os08g19650 // LOC_Os01g60600 // LOC_Os05g46430 // LOC_Os03g45120 // …
GO:0006807	P	nitrogen compound metabolic process	113	786	7073	24075	1	1	// LOC_Os01g71240 // LOC_Os01g74020 // LOC_Os01g45290 // LOC_Os05g14180 // LOC_Os04g51190 // LOC_Os06g07860 // LOC_Os11g37970 // LOC_Os04g43910 // LOC_Os03g18130 // LOC_Os04g37500 // LOC_Os06g43220 // LOC_Os01g53580 // LOC_Os12g40920 // LOC_Os08g19650 // LOC_Os01g60600 // LOC_Os12g19370 // LOC_Os03g10220 // LOC_Os04g47810 // LOC_Os11g37960 // LOC_Os09g25390 // LOC_Os02g45040 // LOC_Os03g52810 // …
GO:0007165	P	signal transduction	8	786	240	24075	0.53	1	// LOC_Os07g34130 // LOC_Os06g12090 // LOC_Os01g08310 // LOC_Os06g39875 // LOC_Os03g51030 // LOC_Os03g50325 // LOC_Os06g50060 // LOC_Os09g34040
GO:0034645	P	cellular macromolecule biosynthetic process	107	786	5248	24075	1	1	// LOC_Os01g74020 // LOC_Os01g22490 // LOC_Os01g48770 // LOC_Os01g45290 // LOC_Os08g25710 // LOC_Os04g51190 // LOC_Os04g32710 // LOC_Os04g43910 // LOC_Os12g03880 // LOC_Os11g24610 // LOC_Os02g35660 // LOC_Os12g03090 // LOC_Os09g27930 // LOC_Os06g22980 // LOC_Os12g40920 // LOC_Os08g19650 // LOC_Os09g09630 // LOC_Os05g46430 // LOC_Os03g45120 // LOC_Os12g19370 // LOC_Os05g48310 // LOC_Os03g47910 // …
GO:0008219	P	cell death	15	786	544	24075	0.78	1	// LOC_Os10g39520 // LOC_Os05g09050 // LOC_Os11g32170 // LOC_Os02g10350 // LOC_Os01g16370 // LOC_Os10g22510 // LOC_Os08g29809 // LOC_Os10g04180 // LOC_Os06g20050 // LOC_Os04g02030 // LOC_Os02g16270 // LOC_Os09g13820 // LOC_Os11g30210 // LOC_Os11g32210 // LOC_Os09g10054
GO:0050789	P	regulation of biological process	72	786	2027	24075	0.25	1	// LOC_Os02g02830 // LOC_Os06g12090 // LOC_Os12g37970 // LOC_Os01g74020 // LOC_Os02g41800 // LOC_Os01g38610 // LOC_Os01g63510 // LOC_Os07g48510 // LOC_Os10g01530 // LOC_Os06g50060 // LOC_Os09g09630 // LOC_Os05g14180 // LOC_Os08g42470 // LOC_Os04g51190 // LOC_Os01g64590 // LOC_Os07g37920 // LOC_Os02g43912 // LOC_Os04g52090 // LOC_Os01g31690 // LOC_Os08g10080 // LOC_Os04g43910 // LOC_Os04g55950 // …
GO:0000003	P	reproduction	5	786	133	24075	0.44	1	// LOC_Os10g40720 // LOC_Os02g44108 // LOC_Os08g08140 // LOC_Os08g10560 // LOC_Os04g46650
GO:0044260	P	cellular macromolecule metabolic process	194	786	9350	24075	1	1	// LOC_Os01g69930 // LOC_Os01g22490 // LOC_Os01g48770 // LOC_Os01g45290 // LOC_Os11g13860 // LOC_Os05g14180 // LOC_Os10g39840 // LOC_Os04g51190 // LOC_Os01g04409 // LOC_Os04g32710 // LOC_Os03g37120 // LOC_Os02g08240 // LOC_Os04g43910 // LOC_Os03g39150 // LOC_Os01g03300 // LOC_Os12g03880 // LOC_Os11g24610 // LOC_Os02g35660 // LOC_Os05g26926 // LOC_Os09g26430 // LOC_Os01g43910 // LOC_Os12g03090 // …
GO:0016043	P	cellular component organization	22	786	1240	24075	1	1	// LOC_Os12g38310 // LOC_Os05g38260 // LOC_Os05g02050 // LOC_Os02g55970 // LOC_Os02g25910 // LOC_Os01g05900 // LOC_Os02g07900 // LOC_Os04g13530 // LOC_Os01g51450 // LOC_Os10g16880 // LOC_Os07g36500 // LOC_Os04g45410 // LOC_Os04g17130 // LOC_Os09g26340 // LOC_Os06g45050 // LOC_Os05g39050 // LOC_Os01g45290 // LOC_Os10g13960 // LOC_Os04g01150 // LOC_Os06g46540 // LOC_Os06g04020 // LOC_Os04g40940
GO:0065007	P	biological regulation	79	786	2125	24075	0.13	1	// LOC_Os02g02830 // LOC_Os06g12090 // LOC_Os12g37970 // LOC_Os01g74020 // LOC_Os02g41800 // LOC_Os01g38610 // LOC_Os01g63510 // LOC_Os07g48510 // LOC_Os06g43910 // LOC_Os10g01530 // LOC_Os06g50060 // LOC_Os09g09630 // LOC_Os05g14180 // LOC_Os08g42470 // LOC_Os04g51190 // LOC_Os01g64590 // LOC_Os07g37920 // LOC_Os02g43912 // LOC_Os04g52090 // LOC_Os04g47810 // LOC_Os01g31690 // LOC_Os05g31040 // …
GO:0010468	P	regulation of gene expression	51	786	1577	24075	0.55	1	// LOC_Os12g37970 // LOC_Os01g74020 // LOC_Os01g38610 // LOC_Os01g63510 // LOC_Os10g01530 // LOC_Os09g09630 // LOC_Os05g14180 // LOC_Os08g42470 // LOC_Os04g51190 // LOC_Os01g64590 // LOC_Os07g37920 // LOC_Os04g52090 // LOC_Os08g10080 // LOC_Os04g43910 // LOC_Os04g55950 // LOC_Os02g10760 // LOC_Os06g43910 // LOC_Os02g35660 // LOC_Os03g48235 // LOC_Os09g25060 // LOC_Os06g43220 // LOC_Os02g41800 // …
GO:0032501	P	multicellular organismal process	5	786	154	24075	0.57	1	// LOC_Os04g51150 // LOC_Os05g06100 // LOC_Os03g51030 // LOC_Os08g08140 // LOC_Os01g03300
GO:0006139	P	nucleobase, nucleoside, nucleotide and nucleic acid metabolic process	93	786	6695	24075	1	1	// LOC_Os01g71240 // LOC_Os01g74020 // LOC_Os01g45290 // LOC_Os05g14180 // LOC_Os04g51190 // LOC_Os04g43910 // LOC_Os02g35660 // LOC_Os06g43220 // LOC_Os01g53580 // LOC_Os12g40920 // LOC_Os08g19650 // LOC_Os01g60600 // LOC_Os12g19370 // LOC_Os03g10220 // LOC_Os04g47810 // LOC_Os02g45040 // LOC_Os03g52810 // LOC_Os02g55400 // LOC_Os09g09630 // LOC_Os04g18020 // LOC_Os07g37920 // LOC_Os11g06960 // …
GO:0060255	P	regulation of macromolecule metabolic process	52	786	1640	24075	0.61	1	// LOC_Os12g37970 // LOC_Os01g74020 // LOC_Os01g38610 // LOC_Os01g63510 // LOC_Os02g02830 // LOC_Os10g01530 // LOC_Os09g09630 // LOC_Os05g14180 // LOC_Os08g42470 // LOC_Os04g51190 // LOC_Os01g64590 // LOC_Os07g37920 // LOC_Os04g52090 // LOC_Os08g10080 // LOC_Os04g43910 // LOC_Os04g55950 // LOC_Os02g10760 // LOC_Os06g43910 // LOC_Os02g35660 // LOC_Os03g48235 // LOC_Os09g25060 // LOC_Os06g43220 // …
GO:0006464	P	protein modification process	48	786	1929	24075	0.98	1	// LOC_Os01g51290 // LOC_Os11g13860 // LOC_Os05g06100 // LOC_Os10g10540 // LOC_Os03g13740 // LOC_Os01g57490 // LOC_Os08g39460 // LOC_Os01g67340 // LOC_Os06g46570 // LOC_Os03g37120 // LOC_Os02g08240 // LOC_Os12g10190 // LOC_Os03g39150 // LOC_Os01g03300 // LOC_Os01g53920 // LOC_Os01g14926 // LOC_Os01g43910 // LOC_Os11g07060 // LOC_Os11g36090 // LOC_Os01g04409 // LOC_Os03g44140 // LOC_Os02g38690 // …
GO:0050794	P	regulation of cellular process	71	786	1955	24075	0.2	1	// LOC_Os06g12090 // LOC_Os12g37970 // LOC_Os01g74020 // LOC_Os02g41800 // LOC_Os01g38610 // LOC_Os01g63510 // LOC_Os07g48510 // LOC_Os10g01530 // LOC_Os06g50060 // LOC_Os09g09630 // LOC_Os05g14180 // LOC_Os08g42470 // LOC_Os04g51190 // LOC_Os01g64590 // LOC_Os07g37920 // LOC_Os02g43912 // LOC_Os04g52090 // LOC_Os01g31690 // LOC_Os08g10080 // LOC_Os04g43910 // LOC_Os04g55950 // LOC_Os07g44430 // …
GO:0009058	P	biosynthetic process	137	786	6085	24075	1	1	// LOC_Os01g71240 // LOC_Os01g74020 // LOC_Os01g50330 // LOC_Os01g48770 // LOC_Os01g45290 // LOC_Os08g25710 // LOC_Os04g51190 // LOC_Os04g32710 // LOC_Os01g22490 // LOC_Os06g14810 // LOC_Os04g43910 // LOC_Os12g03880 // LOC_Os11g24610 // LOC_Os03g18130 // LOC_Os12g03090 // LOC_Os09g27930 // LOC_Os06g22980 // LOC_Os12g40920 // LOC_Os01g12560 // LOC_Os08g19650 // LOC_Os01g60600 // LOC_Os05g46430 // …
GO:0006950	P	response to stress	33	786	873	24075	0.22	1	// LOC_Os10g02040 // LOC_Os08g29809 // LOC_Os11g30210 // LOC_Os10g04180 // LOC_Os04g02030 // LOC_Os06g27850 // LOC_Os09g13820 // LOC_Os06g32550 // LOC_Os11g37960 // LOC_Os11g06720 // LOC_Os03g02939 // LOC_Os12g36850 // LOC_Os02g16270 // LOC_Os05g26926 // LOC_Os01g19820 // LOC_Os11g32210 // LOC_Os04g53640 // LOC_Os12g36830 // LOC_Os01g16370 // LOC_Os04g39150 // LOC_Os04g01740 // LOC_Os06g20050 // …
GO:0009059	P	macromolecule biosynthetic process	107	786	5252	24075	1	1	// LOC_Os01g74020 // LOC_Os01g22490 // LOC_Os01g48770 // LOC_Os01g45290 // LOC_Os08g25710 // LOC_Os04g51190 // LOC_Os04g32710 // LOC_Os04g43910 // LOC_Os12g03880 // LOC_Os11g24610 // LOC_Os02g35660 // LOC_Os12g03090 // LOC_Os09g27930 // LOC_Os06g22980 // LOC_Os12g40920 // LOC_Os08g19650 // LOC_Os09g09630 // LOC_Os05g46430 // LOC_Os03g45120 // LOC_Os12g19370 // LOC_Os05g48310 // LOC_Os03g47910 // …
GO:0008152	P	metabolic process	442	786	14398	24075	0.98	1	// LOC_Os10g34480 // LOC_Os01g50330 // LOC_Os11g13860 // LOC_Os05g14180 // LOC_Os01g08800 // LOC_Os08g39350 // LOC_Os06g14810 // LOC_Os03g39150 // LOC_Os11g04840 // LOC_Os01g57420 // LOC_Os03g18130 // LOC_Os04g37500 // LOC_Os04g55660 // LOC_Os12g03090 // LOC_Os11g36090 // LOC_Os09g27930 // LOC_Os04g45960 // LOC_Os03g47910 // LOC_Os01g41550 // LOC_Os07g41060 // LOC_Os12g05730 // LOC_Os02g40440 // …
GO:0009056	P	catabolic process	19	786	433	24075	0.13	1	// LOC_Os12g01730 // LOC_Os11g48060 // LOC_Os05g06100 // LOC_Os01g05120 // LOC_Os05g48270 // LOC_Os01g62480 // LOC_Os10g40360 // LOC_Os07g43250 // LOC_Os08g28820 // LOC_Os01g03300 // LOC_Os06g02360 // LOC_Os06g07978 // LOC_Os07g05180 // LOC_Os03g30300 // LOC_Os11g27400 // LOC_Os11g37960 // LOC_Os11g37970 // LOC_Os04g41640 // LOC_Os04g41680
GO:0044238	P	primary metabolic process	306	786	11969	24075	1	1	// LOC_Os01g45200 // LOC_Os08g40590 // LOC_Os01g71240 // LOC_Os01g69930 // LOC_Os01g22490 // LOC_Os01g48770 // LOC_Os02g30200 // LOC_Os11g13860 // LOC_Os01g41960 // LOC_Os05g37520 // LOC_Os05g49520 // LOC_Os05g14180 // LOC_Os03g53710 // LOC_Os10g39840 // LOC_Os04g51190 // LOC_Os03g04150 // LOC_Os01g04409 // LOC_Os06g07860 // LOC_Os03g37120 // LOC_Os08g39350 // LOC_Os06g14810 // LOC_Os11g37970 // …
GO:0019538	P	protein metabolic process	126	786	4333	24075	0.93	1	// LOC_Os01g69930 // LOC_Os01g22490 // LOC_Os01g48770 // LOC_Os11g13860 // LOC_Os01g04409 // LOC_Os04g32710 // LOC_Os03g37120 // LOC_Os02g08240 // LOC_Os03g39150 // LOC_Os01g03300 // LOC_Os12g03880 // LOC_Os11g24610 // LOC_Os04g50850 // LOC_Os05g26926 // LOC_Os01g43910 // LOC_Os12g03090 // LOC_Os11g36090 // LOC_Os09g27930 // LOC_Os01g05120 // LOC_Os04g45960 // LOC_Os06g02360 // LOC_Os05g46430 // …
GO:0043412	P	macromolecule modification	49	786	1979	24075	0.98	1	// LOC_Os01g51290 // LOC_Os11g13860 // LOC_Os05g06100 // LOC_Os10g10540 // LOC_Os03g13740 // LOC_Os01g57490 // LOC_Os08g39460 // LOC_Os01g67340 // LOC_Os06g46570 // LOC_Os03g37120 // LOC_Os02g08240 // LOC_Os12g10190 // LOC_Os03g39150 // LOC_Os01g03300 // LOC_Os01g53920 // LOC_Os01g14926 // LOC_Os01g43910 // LOC_Os11g07060 // LOC_Os11g36090 // LOC_Os01g04409 // LOC_Os03g44140 // LOC_Os02g38690 // …
GO:0044237	P	cellular metabolic process	285	786	10696	24075	1	1	// LOC_Os01g71240 // LOC_Os01g69930 // LOC_Os09g30340 // LOC_Os01g48770 // LOC_Os02g30200 // LOC_Os11g13860 // LOC_Os05g37520 // LOC_Os03g13740 // LOC_Os05g14180 // LOC_Os10g39840 // LOC_Os04g51190 // LOC_Os03g04150 // LOC_Os01g04409 // LOC_Os06g07860 // LOC_Os03g37120 // LOC_Os08g39350 // LOC_Os01g22490 // LOC_Os06g14810 // LOC_Os04g43910 // LOC_Os03g39150 // LOC_Os11g04840 // LOC_Os01g03300 // …
GO:0043170	P	macromolecule metabolic process	215	786	10433	24075	1	1	// LOC_Os01g69930 // LOC_Os01g22490 // LOC_Os01g48770 // LOC_Os01g45290 // LOC_Os11g13860 // LOC_Os05g14180 // LOC_Os10g39840 // LOC_Os04g51190 // LOC_Os01g04409 // LOC_Os04g32710 // LOC_Os03g37120 // LOC_Os02g08240 // LOC_Os11g37970 // LOC_Os04g43910 // LOC_Os03g39150 // LOC_Os01g03300 // LOC_Os08g34360 // LOC_Os12g03880 // LOC_Os11g24610 // LOC_Os02g35660 // LOC_Os05g26926 // LOC_Os09g26430 // …
GO:0006350	P	transcription	46	786	1629	24075	0.86	1	// LOC_Os12g37970 // LOC_Os01g74020 // LOC_Os01g38610 // LOC_Os01g63510 // LOC_Os10g01530 // LOC_Os09g09630 // LOC_Os05g14180 // LOC_Os08g42470 // LOC_Os04g51190 // LOC_Os01g64590 // LOC_Os07g37920 // LOC_Os04g52090 // LOC_Os08g10080 // LOC_Os04g43910 // LOC_Os04g55950 // LOC_Os02g10760 // LOC_Os06g43910 // LOC_Os02g35660 // LOC_Os09g25060 // LOC_Os06g43220 // LOC_Os02g41800 // LOC_Os01g47710 // …
GO:0006259	P	DNA metabolic process	28	786	4515	24075	1	1	// LOC_Os12g04980 // LOC_Os03g04150 // LOC_Os08g11200 // LOC_Os01g08540 // LOC_Os05g38260 // LOC_Os04g18020 // LOC_Os01g08250 // LOC_Os06g37290 // LOC_Os02g20630 // LOC_Os07g43540 // LOC_Os11g06960 // LOC_Os06g47730 // LOC_Os03g47410 // LOC_Os09g26430 // LOC_Os08g29980 // LOC_Os10g16880 // LOC_Os01g41960 // LOC_Os09g16100 // LOC_Os03g57370 // LOC_Os11g46020 // LOC_Os02g06870 // LOC_Os12g19370 // …
GO:0009987	P	cellular process	378	786	12839	24075	1	1	// LOC_Os11g13860 // LOC_Os05g14180 // LOC_Os08g39350 // LOC_Os06g14810 // LOC_Os03g39150 // LOC_Os11g04840 // LOC_Os01g57420 // LOC_Os03g18130 // LOC_Os09g27830 // LOC_Os12g03090 // LOC_Os11g36090 // LOC_Os09g27930 // LOC_Os10g03540 // LOC_Os08g43250 // LOC_Os03g47910 // LOC_Os04g01150 // LOC_Os09g35800 // LOC_Os07g41060 // LOC_Os12g05730 // LOC_Os09g39780 // LOC_Os09g35790 // LOC_Os12g37710 // …
GO:0008289	F	lipid binding	15	786	85	24075	5.8e-07	6e-05	// LOC_Os02g55970 // LOC_Os07g07870 // LOC_Os01g25500 // LOC_Os02g07900 // LOC_Os06g45050 // LOC_Os03g58940 // LOC_Os03g59380 // LOC_Os07g43290 // LOC_Os12g02340 // LOC_Os11g02424 // LOC_Os11g02350 // LOC_Os05g40010 // LOC_Os03g07100 // LOC_Os07g29230 // LOC_Os12g02310
GO:0005198	F	structural molecule activity	37	786	462	24075	1.7e-06	9e-05	// LOC_Os02g56014 // LOC_Os09g19952 // LOC_Os08g06040 // LOC_Os01g48770 // LOC_Os01g44210 // LOC_Os03g18580 // LOC_Os01g22490 // LOC_Os04g32710 // LOC_Os03g14530 // LOC_Os10g40170 // LOC_Os07g37385 // LOC_Os12g03880 // LOC_Os11g24610 // LOC_Os07g33915 // LOC_Os05g48310 // LOC_Os12g03090 // LOC_Os06g36160 // LOC_Os09g27930 // LOC_Os03g22460 // LOC_Os10g34990 // LOC_Os02g55370 // LOC_Os02g14059 // …
GO:0030234	F	enzyme regulator activity	22	786	255	24075	7.8e-05	0.0027	// LOC_Os01g08310 // LOC_Os11g12420 // LOC_Os10g10630 // LOC_Os05g05640 // LOC_Os11g11760 // LOC_Os03g28090 // LOC_Os11g13530 // LOC_Os07g34130 // LOC_Os05g29740 // LOC_Os09g26360 // LOC_Os09g34040 // LOC_Os01g62990 // LOC_Os04g54850 // LOC_Os03g43820 // LOC_Os03g01020 // LOC_Os02g48730 // LOC_Os01g21034 // LOC_Os01g48410 // LOC_Os02g17240 // LOC_Os11g08860 // LOC_Os11g13540 // LOC_Os04g38560
GO:0005215	F	transporter activity	47	786	941	24075	0.0037	0.097	// LOC_Os07g10590 // LOC_Os01g71240 // LOC_Os02g06530 // LOC_Os05g39600 // LOC_Os02g57580 // LOC_Os02g55400 // LOC_Os11g05700 // LOC_Os02g08180 // LOC_Os12g44300 // LOC_Os06g48810 // LOC_Os01g38670 // LOC_Os04g35540 // LOC_Os01g60140 // LOC_Os02g44080 // LOC_Os03g01700 // LOC_Os03g60880 // LOC_Os08g39370 // LOC_Os07g37100 // LOC_Os11g41870 // LOC_Os10g30090 // LOC_Os01g38680 // LOC_Os04g50930 // …
GO:0003774	F	motor activity	6	786	69	24075	0.031	0.66	// LOC_Os10g25565 // LOC_Os02g13580 // LOC_Os05g46030 // LOC_Os02g16909 // LOC_Os02g13570 // LOC_Os06g29350
GO:0004871	F	signal transducer activity	5	786	152	24075	0.56	1	// LOC_Os04g13480 // LOC_Os01g43910 // LOC_Os03g51030 // LOC_Os09g25330 // LOC_Os06g43910
GO:0003676	F	nucleic acid binding	101	786	8251	24075	1	1	// LOC_Os01g74020 // LOC_Os04g43910 // LOC_Os04g58810 // LOC_Os09g26430 // LOC_Os06g43220 // LOC_Os01g53580 // LOC_Os12g40920 // LOC_Os08g19650 // LOC_Os01g60600 // LOC_Os12g19370 // LOC_Os03g10220 // LOC_Os06g39240 // LOC_Os05g23800 // LOC_Os02g45040 // LOC_Os03g52810 // LOC_Os05g51160 // LOC_Os03g26229 // LOC_Os03g61990 // LOC_Os05g13650 // LOC_Os09g09630 // LOC_Os04g18020 // LOC_Os05g23790 // …
GO:0030246	F	carbohydrate binding	12	786	219	24075	0.064	1	// LOC_Os10g06720 // LOC_Os04g57860 // LOC_Os03g26430 // LOC_Os07g46790 // LOC_Os01g46950 // LOC_Os03g53710 // LOC_Os08g08140 // LOC_Os01g34920 // LOC_Os04g41680 // LOC_Os01g57490 // LOC_Os04g41640 // LOC_Os12g20150
GO:0016817	F	hydrolase activity, acting on acid anhydrides	31	786	764	24075	0.14	1	// LOC_Os01g71240 // LOC_Os12g04980 // LOC_Os02g11960 // LOC_Os02g55400 // LOC_Os11g05700 // LOC_Os08g29809 // LOC_Os06g50060 // LOC_Os02g13580 // LOC_Os05g46030 // LOC_Os07g42900 // LOC_Os04g51190 // LOC_Os02g06530 // LOC_Os07g09420 // LOC_Os11g22350 // LOC_Os09g16458 // LOC_Os10g25565 // LOC_Os08g31870 // LOC_Os06g40550 // LOC_Os06g39875 // LOC_Os09g22000 // LOC_Os12g19370 // LOC_Os02g16909 // …
GO:0003677	F	DNA binding	71	786	5059	24075	1	1	// LOC_Os12g37970 // LOC_Os05g51160 // LOC_Os03g04150 // LOC_Os08g11200 // LOC_Os01g45290 // LOC_Os01g63510 // LOC_Os02g06870 // LOC_Os06g43910 // LOC_Os01g08540 // LOC_Os07g36500 // LOC_Os05g38260 // LOC_Os04g18020 // LOC_Os06g37290 // LOC_Os02g20630 // LOC_Os01g64590 // LOC_Os08g10560 // LOC_Os07g43540 // LOC_Os11g06960 // LOC_Os04g52090 // LOC_Os02g25910 // LOC_Os01g05900 // LOC_Os08g10080 // …
GO:0017111	F	nucleoside-triphosphatase activity	27	786	726	24075	0.28	1	// LOC_Os01g71240 // LOC_Os12g04980 // LOC_Os02g11960 // LOC_Os02g55400 // LOC_Os11g05700 // LOC_Os08g29809 // LOC_Os06g50060 // LOC_Os02g13580 // LOC_Os05g46030 // LOC_Os02g06530 // LOC_Os07g09420 // LOC_Os11g22350 // LOC_Os09g16458 // LOC_Os10g25565 // LOC_Os08g31870 // LOC_Os06g40550 // LOC_Os06g39875 // LOC_Os09g22000 // LOC_Os12g19370 // LOC_Os02g16909 // LOC_Os01g52470 // LOC_Os08g43120 // …
GO:0000166	F	nucleotide binding	122	786	3874	24075	0.68	1	// LOC_Os01g71240 // LOC_Os11g13860 // LOC_Os11g05700 // LOC_Os12g30150 // LOC_Os04g02030 // LOC_Os01g57490 // LOC_Os09g13820 // LOC_Os04g51190 // LOC_Os01g04409 // LOC_Os03g37120 // LOC_Os02g08240 // LOC_Os03g39150 // LOC_Os11g04840 // LOC_Os07g09420 // LOC_Os05g26926 // LOC_Os01g43910 // LOC_Os05g38980 // LOC_Os11g36090 // LOC_Os01g49390 // LOC_Os02g40840 // LOC_Os06g40550 // LOC_Os06g39875 // …
GO:0030528	F	transcription regulator activity	29	786	987	24075	0.74	1	// LOC_Os08g34360 // LOC_Os01g38610 // LOC_Os01g63510 // LOC_Os10g01530 // LOC_Os08g42470 // LOC_Os04g52090 // LOC_Os02g10760 // LOC_Os06g43910 // LOC_Os02g35660 // LOC_Os09g25060 // LOC_Os06g43220 // LOC_Os01g47710 // LOC_Os12g40920 // LOC_Os08g19650 // LOC_Os09g16510 // LOC_Os09g09630 // LOC_Os01g60600 // LOC_Os04g47059 // LOC_Os04g13480 // LOC_Os01g60640 // LOC_Os03g51580 // LOC_Os05g25770 // …
GO:0016740	F	transferase activity	112	786	6190	24075	1	1	// LOC_Os01g53330 // LOC_Os11g13860 // LOC_Os04g58040 // LOC_Os05g41400 // LOC_Os08g25710 // LOC_Os10g39840 // LOC_Os01g04409 // LOC_Os03g37120 // LOC_Os06g14810 // LOC_Os07g49290 // LOC_Os03g39150 // LOC_Os11g04840 // LOC_Os02g02210 // LOC_Os01g57420 // LOC_Os06g40060 // LOC_Os02g28170 // LOC_Os01g43910 // LOC_Os11g36090 // LOC_Os06g22980 // LOC_Os01g12560 // LOC_Os03g12110 // LOC_Os12g19370 // …
GO:0003700	F	transcription factor activity	19	786	651	24075	0.72	1	// LOC_Os04g52090 // LOC_Os08g34360 // LOC_Os05g25770 // LOC_Os07g42510 // LOC_Os05g27730 // LOC_Os12g40920 // LOC_Os01g63510 // LOC_Os08g19650 // LOC_Os09g16510 // LOC_Os01g60600 // LOC_Os02g10760 // LOC_Os06g40150 // LOC_Os09g09630 // LOC_Os01g47710 // LOC_Os09g35790 // LOC_Os09g25060 // LOC_Os04g31804 // LOC_Os01g60640 // LOC_Os06g43220
GO:0016787	F	hydrolase activity	137	786	4901	24075	0.98	1	// LOC_Os01g71240 // LOC_Os02g06530 // LOC_Os11g05700 // LOC_Os07g15680 // LOC_Os08g41880 // LOC_Os04g51190 // LOC_Os08g39350 // LOC_Os07g41150 // LOC_Os08g43120 // LOC_Os04g50850 // LOC_Os11g45720 // LOC_Os04g55660 // LOC_Os01g11620 // LOC_Os05g10210 // LOC_Os09g26360 // LOC_Os05g23924 // LOC_Os06g40550 // LOC_Os06g39875 // LOC_Os03g15270 // LOC_Os04g45960 // LOC_Os03g38390 // LOC_Os03g45120 // …
GO:0003824	F	catalytic activity	395	786	12724	24075	0.93	1	// LOC_Os10g34480 // LOC_Os01g50330 // LOC_Os11g13860 // LOC_Os08g25710 // LOC_Os01g08800 // LOC_Os08g39350 // LOC_Os06g14810 // LOC_Os03g39150 // LOC_Os11g04840 // LOC_Os01g57420 // LOC_Os03g18130 // LOC_Os09g27830 // LOC_Os04g55660 // LOC_Os11g36090 // LOC_Os04g37660 // LOC_Os09g26360 // LOC_Os02g40840 // LOC_Os04g45960 // LOC_Os03g47910 // LOC_Os01g41550 // LOC_Os07g41060 // LOC_Os12g05730 // …
GO:0016788	F	hydrolase activity, acting on ester bonds	45	786	1949	24075	1	1	// LOC_Os08g11200 // LOC_Os02g31030 // LOC_Os05g29740 // LOC_Os06g06250 // LOC_Os09g04710 // LOC_Os02g38690 // LOC_Os08g41880 // LOC_Os10g10630 // LOC_Os11g48070 // LOC_Os06g34120 // LOC_Os08g39350 // LOC_Os05g05640 // LOC_Os01g51360 // LOC_Os07g41150 // LOC_Os01g53580 // LOC_Os03g62740 // LOC_Os11g45720 // LOC_Os03g38390 // LOC_Os09g25390 // LOC_Os04g55660 // LOC_Os01g11620 // LOC_Os05g10210 // …
GO:0016818	F	hydrolase activity, acting on acid anhydrides, in phosphorus-containing anhydrides	31	786	759	24075	0.13	1	// LOC_Os01g71240 // LOC_Os12g04980 // LOC_Os02g11960 // LOC_Os02g55400 // LOC_Os11g05700 // LOC_Os08g29809 // LOC_Os06g50060 // LOC_Os02g13580 // LOC_Os05g46030 // LOC_Os07g42900 // LOC_Os04g51190 // LOC_Os02g06530 // LOC_Os07g09420 // LOC_Os11g22350 // LOC_Os09g16458 // LOC_Os10g25565 // LOC_Os08g31870 // LOC_Os06g40550 // LOC_Os06g39875 // LOC_Os09g22000 // LOC_Os12g19370 // LOC_Os02g16909 // …
GO:0003682	F	chromatin binding	5	786	913	24075	1	1	// LOC_Os04g45410 // LOC_Os10g13960 // LOC_Os10g16880 // LOC_Os05g38260 // LOC_Os01g45290
GO:0005515	F	protein binding	81	786	2460	24075	0.49	1	// LOC_Os07g05180 // LOC_Os11g45560 // LOC_Os12g08770 // LOC_Os01g69930 // LOC_Os07g43840 // LOC_Os02g41800 // LOC_Os08g28820 // LOC_Os01g08470 // LOC_Os06g09560 // LOC_Os02g08180 // LOC_Os08g29809 // LOC_Os06g50060 // LOC_Os09g25190 // LOC_Os02g58520 // LOC_Os04g56460 // LOC_Os05g14180 // LOC_Os05g45350 // LOC_Os02g56310 // LOC_Os02g55970 // LOC_Os01g59360 // LOC_Os08g38700 // LOC_Os05g36290 // …
GO:0060089	F	molecular transducer activity	5	786	152	24075	0.56	1	// LOC_Os04g13480 // LOC_Os01g43910 // LOC_Os03g51030 // LOC_Os09g25330 // LOC_Os06g43910
GO:0016772	F	transferase activity, transferring phosphorus-containing groups	67	786	4781	24075	1	1	// LOC_Os12g04700 // LOC_Os08g11200 // LOC_Os01g16470 // LOC_Os11g13860 // LOC_Os12g10190 // LOC_Os10g06800 // LOC_Os10g10540 // LOC_Os01g51290 // LOC_Os01g57490 // LOC_Os05g38260 // LOC_Os01g08250 // LOC_Os08g39460 // LOC_Os02g20630 // LOC_Os01g67340 // LOC_Os01g04409 // LOC_Os03g37120 // LOC_Os02g43912 // LOC_Os02g08240 // LOC_Os03g39150 // LOC_Os11g04840 // LOC_Os02g56310 // LOC_Os03g24170 // …
GO:0016462	F	pyrophosphatase activity	29	786	743	24075	0.19	1	// LOC_Os01g71240 // LOC_Os12g04980 // LOC_Os02g11960 // LOC_Os02g55400 // LOC_Os11g05700 // LOC_Os08g29809 // LOC_Os06g50060 // LOC_Os02g13580 // LOC_Os05g46030 // LOC_Os02g06530 // LOC_Os07g09420 // LOC_Os11g22350 // LOC_Os09g16458 // LOC_Os10g25565 // LOC_Os08g31870 // LOC_Os06g40550 // LOC_Os06g39875 // LOC_Os09g22000 // LOC_Os12g19370 // LOC_Os02g16909 // LOC_Os01g52470 // LOC_Os08g43120 // …
GO:0003723	F	RNA binding	18	786	3190	24075	1	1	// LOC_Os07g07709 // LOC_Os02g20630 // LOC_Os07g01260 // LOC_Os03g05980 // LOC_Os04g48700 // LOC_Os08g11200 // LOC_Os10g13960 // LOC_Os03g26229 // LOC_Os01g45290 // LOC_Os05g22716 // LOC_Os09g26430 // LOC_Os05g38260 // LOC_Os01g41960 // LOC_Os01g08250 // LOC_Os03g52810 // LOC_Os08g02360 // LOC_Os10g16880 // LOC_Os05g08360
GO:0016301	F	kinase activity	51	786	1750	24075	0.82	1	// LOC_Os12g04700 // LOC_Os11g13860 // LOC_Os12g10190 // LOC_Os10g10540 // LOC_Os01g57490 // LOC_Os08g39460 // LOC_Os01g67340 // LOC_Os01g04409 // LOC_Os03g37120 // LOC_Os02g43912 // LOC_Os02g08240 // LOC_Os03g39150 // LOC_Os11g04840 // LOC_Os02g56310 // LOC_Os03g24170 // LOC_Os01g57420 // LOC_Os01g53920 // LOC_Os02g01760 // LOC_Os01g14926 // LOC_Os01g43910 // LOC_Os11g07060 // LOC_Os11g36090 // …
GO:0005488	F	binding	432	786	16823	24075	1	1	// LOC_Os10g34480 // LOC_Os11g13860 // LOC_Os05g14180 // LOC_Os01g08800 // LOC_Os03g39150 // LOC_Os11g04840 // LOC_Os04g37500 // LOC_Os11g36090 // LOC_Os01g63620 // LOC_Os04g45960 // LOC_Os07g43290 // LOC_Os05g13620 // LOC_Os07g41060 // LOC_Os12g05730 // LOC_Os04g48210 // LOC_Os11g32210 // LOC_Os09g35790 // LOC_Os06g04840 // LOC_Os12g37710 // LOC_Os02g36190 // LOC_Os07g33610 // LOC_Os03g26229 // …
GO:0016020	C	membrane	124	786	2115	24075	4.3e-10	4.7e-08	// LOC_Os01g71240 // LOC_Os02g06530 // LOC_Os02g13870 // LOC_Os09g31478 // LOC_Os11g05700 // LOC_Os04g58040 // LOC_Os08g25710 // LOC_Os04g38900 // LOC_Os06g14810 // LOC_Os03g60880 // LOC_Os08g44680 // LOC_Os06g40060 // LOC_Os01g58910 // LOC_Os08g10020 // LOC_Os05g33960 // LOC_Os06g22980 // LOC_Os06g21590 // LOC_Os02g44080 // LOC_Os02g10350 // LOC_Os06g40550 // LOC_Os06g45050 // LOC_Os08g43250 // …
GO:0032991	C	macromolecular complex	81	786	1207	24075	2.9e-09	1.6e-07	// LOC_Os02g56014 // LOC_Os12g08770 // LOC_Os02g06530 // LOC_Os08g06040 // LOC_Os01g48770 // LOC_Os09g19952 // LOC_Os09g37740 // LOC_Os01g44210 // LOC_Os07g05360 // LOC_Os01g08310 // LOC_Os07g25430 // LOC_Os07g36500 // LOC_Os05g46030 // LOC_Os02g16909 // LOC_Os01g56680 // LOC_Os12g25210 // LOC_Os01g22490 // LOC_Os03g05980 // LOC_Os05g02050 // LOC_Os10g25565 // LOC_Os02g55970 // LOC_Os04g32710 // …
GO:0009579	C	thylakoid	16	786	93	24075	3.3e-07	1.2e-05	// LOC_Os12g23200 // LOC_Os08g40160 // LOC_Os12g08770 // LOC_Os01g31690 // LOC_Os07g36080 // LOC_Os07g05480 // LOC_Os07g05360 // LOC_Os08g44680 // LOC_Os03g22370 // LOC_Os07g47640 // LOC_Os07g25430 // LOC_Os01g56680 // LOC_Os08g10020 // LOC_Os09g30340 // LOC_Os05g48630 // LOC_Os12g37710
GO:0030529	C	ribonucleoprotein complex	37	786	438	24075	5.3e-07	1.4e-05	// LOC_Os02g56014 // LOC_Os09g19952 // LOC_Os08g06040 // LOC_Os01g48770 // LOC_Os01g44210 // LOC_Os09g32976 // LOC_Os03g18580 // LOC_Os04g32710 // LOC_Os07g01260 // LOC_Os01g22490 // LOC_Os12g03880 // LOC_Os11g24610 // LOC_Os07g33915 // LOC_Os05g48310 // LOC_Os12g03090 // LOC_Os06g36160 // LOC_Os09g27930 // LOC_Os03g22460 // LOC_Os10g34990 // LOC_Os02g55370 // LOC_Os02g14059 // LOC_Os09g37740 // …
GO:0005840	C	ribosome	34	786	397	24075	1.1e-06	2.5e-05	// LOC_Os02g56014 // LOC_Os09g19952 // LOC_Os08g06040 // LOC_Os01g48770 // LOC_Os01g44210 // LOC_Os03g18580 // LOC_Os01g22490 // LOC_Os04g32710 // LOC_Os03g14530 // LOC_Os12g03880 // LOC_Os11g24610 // LOC_Os07g33915 // LOC_Os05g48310 // LOC_Os12g03090 // LOC_Os06g36160 // LOC_Os09g27930 // LOC_Os03g22460 // LOC_Os10g34990 // LOC_Os02g55370 // LOC_Os02g14059 // LOC_Os09g37740 // LOC_Os05g46430 // …
GO:0044464	C	cell part	248	786	5945	24075	1.2e-05	0.00018	// LOC_Os12g38310 // LOC_Os01g71240 // LOC_Os02g06530 // LOC_Os01g22490 // LOC_Os01g17402 // LOC_Os02g13870 // LOC_Os09g31478 // LOC_Os11g05700 // LOC_Os04g58040 // LOC_Os05g14180 // LOC_Os10g39840 // LOC_Os04g51190 // LOC_Os04g38900 // LOC_Os04g32710 // LOC_Os06g14810 // LOC_Os03g60880 // LOC_Os04g43910 // LOC_Os08g44680 // LOC_Os01g03300 // LOC_Os01g51450 // LOC_Os11g24610 // LOC_Os02g35660 // …
GO:0005623	C	cell	248	786	5945	24075	1.2e-05	0.00018	// LOC_Os12g38310 // LOC_Os01g71240 // LOC_Os02g06530 // LOC_Os01g22490 // LOC_Os01g17402 // LOC_Os02g13870 // LOC_Os09g31478 // LOC_Os11g05700 // LOC_Os04g58040 // LOC_Os05g14180 // LOC_Os10g39840 // LOC_Os04g51190 // LOC_Os04g38900 // LOC_Os04g32710 // LOC_Os06g14810 // LOC_Os03g60880 // LOC_Os04g43910 // LOC_Os08g44680 // LOC_Os01g03300 // LOC_Os01g51450 // LOC_Os11g24610 // LOC_Os02g35660 // …
GO:0044444	C	cytoplasmic part	52	786	966	24075	0.0005	0.0068	// LOC_Os02g56014 // LOC_Os07g25430 // LOC_Os02g06530 // LOC_Os08g06040 // LOC_Os01g48770 // LOC_Os09g37740 // LOC_Os01g44210 // LOC_Os12g38310 // LOC_Os04g51150 // LOC_Os01g67054 // LOC_Os03g18580 // LOC_Os01g56680 // LOC_Os12g25210 // LOC_Os01g22490 // LOC_Os05g02050 // LOC_Os02g55970 // LOC_Os04g32710 // LOC_Os03g14530 // LOC_Os02g07900 // LOC_Os12g03880 // LOC_Os11g24610 // LOC_Os07g33915 // …
GO:0005618	C	cell wall	9	786	82	24075	0.0023	0.029	// LOC_Os08g12410 // LOC_Os09g26360 // LOC_Os01g21034 // LOC_Os03g28090 // LOC_Os10g39840 // LOC_Os04g45960 // LOC_Os11g45720 // LOC_Os04g38560 // LOC_Os04g54850
GO:0005737	C	cytoplasm	58	786	1263	24075	0.0074	0.081	// LOC_Os02g56014 // LOC_Os07g25430 // LOC_Os02g06530 // LOC_Os08g06040 // LOC_Os01g48770 // LOC_Os09g37740 // LOC_Os01g44210 // LOC_Os12g38310 // LOC_Os04g51150 // LOC_Os01g67054 // LOC_Os03g18580 // LOC_Os01g56680 // LOC_Os12g25210 // LOC_Os01g22490 // LOC_Os05g02050 // LOC_Os02g55970 // LOC_Os04g32710 // LOC_Os03g14530 // LOC_Os02g07900 // LOC_Os12g03880 // LOC_Os11g24610 // LOC_Os07g33915 // …
GO:0030312	C	external encapsulating structure	9	786	107	24075	0.011	0.11	// LOC_Os08g12410 // LOC_Os09g26360 // LOC_Os01g21034 // LOC_Os03g28090 // LOC_Os10g39840 // LOC_Os04g45960 // LOC_Os11g45720 // LOC_Os04g38560 // LOC_Os04g54850
GO:0005576	C	extracellular region	14	786	251	24075	0.043	0.4	// LOC_Os12g01730 // LOC_Os11g48060 // LOC_Os04g57860 // LOC_Os04g46650 // LOC_Os08g44790 // LOC_Os03g06000 // LOC_Os10g39840 // LOC_Os01g62480 // LOC_Os02g54540 // LOC_Os01g28500 // LOC_Os10g40720 // LOC_Os06g45150 // LOC_Os08g10560 // LOC_Os02g44108
GO:0005856	C	cytoskeleton	5	786	71	24075	0.093	0.78	// LOC_Os02g16909 // LOC_Os10g25565 // LOC_Os04g01150 // LOC_Os05g46030 // LOC_Os06g29350
GO:0005783	C	endoplasmic reticulum	5	786	123	24075	0.38	1	// LOC_Os04g14690 // LOC_Os12g25210 // LOC_Os02g34940 // LOC_Os01g67054 // LOC_Os06g10170
GO:0031975	C	envelope	5	786	167	24075	0.64	1	// LOC_Os01g52200 // LOC_Os04g51150 // LOC_Os12g38310 // LOC_Os05g02050 // LOC_Os01g51770
GO:0031967	C	organelle envelope	5	786	142	24075	0.5	1	// LOC_Os01g52200 // LOC_Os04g51150 // LOC_Os12g38310 // LOC_Os05g02050 // LOC_Os01g51770
GO:0043231	C	intracellular membrane-bounded organelle	54	786	2296	24075	1	1	// LOC_Os12g38310 // LOC_Os07g25430 // LOC_Os12g04980 // LOC_Os01g17402 // LOC_Os01g38610 // LOC_Os10g01530 // LOC_Os01g67054 // LOC_Os05g38260 // LOC_Os12g25210 // LOC_Os12g18880 // LOC_Os05g14180 // LOC_Os01g05050 // LOC_Os04g51190 // LOC_Os07g43540 // LOC_Os08g42470 // LOC_Os07g01260 // LOC_Os01g05900 // LOC_Os05g02050 // LOC_Os04g43910 // LOC_Os04g55950 // LOC_Os01g56680 // LOC_Os02g06530 // …
GO:0043232	C	intracellular non-membrane-bounded organelle	52	786	1494	24075	0.34	1	// LOC_Os02g56014 // LOC_Os09g19952 // LOC_Os05g46030 // LOC_Os08g06040 // LOC_Os01g48770 // LOC_Os01g44210 // LOC_Os03g18580 // LOC_Os05g38260 // LOC_Os01g22490 // LOC_Os07g43540 // LOC_Os04g32710 // LOC_Os02g25910 // LOC_Os01g05900 // LOC_Os04g13530 // LOC_Os12g03880 // LOC_Os11g24610 // LOC_Os07g33915 // LOC_Os05g48310 // LOC_Os12g03090 // LOC_Os10g16880 // LOC_Os09g27930 // LOC_Os07g36500 // …
GO:0044424	C	intracellular part	124	786	3529	24075	0.21	1	// LOC_Os12g38310 // LOC_Os02g06530 // LOC_Os01g22490 // LOC_Os01g17402 // LOC_Os01g45290 // LOC_Os05g14180 // LOC_Os04g51190 // LOC_Os04g32710 // LOC_Os04g43910 // LOC_Os08g44680 // LOC_Os01g03300 // LOC_Os01g51450 // LOC_Os11g24610 // LOC_Os02g35660 // LOC_Os12g03090 // LOC_Os09g27930 // LOC_Os09g32976 // LOC_Os01g48770 // LOC_Os06g45050 // LOC_Os10g03540 // LOC_Os05g46430 // LOC_Os03g13740 // …
GO:0044422	C	organelle part	38	786	1521	24075	0.96	1	// LOC_Os12g38310 // LOC_Os12g08770 // LOC_Os02g06530 // LOC_Os05g46030 // LOC_Os07g05360 // LOC_Os04g51150 // LOC_Os06g10170 // LOC_Os05g38260 // LOC_Os12g25210 // LOC_Os03g05980 // LOC_Os05g02050 // LOC_Os07g43540 // LOC_Os02g25910 // LOC_Os01g05900 // LOC_Os01g31690 // LOC_Os04g13530 // LOC_Os04g14690 // LOC_Os08g10020 // LOC_Os10g16880 // LOC_Os07g36500 // LOC_Os04g45410 // LOC_Os10g25565 // …
GO:0043229	C	intracellular organelle	101	786	2859	24075	0.22	1	// LOC_Os12g38310 // LOC_Os02g06530 // LOC_Os01g22490 // LOC_Os01g17402 // LOC_Os01g45290 // LOC_Os05g14180 // LOC_Os04g51190 // LOC_Os04g32710 // LOC_Os04g43910 // LOC_Os01g03300 // LOC_Os01g51450 // LOC_Os11g24610 // LOC_Os02g35660 // LOC_Os12g03090 // LOC_Os09g27930 // LOC_Os01g48770 // LOC_Os08g19650 // LOC_Os05g46430 // LOC_Os09g31019 // LOC_Os04g01150 // LOC_Os04g51150 // LOC_Os07g26740 // …
GO:0043227	C	membrane-bounded organelle	57	786	2319	24075	0.99	1	// LOC_Os12g38310 // LOC_Os12g08770 // LOC_Os12g04980 // LOC_Os01g17402 // LOC_Os01g38610 // LOC_Os07g05360 // LOC_Os10g01530 // LOC_Os01g67054 // LOC_Os07g25430 // LOC_Os05g38260 // LOC_Os12g25210 // LOC_Os12g18880 // LOC_Os05g14180 // LOC_Os01g05050 // LOC_Os04g51190 // LOC_Os07g43540 // LOC_Os08g42470 // LOC_Os07g01260 // LOC_Os01g05900 // LOC_Os05g02050 // LOC_Os04g43910 // LOC_Os04g55950 // …
GO:0044446	C	intracellular organelle part	38	786	1521	24075	0.96	1	// LOC_Os12g38310 // LOC_Os12g08770 // LOC_Os02g06530 // LOC_Os05g46030 // LOC_Os07g05360 // LOC_Os04g51150 // LOC_Os06g10170 // LOC_Os05g38260 // LOC_Os12g25210 // LOC_Os03g05980 // LOC_Os05g02050 // LOC_Os07g43540 // LOC_Os02g25910 // LOC_Os01g05900 // LOC_Os01g31690 // LOC_Os04g13530 // LOC_Os04g14690 // LOC_Os08g10020 // LOC_Os10g16880 // LOC_Os07g36500 // LOC_Os04g45410 // LOC_Os10g25565 // …
GO:0043226	C	organelle	101	786	2859	24075	0.22	1	// LOC_Os12g38310 // LOC_Os02g06530 // LOC_Os01g22490 // LOC_Os01g17402 // LOC_Os01g45290 // LOC_Os05g14180 // LOC_Os04g51190 // LOC_Os04g32710 // LOC_Os04g43910 // LOC_Os01g03300 // LOC_Os01g51450 // LOC_Os11g24610 // LOC_Os02g35660 // LOC_Os12g03090 // LOC_Os09g27930 // LOC_Os01g48770 // LOC_Os08g19650 // LOC_Os05g46430 // LOC_Os09g31019 // LOC_Os04g01150 // LOC_Os04g51150 // LOC_Os07g26740 // …
GO:0005634	C	nucleus	40	786	1884	24075	1	1	// LOC_Os12g04980 // LOC_Os01g17402 // LOC_Os01g38610 // LOC_Os10g01530 // LOC_Os05g38260 // LOC_Os12g18880 // LOC_Os05g14180 // LOC_Os08g42470 // LOC_Os04g51190 // LOC_Os07g43540 // LOC_Os07g01260 // LOC_Os01g05900 // LOC_Os04g43910 // LOC_Os04g55950 // LOC_Os01g03300 // LOC_Os04g13530 // LOC_Os04g58810 // LOC_Os01g51450 // LOC_Os02g35660 // LOC_Os10g16880 // LOC_Os07g36500 // LOC_Os04g45410 // …
GO:0005739	C	mitochondrion	6	786	162	24075	0.44	1	// LOC_Os12g38310 // LOC_Os01g51770 // LOC_Os04g51150 // LOC_Os01g52200 // LOC_Os01g05050 // LOC_Os05g02050
GO:0005622	C	intracellular	141	786	4116	24075	0.28	1	// LOC_Os12g38310 // LOC_Os02g06530 // LOC_Os01g22490 // LOC_Os01g17402 // LOC_Os01g45290 // LOC_Os05g14180 // LOC_Os04g51190 // LOC_Os04g32710 // LOC_Os04g43910 // LOC_Os08g44680 // LOC_Os01g03300 // LOC_Os01g51450 // LOC_Os11g24610 // LOC_Os02g35660 // LOC_Os12g03090 // LOC_Os09g27930 // LOC_Os09g32976 // LOC_Os01g53580 // LOC_Os01g48770 // LOC_Os06g39875 // LOC_Os06g45050 // LOC_Os10g03540 // …
GO:0043228	C	non-membrane-bounded organelle	52	786	1494	24075	0.34	1	// LOC_Os02g56014 // LOC_Os09g19952 // LOC_Os05g46030 // LOC_Os08g06040 // LOC_Os01g48770 // LOC_Os01g44210 // LOC_Os03g18580 // LOC_Os05g38260 // LOC_Os01g22490 // LOC_Os07g43540 // LOC_Os04g32710 // LOC_Os02g25910 // LOC_Os01g05900 // LOC_Os04g13530 // LOC_Os12g03880 // LOC_Os11g24610 // LOC_Os07g33915 // LOC_Os05g48310 // LOC_Os12g03090 // LOC_Os10g16880 // LOC_Os09g27930 // LOC_Os07g36500 // …

## Sheet: DEG_20_go
GO_acc	term_type	Term	queryitem	querytotal	bgitem	bgtotal	pvalue	FDR	entries
GO:0006810	P	transport	145	1141	1638	24075	2.8e-12	3e-10	// LOC_Os01g71240 // LOC_Os01g12260 // LOC_Os03g01320 // LOC_Os06g07200 // LOC_Os01g67580 // LOC_Os12g02310 // LOC_Os10g02260 // LOC_Os07g07870 // LOC_Os11g24450 // LOC_Os12g06270 // LOC_Os03g59660 // LOC_Os08g15170 // LOC_Os05g33960 // LOC_Os07g29230 // LOC_Os12g06570 // LOC_Os07g13950 // LOC_Os02g44080 // LOC_Os05g48040 // LOC_Os06g45050 // LOC_Os07g26460 // LOC_Os08g43250 // LOC_Os04g46490 // …
GO:0051234	P	establishment of localization	145	1141	1638	24075	2.8e-12	3e-10	// LOC_Os01g71240 // LOC_Os01g12260 // LOC_Os03g01320 // LOC_Os06g07200 // LOC_Os01g67580 // LOC_Os12g02310 // LOC_Os10g02260 // LOC_Os07g07870 // LOC_Os11g24450 // LOC_Os12g06270 // LOC_Os03g59660 // LOC_Os08g15170 // LOC_Os05g33960 // LOC_Os07g29230 // LOC_Os12g06570 // LOC_Os07g13950 // LOC_Os02g44080 // LOC_Os05g48040 // LOC_Os06g45050 // LOC_Os07g26460 // LOC_Os08g43250 // LOC_Os04g46490 // …
GO:0051179	P	localization	145	1141	1651	24075	4.7e-12	3.2e-10	// LOC_Os01g71240 // LOC_Os01g12260 // LOC_Os03g01320 // LOC_Os06g07200 // LOC_Os01g67580 // LOC_Os12g02310 // LOC_Os10g02260 // LOC_Os07g07870 // LOC_Os11g24450 // LOC_Os12g06270 // LOC_Os03g59660 // LOC_Os08g15170 // LOC_Os05g33960 // LOC_Os07g29230 // LOC_Os12g06570 // LOC_Os07g13950 // LOC_Os02g44080 // LOC_Os05g48040 // LOC_Os06g45050 // LOC_Os07g26460 // LOC_Os08g43250 // LOC_Os04g46490 // …
GO:0005975	P	carbohydrate metabolic process	90	1141	833	24075	5.7e-12	3.2e-10	// LOC_Os12g41780 // LOC_Os07g30160 // LOC_Os10g08022 // LOC_Os07g47120 // LOC_Os08g25710 // LOC_Os10g21110 // LOC_Os06g48160 // LOC_Os06g22980 // LOC_Os08g43570 // LOC_Os10g19960 // LOC_Os06g08810 // LOC_Os11g18730 // LOC_Os02g52700 // LOC_Os04g41680 // LOC_Os04g45290 // LOC_Os04g33720 // LOC_Os01g71340 // LOC_Os08g29770 // LOC_Os06g50140 // LOC_Os01g71810 // LOC_Os07g34580 // LOC_Os06g35370 // …
GO:0006629	P	lipid metabolic process	50	1141	528	24075	9.9e-06	0.00044	// LOC_Os12g04700 // LOC_Os10g28060 // LOC_Os05g07880 // LOC_Os04g56210 // LOC_Os10g33370 // LOC_Os03g62740 // LOC_Os04g59310 // LOC_Os06g05550 // LOC_Os01g46250 // LOC_Os06g06250 // LOC_Os06g15170 // LOC_Os04g35100 // LOC_Os11g48070 // LOC_Os01g65830 // LOC_Os06g14810 // LOC_Os01g51360 // LOC_Os09g39580 // LOC_Os11g04840 // LOC_Os06g34120 // LOC_Os10g22450 // LOC_Os03g24170 // LOC_Os02g01980 // …
GO:0006091	P	generation of precursor metabolites and energy	28	1141	243	24075	4.4e-05	0.0016	// LOC_Os01g12260 // LOC_Os06g13720 // LOC_Os10g08022 // LOC_Os07g13980 // LOC_Os05g44760 // LOC_Os01g41710 // LOC_Os02g10390 // LOC_Os07g37240 // LOC_Os05g45740 // LOC_Os03g39610 // LOC_Os02g33730 // LOC_Os08g15170 // LOC_Os02g01510 // LOC_Os07g37550 // LOC_Os06g21590 // LOC_Os02g10070 // LOC_Os11g13890 // LOC_Os11g33240 // LOC_Os07g38960 // LOC_Os07g22498 // LOC_Os09g17740 // LOC_Os03g14690 // …
GO:0015979	P	photosynthesis	16	1141	115	24075	0.00029	0.0091	// LOC_Os06g21590 // LOC_Os01g41710 // LOC_Os02g10390 // LOC_Os08g39430 // LOC_Os07g38960 // LOC_Os07g22498 // LOC_Os09g17740 // LOC_Os07g37240 // LOC_Os01g52240 // LOC_Os07g05360 // LOC_Os08g44680 // LOC_Os11g13890 // LOC_Os08g33820 // LOC_Os03g39610 // LOC_Os08g40160 // LOC_Os07g37550
GO:0009607	P	response to biotic stimulus	6	1141	16	24075	0.00034	0.0093	// LOC_Os12g36830 // LOC_Os04g39150 // LOC_Os12g36880 // LOC_Os12g36860 // LOC_Os11g37960 // LOC_Os11g37970
GO:0009056	P	catabolic process	35	1141	433	24075	0.0027	0.065	// LOC_Os12g01730 // LOC_Os07g05180 // LOC_Os06g13720 // LOC_Os01g44330 // LOC_Os10g08022 // LOC_Os01g62480 // LOC_Os03g18640 // LOC_Os06g04070 // LOC_Os03g04770 // LOC_Os05g33130 // LOC_Os05g44760 // LOC_Os11g37960 // LOC_Os06g51060 // LOC_Os09g39580 // LOC_Os04g41640 // LOC_Os07g01110 // LOC_Os07g35940 // LOC_Os02g10070 // LOC_Os04g41620 // LOC_Os11g33240 // LOC_Os09g32080 // LOC_Os10g40360 // …
GO:0019748	P	secondary metabolic process	9	1141	64	24075	0.0056	0.12	// LOC_Os11g48060 // LOC_Os12g01730 // LOC_Os01g44330 // LOC_Os05g38420 // LOC_Os08g43370 // LOC_Os01g62480 // LOC_Os03g18640 // LOC_Os01g39960 // LOC_Os07g01110
GO:0007165	P	signal transduction	18	1141	240	24075	0.046	0.93	// LOC_Os07g34130 // LOC_Os02g56570 // LOC_Os01g55440 // LOC_Os09g15790 // LOC_Os05g31720 // LOC_Os01g54590 // LOC_Os02g20850 // LOC_Os03g15180 // LOC_Os01g66860 // LOC_Os08g34240 // LOC_Os05g39870 // LOC_Os05g11790 // LOC_Os04g02690 // LOC_Os01g62950 // LOC_Os03g11140 // LOC_Os02g08140 // LOC_Os06g12790 // LOC_Os01g10890
GO:0016265	P	death	7	1141	544	24075	1	1	// LOC_Os10g39520 // LOC_Os05g09050 // LOC_Os12g10340 // LOC_Os08g28540 // LOC_Os08g07940 // LOC_Os07g02630 // LOC_Os11g37850
GO:0044238	P	primary metabolic process	438	1141	11969	24075	1	1	// LOC_Os01g50720 // LOC_Os12g41780 // LOC_Os11g13860 // LOC_Os08g38590 // LOC_Os10g08022 // LOC_Os06g15170 // LOC_Os08g25710 // LOC_Os06g14810 // LOC_Os04g37460 // LOC_Os11g04840 // LOC_Os01g59730 // LOC_Os10g33650 // LOC_Os01g46250 // LOC_Os04g37500 // LOC_Os08g15170 // LOC_Os10g05088 // LOC_Os03g03370 // LOC_Os05g18740 // LOC_Os04g45960 // LOC_Os03g47910 // LOC_Os10g19960 // LOC_Os09g37320 // …
GO:0019222	P	regulation of metabolic process	75	1141	1664	24075	0.69	1	// LOC_Os01g50720 // LOC_Os07g37090 // LOC_Os12g37970 // LOC_Os03g12570 // LOC_Os02g08440 // LOC_Os01g01430 // LOC_Os01g63510 // LOC_Os08g38590 // LOC_Os01g51610 // LOC_Os10g01530 // LOC_Os08g26880 // LOC_Os12g37690 // LOC_Os01g14440 // LOC_Os06g04090 // LOC_Os12g22630 // LOC_Os03g50380 // LOC_Os08g33150 // LOC_Os12g29980 // LOC_Os08g42470 // LOC_Os01g62660 // LOC_Os07g37920 // LOC_Os03g45120 // …
GO:0042592	P	homeostatic process	9	1141	147	24075	0.28	1	// LOC_Os05g28530 // LOC_Os05g11990 // LOC_Os07g44430 // LOC_Os02g40500 // LOC_Os04g39430 // LOC_Os04g54860 // LOC_Os01g47760 // LOC_Os05g40190 // LOC_Os07g48510
GO:0044249	P	cellular biosynthetic process	153	1141	5890	24075	1	1	// LOC_Os01g50720 // LOC_Os07g37090 // LOC_Os01g71240 // LOC_Os01g12260 // LOC_Os12g41780 // LOC_Os07g30160 // LOC_Os08g38590 // LOC_Os03g47910 // LOC_Os06g15170 // LOC_Os08g25710 // LOC_Os01g62660 // LOC_Os12g13930 // LOC_Os06g14810 // LOC_Os01g59730 // LOC_Os12g06270 // LOC_Os04g25540 // LOC_Os08g15170 // LOC_Os03g25550 // LOC_Os06g22980 // LOC_Os01g51020 // LOC_Os03g03370 // LOC_Os07g01200 // …
GO:0006807	P	nitrogen compound metabolic process	152	1141	7073	24075	1	1	// LOC_Os01g50720 // LOC_Os01g71240 // LOC_Os03g12570 // LOC_Os01g12260 // LOC_Os08g38590 // LOC_Os08g26880 // LOC_Os05g07880 // LOC_Os01g62660 // LOC_Os01g56940 // LOC_Os04g37460 // LOC_Os12g06270 // LOC_Os04g37500 // LOC_Os08g15170 // LOC_Os03g25550 // LOC_Os05g18740 // LOC_Os09g37320 // LOC_Os03g42230 // LOC_Os04g40040 // LOC_Os02g04740 // LOC_Os09g35790 // LOC_Os02g10990 // LOC_Os12g10630 // …
GO:0034645	P	cellular macromolecule biosynthetic process	112	1141	5248	24075	1	1	// LOC_Os01g50720 // LOC_Os07g37090 // LOC_Os12g41780 // LOC_Os08g38590 // LOC_Os03g47910 // LOC_Os08g26880 // LOC_Os08g25710 // LOC_Os01g62660 // LOC_Os01g36460 // LOC_Os01g59730 // LOC_Os12g06270 // LOC_Os04g25540 // LOC_Os03g25550 // LOC_Os06g22980 // LOC_Os01g51020 // LOC_Os07g01200 // LOC_Os03g45120 // LOC_Os10g27174 // LOC_Os09g37320 // LOC_Os03g42230 // LOC_Os07g13980 // LOC_Os03g47460 // …
GO:0008219	P	cell death	7	1141	544	24075	1	1	// LOC_Os10g39520 // LOC_Os05g09050 // LOC_Os12g10340 // LOC_Os08g28540 // LOC_Os08g07940 // LOC_Os07g02630 // LOC_Os11g37850
GO:0050789	P	regulation of biological process	101	1141	2027	24075	0.32	1	// LOC_Os01g50720 // LOC_Os07g37090 // LOC_Os03g12570 // LOC_Os04g47059 // LOC_Os08g38590 // LOC_Os01g47760 // LOC_Os08g26880 // LOC_Os01g62660 // LOC_Os01g36460 // LOC_Os03g11140 // LOC_Os07g44430 // LOC_Os01g60640 // LOC_Os03g25550 // LOC_Os03g45120 // LOC_Os03g47910 // LOC_Os08g15090 // LOC_Os03g42230 // LOC_Os01g66860 // LOC_Os03g47460 // LOC_Os07g48510 // LOC_Os10g24050 // LOC_Os12g10630 // …
GO:0044267	P	cellular protein metabolic process	142	1141	2877	24075	0.32	1	// LOC_Os07g37090 // LOC_Os03g12570 // LOC_Os12g41780 // LOC_Os11g13860 // LOC_Os03g47910 // LOC_Os08g28700 // LOC_Os01g04409 // LOC_Os03g37120 // LOC_Os08g37570 // LOC_Os02g08240 // LOC_Os06g09230 // LOC_Os09g38700 // LOC_Os01g59730 // LOC_Os10g33650 // LOC_Os05g26926 // LOC_Os04g25540 // LOC_Os05g14750 // LOC_Os04g41250 // LOC_Os06g45240 // LOC_Os01g51020 // LOC_Os10g01560 // LOC_Os11g40400 // …
GO:0000003	P	reproduction	6	1141	133	24075	0.6	1	// LOC_Os03g01650 // LOC_Os03g01640 // LOC_Os10g40090 // LOC_Os03g01630 // LOC_Os03g01610 // LOC_Os08g08140
GO:0044260	P	cellular macromolecule metabolic process	266	1141	9350	24075	1	1	// LOC_Os01g50720 // LOC_Os07g37090 // LOC_Os03g12570 // LOC_Os12g41780 // LOC_Os11g13860 // LOC_Os08g38590 // LOC_Os10g08022 // LOC_Os09g35760 // LOC_Os10g27174 // LOC_Os07g34410 // LOC_Os08g26880 // LOC_Os08g25710 // LOC_Os01g62660 // LOC_Os08g28700 // LOC_Os01g04409 // LOC_Os03g37120 // LOC_Os05g38290 // LOC_Os08g37570 // LOC_Os02g08240 // LOC_Os06g09230 // LOC_Os01g56940 // LOC_Os09g38700 // …
GO:0016043	P	cellular component organization	29	1141	1240	24075	1	1	// LOC_Os03g12570 // LOC_Os07g36140 // LOC_Os05g35160 // LOC_Os08g34780 // LOC_Os12g25120 // LOC_Os05g02050 // LOC_Os04g17130 // LOC_Os02g07900 // LOC_Os10g17680 // LOC_Os04g13530 // LOC_Os10g17660 // LOC_Os01g05630 // LOC_Os08g14450 // LOC_Os06g09060 // LOC_Os10g16880 // LOC_Os07g13950 // LOC_Os04g46079 // LOC_Os03g56810 // LOC_Os07g36150 // LOC_Os06g45050 // LOC_Os12g34510 // LOC_Os04g01150 // …
GO:0010467	P	gene expression	100	1141	2424	24075	0.93	1	// LOC_Os01g50720 // LOC_Os07g37090 // LOC_Os03g12570 // LOC_Os08g38590 // LOC_Os03g47910 // LOC_Os08g26880 // LOC_Os01g62660 // LOC_Os01g36460 // LOC_Os01g59730 // LOC_Os04g25540 // LOC_Os03g25550 // LOC_Os01g51020 // LOC_Os03g45120 // LOC_Os10g27174 // LOC_Os03g42230 // LOC_Os03g47460 // LOC_Os09g35790 // LOC_Os10g24050 // LOC_Os12g10630 // LOC_Os12g22630 // LOC_Os12g32380 // LOC_Os08g33150 // …
GO:0065007	P	biological regulation	111	1141	2125	24075	0.16	1	// LOC_Os01g50720 // LOC_Os07g37090 // LOC_Os03g12570 // LOC_Os04g47059 // LOC_Os08g38590 // LOC_Os01g47760 // LOC_Os08g26880 // LOC_Os01g62660 // LOC_Os01g36460 // LOC_Os03g11140 // LOC_Os07g44430 // LOC_Os06g12790 // LOC_Os03g25550 // LOC_Os04g47150 // LOC_Os04g45960 // LOC_Os03g45120 // LOC_Os05g11990 // LOC_Os03g47910 // LOC_Os08g15090 // LOC_Os03g42230 // LOC_Os01g66860 // LOC_Os03g47460 // …
GO:0065008	P	regulation of biological quality	11	1141	176	24075	0.23	1	// LOC_Os05g28530 // LOC_Os05g31040 // LOC_Os07g48510 // LOC_Os07g44430 // LOC_Os02g40500 // LOC_Os04g39430 // LOC_Os04g54860 // LOC_Os01g47760 // LOC_Os05g40190 // LOC_Os05g11990 // LOC_Os01g56810
GO:0010468	P	regulation of gene expression	73	1141	1577	24075	0.6	1	// LOC_Os01g50720 // LOC_Os07g37090 // LOC_Os12g37970 // LOC_Os03g12570 // LOC_Os02g08440 // LOC_Os01g01430 // LOC_Os01g63510 // LOC_Os08g38590 // LOC_Os01g51610 // LOC_Os10g01530 // LOC_Os08g26880 // LOC_Os12g37690 // LOC_Os01g14440 // LOC_Os06g04090 // LOC_Os12g22630 // LOC_Os03g50380 // LOC_Os08g33150 // LOC_Os08g42470 // LOC_Os01g62660 // LOC_Os07g37920 // LOC_Os03g45120 // LOC_Os02g04810 // …
GO:0019725	P	cellular homeostasis	9	1141	140	24075	0.23	1	// LOC_Os05g28530 // LOC_Os05g11990 // LOC_Os07g44430 // LOC_Os02g40500 // LOC_Os04g39430 // LOC_Os04g54860 // LOC_Os01g47760 // LOC_Os05g40190 // LOC_Os07g48510
GO:0009987	P	cellular process	504	1141	12839	24075	1	1	// LOC_Os01g50720 // LOC_Os12g41780 // LOC_Os08g31410 // LOC_Os11g13860 // LOC_Os08g38590 // LOC_Os10g08022 // LOC_Os01g47760 // LOC_Os06g15170 // LOC_Os08g25710 // LOC_Os06g14810 // LOC_Os04g37460 // LOC_Os11g04840 // LOC_Os11g24450 // LOC_Os01g59730 // LOC_Os10g33650 // LOC_Os01g05630 // LOC_Os04g37500 // LOC_Os08g15170 // LOC_Os03g25550 // LOC_Os12g06570 // LOC_Os03g03370 // LOC_Os05g18740 // …
GO:0006139	P	nucleobase, nucleoside, nucleotide and nucleic acid metabolic process	122	1141	6695	24075	1	1	// LOC_Os01g50720 // LOC_Os01g71240 // LOC_Os03g12570 // LOC_Os01g12260 // LOC_Os08g38590 // LOC_Os08g26880 // LOC_Os01g62660 // LOC_Os01g56940 // LOC_Os12g06270 // LOC_Os08g15170 // LOC_Os03g25550 // LOC_Os05g18740 // LOC_Os09g37320 // LOC_Os03g42230 // LOC_Os09g35790 // LOC_Os02g10990 // LOC_Os12g10630 // LOC_Os12g22630 // LOC_Os02g55400 // LOC_Os04g39570 // LOC_Os04g18020 // LOC_Os08g33150 // …
GO:0060255	P	regulation of macromolecule metabolic process	73	1141	1640	24075	0.72	1	// LOC_Os01g50720 // LOC_Os07g37090 // LOC_Os12g37970 // LOC_Os03g12570 // LOC_Os02g08440 // LOC_Os01g01430 // LOC_Os01g63510 // LOC_Os08g38590 // LOC_Os01g51610 // LOC_Os10g01530 // LOC_Os08g26880 // LOC_Os12g37690 // LOC_Os01g14440 // LOC_Os06g04090 // LOC_Os12g22630 // LOC_Os03g50380 // LOC_Os08g33150 // LOC_Os08g42470 // LOC_Os01g62660 // LOC_Os07g37920 // LOC_Os03g45120 // LOC_Os02g04810 // …
GO:0006464	P	protein modification process	100	1141	1929	24075	0.19	1	// LOC_Os03g12570 // LOC_Os12g41780 // LOC_Os11g13860 // LOC_Os01g04409 // LOC_Os03g37120 // LOC_Os08g37570 // LOC_Os02g08240 // LOC_Os06g09230 // LOC_Os09g38700 // LOC_Os10g33650 // LOC_Os05g14750 // LOC_Os04g41250 // LOC_Os06g45240 // LOC_Os10g01560 // LOC_Os11g40400 // LOC_Os06g09860 // LOC_Os07g35740 // LOC_Os05g20150 // LOC_Os03g53410 // LOC_Os06g51130 // LOC_Os02g15594 // LOC_Os02g35760 // …
GO:0050794	P	regulation of cellular process	100	1141	1955	24075	0.23	1	// LOC_Os01g50720 // LOC_Os07g37090 // LOC_Os04g47059 // LOC_Os08g38590 // LOC_Os01g47760 // LOC_Os08g26880 // LOC_Os01g62660 // LOC_Os01g36460 // LOC_Os03g11140 // LOC_Os07g44430 // LOC_Os01g60640 // LOC_Os03g25550 // LOC_Os03g45120 // LOC_Os03g47910 // LOC_Os08g15090 // LOC_Os03g42230 // LOC_Os01g66860 // LOC_Os03g47460 // LOC_Os07g48510 // LOC_Os10g24050 // LOC_Os12g10630 // LOC_Os12g22630 // …
GO:0009058	P	biosynthetic process	160	1141	6085	24075	1	1	// LOC_Os01g50720 // LOC_Os07g37090 // LOC_Os01g71240 // LOC_Os01g12260 // LOC_Os12g41780 // LOC_Os07g30160 // LOC_Os08g38590 // LOC_Os03g47910 // LOC_Os06g15170 // LOC_Os08g25710 // LOC_Os01g62660 // LOC_Os12g13930 // LOC_Os06g14810 // LOC_Os01g59730 // LOC_Os12g06270 // LOC_Os04g25540 // LOC_Os08g15170 // LOC_Os03g25550 // LOC_Os06g22980 // LOC_Os01g51020 // LOC_Os03g03370 // LOC_Os07g01200 // …
GO:0006950	P	response to stress	44	1141	873	24075	0.37	1	// LOC_Os04g11165 // LOC_Os12g10340 // LOC_Os03g22010 // LOC_Os10g02040 // LOC_Os11g43980 // LOC_Os08g28540 // LOC_Os02g50770 // LOC_Os04g59210 // LOC_Os07g17120 // LOC_Os12g36880 // LOC_Os08g07940 // LOC_Os06g27850 // LOC_Os10g32590 // LOC_Os01g39970 // LOC_Os02g35650 // LOC_Os11g37850 // LOC_Os11g06720 // LOC_Os11g37960 // LOC_Os06g09230 // LOC_Os01g56940 // LOC_Os05g12710 // LOC_Os04g11195 // …
GO:0009059	P	macromolecule biosynthetic process	112	1141	5252	24075	1	1	// LOC_Os01g50720 // LOC_Os07g37090 // LOC_Os12g41780 // LOC_Os08g38590 // LOC_Os03g47910 // LOC_Os08g26880 // LOC_Os08g25710 // LOC_Os01g62660 // LOC_Os01g36460 // LOC_Os01g59730 // LOC_Os12g06270 // LOC_Os04g25540 // LOC_Os03g25550 // LOC_Os06g22980 // LOC_Os01g51020 // LOC_Os07g01200 // LOC_Os03g45120 // LOC_Os10g27174 // LOC_Os09g37320 // LOC_Os03g42230 // LOC_Os07g13980 // LOC_Os03g47460 // …
GO:0008152	P	metabolic process	591	1141	14398	24075	1	1	// LOC_Os01g50720 // LOC_Os10g34480 // LOC_Os12g41780 // LOC_Os07g30160 // LOC_Os11g13860 // LOC_Os08g38590 // LOC_Os10g08022 // LOC_Os06g15170 // LOC_Os08g25710 // LOC_Os01g08800 // LOC_Os09g16090 // LOC_Os03g22634 // LOC_Os04g37460 // LOC_Os11g04840 // LOC_Os01g59730 // LOC_Os10g33650 // LOC_Os01g46250 // LOC_Os04g37500 // LOC_Os08g15170 // LOC_Os10g05088 // LOC_Os03g03370 // LOC_Os05g18740 // …
GO:0007154	P	cell communication	6	1141	170	24075	0.81	1	// LOC_Os07g34130 // LOC_Os02g56570 // LOC_Os05g31720 // LOC_Os08g08140 // LOC_Os01g66860 // LOC_Os04g02690
GO:0009628	P	response to abiotic stimulus	5	1141	74	24075	0.29	1	// LOC_Os05g26926 // LOC_Os07g17120 // LOC_Os09g25330 // LOC_Os01g43530 // LOC_Os01g57230
GO:0019538	P	protein metabolic process	163	1141	4333	24075	1	1	// LOC_Os07g37090 // LOC_Os03g12570 // LOC_Os12g41780 // LOC_Os11g13860 // LOC_Os03g47910 // LOC_Os08g28700 // LOC_Os01g04409 // LOC_Os03g37120 // LOC_Os08g37570 // LOC_Os02g08240 // LOC_Os06g09230 // LOC_Os09g38700 // LOC_Os01g59730 // LOC_Os10g33650 // LOC_Os05g26926 // LOC_Os04g25540 // LOC_Os05g14750 // LOC_Os04g41250 // LOC_Os06g45240 // LOC_Os01g51020 // LOC_Os10g01560 // LOC_Os11g40400 // …
GO:0050896	P	response to stimulus	52	1141	1026	24075	0.34	1	// LOC_Os04g11165 // LOC_Os12g10340 // LOC_Os03g22010 // LOC_Os10g02040 // LOC_Os11g43980 // LOC_Os08g28540 // LOC_Os02g50770 // LOC_Os04g59210 // LOC_Os12g36880 // LOC_Os07g17120 // LOC_Os09g25330 // LOC_Os08g07940 // LOC_Os06g27850 // LOC_Os10g32590 // LOC_Os01g39970 // LOC_Os02g35650 // LOC_Os11g37850 // LOC_Os11g06720 // LOC_Os11g37960 // LOC_Os06g09230 // LOC_Os01g56940 // LOC_Os05g12710 // …
GO:0043412	P	macromolecule modification	100	1141	1979	24075	0.27	1	// LOC_Os03g12570 // LOC_Os12g41780 // LOC_Os11g13860 // LOC_Os01g04409 // LOC_Os03g37120 // LOC_Os08g37570 // LOC_Os02g08240 // LOC_Os06g09230 // LOC_Os09g38700 // LOC_Os10g33650 // LOC_Os05g14750 // LOC_Os04g41250 // LOC_Os06g45240 // LOC_Os10g01560 // LOC_Os11g40400 // LOC_Os06g09860 // LOC_Os07g35740 // LOC_Os05g20150 // LOC_Os03g53410 // LOC_Os06g51130 // LOC_Os02g15594 // LOC_Os02g35760 // …
GO:0044237	P	cellular metabolic process	372	1141	10696	24075	1	1	// LOC_Os01g50720 // LOC_Os12g41780 // LOC_Os11g13860 // LOC_Os08g38590 // LOC_Os10g08022 // LOC_Os06g15170 // LOC_Os08g25710 // LOC_Os06g14810 // LOC_Os04g37460 // LOC_Os11g04840 // LOC_Os01g59730 // LOC_Os12g06270 // LOC_Os08g28530 // LOC_Os04g37500 // LOC_Os08g15170 // LOC_Os03g25550 // LOC_Os03g03370 // LOC_Os05g18740 // LOC_Os03g47910 // LOC_Os08g15090 // LOC_Os09g37320 // LOC_Os12g05730 // …
GO:0043170	P	macromolecule metabolic process	298	1141	10433	24075	1	1	// LOC_Os01g50720 // LOC_Os07g37090 // LOC_Os03g12570 // LOC_Os12g41780 // LOC_Os11g13860 // LOC_Os08g38590 // LOC_Os10g08022 // LOC_Os09g35760 // LOC_Os10g27174 // LOC_Os07g34410 // LOC_Os08g26880 // LOC_Os08g25710 // LOC_Os01g51260 // LOC_Os01g62660 // LOC_Os08g28700 // LOC_Os01g04409 // LOC_Os03g37120 // LOC_Os05g38290 // LOC_Os06g51060 // LOC_Os08g37570 // LOC_Os02g08240 // LOC_Os06g09230 // …
GO:0006350	P	transcription	67	1141	1629	24075	0.89	1	// LOC_Os01g50720 // LOC_Os12g37970 // LOC_Os02g08440 // LOC_Os01g01430 // LOC_Os01g63510 // LOC_Os08g38590 // LOC_Os01g51610 // LOC_Os10g01530 // LOC_Os08g26880 // LOC_Os12g37690 // LOC_Os01g14440 // LOC_Os06g04090 // LOC_Os12g22630 // LOC_Os03g50380 // LOC_Os08g33150 // LOC_Os08g42470 // LOC_Os01g62660 // LOC_Os07g37920 // LOC_Os02g04810 // LOC_Os10g26500 // LOC_Os09g25070 // LOC_Os06g11970 // …
GO:0006259	P	DNA metabolic process	37	1141	4515	24075	1	1	// LOC_Os03g12570 // LOC_Os07g34410 // LOC_Os08g11200 // LOC_Os01g52000 // LOC_Os04g18020 // LOC_Os01g70540 // LOC_Os12g04980 // LOC_Os11g06960 // LOC_Os01g18000 // LOC_Os08g02670 // LOC_Os01g56940 // LOC_Os03g47410 // LOC_Os12g06270 // LOC_Os06g09060 // LOC_Os08g29980 // LOC_Os02g01840 // LOC_Os09g26430 // LOC_Os10g16880 // LOC_Os07g32650 // LOC_Os07g05600 // LOC_Os05g18740 // LOC_Os01g41960 // …
GO:0006519	P	cellular amino acid and derivative metabolic process	24	1141	391	24075	0.13	1	// LOC_Os12g01730 // LOC_Os05g07880 // LOC_Os03g12890 // LOC_Os01g44330 // LOC_Os01g62480 // LOC_Os03g18640 // LOC_Os06g04070 // LOC_Os12g31820 // LOC_Os10g41480 // LOC_Os03g58260 // LOC_Os04g37460 // LOC_Os04g37500 // LOC_Os02g10310 // LOC_Os07g01110 // LOC_Os10g40360 // LOC_Os05g38420 // LOC_Os03g02740 // LOC_Os06g05690 // LOC_Os03g27230 // LOC_Os11g48060 // LOC_Os07g15680 // LOC_Os06g45930 // …
GO:0006412	P	translation	29	1141	595	24075	0.47	1	// LOC_Os07g37090 // LOC_Os12g32380 // LOC_Os03g47910 // LOC_Os02g32760 // LOC_Os06g34780 // LOC_Os01g10820 // LOC_Os07g30640 // LOC_Os11g41610 // LOC_Os01g59730 // LOC_Os04g25540 // LOC_Os02g56990 // LOC_Os01g51020 // LOC_Os03g47896 // LOC_Os03g45120 // LOC_Os06g07896 // LOC_Os10g27174 // LOC_Os01g12090 // LOC_Os09g32520 // LOC_Os07g43310 // LOC_Os03g01900 // LOC_Os03g59160 // LOC_Os06g08320 // …
GO:0030234	F	enzyme regulator activity	43	1141	255	24075	1.8e-11	1.7e-09	// LOC_Os11g08680 // LOC_Os02g56570 // LOC_Os01g03390 // LOC_Os04g02690 // LOC_Os01g55520 // LOC_Os04g54850 // LOC_Os05g31720 // LOC_Os05g20570 // LOC_Os05g05640 // LOC_Os01g20970 // LOC_Os03g28090 // LOC_Os03g61510 // LOC_Os12g37480 // LOC_Os02g01310 // LOC_Os03g61530 // LOC_Os01g14940 // LOC_Os03g16900 // LOC_Os07g34130 // LOC_Os07g14340 // LOC_Os05g29740 // LOC_Os09g26360 // LOC_Os11g08930 // …
GO:0005215	F	transporter activity	77	1141	941	24075	7.4e-06	0.00035	// LOC_Os01g71240 // LOC_Os05g40650 // LOC_Os01g12260 // LOC_Os05g02060 // LOC_Os03g09940 // LOC_Os03g04570 // LOC_Os02g55400 // LOC_Os07g26460 // LOC_Os12g44300 // LOC_Os12g32760 // LOC_Os01g08350 // LOC_Os03g29850 // LOC_Os10g02260 // LOC_Os01g60140 // LOC_Os02g04030 // LOC_Os02g44080 // LOC_Os02g38020 // LOC_Os08g43250 // LOC_Os02g47320 // LOC_Os01g18670 // LOC_Os12g01820 // LOC_Os05g45740 // …
GO:0008289	F	lipid binding	15	1141	85	24075	4.3e-05	0.0014	// LOC_Os03g50280 // LOC_Os09g27990 // LOC_Os12g02330 // LOC_Os02g07900 // LOC_Os07g26460 // LOC_Os06g45050 // LOC_Os07g29230 // LOC_Os12g02340 // LOC_Os11g02424 // LOC_Os11g02350 // LOC_Os05g40010 // LOC_Os07g07870 // LOC_Os03g59380 // LOC_Os05g35160 // LOC_Os12g02310
GO:0016301	F	kinase activity	100	1141	1750	24075	0.036	0.85	// LOC_Os03g12570 // LOC_Os11g13860 // LOC_Os01g04409 // LOC_Os01g59360 // LOC_Os02g08240 // LOC_Os06g09230 // LOC_Os09g38700 // LOC_Os11g04840 // LOC_Os10g33650 // LOC_Os02g32370 // LOC_Os05g14750 // LOC_Os06g45240 // LOC_Os10g01560 // LOC_Os11g40400 // LOC_Os06g09860 // LOC_Os07g01200 // LOC_Os07g35740 // LOC_Os05g20150 // LOC_Os08g15090 // LOC_Os03g53410 // LOC_Os02g35760 // LOC_Os08g08140 // …
GO:0003676	F	nucleic acid binding	130	1141	8251	24075	1	1	// LOC_Os01g50720 // LOC_Os12g37970 // LOC_Os03g12570 // LOC_Os07g36140 // LOC_Os08g38590 // LOC_Os08g26880 // LOC_Os01g62660 // LOC_Os01g56940 // LOC_Os02g10760 // LOC_Os12g06270 // LOC_Os01g05630 // LOC_Os03g17030 // LOC_Os03g25550 // LOC_Os11g34680 // LOC_Os12g34510 // LOC_Os08g39980 // LOC_Os09g37320 // LOC_Os03g51200 // LOC_Os03g62780 // LOC_Os03g42230 // LOC_Os10g28230 // LOC_Os09g35790 // …
GO:0030246	F	carbohydrate binding	13	1141	219	24075	0.25	1	// LOC_Os09g36810 // LOC_Os05g35360 // LOC_Os06g51060 // LOC_Os08g43570 // LOC_Os01g46950 // LOC_Os07g46790 // LOC_Os06g47110 // LOC_Os08g08140 // LOC_Os04g41680 // LOC_Os05g33130 // LOC_Os04g41640 // LOC_Os10g19960 // LOC_Os08g14330
GO:0016817	F	hydrolase activity, acting on acid anhydrides	41	1141	764	24075	0.24	1	// LOC_Os01g71240 // LOC_Os12g04980 // LOC_Os01g12260 // LOC_Os02g55400 // LOC_Os10g26600 // LOC_Os05g02870 // LOC_Os02g13580 // LOC_Os04g57350 // LOC_Os01g08350 // LOC_Os01g54590 // LOC_Os08g02670 // LOC_Os02g47320 // LOC_Os01g18670 // LOC_Os01g61940 // LOC_Os12g29980 // LOC_Os06g08310 // LOC_Os01g40150 // LOC_Os08g15170 // LOC_Os11g22350 // LOC_Os03g18980 // LOC_Os03g64290 // LOC_Os10g41820 // …
GO:0003677	F	DNA binding	99	1141	5059	24075	1	1	// LOC_Os01g50720 // LOC_Os03g12570 // LOC_Os07g36140 // LOC_Os08g38590 // LOC_Os08g26880 // LOC_Os01g62660 // LOC_Os01g36460 // LOC_Os01g56940 // LOC_Os01g05630 // LOC_Os03g25550 // LOC_Os05g18740 // LOC_Os12g34510 // LOC_Os08g39980 // LOC_Os03g51200 // LOC_Os03g42230 // LOC_Os10g28230 // LOC_Os09g35790 // LOC_Os12g10630 // LOC_Os12g22630 // LOC_Os04g18020 // LOC_Os08g33150 // LOC_Os12g25120 // …
GO:0017111	F	nucleoside-triphosphatase activity	37	1141	726	24075	0.36	1	// LOC_Os01g71240 // LOC_Os12g04980 // LOC_Os01g12260 // LOC_Os02g55400 // LOC_Os05g02870 // LOC_Os02g13580 // LOC_Os04g57350 // LOC_Os01g08350 // LOC_Os01g54590 // LOC_Os08g02670 // LOC_Os01g12660 // LOC_Os01g18670 // LOC_Os01g61940 // LOC_Os06g08310 // LOC_Os01g40150 // LOC_Os08g15170 // LOC_Os11g22350 // LOC_Os03g18980 // LOC_Os03g64290 // LOC_Os10g41820 // LOC_Os09g15790 // LOC_Os10g25565 // …
GO:0000166	F	nucleotide binding	173	1141	3874	24075	0.81	1	// LOC_Os01g71240 // LOC_Os03g12570 // LOC_Os11g13860 // LOC_Os08g07940 // LOC_Os07g02630 // LOC_Os01g04409 // LOC_Os12g13930 // LOC_Os03g37120 // LOC_Os02g08240 // LOC_Os11g47330 // LOC_Os06g09230 // LOC_Os09g38700 // LOC_Os11g04840 // LOC_Os06g12790 // LOC_Os10g33650 // LOC_Os11g05970 // LOC_Os05g26926 // LOC_Os03g17030 // LOC_Os07g01200 // LOC_Os05g14750 // LOC_Os06g45240 // LOC_Os10g01560 // …
GO:0030528	F	transcription regulator activity	36	1141	987	24075	0.96	1	// LOC_Os01g63510 // LOC_Os08g38590 // LOC_Os10g01530 // LOC_Os01g14440 // LOC_Os02g08440 // LOC_Os08g26880 // LOC_Os08g42470 // LOC_Os10g26500 // LOC_Os09g25070 // LOC_Os06g11970 // LOC_Os02g10760 // LOC_Os06g04870 // LOC_Os08g14450 // LOC_Os04g28280 // LOC_Os09g25060 // LOC_Os07g49460 // LOC_Os05g49210 // LOC_Os11g43740 // LOC_Os01g24070 // LOC_Os02g45250 // LOC_Os04g39570 // LOC_Os01g08710 // …
GO:0016740	F	transferase activity	188	1141	6190	24075	1	1	// LOC_Os03g12570 // LOC_Os12g41780 // LOC_Os11g13860 // LOC_Os04g52370 // LOC_Os06g15170 // LOC_Os08g25710 // LOC_Os01g04409 // LOC_Os12g13930 // LOC_Os03g37120 // LOC_Os09g16090 // LOC_Os06g14810 // LOC_Os04g20420 // LOC_Os06g09230 // LOC_Os10g33370 // LOC_Os09g38700 // LOC_Os11g04840 // LOC_Os08g38740 // LOC_Os06g48160 // LOC_Os04g52440 // LOC_Os12g06270 // LOC_Os02g32370 // LOC_Os02g28170 // …
GO:0003700	F	transcription factor activity	27	1141	651	24075	0.78	1	// LOC_Os01g63510 // LOC_Os08g38590 // LOC_Os01g14440 // LOC_Os02g08440 // LOC_Os08g26880 // LOC_Os10g26500 // LOC_Os06g11970 // LOC_Os02g10760 // LOC_Os06g04870 // LOC_Os08g14450 // LOC_Os06g40150 // LOC_Os09g25060 // LOC_Os05g49210 // LOC_Os11g43740 // LOC_Os01g24070 // LOC_Os02g45250 // LOC_Os01g08710 // LOC_Os09g25070 // LOC_Os09g35760 // LOC_Os01g60640 // LOC_Os01g55549 // LOC_Os05g44400 // …
GO:0003774	F	motor activity	6	1141	69	24075	0.12	1	// LOC_Os03g64290 // LOC_Os10g25565 // LOC_Os02g13580 // LOC_Os06g29350 // LOC_Os02g13570 // LOC_Os03g18980
GO:0016787	F	hydrolase activity	236	1141	4901	24075	0.41	1	// LOC_Os07g37090 // LOC_Os01g71240 // LOC_Os05g07880 // LOC_Os01g12260 // LOC_Os06g35370 // LOC_Os07g46520 // LOC_Os05g02870 // LOC_Os07g47120 // LOC_Os11g08760 // LOC_Os11g45220 // LOC_Os01g67580 // LOC_Os02g51600 // LOC_Os05g38290 // LOC_Os01g58640 // LOC_Os05g20570 // LOC_Os05g33270 // LOC_Os01g12660 // LOC_Os01g56940 // LOC_Os02g13580 // LOC_Os01g61940 // LOC_Os10g21110 // LOC_Os06g48160 // …
GO:0003824	F	catalytic activity	596	1141	12724	24075	0.67	1	// LOC_Os10g34480 // LOC_Os12g41780 // LOC_Os07g30160 // LOC_Os11g13860 // LOC_Os10g08022 // LOC_Os01g47760 // LOC_Os06g15170 // LOC_Os08g25710 // LOC_Os01g08800 // LOC_Os01g58640 // LOC_Os05g20570 // LOC_Os03g22634 // LOC_Os04g20420 // LOC_Os04g37460 // LOC_Os11g04840 // LOC_Os06g48160 // LOC_Os06g38510 // LOC_Os10g33650 // LOC_Os02g09450 // LOC_Os04g37500 // LOC_Os08g15170 // LOC_Os10g05088 // …
GO:0016788	F	hydrolase activity, acting on ester bonds	91	1141	1949	24075	0.57	1	// LOC_Os05g07880 // LOC_Os07g46520 // LOC_Os11g08760 // LOC_Os01g58640 // LOC_Os05g20570 // LOC_Os01g56940 // LOC_Os02g09450 // LOC_Os03g61530 // LOC_Os01g11620 // LOC_Os10g05088 // LOC_Os05g10210 // LOC_Os09g26360 // LOC_Os05g46530 // LOC_Os02g58500 // LOC_Os03g39000 // LOC_Os09g32440 // LOC_Os01g21034 // LOC_Os02g15594 // LOC_Os08g34910 // LOC_Os07g49100 // LOC_Os02g40440 // LOC_Os05g09704 // …
GO:0004518	F	nuclease activity	5	1141	1337	24075	1	1	// LOC_Os08g11200 // LOC_Os07g02170 // LOC_Os01g56940 // LOC_Os01g41070 // LOC_Os06g46960
GO:0016818	F	hydrolase activity, acting on acid anhydrides, in phosphorus-containing anhydrides	40	1141	759	24075	0.28	1	// LOC_Os01g71240 // LOC_Os12g04980 // LOC_Os01g12260 // LOC_Os02g55400 // LOC_Os10g26600 // LOC_Os05g02870 // LOC_Os02g13580 // LOC_Os04g57350 // LOC_Os01g08350 // LOC_Os01g54590 // LOC_Os08g02670 // LOC_Os01g12660 // LOC_Os01g18670 // LOC_Os01g61940 // LOC_Os12g29980 // LOC_Os06g08310 // LOC_Os01g40150 // LOC_Os08g15170 // LOC_Os11g22350 // LOC_Os03g18980 // LOC_Os03g64290 // LOC_Os10g41820 // …
GO:0005515	F	protein binding	111	1141	2460	24075	0.72	1	// LOC_Os05g49300 // LOC_Os06g07200 // LOC_Os08g26880 // LOC_Os08g28700 // LOC_Os03g44810 // LOC_Os01g59360 // LOC_Os09g38700 // LOC_Os03g08610 // LOC_Os02g49550 // LOC_Os05g26926 // LOC_Os03g59660 // LOC_Os01g04720 // LOC_Os08g42750 // LOC_Os03g18870 // LOC_Os06g28480 // LOC_Os04g47150 // LOC_Os01g11490 // LOC_Os06g45050 // LOC_Os04g45960 // LOC_Os11g36160 // LOC_Os12g13100 // LOC_Os10g02880 // …
GO:0016772	F	transferase activity, transferring phosphorus-containing groups	118	1141	4781	24075	1	1	// LOC_Os03g12570 // LOC_Os11g13860 // LOC_Os01g04409 // LOC_Os03g37120 // LOC_Os02g08240 // LOC_Os06g09230 // LOC_Os09g38700 // LOC_Os11g04840 // LOC_Os12g06270 // LOC_Os02g32370 // LOC_Os05g14750 // LOC_Os06g45240 // LOC_Os10g01560 // LOC_Os11g40400 // LOC_Os06g09860 // LOC_Os07g01200 // LOC_Os07g35740 // LOC_Os05g20150 // LOC_Os08g15090 // LOC_Os03g53410 // LOC_Os09g37320 // LOC_Os02g35760 // …
GO:0016462	F	pyrophosphatase activity	39	1141	743	24075	0.29	1	// LOC_Os01g71240 // LOC_Os12g04980 // LOC_Os01g12260 // LOC_Os02g55400 // LOC_Os10g26600 // LOC_Os05g02870 // LOC_Os02g13580 // LOC_Os04g57350 // LOC_Os01g08350 // LOC_Os01g54590 // LOC_Os08g02670 // LOC_Os01g12660 // LOC_Os01g18670 // LOC_Os01g61940 // LOC_Os06g08310 // LOC_Os01g40150 // LOC_Os08g15170 // LOC_Os11g22350 // LOC_Os03g18980 // LOC_Os03g64290 // LOC_Os10g41820 // LOC_Os09g15790 // …
GO:0003723	F	RNA binding	14	1141	3190	24075	1	1	// LOC_Os09g37320 // LOC_Os01g41070 // LOC_Os03g62780 // LOC_Os08g11200 // LOC_Os01g41960 // LOC_Os07g32650 // LOC_Os12g06270 // LOC_Os06g09060 // LOC_Os07g01260 // LOC_Os03g17030 // LOC_Os09g26430 // LOC_Os10g16880 // LOC_Os01g12090 // LOC_Os01g63610
GO:0005198	F	structural molecule activity	28	1141	462	24075	0.12	1	// LOC_Os04g55200 // LOC_Os12g32380 // LOC_Os02g32760 // LOC_Os06g34780 // LOC_Os01g10820 // LOC_Os07g30640 // LOC_Os01g59730 // LOC_Os07g37385 // LOC_Os11g41610 // LOC_Os02g43594 // LOC_Os04g25540 // LOC_Os02g56990 // LOC_Os01g51020 // LOC_Os03g56810 // LOC_Os06g07896 // LOC_Os10g27174 // LOC_Os01g12090 // LOC_Os09g32520 // LOC_Os07g43310 // LOC_Os03g01900 // LOC_Os06g08320 // LOC_Os10g40140 // …
GO:0005488	F	binding	626	1141	16823	24075	1	1	// LOC_Os01g50720 // LOC_Os10g34480 // LOC_Os06g04920 // LOC_Os11g13860 // LOC_Os08g38590 // LOC_Os08g26880 // LOC_Os05g07880 // LOC_Os02g57120 // LOC_Os03g44810 // LOC_Os01g08800 // LOC_Os01g58640 // LOC_Os03g22634 // LOC_Os04g37460 // LOC_Os11g04840 // LOC_Os11g24450 // LOC_Os12g06270 // LOC_Os01g05630 // LOC_Os04g37500 // LOC_Os03g37920 // LOC_Os01g04720 // LOC_Os03g50160 // LOC_Os03g03370 // …
GO:0005576	C	extracellular region	55	1141	251	24075	1.4e-18	1.6e-16	// LOC_Os12g01730 // LOC_Os06g45160 // LOC_Os10g40090 // LOC_Os04g26190 // LOC_Os01g03390 // LOC_Os08g35750 // LOC_Os01g44330 // LOC_Os06g45290 // LOC_Os06g36240 // LOC_Os04g25190 // LOC_Os04g26220 // LOC_Os01g62480 // LOC_Os03g18640 // LOC_Os07g40100 // LOC_Os03g21820 // LOC_Os07g34580 // LOC_Os04g25150 // LOC_Os06g45180 // LOC_Os03g01640 // LOC_Os03g06000 // LOC_Os06g48200 // LOC_Os06g45190 // …
GO:0016020	C	membrane	170	1141	2115	24075	4.5e-11	1.8e-09	// LOC_Os01g71240 // LOC_Os05g07880 // LOC_Os01g12260 // LOC_Os12g41780 // LOC_Os06g07200 // LOC_Os04g39450 // LOC_Os06g15170 // LOC_Os08g25710 // LOC_Os10g02260 // LOC_Os11g04060 // LOC_Os06g14810 // LOC_Os01g61940 // LOC_Os08g44680 // LOC_Os11g24450 // LOC_Os03g48000 // LOC_Os03g59660 // LOC_Os08g15170 // LOC_Os08g40160 // LOC_Os05g33960 // LOC_Os06g22980 // LOC_Os06g21590 // LOC_Os05g19500 // …
GO:0005618	C	cell wall	24	1141	82	24075	4.7e-11	1.8e-09	// LOC_Os06g48200 // LOC_Os11g08760 // LOC_Os08g12410 // LOC_Os07g34580 // LOC_Os03g19610 // LOC_Os03g28090 // LOC_Os06g48160 // LOC_Os11g45720 // LOC_Os12g37660 // LOC_Os09g26360 // LOC_Os03g13570 // LOC_Os03g18860 // LOC_Os04g45960 // LOC_Os07g47830 // LOC_Os04g54850 // LOC_Os08g13980 // LOC_Os01g21034 // LOC_Os07g49100 // LOC_Os03g01800 // LOC_Os11g45730 // LOC_Os02g03550 // LOC_Os04g38560 // …
GO:0030312	C	external encapsulating structure	24	1141	107	24075	4.6e-09	1.3e-07	// LOC_Os06g48200 // LOC_Os11g08760 // LOC_Os08g12410 // LOC_Os07g34580 // LOC_Os03g19610 // LOC_Os03g28090 // LOC_Os06g48160 // LOC_Os11g45720 // LOC_Os12g37660 // LOC_Os09g26360 // LOC_Os03g13570 // LOC_Os03g18860 // LOC_Os04g45960 // LOC_Os07g47830 // LOC_Os04g54850 // LOC_Os08g13980 // LOC_Os01g21034 // LOC_Os07g49100 // LOC_Os03g01800 // LOC_Os11g45730 // LOC_Os02g03550 // LOC_Os04g38560 // …
GO:0044464	C	cell part	323	1141	5945	24075	0.0035	0.068	// LOC_Os01g71240 // LOC_Os03g12570 // LOC_Os06g04920 // LOC_Os01g12260 // LOC_Os07g36140 // LOC_Os12g41780 // LOC_Os03g31240 // LOC_Os08g31410 // LOC_Os08g38590 // LOC_Os05g45740 // LOC_Os01g12090 // LOC_Os03g28090 // LOC_Os11g08760 // LOC_Os06g15170 // LOC_Os08g25710 // LOC_Os01g51020 // LOC_Os10g02260 // LOC_Os11g04060 // LOC_Os01g42650 // LOC_Os08g37570 // LOC_Os06g14810 // LOC_Os02g55990 // …
GO:0005623	C	cell	323	1141	5945	24075	0.0035	0.068	// LOC_Os01g71240 // LOC_Os03g12570 // LOC_Os06g04920 // LOC_Os01g12260 // LOC_Os07g36140 // LOC_Os12g41780 // LOC_Os03g31240 // LOC_Os08g31410 // LOC_Os08g38590 // LOC_Os05g45740 // LOC_Os01g12090 // LOC_Os03g28090 // LOC_Os11g08760 // LOC_Os06g15170 // LOC_Os08g25710 // LOC_Os01g51020 // LOC_Os10g02260 // LOC_Os11g04060 // LOC_Os01g42650 // LOC_Os08g37570 // LOC_Os06g14810 // LOC_Os02g55990 // …
GO:0031967	C	organelle envelope	14	1141	142	24075	0.011	0.19	// LOC_Os05g02060 // LOC_Os07g13950 // LOC_Os01g42650 // LOC_Os01g12520 // LOC_Os04g49220 // LOC_Os05g45740 // LOC_Os05g33210 // LOC_Os11g24450 // LOC_Os05g50840 // LOC_Os03g02390 // LOC_Os11g03710 // LOC_Os08g15170 // LOC_Os05g02050 // LOC_Os03g19890
GO:0005739	C	mitochondrion	15	1141	162	24075	0.015	0.21	// LOC_Os01g12520 // LOC_Os05g38210 // LOC_Os07g13950 // LOC_Os01g42650 // LOC_Os05g02060 // LOC_Os04g49220 // LOC_Os05g45740 // LOC_Os05g33210 // LOC_Os11g24450 // LOC_Os05g50840 // LOC_Os03g02390 // LOC_Os11g03710 // LOC_Os08g15170 // LOC_Os05g02050 // LOC_Os03g19890
GO:0005856	C	cytoskeleton	8	1141	71	24075	0.026	0.34	// LOC_Os03g64290 // LOC_Os10g25565 // LOC_Os04g46079 // LOC_Os03g56810 // LOC_Os04g01150 // LOC_Os10g17660 // LOC_Os10g17680 // LOC_Os06g29350
GO:0031975	C	envelope	14	1141	167	24075	0.036	0.41	// LOC_Os05g02060 // LOC_Os07g13950 // LOC_Os01g42650 // LOC_Os01g12520 // LOC_Os04g49220 // LOC_Os05g45740 // LOC_Os05g33210 // LOC_Os11g24450 // LOC_Os05g50840 // LOC_Os03g02390 // LOC_Os11g03710 // LOC_Os08g15170 // LOC_Os05g02050 // LOC_Os03g19890
GO:0032991	C	macromolecular complex	69	1141	1207	24075	0.071	0.74	// LOC_Os01g51020 // LOC_Os04g55200 // LOC_Os01g12260 // LOC_Os07g36140 // LOC_Os04g41250 // LOC_Os07g05360 // LOC_Os12g32380 // LOC_Os02g32760 // LOC_Os12g25120 // LOC_Os05g02050 // LOC_Os01g08350 // LOC_Os01g10820 // LOC_Os11g41610 // LOC_Os07g30640 // LOC_Os12g06840 // LOC_Os07g01260 // LOC_Os06g48300 // LOC_Os08g37570 // LOC_Os08g02670 // LOC_Os02g47320 // LOC_Os05g45740 // LOC_Os08g44680 // …
GO:0044444	C	cytoplasmic part	56	1141	966	24075	0.08	0.77	// LOC_Os04g55200 // LOC_Os01g42650 // LOC_Os06g44300 // LOC_Os05g35160 // LOC_Os12g32380 // LOC_Os03g02390 // LOC_Os02g32760 // LOC_Os11g06700 // LOC_Os05g02050 // LOC_Os06g34780 // LOC_Os01g10820 // LOC_Os03g01900 // LOC_Os05g50110 // LOC_Os12g06840 // LOC_Os02g47320 // LOC_Os05g45740 // LOC_Os11g24450 // LOC_Os11g41610 // LOC_Os01g59730 // LOC_Os12g06270 // LOC_Os03g61670 // LOC_Os04g25540 // …
GO:0005783	C	endoplasmic reticulum	7	1141	123	24075	0.37	1	// LOC_Os06g44300 // LOC_Os03g03370 // LOC_Os02g08230 // LOC_Os10g38940 // LOC_Os03g48010 // LOC_Os03g61670 // LOC_Os05g24770
GO:0031974	C	membrane-enclosed lumen	5	1141	80	24075	0.34	1	// LOC_Os04g49220 // LOC_Os05g38210 // LOC_Os05g02050 // LOC_Os07g13950 // LOC_Os11g03710
GO:0043231	C	intracellular membrane-bounded organelle	64	1141	2296	24075	1	1	// LOC_Os04g55200 // LOC_Os01g42650 // LOC_Os06g13720 // LOC_Os08g38590 // LOC_Os06g27910 // LOC_Os10g01530 // LOC_Os09g35760 // LOC_Os03g02390 // LOC_Os03g12570 // LOC_Os12g29980 // LOC_Os08g42470 // LOC_Os05g02050 // LOC_Os02g04810 // LOC_Os05g50110 // LOC_Os12g25120 // LOC_Os07g01260 // LOC_Os10g26500 // LOC_Os02g47320 // LOC_Os07g36140 // LOC_Os06g11970 // LOC_Os05g45740 // LOC_Os11g24450 // …
GO:0043232	C	intracellular non-membrane-bounded organelle	42	1141	1494	24075	1	1	// LOC_Os03g12570 // LOC_Os07g36140 // LOC_Os12g32380 // LOC_Os01g12090 // LOC_Os02g32760 // LOC_Os12g25120 // LOC_Os06g34780 // LOC_Os01g10820 // LOC_Os11g41610 // LOC_Os07g30640 // LOC_Os05g38560 // LOC_Os04g13530 // LOC_Os01g59730 // LOC_Os10g17660 // LOC_Os01g05630 // LOC_Os06g09060 // LOC_Os04g25540 // LOC_Os02g56990 // LOC_Os10g16880 // LOC_Os03g64290 // LOC_Os01g51020 // LOC_Os10g25565 // …
GO:0044424	C	intracellular part	120	1141	3529	24075	1	1	// LOC_Os03g12570 // LOC_Os07g36140 // LOC_Os08g38590 // LOC_Os08g37570 // LOC_Os08g44680 // LOC_Os11g24450 // LOC_Os01g59730 // LOC_Os12g06270 // LOC_Os01g05630 // LOC_Os04g25540 // LOC_Os03g59660 // LOC_Os08g15170 // LOC_Os08g40160 // LOC_Os01g51020 // LOC_Os03g03370 // LOC_Os07g13950 // LOC_Os07g22498 // LOC_Os06g45050 // LOC_Os07g26460 // LOC_Os12g34510 // LOC_Os10g27174 // LOC_Os04g01150 // …
GO:0044422	C	organelle part	42	1141	1521	24075	1	1	// LOC_Os03g12570 // LOC_Os01g42650 // LOC_Os07g36140 // LOC_Os07g05360 // LOC_Os03g02390 // LOC_Os04g55200 // LOC_Os06g34780 // LOC_Os12g25120 // LOC_Os05g02050 // LOC_Os02g47320 // LOC_Os05g45740 // LOC_Os11g24450 // LOC_Os04g13530 // LOC_Os01g05630 // LOC_Os06g09060 // LOC_Os03g48010 // LOC_Os08g15170 // LOC_Os08g40160 // LOC_Os10g16880 // LOC_Os03g64290 // LOC_Os01g12520 // LOC_Os05g38210 // …
GO:0043229	C	intracellular organelle	98	1141	2859	24075	1	1	// LOC_Os03g12570 // LOC_Os07g36140 // LOC_Os08g38590 // LOC_Os11g24450 // LOC_Os01g59730 // LOC_Os01g05630 // LOC_Os04g25540 // LOC_Os03g59660 // LOC_Os08g15170 // LOC_Os08g40160 // LOC_Os01g51020 // LOC_Os03g03370 // LOC_Os07g13950 // LOC_Os07g22498 // LOC_Os12g34510 // LOC_Os10g27174 // LOC_Os04g01150 // LOC_Os05g02060 // LOC_Os03g51200 // LOC_Os08g39430 // LOC_Os04g49220 // LOC_Os10g38940 // …
GO:0005622	C	intracellular	151	1141	4116	24075	1	1	// LOC_Os03g12570 // LOC_Os06g04920 // LOC_Os07g36140 // LOC_Os08g38590 // LOC_Os01g12090 // LOC_Os08g37570 // LOC_Os03g11140 // LOC_Os08g44680 // LOC_Os11g24450 // LOC_Os01g59730 // LOC_Os12g06270 // LOC_Os01g05630 // LOC_Os04g25540 // LOC_Os03g59660 // LOC_Os08g15170 // LOC_Os08g40160 // LOC_Os01g51020 // LOC_Os03g03370 // LOC_Os07g13950 // LOC_Os07g22498 // LOC_Os06g45050 // LOC_Os07g26460 // …
GO:0043227	C	membrane-bounded organelle	66	1141	2319	24075	1	1	// LOC_Os04g55200 // LOC_Os01g42650 // LOC_Os06g13720 // LOC_Os08g38590 // LOC_Os06g27910 // LOC_Os10g01530 // LOC_Os09g35760 // LOC_Os03g02390 // LOC_Os03g12570 // LOC_Os12g29980 // LOC_Os08g42470 // LOC_Os05g02050 // LOC_Os02g04810 // LOC_Os05g50110 // LOC_Os12g25120 // LOC_Os07g01260 // LOC_Os10g26500 // LOC_Os02g47320 // LOC_Os07g36140 // LOC_Os06g11970 // LOC_Os05g45740 // LOC_Os11g24450 // …
GO:0009579	C	thylakoid	5	1141	93	24075	0.46	1	// LOC_Os07g22498 // LOC_Os08g40160 // LOC_Os07g05360 // LOC_Os08g44680 // LOC_Os08g39430
GO:0005840	C	ribosome	22	1141	397	24075	0.27	1	// LOC_Os12g32380 // LOC_Os06g34780 // LOC_Os02g32760 // LOC_Os01g10820 // LOC_Os07g30640 // LOC_Os11g41610 // LOC_Os01g59730 // LOC_Os04g25540 // LOC_Os02g56990 // LOC_Os01g51020 // LOC_Os06g07896 // LOC_Os10g27174 // LOC_Os01g12090 // LOC_Os09g32520 // LOC_Os07g43310 // LOC_Os03g01900 // LOC_Os06g08320 // LOC_Os06g23210 // LOC_Os03g48830 // LOC_Os01g13080 // LOC_Os02g07890 // LOC_Os01g60790
GO:0044446	C	intracellular organelle part	42	1141	1521	24075	1	1	// LOC_Os03g12570 // LOC_Os01g42650 // LOC_Os07g36140 // LOC_Os07g05360 // LOC_Os03g02390 // LOC_Os04g55200 // LOC_Os06g34780 // LOC_Os12g25120 // LOC_Os05g02050 // LOC_Os02g47320 // LOC_Os05g45740 // LOC_Os11g24450 // LOC_Os04g13530 // LOC_Os01g05630 // LOC_Os06g09060 // LOC_Os03g48010 // LOC_Os08g15170 // LOC_Os08g40160 // LOC_Os10g16880 // LOC_Os03g64290 // LOC_Os01g12520 // LOC_Os05g38210 // …
GO:0043226	C	organelle	98	1141	2859	24075	1	1	// LOC_Os03g12570 // LOC_Os07g36140 // LOC_Os08g38590 // LOC_Os11g24450 // LOC_Os01g59730 // LOC_Os01g05630 // LOC_Os04g25540 // LOC_Os03g59660 // LOC_Os08g15170 // LOC_Os08g40160 // LOC_Os01g51020 // LOC_Os03g03370 // LOC_Os07g13950 // LOC_Os07g22498 // LOC_Os12g34510 // LOC_Os10g27174 // LOC_Os04g01150 // LOC_Os05g02060 // LOC_Os03g51200 // LOC_Os08g39430 // LOC_Os04g49220 // LOC_Os10g38940 // …
GO:0005737	C	cytoplasm	65	1141	1263	24075	0.27	1	// LOC_Os04g55200 // LOC_Os01g42650 // LOC_Os06g44300 // LOC_Os05g35160 // LOC_Os07g26460 // LOC_Os12g32380 // LOC_Os03g02390 // LOC_Os02g32760 // LOC_Os11g06700 // LOC_Os05g02050 // LOC_Os06g34780 // LOC_Os01g10820 // LOC_Os03g01900 // LOC_Os05g50110 // LOC_Os12g06840 // LOC_Os02g07900 // LOC_Os02g04650 // LOC_Os05g45740 // LOC_Os11g24450 // LOC_Os11g41610 // LOC_Os01g59730 // LOC_Os12g06270 // …
GO:0005634	C	nucleus	36	1141	1884	24075	1	1	// LOC_Os03g12570 // LOC_Os07g36140 // LOC_Os08g38590 // LOC_Os10g01530 // LOC_Os12g04980 // LOC_Os12g25120 // LOC_Os02g04810 // LOC_Os08g42470 // LOC_Os07g01260 // LOC_Os10g26500 // LOC_Os06g11970 // LOC_Os05g38560 // LOC_Os04g13530 // LOC_Os04g58810 // LOC_Os06g04870 // LOC_Os01g05630 // LOC_Os06g09060 // LOC_Os10g16880 // LOC_Os04g47580 // LOC_Os11g43740 // LOC_Os02g45250 // LOC_Os06g11420 // …
GO:0043228	C	non-membrane-bounded organelle	42	1141	1494	24075	1	1	// LOC_Os03g12570 // LOC_Os07g36140 // LOC_Os12g32380 // LOC_Os01g12090 // LOC_Os02g32760 // LOC_Os12g25120 // LOC_Os06g34780 // LOC_Os01g10820 // LOC_Os11g41610 // LOC_Os07g30640 // LOC_Os05g38560 // LOC_Os04g13530 // LOC_Os01g59730 // LOC_Os10g17660 // LOC_Os01g05630 // LOC_Os06g09060 // LOC_Os04g25540 // LOC_Os02g56990 // LOC_Os10g16880 // LOC_Os03g64290 // LOC_Os01g51020 // LOC_Os10g25565 // …
GO:0030529	C	ribonucleoprotein complex	24	1141	438	24075	0.27	1	// LOC_Os12g32380 // LOC_Os06g34780 // LOC_Os02g32760 // LOC_Os01g10820 // LOC_Os07g30640 // LOC_Os07g01260 // LOC_Os11g41610 // LOC_Os01g59730 // LOC_Os04g25540 // LOC_Os02g56990 // LOC_Os01g51020 // LOC_Os06g11420 // LOC_Os06g07896 // LOC_Os10g27174 // LOC_Os01g12090 // LOC_Os09g32520 // LOC_Os07g43310 // LOC_Os03g01900 // LOC_Os06g08320 // LOC_Os06g23210 // LOC_Os03g48830 // LOC_Os01g13080 // …

## Sheet: DEG_24_go
GO_acc	term_type	Term	queryitem	querytotal	bgitem	bgtotal	pvalue	FDR	entries
GO:0005975	P	carbohydrate metabolic process	96	1162	833	24075	9.6e-14	2.1e-11	// LOC_Os12g41780 // LOC_Os10g08022 // LOC_Os08g25710 // LOC_Os03g48610 // LOC_Os10g28080 // LOC_Os10g19960 // LOC_Os06g22980 // LOC_Os04g40510 // LOC_Os06g08810 // LOC_Os06g40640 // LOC_Os03g62860 // LOC_Os11g18730 // LOC_Os02g52700 // LOC_Os04g41680 // LOC_Os04g45290 // LOC_Os01g71340 // LOC_Os04g41620 // LOC_Os10g39680 // LOC_Os07g35510 // LOC_Os01g71810 // LOC_Os05g30250 // LOC_Os06g35370 // …
GO:0006810	P	transport	132	1162	1638	24075	2.2e-08	1.6e-06	// LOC_Os04g48290 // LOC_Os01g71240 // LOC_Os03g01320 // LOC_Os12g02310 // LOC_Os05g35594 // LOC_Os11g02369 // LOC_Os07g29230 // LOC_Os12g44110 // LOC_Os02g44080 // LOC_Os05g48040 // LOC_Os03g58940 // LOC_Os08g43250 // LOC_Os04g46490 // LOC_Os07g07870 // LOC_Os04g01150 // LOC_Os02g18670 // LOC_Os11g41870 // LOC_Os05g16280 // LOC_Os01g55600 // LOC_Os02g24430 // LOC_Os01g16910 // LOC_Os07g26660 // …
GO:0051234	P	establishment of localization	132	1162	1638	24075	2.2e-08	1.6e-06	// LOC_Os04g48290 // LOC_Os01g71240 // LOC_Os03g01320 // LOC_Os12g02310 // LOC_Os05g35594 // LOC_Os11g02369 // LOC_Os07g29230 // LOC_Os12g44110 // LOC_Os02g44080 // LOC_Os05g48040 // LOC_Os03g58940 // LOC_Os08g43250 // LOC_Os04g46490 // LOC_Os07g07870 // LOC_Os04g01150 // LOC_Os02g18670 // LOC_Os11g41870 // LOC_Os05g16280 // LOC_Os01g55600 // LOC_Os02g24430 // LOC_Os01g16910 // LOC_Os07g26660 // …
GO:0051179	P	localization	132	1162	1651	24075	3.4e-08	1.9e-06	// LOC_Os04g48290 // LOC_Os01g71240 // LOC_Os03g01320 // LOC_Os12g02310 // LOC_Os05g35594 // LOC_Os11g02369 // LOC_Os07g29230 // LOC_Os12g44110 // LOC_Os02g44080 // LOC_Os05g48040 // LOC_Os03g58940 // LOC_Os08g43250 // LOC_Os04g46490 // LOC_Os07g07870 // LOC_Os04g01150 // LOC_Os02g18670 // LOC_Os11g41870 // LOC_Os05g16280 // LOC_Os01g55600 // LOC_Os02g24430 // LOC_Os01g16910 // LOC_Os07g26660 // …
GO:0009607	P	response to biotic stimulus	8	1162	16	24075	7.5e-06	0.00033	// LOC_Os11g37950 // LOC_Os12g36830 // LOC_Os04g39150 // LOC_Os12g36850 // LOC_Os12g36880 // LOC_Os12g36860 // LOC_Os11g37960 // LOC_Os11g37970
GO:0006629	P	lipid metabolic process	49	1162	528	24075	3.1e-05	0.0011	// LOC_Os08g40590 // LOC_Os10g28060 // LOC_Os01g44130 // LOC_Os10g33370 // LOC_Os03g62740 // LOC_Os08g01310 // LOC_Os01g11650 // LOC_Os06g24404 // LOC_Os09g04710 // LOC_Os04g35100 // LOC_Os11g48070 // LOC_Os12g13930 // LOC_Os03g25030 // LOC_Os03g24170 // LOC_Os01g51360 // LOC_Os11g04840 // LOC_Os10g22450 // LOC_Os03g62410 // LOC_Os02g01980 // LOC_Os03g38390 // LOC_Os05g49840 // LOC_Os03g03370 // …
GO:0006464	P	protein modification process	123	1162	1929	24075	0.0015	0.046	// LOC_Os12g41780 // LOC_Os11g13860 // LOC_Os02g19530 // LOC_Os05g42210 // LOC_Os01g04409 // LOC_Os03g37120 // LOC_Os06g09230 // LOC_Os12g40419 // LOC_Os09g38700 // LOC_Os02g43870 // LOC_Os05g41370 // LOC_Os10g33650 // LOC_Os12g01740 // LOC_Os05g14750 // LOC_Os07g38250 // LOC_Os03g27280 // LOC_Os06g45240 // LOC_Os10g01560 // LOC_Os06g09860 // LOC_Os09g16980 // LOC_Os03g12680 // LOC_Os07g35740 // …
GO:0065007	P	biological regulation	133	1162	2125	24075	0.0018	0.05	// LOC_Os07g48450 // LOC_Os01g50720 // LOC_Os07g37090 // LOC_Os04g57340 // LOC_Os08g38590 // LOC_Os10g09820 // LOC_Os06g06750 // LOC_Os01g62660 // LOC_Os02g49250 // LOC_Os08g25010 // LOC_Os03g19120 // LOC_Os06g12790 // LOC_Os04g41820 // LOC_Os05g50930 // LOC_Os03g25550 // LOC_Os02g21090 // LOC_Os01g66030 // LOC_Os04g47150 // LOC_Os04g45960 // LOC_Os01g54550 // LOC_Os03g45120 // LOC_Os01g67480 // …
GO:0010468	P	regulation of gene expression	102	1162	1577	24075	0.0025	0.054	// LOC_Os07g48450 // LOC_Os01g50720 // LOC_Os07g37090 // LOC_Os04g47059 // LOC_Os08g38590 // LOC_Os10g09820 // LOC_Os06g06750 // LOC_Os01g62660 // LOC_Os02g49250 // LOC_Os03g19120 // LOC_Os04g41820 // LOC_Os05g50930 // LOC_Os03g25550 // LOC_Os02g21090 // LOC_Os01g66030 // LOC_Os01g54550 // LOC_Os03g45120 // LOC_Os01g67480 // LOC_Os03g47910 // LOC_Os04g46220 // LOC_Os07g08460 // LOC_Os12g37690 // …
GO:0050794	P	regulation of cellular process	123	1162	1955	24075	0.0023	0.054	// LOC_Os07g48450 // LOC_Os01g50720 // LOC_Os07g37090 // LOC_Os04g57340 // LOC_Os08g38590 // LOC_Os10g09820 // LOC_Os06g06750 // LOC_Os01g62660 // LOC_Os02g49250 // LOC_Os08g25010 // LOC_Os03g19120 // LOC_Os01g60640 // LOC_Os04g41820 // LOC_Os05g50930 // LOC_Os03g25550 // LOC_Os02g21090 // LOC_Os01g66030 // LOC_Os01g54550 // LOC_Os03g45120 // LOC_Os01g67480 // LOC_Os03g47910 // LOC_Os04g46220 // …
GO:0050896	P	response to stimulus	70	1162	1026	24075	0.0036	0.066	// LOC_Os03g03910 // LOC_Os04g48290 // LOC_Os10g08580 // LOC_Os04g11165 // LOC_Os07g49360 // LOC_Os03g22010 // LOC_Os10g02040 // LOC_Os11g43980 // LOC_Os03g13200 // LOC_Os05g06970 // LOC_Os04g59210 // LOC_Os01g16450 // LOC_Os09g25330 // LOC_Os08g07940 // LOC_Os06g27850 // LOC_Os12g36880 // LOC_Os01g39970 // LOC_Os01g73170 // LOC_Os12g41910 // LOC_Os06g46799 // LOC_Os10g20470 // LOC_Os11g06720 // …
GO:0043412	P	macromolecule modification	123	1162	1979	24075	0.0033	0.066	// LOC_Os12g41780 // LOC_Os11g13860 // LOC_Os02g19530 // LOC_Os05g42210 // LOC_Os01g04409 // LOC_Os03g37120 // LOC_Os06g09230 // LOC_Os12g40419 // LOC_Os09g38700 // LOC_Os02g43870 // LOC_Os05g41370 // LOC_Os10g33650 // LOC_Os12g01740 // LOC_Os05g14750 // LOC_Os07g38250 // LOC_Os03g27280 // LOC_Os06g45240 // LOC_Os10g01560 // LOC_Os06g09860 // LOC_Os09g16980 // LOC_Os03g12680 // LOC_Os07g35740 // …
GO:0050789	P	regulation of biological process	124	1162	2027	24075	0.0052	0.084	// LOC_Os07g48450 // LOC_Os01g50720 // LOC_Os07g37090 // LOC_Os04g57340 // LOC_Os08g38590 // LOC_Os10g09820 // LOC_Os06g06750 // LOC_Os01g62660 // LOC_Os02g49250 // LOC_Os08g25010 // LOC_Os03g19120 // LOC_Os01g60640 // LOC_Os04g41820 // LOC_Os05g50930 // LOC_Os03g25550 // LOC_Os02g21090 // LOC_Os01g66030 // LOC_Os01g54550 // LOC_Os03g45120 // LOC_Os01g67480 // LOC_Os03g47910 // LOC_Os04g46220 // …
GO:0060255	P	regulation of macromolecule metabolic process	103	1162	1640	24075	0.0053	0.084	// LOC_Os07g48450 // LOC_Os01g50720 // LOC_Os07g37090 // LOC_Os04g47059 // LOC_Os08g38590 // LOC_Os10g09820 // LOC_Os06g06750 // LOC_Os01g62660 // LOC_Os02g49250 // LOC_Os03g19120 // LOC_Os04g41820 // LOC_Os05g50930 // LOC_Os03g25550 // LOC_Os02g21090 // LOC_Os01g66030 // LOC_Os01g54550 // LOC_Os03g45120 // LOC_Os01g67480 // LOC_Os03g47910 // LOC_Os04g46220 // LOC_Os07g08460 // LOC_Os12g37690 // …
GO:0009056	P	catabolic process	34	1162	433	24075	0.006	0.087	// LOC_Os07g05180 // LOC_Os01g74000 // LOC_Os04g41620 // LOC_Os10g08022 // LOC_Os02g31040 // LOC_Os10g39680 // LOC_Os06g04070 // LOC_Os04g41640 // LOC_Os05g33130 // LOC_Os05g44760 // LOC_Os11g37960 // LOC_Os06g51060 // LOC_Os07g43200 // LOC_Os07g35940 // LOC_Os01g05120 // LOC_Os05g38420 // LOC_Os10g40360 // LOC_Os09g32080 // LOC_Os11g43760 // LOC_Os06g07978 // LOC_Os08g41610 // LOC_Os03g30300 // …
GO:0019222	P	regulation of metabolic process	103	1162	1664	24075	0.0078	0.11	// LOC_Os07g48450 // LOC_Os01g50720 // LOC_Os07g37090 // LOC_Os04g47059 // LOC_Os08g38590 // LOC_Os10g09820 // LOC_Os06g06750 // LOC_Os01g62660 // LOC_Os02g49250 // LOC_Os03g19120 // LOC_Os04g41820 // LOC_Os05g50930 // LOC_Os03g25550 // LOC_Os02g21090 // LOC_Os01g66030 // LOC_Os01g54550 // LOC_Os03g45120 // LOC_Os01g67480 // LOC_Os03g47910 // LOC_Os04g46220 // LOC_Os07g08460 // LOC_Os12g37690 // …
GO:0006950	P	response to stress	58	1162	873	24075	0.012	0.16	// LOC_Os03g03910 // LOC_Os10g08580 // LOC_Os04g11165 // LOC_Os03g22010 // LOC_Os10g02040 // LOC_Os11g43980 // LOC_Os03g13200 // LOC_Os05g06970 // LOC_Os04g59210 // LOC_Os01g16450 // LOC_Os08g07940 // LOC_Os06g27850 // LOC_Os12g36880 // LOC_Os01g39970 // LOC_Os01g73170 // LOC_Os06g46799 // LOC_Os11g06720 // LOC_Os02g44870 // LOC_Os02g02400 // LOC_Os04g59150 // LOC_Os12g36850 // LOC_Os06g09230 // …
GO:0006350	P	transcription	98	1162	1629	24075	0.018	0.22	// LOC_Os07g48450 // LOC_Os01g50720 // LOC_Os04g47059 // LOC_Os08g38590 // LOC_Os10g09820 // LOC_Os02g49180 // LOC_Os06g06750 // LOC_Os01g62660 // LOC_Os02g49250 // LOC_Os03g19120 // LOC_Os04g41820 // LOC_Os05g50930 // LOC_Os03g25550 // LOC_Os01g48810 // LOC_Os02g21090 // LOC_Os01g66030 // LOC_Os01g54550 // LOC_Os01g67480 // LOC_Os04g46220 // LOC_Os07g08460 // LOC_Os12g37690 // LOC_Os06g50830 // …
GO:0044267	P	cellular protein metabolic process	155	1162	2877	24075	0.086	0.99	// LOC_Os07g37090 // LOC_Os07g05180 // LOC_Os12g41780 // LOC_Os11g13860 // LOC_Os01g06740 // LOC_Os02g19530 // LOC_Os07g35740 // LOC_Os05g42210 // LOC_Os01g04409 // LOC_Os03g37120 // LOC_Os06g09230 // LOC_Os12g40419 // LOC_Os07g43200 // LOC_Os09g38700 // LOC_Os02g43870 // LOC_Os05g41370 // LOC_Os10g33650 // LOC_Os04g25540 // LOC_Os12g01740 // LOC_Os05g14750 // LOC_Os07g38250 // LOC_Os03g27280 // …
GO:0016265	P	death	10	1162	544	24075	1	1	// LOC_Os05g09050 // LOC_Os11g32170 // LOC_Os02g10350 // LOC_Os10g04290 // LOC_Os06g47800 // LOC_Os08g07940 // LOC_Os09g14100 // LOC_Os02g16060 // LOC_Os01g66510 // LOC_Os11g45970
GO:0044238	P	primary metabolic process	471	1162	11969	24075	1	1	// LOC_Os01g50720 // LOC_Os12g41780 // LOC_Os11g13860 // LOC_Os08g38590 // LOC_Os10g09820 // LOC_Os10g08022 // LOC_Os08g25710 // LOC_Os06g06750 // LOC_Os02g49250 // LOC_Os12g40419 // LOC_Os04g37460 // LOC_Os02g43870 // LOC_Os10g33650 // LOC_Os04g37500 // LOC_Os03g25550 // LOC_Os03g03370 // LOC_Os04g45960 // LOC_Os01g54550 // LOC_Os03g47910 // LOC_Os10g19960 // LOC_Os03g60100 // LOC_Os09g37320 // …
GO:0042592	P	homeostatic process	7	1162	147	24075	0.57	1	// LOC_Os04g51920 // LOC_Os10g08879 // LOC_Os07g32570 // LOC_Os05g40190 // LOC_Os10g34170 // LOC_Os05g11990 // LOC_Os04g54860
GO:0044249	P	cellular biosynthetic process	161	1162	5890	24075	1	1	// LOC_Os07g48450 // LOC_Os01g50720 // LOC_Os07g37090 // LOC_Os01g71240 // LOC_Os12g41780 // LOC_Os04g57340 // LOC_Os08g38590 // LOC_Os10g09820 // LOC_Os02g49180 // LOC_Os08g25710 // LOC_Os06g06750 // LOC_Os01g62660 // LOC_Os02g49250 // LOC_Os12g13930 // LOC_Os03g19120 // LOC_Os10g33370 // LOC_Os07g43200 // LOC_Os02g10760 // LOC_Os04g41820 // LOC_Os04g25540 // LOC_Os05g50930 // LOC_Os03g25550 // …
GO:0006807	P	nitrogen compound metabolic process	163	1162	7073	24075	1	1	// LOC_Os07g48450 // LOC_Os01g50720 // LOC_Os01g71240 // LOC_Os04g57340 // LOC_Os08g38590 // LOC_Os10g09820 // LOC_Os02g49180 // LOC_Os06g06750 // LOC_Os01g62660 // LOC_Os03g04150 // LOC_Os02g49250 // LOC_Os11g37970 // LOC_Os03g19120 // LOC_Os03g12890 // LOC_Os04g37460 // LOC_Os02g10760 // LOC_Os04g41820 // LOC_Os04g37500 // LOC_Os05g50930 // LOC_Os03g25550 // LOC_Os01g48810 // LOC_Os02g21090 // …
GO:0007165	P	signal transduction	15	1162	240	24075	0.2	1	// LOC_Os07g34130 // LOC_Os09g15790 // LOC_Os08g25010 // LOC_Os01g54590 // LOC_Os02g20850 // LOC_Os03g15180 // LOC_Os11g34460 // LOC_Os01g55440 // LOC_Os06g50060 // LOC_Os05g11790 // LOC_Os01g16030 // LOC_Os07g44330 // LOC_Os01g66860 // LOC_Os06g12790 // LOC_Os01g10890
GO:0034645	P	cellular macromolecule biosynthetic process	133	1162	5248	24075	1	1	// LOC_Os07g48450 // LOC_Os01g50720 // LOC_Os07g37090 // LOC_Os01g59990 // LOC_Os12g41780 // LOC_Os04g47059 // LOC_Os08g38590 // LOC_Os10g09820 // LOC_Os02g49180 // LOC_Os08g25710 // LOC_Os06g06750 // LOC_Os01g62660 // LOC_Os02g49250 // LOC_Os03g19120 // LOC_Os07g43200 // LOC_Os04g41820 // LOC_Os04g25540 // LOC_Os05g50930 // LOC_Os03g25550 // LOC_Os06g22980 // LOC_Os01g48810 // LOC_Os02g21090 // …
GO:0008219	P	cell death	10	1162	544	24075	1	1	// LOC_Os05g09050 // LOC_Os11g32170 // LOC_Os02g10350 // LOC_Os10g04290 // LOC_Os06g47800 // LOC_Os08g07940 // LOC_Os09g14100 // LOC_Os02g16060 // LOC_Os01g66510 // LOC_Os11g45970
GO:0000003	P	reproduction	9	1162	133	24075	0.21	1	// LOC_Os04g46630 // LOC_Os03g01630 // LOC_Os01g66610 // LOC_Os08g08140 // LOC_Os03g01260 // LOC_Os05g42210 // LOC_Os10g40710 // LOC_Os10g40700 // LOC_Os07g36570
GO:0044260	P	cellular macromolecule metabolic process	291	1162	9350	24075	1	1	// LOC_Os07g48450 // LOC_Os01g50720 // LOC_Os07g37090 // LOC_Os01g67480 // LOC_Os07g05180 // LOC_Os12g41780 // LOC_Os04g57340 // LOC_Os11g13860 // LOC_Os08g38590 // LOC_Os10g09820 // LOC_Os10g08022 // LOC_Os02g19530 // LOC_Os07g35740 // LOC_Os05g42210 // LOC_Os08g25710 // LOC_Os06g06750 // LOC_Os01g62660 // LOC_Os03g04150 // LOC_Os02g49250 // LOC_Os03g37120 // LOC_Os05g38290 // LOC_Os10g13960 // …
GO:0016043	P	cellular component organization	18	1162	1240	24075	1	1	// LOC_Os04g17130 // LOC_Os02g55970 // LOC_Os04g51440 // LOC_Os06g09060 // LOC_Os09g34180 // LOC_Os04g43290 // LOC_Os05g02050 // LOC_Os02g07900 // LOC_Os03g56810 // LOC_Os01g56780 // LOC_Os01g51450 // LOC_Os01g48810 // LOC_Os09g01070 // LOC_Os08g34780 // LOC_Os08g42380 // LOC_Os10g13960 // LOC_Os04g01150 // LOC_Os05g50930
GO:0015979	P	photosynthesis	8	1162	115	24075	0.21	1	// LOC_Os01g41710 // LOC_Os07g37240 // LOC_Os07g05365 // LOC_Os01g52240 // LOC_Os07g05360 // LOC_Os03g39610 // LOC_Os08g33820 // LOC_Os07g37550
GO:0010467	P	gene expression	117	1162	2424	24075	0.51	1	// LOC_Os07g48450 // LOC_Os01g50720 // LOC_Os07g37090 // LOC_Os01g59990 // LOC_Os04g47059 // LOC_Os08g38590 // LOC_Os10g09820 // LOC_Os02g49180 // LOC_Os06g06750 // LOC_Os01g62660 // LOC_Os02g49250 // LOC_Os03g19120 // LOC_Os04g41820 // LOC_Os04g25540 // LOC_Os05g50930 // LOC_Os03g25550 // LOC_Os01g48810 // LOC_Os02g21090 // LOC_Os01g66030 // LOC_Os01g54550 // LOC_Os03g45120 // LOC_Os01g67480 // …
GO:0065008	P	regulation of biological quality	9	1162	176	24075	0.48	1	// LOC_Os04g51920 // LOC_Os04g43290 // LOC_Os05g31040 // LOC_Os10g08879 // LOC_Os07g32570 // LOC_Os05g40190 // LOC_Os10g34170 // LOC_Os05g11990 // LOC_Os04g54860
GO:0019725	P	cellular homeostasis	7	1162	140	24075	0.52	1	// LOC_Os04g51920 // LOC_Os10g08879 // LOC_Os07g32570 // LOC_Os05g40190 // LOC_Os10g34170 // LOC_Os05g11990 // LOC_Os04g54860
GO:0009987	P	cellular process	482	1162	12839	24075	1	1	// LOC_Os01g50720 // LOC_Os12g41780 // LOC_Os08g31410 // LOC_Os11g13860 // LOC_Os08g38590 // LOC_Os10g09820 // LOC_Os10g08022 // LOC_Os01g54080 // LOC_Os08g25710 // LOC_Os06g06750 // LOC_Os02g49250 // LOC_Os12g40419 // LOC_Os04g37460 // LOC_Os02g43870 // LOC_Os11g24450 // LOC_Os10g33650 // LOC_Os04g37500 // LOC_Os03g25550 // LOC_Os03g03370 // LOC_Os06g04070 // LOC_Os02g16060 // LOC_Os05g48040 // …
GO:0006139	P	nucleobase, nucleoside, nucleotide and nucleic acid metabolic process	131	1162	6695	24075	1	1	// LOC_Os07g48450 // LOC_Os01g50720 // LOC_Os01g71240 // LOC_Os04g47059 // LOC_Os08g38590 // LOC_Os10g09820 // LOC_Os02g49180 // LOC_Os06g06750 // LOC_Os01g62660 // LOC_Os03g04150 // LOC_Os02g49250 // LOC_Os03g19120 // LOC_Os07g43200 // LOC_Os04g41820 // LOC_Os05g50930 // LOC_Os03g25550 // LOC_Os01g48810 // LOC_Os02g21090 // LOC_Os01g66030 // LOC_Os01g54550 // LOC_Os01g67480 // LOC_Os09g01070 // …
GO:0009058	P	biosynthetic process	168	1162	6085	24075	1	1	// LOC_Os07g48450 // LOC_Os01g50720 // LOC_Os07g37090 // LOC_Os01g71240 // LOC_Os12g41780 // LOC_Os04g57340 // LOC_Os08g38590 // LOC_Os10g09820 // LOC_Os02g49180 // LOC_Os08g25710 // LOC_Os06g06750 // LOC_Os01g62660 // LOC_Os02g49250 // LOC_Os12g13930 // LOC_Os03g48610 // LOC_Os03g19120 // LOC_Os10g33370 // LOC_Os07g43200 // LOC_Os02g10760 // LOC_Os04g41820 // LOC_Os01g50940 // LOC_Os04g25540 // …
GO:0009059	P	macromolecule biosynthetic process	133	1162	5252	24075	1	1	// LOC_Os07g48450 // LOC_Os01g50720 // LOC_Os07g37090 // LOC_Os01g59990 // LOC_Os12g41780 // LOC_Os04g47059 // LOC_Os08g38590 // LOC_Os10g09820 // LOC_Os02g49180 // LOC_Os08g25710 // LOC_Os06g06750 // LOC_Os01g62660 // LOC_Os02g49250 // LOC_Os03g19120 // LOC_Os07g43200 // LOC_Os04g41820 // LOC_Os04g25540 // LOC_Os05g50930 // LOC_Os03g25550 // LOC_Os06g22980 // LOC_Os01g48810 // LOC_Os02g21090 // …
GO:0008152	P	metabolic process	669	1162	14398	24075	0.94	1	// LOC_Os12g04480 // LOC_Os01g50720 // LOC_Os12g41780 // LOC_Os11g13860 // LOC_Os08g38590 // LOC_Os10g09820 // LOC_Os10g08022 // LOC_Os08g25710 // LOC_Os08g44360 // LOC_Os06g06750 // LOC_Os02g49250 // LOC_Os01g08800 // LOC_Os10g27330 // LOC_Os12g40419 // LOC_Os04g37460 // LOC_Os02g36210 // LOC_Os02g43870 // LOC_Os10g33650 // LOC_Os04g37500 // LOC_Os08g05820 // LOC_Os03g25550 // LOC_Os03g03370 // …
GO:0007154	P	cell communication	7	1162	170	24075	0.71	1	// LOC_Os07g34130 // LOC_Os08g25010 // LOC_Os01g66610 // LOC_Os08g08140 // LOC_Os01g66860 // LOC_Os05g42210 // LOC_Os07g36570
GO:0006091	P	generation of precursor metabolites and energy	12	1162	243	24075	0.51	1	// LOC_Os05g44760 // LOC_Os01g41710 // LOC_Os06g40640 // LOC_Os07g37240 // LOC_Os01g52240 // LOC_Os02g31040 // LOC_Os03g39610 // LOC_Os10g08022 // LOC_Os07g13980 // LOC_Os08g33820 // LOC_Os01g52200 // LOC_Os07g37550
GO:0051704	P	multi-organism process	7	1162	120	24075	0.37	1	// LOC_Os11g37950 // LOC_Os01g66610 // LOC_Os08g08140 // LOC_Os05g42210 // LOC_Os07g36570 // LOC_Os11g37960 // LOC_Os11g37970
GO:0009628	P	response to abiotic stimulus	5	1162	74	24075	0.3	1	// LOC_Os01g43530 // LOC_Os12g41910 // LOC_Os09g25330 // LOC_Os02g44870 // LOC_Os03g27280
GO:0019538	P	protein metabolic process	190	1162	4333	24075	0.93	1	// LOC_Os07g37090 // LOC_Os07g05180 // LOC_Os12g41780 // LOC_Os11g13860 // LOC_Os01g06740 // LOC_Os02g19530 // LOC_Os07g35740 // LOC_Os05g42210 // LOC_Os01g04409 // LOC_Os03g37120 // LOC_Os06g09230 // LOC_Os12g40419 // LOC_Os07g43200 // LOC_Os09g38700 // LOC_Os02g43870 // LOC_Os05g41370 // LOC_Os07g40630 // LOC_Os10g33650 // LOC_Os04g25540 // LOC_Os12g01740 // LOC_Os05g14750 // LOC_Os07g38250 // …
GO:0044237	P	cellular metabolic process	368	1162	10696	24075	1	1	// LOC_Os01g50720 // LOC_Os12g41780 // LOC_Os11g13860 // LOC_Os08g38590 // LOC_Os10g09820 // LOC_Os10g08022 // LOC_Os08g25710 // LOC_Os06g06750 // LOC_Os02g49250 // LOC_Os12g40419 // LOC_Os04g37460 // LOC_Os02g43870 // LOC_Os10g33650 // LOC_Os04g37500 // LOC_Os03g25550 // LOC_Os03g03370 // LOC_Os06g04070 // LOC_Os01g54550 // LOC_Os03g47910 // LOC_Os03g60100 // LOC_Os07g41060 // LOC_Os12g05730 // …
GO:0043170	P	macromolecule metabolic process	338	1162	10433	24075	1	1	// LOC_Os07g48450 // LOC_Os01g50720 // LOC_Os07g37090 // LOC_Os04g41640 // LOC_Os01g67480 // LOC_Os07g05180 // LOC_Os12g41780 // LOC_Os04g57340 // LOC_Os11g13860 // LOC_Os08g38590 // LOC_Os10g09820 // LOC_Os10g08022 // LOC_Os02g19530 // LOC_Os07g35740 // LOC_Os05g42210 // LOC_Os05g20150 // LOC_Os08g25710 // LOC_Os01g51260 // LOC_Os06g06750 // LOC_Os01g62660 // LOC_Os07g48550 // LOC_Os02g49250 // …
GO:0006259	P	DNA metabolic process	21	1162	4515	24075	1	1	// LOC_Os10g08580 // LOC_Os09g29810 // LOC_Os01g03740 // LOC_Os03g04150 // LOC_Os02g45040 // LOC_Os06g09060 // LOC_Os08g02670 // LOC_Os09g01070 // LOC_Os07g43200 // LOC_Os09g37320 // LOC_Os11g46020 // LOC_Os06g47730 // LOC_Os03g62314 // LOC_Os10g07578 // LOC_Os11g06960 // LOC_Os01g41960 // LOC_Os04g18020 // LOC_Os08g29980 // LOC_Os02g01840 // LOC_Os10g13960 // LOC_Os06g13430
GO:0006519	P	cellular amino acid and derivative metabolic process	21	1162	391	24075	0.35	1	// LOC_Os03g12290 // LOC_Os10g37340 // LOC_Os06g04070 // LOC_Os03g60976 // LOC_Os03g62410 // LOC_Os05g38420 // LOC_Os10g40360 // LOC_Os03g12890 // LOC_Os04g37460 // LOC_Os03g60992 // LOC_Os05g48200 // LOC_Os12g16200 // LOC_Os07g15680 // LOC_Os09g25390 // LOC_Os03g50490 // LOC_Os03g02740 // LOC_Os04g37500 // LOC_Os03g51080 // LOC_Os02g10310 // LOC_Os07g01110 // LOC_Os08g04560
GO:0006412	P	translation	16	1162	595	24075	1	1	// LOC_Os03g60100 // LOC_Os07g37090 // LOC_Os03g47896 // LOC_Os01g48690 // LOC_Os03g47460 // LOC_Os03g54860 // LOC_Os01g06740 // LOC_Os04g25540 // LOC_Os03g45120 // LOC_Os08g15180 // LOC_Os03g47910 // LOC_Os01g59990 // LOC_Os03g61260 // LOC_Os09g31019 // LOC_Os05g41900 // LOC_Os10g24050
GO:0030234	F	enzyme regulator activity	37	1162	255	24075	2.6e-08	2.6e-06	// LOC_Os01g04050 // LOC_Os01g03390 // LOC_Os05g38000 // LOC_Os01g55520 // LOC_Os04g54850 // LOC_Os08g25010 // LOC_Os05g05640 // LOC_Os01g03360 // LOC_Os11g40030 // LOC_Os03g28090 // LOC_Os11g13530 // LOC_Os12g37480 // LOC_Os03g52390 // LOC_Os03g16900 // LOC_Os07g34130 // LOC_Os05g29740 // LOC_Os09g26360 // LOC_Os11g08930 // LOC_Os02g04650 // LOC_Os07g29780 // LOC_Os12g25090 // LOC_Os10g10700 // …
GO:0005215	F	transporter activity	76	1162	941	24075	2.3e-05	0.0012	// LOC_Os03g37840 // LOC_Os01g71240 // LOC_Os07g39350 // LOC_Os05g08430 // LOC_Os07g34006 // LOC_Os05g39600 // LOC_Os03g10640 // LOC_Os01g65110 // LOC_Os08g37432 // LOC_Os12g44300 // LOC_Os06g05160 // LOC_Os12g32760 // LOC_Os01g02190 // LOC_Os01g42234 // LOC_Os10g20470 // LOC_Os02g18670 // LOC_Os01g60140 // LOC_Os02g04030 // LOC_Os07g26630 // LOC_Os02g44080 // LOC_Os03g25920 // LOC_Os03g11734 // …
GO:0008289	F	lipid binding	15	1162	85	24075	5.2e-05	0.0017	// LOC_Os12g02300 // LOC_Os02g55970 // LOC_Os12g02330 // LOC_Os02g07900 // LOC_Os11g02424 // LOC_Os03g58940 // LOC_Os03g59380 // LOC_Os11g02369 // LOC_Os11g02350 // LOC_Os12g02340 // LOC_Os05g40010 // LOC_Os07g07870 // LOC_Os03g50280 // LOC_Os07g29230 // LOC_Os12g02310
GO:0003824	F	catalytic activity	669	1162	12724	24075	0.00088	0.022	// LOC_Os12g04480 // LOC_Os12g41780 // LOC_Os11g13860 // LOC_Os10g08022 // LOC_Os01g54080 // LOC_Os08g25710 // LOC_Os08g44360 // LOC_Os01g08800 // LOC_Os11g37700 // LOC_Os10g27330 // LOC_Os12g40419 // LOC_Os04g37460 // LOC_Os02g36210 // LOC_Os02g43870 // LOC_Os02g35910 // LOC_Os02g09450 // LOC_Os04g37500 // LOC_Os08g05820 // LOC_Os05g48230 // LOC_Os06g39390 // LOC_Os09g26360 // LOC_Os02g40840 // …
GO:0016301	F	kinase activity	111	1162	1750	24075	0.0029	0.058	// LOC_Os11g13860 // LOC_Os02g19530 // LOC_Os05g42210 // LOC_Os01g04409 // LOC_Os03g37120 // LOC_Os06g09230 // LOC_Os12g40419 // LOC_Os09g38700 // LOC_Os02g43870 // LOC_Os05g41370 // LOC_Os10g33650 // LOC_Os12g01740 // LOC_Os05g14750 // LOC_Os07g38250 // LOC_Os03g27280 // LOC_Os06g45240 // LOC_Os10g01560 // LOC_Os06g09860 // LOC_Os03g12680 // LOC_Os07g35740 // LOC_Os05g20150 // LOC_Os01g06280 // …
GO:0030246	F	carbohydrate binding	18	1162	219	24075	0.026	0.44	// LOC_Os01g66610 // LOC_Os06g51050 // LOC_Os03g48610 // LOC_Os09g36810 // LOC_Os05g35360 // LOC_Os06g51060 // LOC_Os03g06940 // LOC_Os07g46790 // LOC_Os04g41640 // LOC_Os06g47110 // LOC_Os05g42210 // LOC_Os08g08140 // LOC_Os01g34920 // LOC_Os04g41680 // LOC_Os07g36570 // LOC_Os01g63810 // LOC_Os10g19960 // LOC_Os05g33130
GO:0000166	F	nucleotide binding	207	1162	3874	24075	0.066	0.83	// LOC_Os01g71240 // LOC_Os11g13860 // LOC_Os02g19530 // LOC_Os05g42210 // LOC_Os08g07940 // LOC_Os01g54080 // LOC_Os07g18874 // LOC_Os04g51190 // LOC_Os03g40720 // LOC_Os01g04409 // LOC_Os12g13930 // LOC_Os03g37120 // LOC_Os11g37700 // LOC_Os11g47330 // LOC_Os06g09230 // LOC_Os12g40419 // LOC_Os09g38700 // LOC_Os02g43870 // LOC_Os05g41370 // LOC_Os06g47800 // LOC_Os10g33650 // LOC_Os11g05970 // …
GO:0003774	F	motor activity	7	1162	69	24075	0.06	0.83	// LOC_Os03g64290 // LOC_Os12g36100 // LOC_Os02g13580 // LOC_Os08g43400 // LOC_Os01g54080 // LOC_Os02g13570 // LOC_Os06g29350
GO:0004871	F	signal transducer activity	5	1162	152	24075	0.85	1	// LOC_Os12g41910 // LOC_Os09g25330 // LOC_Os11g34460 // LOC_Os07g44330 // LOC_Os07g49460
GO:0003676	F	nucleic acid binding	123	1162	8251	24075	1	1	// LOC_Os07g48450 // LOC_Os01g50720 // LOC_Os08g38590 // LOC_Os10g09820 // LOC_Os02g49180 // LOC_Os06g06750 // LOC_Os01g62660 // LOC_Os03g04150 // LOC_Os02g49250 // LOC_Os03g20080 // LOC_Os01g15460 // LOC_Os03g19120 // LOC_Os07g43200 // LOC_Os02g10760 // LOC_Os04g41820 // LOC_Os03g25550 // LOC_Os03g50560 // LOC_Os01g48810 // LOC_Os01g53580 // LOC_Os01g66030 // LOC_Os09g32944 // LOC_Os01g54550 // …
GO:0016817	F	hydrolase activity, acting on acid anhydrides	45	1162	764	24075	0.11	1	// LOC_Os01g71240 // LOC_Os02g21340 // LOC_Os06g51460 // LOC_Os02g55400 // LOC_Os08g30770 // LOC_Os06g50060 // LOC_Os05g31910 // LOC_Os08g43400 // LOC_Os01g54080 // LOC_Os04g57350 // LOC_Os04g09800 // LOC_Os04g51190 // LOC_Os11g37700 // LOC_Os08g02670 // LOC_Os02g18670 // LOC_Os06g08310 // LOC_Os01g40150 // LOC_Os01g42350 // LOC_Os03g58800 // LOC_Os11g22350 // LOC_Os03g64290 // LOC_Os09g15790 // …
GO:0003677	F	DNA binding	96	1162	5059	24075	1	1	// LOC_Os07g48450 // LOC_Os01g50720 // LOC_Os08g38590 // LOC_Os10g09820 // LOC_Os02g49180 // LOC_Os06g06750 // LOC_Os01g62660 // LOC_Os03g04150 // LOC_Os02g49250 // LOC_Os03g19120 // LOC_Os04g41820 // LOC_Os03g25550 // LOC_Os01g48810 // LOC_Os01g66030 // LOC_Os09g32944 // LOC_Os01g54550 // LOC_Os09g01070 // LOC_Os04g46220 // LOC_Os12g37690 // LOC_Os06g50830 // LOC_Os02g45040 // LOC_Os01g64000 // …
GO:0017111	F	nucleoside-triphosphatase activity	41	1162	726	24075	0.18	1	// LOC_Os01g71240 // LOC_Os02g21340 // LOC_Os06g51460 // LOC_Os02g55400 // LOC_Os06g50060 // LOC_Os05g31910 // LOC_Os08g43400 // LOC_Os01g54080 // LOC_Os04g57350 // LOC_Os04g09800 // LOC_Os11g37700 // LOC_Os08g02670 // LOC_Os02g18670 // LOC_Os06g08310 // LOC_Os01g40150 // LOC_Os01g42350 // LOC_Os03g58800 // LOC_Os11g22350 // LOC_Os03g64290 // LOC_Os09g15790 // LOC_Os08g31870 // LOC_Os01g54590 // …
GO:0030528	F	transcription regulator activity	53	1162	987	24075	0.24	1	// LOC_Os05g38140 // LOC_Os01g48810 // LOC_Os11g08410 // LOC_Os04g57340 // LOC_Os01g63510 // LOC_Os08g38590 // LOC_Os10g01530 // LOC_Os08g09690 // LOC_Os02g08440 // LOC_Os03g20780 // LOC_Os08g42470 // LOC_Os06g06750 // LOC_Os04g41820 // LOC_Os03g09170 // LOC_Os10g26500 // LOC_Os03g08500 // LOC_Os02g10760 // LOC_Os02g46560 // LOC_Os07g36460 // LOC_Os09g35790 // LOC_Os06g40150 // LOC_Os09g25060 // …
GO:0016740	F	transferase activity	209	1162	6190	24075	1	1	// LOC_Os01g10440 // LOC_Os10g25090 // LOC_Os12g41780 // LOC_Os11g13860 // LOC_Os04g52370 // LOC_Os06g28124 // LOC_Os02g19530 // LOC_Os05g42210 // LOC_Os08g25710 // LOC_Os01g04409 // LOC_Os12g13930 // LOC_Os03g37120 // LOC_Os03g48610 // LOC_Os10g27330 // LOC_Os09g16090 // LOC_Os10g13960 // LOC_Os06g09230 // LOC_Os12g40419 // LOC_Os07g43200 // LOC_Os09g38700 // LOC_Os02g43870 // LOC_Os08g38740 // …
GO:0003700	F	transcription factor activity	35	1162	651	24075	0.29	1	// LOC_Os04g41820 // LOC_Os11g08410 // LOC_Os01g63510 // LOC_Os08g38590 // LOC_Os02g09650 // LOC_Os08g09690 // LOC_Os02g08440 // LOC_Os06g06750 // LOC_Os03g09170 // LOC_Os10g26500 // LOC_Os03g08500 // LOC_Os02g10760 // LOC_Os05g50930 // LOC_Os09g35790 // LOC_Os09g25060 // LOC_Os03g11614 // LOC_Os08g43334 // LOC_Os01g66030 // LOC_Os09g16510 // LOC_Os01g54550 // LOC_Os04g57340 // LOC_Os01g60640 // …
GO:0060089	F	molecular transducer activity	5	1162	152	24075	0.85	1	// LOC_Os12g41910 // LOC_Os09g25330 // LOC_Os11g34460 // LOC_Os07g44330 // LOC_Os07g49460
GO:0016787	F	hydrolase activity	253	1162	4901	24075	0.13	1	// LOC_Os07g37090 // LOC_Os01g71240 // LOC_Os11g04010 // LOC_Os06g35370 // LOC_Os07g46520 // LOC_Os01g11650 // LOC_Os08g17784 // LOC_Os03g63580 // LOC_Os01g54080 // LOC_Os02g21340 // LOC_Os12g29980 // LOC_Os07g18874 // LOC_Os04g51190 // LOC_Os11g37700 // LOC_Os05g33270 // LOC_Os10g28080 // LOC_Os03g62740 // LOC_Os03g01020 // LOC_Os05g10210 // LOC_Os08g01310 // LOC_Os09g26360 // LOC_Os09g32830 // …
GO:0016788	F	hydrolase activity, acting on ester bonds	80	1162	1949	24075	0.94	1	// LOC_Os01g53590 // LOC_Os11g36240 // LOC_Os09g36700 // LOC_Os03g62740 // LOC_Os07g46520 // LOC_Os03g30300 // LOC_Os01g11650 // LOC_Os11g45720 // LOC_Os08g17784 // LOC_Os06g24404 // LOC_Os01g72520 // LOC_Os01g53580 // LOC_Os04g35100 // LOC_Os01g09540 // LOC_Os11g48070 // LOC_Os02g51600 // LOC_Os03g25030 // LOC_Os03g18150 // LOC_Os05g05640 // LOC_Os08g04650 // LOC_Os01g51360 // LOC_Os03g19610 // …
GO:0016818	F	hydrolase activity, acting on acid anhydrides, in phosphorus-containing anhydrides	45	1162	759	24075	0.1	1	// LOC_Os01g71240 // LOC_Os02g21340 // LOC_Os06g51460 // LOC_Os02g55400 // LOC_Os08g30770 // LOC_Os06g50060 // LOC_Os05g31910 // LOC_Os08g43400 // LOC_Os01g54080 // LOC_Os04g57350 // LOC_Os04g09800 // LOC_Os04g51190 // LOC_Os11g37700 // LOC_Os08g02670 // LOC_Os02g18670 // LOC_Os06g08310 // LOC_Os01g40150 // LOC_Os01g42350 // LOC_Os03g58800 // LOC_Os11g22350 // LOC_Os03g64290 // LOC_Os09g15790 // …
GO:0005515	F	protein binding	108	1162	2460	24075	0.86	1	// LOC_Os05g06110 // LOC_Os02g49180 // LOC_Os09g30160 // LOC_Os01g59360 // LOC_Os08g35160 // LOC_Os07g43200 // LOC_Os09g38700 // LOC_Os03g56540 // LOC_Os01g04720 // LOC_Os07g48310 // LOC_Os06g28480 // LOC_Os04g47150 // LOC_Os04g45960 // LOC_Os09g14100 // LOC_Os07g08460 // LOC_Os09g30418 // LOC_Os11g40680 // LOC_Os08g28800 // LOC_Os12g13100 // LOC_Os10g02880 // LOC_Os06g50830 // LOC_Os01g64000 // …
GO:0016772	F	transferase activity, transferring phosphorus-containing groups	125	1162	4781	24075	1	1	// LOC_Os11g13860 // LOC_Os02g19530 // LOC_Os05g42210 // LOC_Os01g04409 // LOC_Os03g37120 // LOC_Os10g13960 // LOC_Os06g09230 // LOC_Os12g40419 // LOC_Os07g43200 // LOC_Os09g38700 // LOC_Os02g43870 // LOC_Os05g41370 // LOC_Os10g33650 // LOC_Os12g01740 // LOC_Os05g14750 // LOC_Os07g38250 // LOC_Os03g27280 // LOC_Os06g45240 // LOC_Os10g01560 // LOC_Os06g09860 // LOC_Os03g12680 // LOC_Os09g01070 // …
GO:0016462	F	pyrophosphatase activity	43	1162	743	24075	0.14	1	// LOC_Os01g71240 // LOC_Os02g21340 // LOC_Os06g51460 // LOC_Os02g55400 // LOC_Os08g30770 // LOC_Os06g50060 // LOC_Os05g31910 // LOC_Os08g43400 // LOC_Os01g54080 // LOC_Os04g57350 // LOC_Os04g09800 // LOC_Os11g37700 // LOC_Os08g02670 // LOC_Os02g18670 // LOC_Os06g08310 // LOC_Os01g40150 // LOC_Os01g42350 // LOC_Os03g58800 // LOC_Os11g22350 // LOC_Os03g64290 // LOC_Os09g15790 // LOC_Os08g31870 // …
GO:0003723	F	RNA binding	12	1162	3190	24075	1	1	// LOC_Os09g37320 // LOC_Os01g48690 // LOC_Os01g41960 // LOC_Os03g09300 // LOC_Os07g43200 // LOC_Os01g71200 // LOC_Os06g09060 // LOC_Os03g62314 // LOC_Os09g01070 // LOC_Os07g01260 // LOC_Os09g36700 // LOC_Os10g13960
GO:0005198	F	structural molecule activity	13	1162	462	24075	0.99	1	// LOC_Os03g60100 // LOC_Os02g42940 // LOC_Os01g48690 // LOC_Os03g56810 // LOC_Os12g30030 // LOC_Os03g54860 // LOC_Os02g43594 // LOC_Os08g15180 // LOC_Os04g25540 // LOC_Os01g59990 // LOC_Os03g61260 // LOC_Os09g31019 // LOC_Os04g30030
GO:0005488	F	binding	667	1162	16823	24075	1	1	// LOC_Os12g04480 // LOC_Os01g50720 // LOC_Os11g13860 // LOC_Os08g38590 // LOC_Os10g09820 // LOC_Os01g54080 // LOC_Os12g02330 // LOC_Os06g06750 // LOC_Os02g49250 // LOC_Os01g08800 // LOC_Os11g37700 // LOC_Os01g15460 // LOC_Os12g40419 // LOC_Os04g37460 // LOC_Os02g43870 // LOC_Os11g24450 // LOC_Os11g02369 // LOC_Os04g37500 // LOC_Os08g05820 // LOC_Os01g04720 // LOC_Os03g03370 // LOC_Os02g40840 // …
GO:0005576	C	extracellular region	40	1162	251	24075	6.7e-10	7e-08	// LOC_Os01g04050 // LOC_Os12g05260 // LOC_Os01g03390 // LOC_Os06g13040 // LOC_Os08g09000 // LOC_Os03g01260 // LOC_Os10g40700 // LOC_Os07g40100 // LOC_Os03g21820 // LOC_Os11g35310 // LOC_Os06g37150 // LOC_Os01g03360 // LOC_Os08g35750 // LOC_Os01g72290 // LOC_Os06g45150 // LOC_Os07g01110 // LOC_Os08g13920 // LOC_Os08g08970 // LOC_Os06g41700 // LOC_Os07g03710 // LOC_Os03g13570 // LOC_Os12g43700 // …
GO:0005618	C	cell wall	21	1162	82	24075	7.8e-09	4.1e-07	// LOC_Os03g01800 // LOC_Os04g54850 // LOC_Os09g26360 // LOC_Os01g21034 // LOC_Os03g13570 // LOC_Os07g49100 // LOC_Os08g13980 // LOC_Os03g19610 // LOC_Os06g13040 // LOC_Os11g45730 // LOC_Os04g45960 // LOC_Os03g28090 // LOC_Os07g47830 // LOC_Os11g45720 // LOC_Os02g03550 // LOC_Os11g36240 // LOC_Os04g38560 // LOC_Os02g46910 // LOC_Os08g13920 // LOC_Os08g34910 // LOC_Os12g37660
GO:0016020	C	membrane	157	1162	2115	24075	1.4e-07	4.9e-06	// LOC_Os04g48290 // LOC_Os01g71240 // LOC_Os12g41780 // LOC_Os04g39450 // LOC_Os08g25710 // LOC_Os07g18874 // LOC_Os11g37700 // LOC_Os03g62410 // LOC_Os03g39610 // LOC_Os05g35594 // LOC_Os03g48000 // LOC_Os10g14920 // LOC_Os03g16890 // LOC_Os01g55600 // LOC_Os06g22980 // LOC_Os05g03174 // LOC_Os02g44080 // LOC_Os02g10350 // LOC_Os06g40550 // LOC_Os12g44110 // LOC_Os08g29760 // LOC_Os05g48040 // …
GO:0030312	C	external encapsulating structure	21	1162	107	24075	3.9e-07	1e-05	// LOC_Os03g01800 // LOC_Os04g54850 // LOC_Os09g26360 // LOC_Os01g21034 // LOC_Os03g13570 // LOC_Os07g49100 // LOC_Os08g13980 // LOC_Os03g19610 // LOC_Os06g13040 // LOC_Os11g45730 // LOC_Os04g45960 // LOC_Os03g28090 // LOC_Os07g47830 // LOC_Os11g45720 // LOC_Os02g03550 // LOC_Os11g36240 // LOC_Os04g38560 // LOC_Os02g46910 // LOC_Os08g13920 // LOC_Os08g34910 // LOC_Os12g37660
GO:0005783	C	endoplasmic reticulum	5	1162	123	24075	0.71	1	// LOC_Os10g38940 // LOC_Os02g56920 // LOC_Os03g03370 // LOC_Os05g24770 // LOC_Os02g08230
GO:0031975	C	envelope	5	1162	167	24075	0.9	1	// LOC_Os01g52200 // LOC_Os08g42380 // LOC_Os05g02050 // LOC_Os01g16910 // LOC_Os11g24450
GO:0031967	C	organelle envelope	5	1162	142	24075	0.81	1	// LOC_Os01g52200 // LOC_Os08g42380 // LOC_Os05g02050 // LOC_Os01g16910 // LOC_Os11g24450
GO:0043231	C	intracellular membrane-bounded organelle	56	1162	2296	24075	1	1	// LOC_Os05g38140 // LOC_Os01g50940 // LOC_Os09g01070 // LOC_Os01g66030 // LOC_Os08g38590 // LOC_Os10g01530 // LOC_Os01g56780 // LOC_Os08g09690 // LOC_Os08g42380 // LOC_Os01g48810 // LOC_Os02g21090 // LOC_Os03g20780 // LOC_Os01g05050 // LOC_Os06g06750 // LOC_Os08g42470 // LOC_Os07g01260 // LOC_Os10g26500 // LOC_Os05g02050 // LOC_Os09g32510 // LOC_Os11g40030 // LOC_Os01g63970 // LOC_Os11g24450 // …
GO:0043232	C	intracellular non-membrane-bounded organelle	16	1162	1494	24075	1	1	// LOC_Os03g60100 // LOC_Os03g64290 // LOC_Os01g48690 // LOC_Os03g56810 // LOC_Os04g43290 // LOC_Os08g15180 // LOC_Os03g54860 // LOC_Os06g09060 // LOC_Os09g01070 // LOC_Os04g25540 // LOC_Os01g59990 // LOC_Os03g61260 // LOC_Os09g31019 // LOC_Os10g13960 // LOC_Os04g01150 // LOC_Os06g29350
GO:0044424	C	intracellular part	90	1162	3529	24075	1	1	// LOC_Os09g32944 // LOC_Os06g06750 // LOC_Os11g40030 // LOC_Os11g24450 // LOC_Os01g51450 // LOC_Os04g25540 // LOC_Os02g21090 // LOC_Os08g38590 // LOC_Os01g54550 // LOC_Os01g67480 // LOC_Os09g01070 // LOC_Os09g31019 // LOC_Os04g01150 // LOC_Os03g60100 // LOC_Os07g08460 // LOC_Os10g38940 // LOC_Os01g16910 // LOC_Os08g42380 // LOC_Os05g38140 // LOC_Os07g05365 // LOC_Os07g05360 // LOC_Os02g31040 // …
GO:0044422	C	organelle part	16	1162	1521	24075	1	1	// LOC_Os03g64290 // LOC_Os03g56810 // LOC_Os07g05365 // LOC_Os05g02050 // LOC_Os06g09060 // LOC_Os01g16910 // LOC_Os07g05360 // LOC_Os11g24450 // LOC_Os01g63970 // LOC_Os03g54860 // LOC_Os09g01070 // LOC_Os01g52200 // LOC_Os08g42380 // LOC_Os01g05050 // LOC_Os10g13960 // LOC_Os06g29350
GO:0043229	C	intracellular organelle	71	1162	2859	24075	1	1	// LOC_Os09g32944 // LOC_Os05g38140 // LOC_Os03g64290 // LOC_Os07g05365 // LOC_Os03g07450 // LOC_Os04g47059 // LOC_Os01g66030 // LOC_Os08g38590 // LOC_Os10g01530 // LOC_Os01g56780 // LOC_Os08g09690 // LOC_Os12g29980 // LOC_Os08g42380 // LOC_Os01g48810 // LOC_Os08g15180 // LOC_Os02g21090 // LOC_Os03g61260 // LOC_Os01g05050 // LOC_Os06g06750 // LOC_Os03g20780 // LOC_Os08g42470 // LOC_Os07g01260 // …
GO:0043227	C	membrane-bounded organelle	58	1162	2319	24075	1	1	// LOC_Os09g32944 // LOC_Os05g38140 // LOC_Os07g05365 // LOC_Os01g50940 // LOC_Os09g01070 // LOC_Os01g66030 // LOC_Os08g38590 // LOC_Os10g01530 // LOC_Os01g56780 // LOC_Os08g09690 // LOC_Os08g42380 // LOC_Os01g48810 // LOC_Os02g21090 // LOC_Os03g20780 // LOC_Os01g05050 // LOC_Os06g06750 // LOC_Os08g42470 // LOC_Os07g01260 // LOC_Os10g26500 // LOC_Os05g02050 // LOC_Os09g32510 // LOC_Os11g40030 // …
GO:0005856	C	cytoskeleton	5	1162	71	24075	0.27	1	// LOC_Os04g43290 // LOC_Os03g64290 // LOC_Os03g56810 // LOC_Os04g01150 // LOC_Os06g29350
GO:0005840	C	ribosome	8	1162	397	24075	1	1	// LOC_Os03g60100 // LOC_Os01g48690 // LOC_Os03g54860 // LOC_Os08g15180 // LOC_Os04g25540 // LOC_Os01g59990 // LOC_Os03g61260 // LOC_Os09g31019
GO:0044446	C	intracellular organelle part	16	1162	1521	24075	1	1	// LOC_Os03g64290 // LOC_Os03g56810 // LOC_Os07g05365 // LOC_Os05g02050 // LOC_Os06g09060 // LOC_Os01g16910 // LOC_Os07g05360 // LOC_Os11g24450 // LOC_Os01g63970 // LOC_Os03g54860 // LOC_Os09g01070 // LOC_Os01g52200 // LOC_Os08g42380 // LOC_Os01g05050 // LOC_Os10g13960 // LOC_Os06g29350
GO:0044444	C	cytoplasmic part	25	1162	966	24075	1	1	// LOC_Os01g74000 // LOC_Os08g15180 // LOC_Os03g61260 // LOC_Os11g06700 // LOC_Os05g02050 // LOC_Os02g55970 // LOC_Os02g07900 // LOC_Os11g24450 // LOC_Os01g63970 // LOC_Os04g25540 // LOC_Os05g24770 // LOC_Os08g13570 // LOC_Os03g03370 // LOC_Os03g54860 // LOC_Os08g42380 // LOC_Os01g52200 // LOC_Os09g31019 // LOC_Os03g60100 // LOC_Os02g08230 // LOC_Os01g48690 // LOC_Os10g38940 // LOC_Os02g56920 // …
GO:0043226	C	organelle	71	1162	2859	24075	1	1	// LOC_Os09g32944 // LOC_Os05g38140 // LOC_Os03g64290 // LOC_Os07g05365 // LOC_Os03g07450 // LOC_Os04g47059 // LOC_Os01g66030 // LOC_Os08g38590 // LOC_Os10g01530 // LOC_Os01g56780 // LOC_Os08g09690 // LOC_Os12g29980 // LOC_Os08g42380 // LOC_Os01g48810 // LOC_Os08g15180 // LOC_Os02g21090 // LOC_Os03g61260 // LOC_Os01g05050 // LOC_Os06g06750 // LOC_Os03g20780 // LOC_Os08g42470 // LOC_Os07g01260 // …
GO:0005737	C	cytoplasm	34	1162	1263	24075	1	1	// LOC_Os01g16910 // LOC_Os01g74000 // LOC_Os08g15180 // LOC_Os03g61260 // LOC_Os01g05050 // LOC_Os05g02050 // LOC_Os02g55970 // LOC_Os11g06700 // LOC_Os02g07900 // LOC_Os11g24450 // LOC_Os01g63970 // LOC_Os04g25540 // LOC_Os05g24770 // LOC_Os03g50280 // LOC_Os09g26730 // LOC_Os03g03370 // LOC_Os02g04650 // LOC_Os03g04970 // LOC_Os03g54860 // LOC_Os07g06800 // LOC_Os01g59990 // LOC_Os01g52200 // …
GO:0005634	C	nucleus	44	1162	1884	24075	1	1	// LOC_Os05g38140 // LOC_Os01g50940 // LOC_Os09g01070 // LOC_Os01g66030 // LOC_Os08g38590 // LOC_Os10g01530 // LOC_Os01g56780 // LOC_Os08g09690 // LOC_Os01g48810 // LOC_Os03g20780 // LOC_Os08g42470 // LOC_Os06g06750 // LOC_Os07g01260 // LOC_Os10g26500 // LOC_Os04g51190 // LOC_Os09g32510 // LOC_Os11g40030 // LOC_Os02g13520 // LOC_Os04g58810 // LOC_Os02g46560 // LOC_Os01g51450 // LOC_Os09g35790 // …
GO:0005739	C	mitochondrion	6	1162	162	24075	0.79	1	// LOC_Os01g16910 // LOC_Os11g24450 // LOC_Os01g05050 // LOC_Os01g52200 // LOC_Os08g42380 // LOC_Os05g02050
GO:0032991	C	macromolecular complex	30	1162	1207	24075	1	1	// LOC_Os07g05365 // LOC_Os01g74000 // LOC_Os07g05360 // LOC_Os02g31040 // LOC_Os08g15180 // LOC_Os03g61260 // LOC_Os11g06700 // LOC_Os05g02050 // LOC_Os02g55970 // LOC_Os05g38290 // LOC_Os03g18150 // LOC_Os08g02670 // LOC_Os02g07900 // LOC_Os04g25540 // LOC_Os04g41250 // LOC_Os03g64290 // LOC_Os08g13570 // LOC_Os03g56810 // LOC_Os03g54860 // LOC_Os06g13870 // LOC_Os06g07978 // LOC_Os01g59990 // …
GO:0044464	C	cell part	284	1162	5945	24075	0.59	1	// LOC_Os04g48290 // LOC_Os01g71240 // LOC_Os02g20850 // LOC_Os12g41780 // LOC_Os08g31410 // LOC_Os08g38590 // LOC_Os05g37520 // LOC_Os03g28090 // LOC_Os07g14540 // LOC_Os04g39450 // LOC_Os08g25710 // LOC_Os07g18874 // LOC_Os06g06750 // LOC_Os11g37700 // LOC_Os03g48610 // LOC_Os08g25010 // LOC_Os03g62410 // LOC_Os03g39610 // LOC_Os11g40030 // LOC_Os08g44750 // LOC_Os04g58810 // LOC_Os11g24450 // …
GO:0005623	C	cell	284	1162	5945	24075	0.59	1	// LOC_Os04g48290 // LOC_Os01g71240 // LOC_Os02g20850 // LOC_Os12g41780 // LOC_Os08g31410 // LOC_Os08g38590 // LOC_Os05g37520 // LOC_Os03g28090 // LOC_Os07g14540 // LOC_Os04g39450 // LOC_Os08g25710 // LOC_Os07g18874 // LOC_Os06g06750 // LOC_Os11g37700 // LOC_Os03g48610 // LOC_Os08g25010 // LOC_Os03g62410 // LOC_Os03g39610 // LOC_Os11g40030 // LOC_Os08g44750 // LOC_Os04g58810 // LOC_Os11g24450 // …
GO:0005622	C	intracellular	113	1162	4116	24075	1	1	// LOC_Os08g38590 // LOC_Os06g06750 // LOC_Os08g25010 // LOC_Os11g40030 // LOC_Os11g24450 // LOC_Os01g51450 // LOC_Os01g50940 // LOC_Os04g25540 // LOC_Os02g21090 // LOC_Os09g32944 // LOC_Os06g44450 // LOC_Os01g54550 // LOC_Os03g55540 // LOC_Os01g67480 // LOC_Os09g01070 // LOC_Os09g31019 // LOC_Os04g01150 // LOC_Os03g60100 // LOC_Os07g08460 // LOC_Os10g38940 // LOC_Os01g16910 // LOC_Os01g66570 // …
GO:0043228	C	non-membrane-bounded organelle	16	1162	1494	24075	1	1	// LOC_Os03g60100 // LOC_Os03g64290 // LOC_Os01g48690 // LOC_Os03g56810 // LOC_Os04g43290 // LOC_Os08g15180 // LOC_Os03g54860 // LOC_Os06g09060 // LOC_Os09g01070 // LOC_Os04g25540 // LOC_Os01g59990 // LOC_Os03g61260 // LOC_Os09g31019 // LOC_Os10g13960 // LOC_Os04g01150 // LOC_Os06g29350
GO:0030529	C	ribonucleoprotein complex	9	1162	438	24075	1	1	// LOC_Os03g60100 // LOC_Os01g48690 // LOC_Os07g01260 // LOC_Os03g54860 // LOC_Os08g15180 // LOC_Os04g25540 // LOC_Os01g59990 // LOC_Os03g61260 // LOC_Os09g31019

## Sheet: 177gene_go
GO_acc	term_type	Term	queryitem	querytotal	bgitem	bgtotal	pvalue	FDR	entries
GO:0008152	P	metabolic process	69	121	14398	24075	0.76	1	// LOC_Os02g36190 // LOC_Os01g71240 // LOC_Os06g27850 // LOC_Os07g05180 // LOC_Os08g34330 // LOC_Os01g63510 // LOC_Os02g45530 // LOC_Os01g41960 // LOC_Os09g28390 // LOC_Os03g47910 // LOC_Os11g04840 // LOC_Os10g07970 // LOC_Os04g18020 // LOC_Os08g25710 // LOC_Os08g39460 // LOC_Os01g18120 // LOC_Os04g41640 // LOC_Os01g04409 // LOC_Os04g09900 // LOC_Os11g37960 // LOC_Os08g40440 // LOC_Os02g49920 // …
GO:0009987	P	cellular process	51	121	12839	24075	0.99	1	// LOC_Os05g09050 // LOC_Os01g71240 // LOC_Os07g05180 // LOC_Os01g63510 // LOC_Os12g10190 // LOC_Os01g41960 // LOC_Os12g30150 // LOC_Os12g44300 // LOC_Os02g13580 // LOC_Os04g18020 // LOC_Os08g25710 // LOC_Os08g39460 // LOC_Os01g18120 // LOC_Os02g44080 // LOC_Os01g04409 // LOC_Os01g60140 // LOC_Os08g40440 // LOC_Os02g49920 // LOC_Os05g31040 // LOC_Os02g07900 // LOC_Os11g04840 // LOC_Os03g24170 // …
GO:0044238	P	primary metabolic process	45	121	11969	24075	1	1	// LOC_Os07g05180 // LOC_Os01g71240 // LOC_Os02g55400 // LOC_Os01g41960 // LOC_Os12g30150 // LOC_Os11g04840 // LOC_Os04g18020 // LOC_Os08g25710 // LOC_Os08g39460 // LOC_Os11g37960 // LOC_Os04g41640 // LOC_Os01g04409 // LOC_Os07g01260 // LOC_Os02g49920 // LOC_Os01g71810 // LOC_Os11g13860 // LOC_Os03g24170 // LOC_Os03g09190 // LOC_Os04g37500 // LOC_Os03g38390 // LOC_Os02g10310 // LOC_Os06g22980 // …
GO:0044237	P	cellular metabolic process	39	121	10696	24075	1	1	// LOC_Os07g05180 // LOC_Os01g71240 // LOC_Os01g63510 // LOC_Os12g10190 // LOC_Os01g41960 // LOC_Os12g30150 // LOC_Os04g18020 // LOC_Os08g25710 // LOC_Os08g39460 // LOC_Os01g18120 // LOC_Os01g04409 // LOC_Os08g40440 // LOC_Os02g49920 // LOC_Os05g31040 // LOC_Os11g04840 // LOC_Os03g24170 // LOC_Os04g37500 // LOC_Os05g37520 // LOC_Os02g10310 // LOC_Os06g22980 // LOC_Os02g55400 // LOC_Os03g47896 // …
GO:0043170	P	macromolecule metabolic process	30	121	10433	24075	1	1	// LOC_Os07g05180 // LOC_Os01g63510 // LOC_Os12g30150 // LOC_Os04g18020 // LOC_Os08g25710 // LOC_Os08g39460 // LOC_Os11g37960 // LOC_Os04g41640 // LOC_Os01g04409 // LOC_Os07g01260 // LOC_Os03g09190 // LOC_Os01g41960 // LOC_Os05g37520 // LOC_Os06g22980 // LOC_Os12g10190 // LOC_Os03g47896 // LOC_Os05g50830 // LOC_Os06g03610 // LOC_Os11g13860 // LOC_Os02g58520 // LOC_Os03g45120 // LOC_Os03g47910 // …
GO:0044260	P	cellular macromolecule metabolic process	23	121	9350	24075	1	1	// LOC_Os07g05180 // LOC_Os01g63510 // LOC_Os12g30150 // LOC_Os04g18020 // LOC_Os08g25710 // LOC_Os08g39460 // LOC_Os01g04409 // LOC_Os07g01260 // LOC_Os01g41960 // LOC_Os05g37520 // LOC_Os06g22980 // LOC_Os12g10190 // LOC_Os03g47896 // LOC_Os05g50830 // LOC_Os06g03610 // LOC_Os11g13860 // LOC_Os02g58520 // LOC_Os03g45120 // LOC_Os03g47910 // LOC_Os11g40550 // LOC_Os05g27730 // LOC_Os12g03970 // …
GO:0006807	P	nitrogen compound metabolic process	18	121	7073	24075	1	1	// LOC_Os02g10310 // LOC_Os11g27400 // LOC_Os01g71240 // LOC_Os07g01260 // LOC_Os05g27730 // LOC_Os01g63510 // LOC_Os10g40360 // LOC_Os04g37500 // LOC_Os02g55400 // LOC_Os01g41960 // LOC_Os05g31040 // LOC_Os07g15680 // LOC_Os04g18020 // LOC_Os05g37520 // LOC_Os04g41680 // LOC_Os11g37960 // LOC_Os11g37970 // LOC_Os04g41640
GO:0019538	P	protein metabolic process	17	121	4333	24075	0.9	1	// LOC_Os01g04409 // LOC_Os02g58520 // LOC_Os12g10190 // LOC_Os03g47896 // LOC_Os11g40550 // LOC_Os05g50830 // LOC_Os06g03610 // LOC_Os07g05180 // LOC_Os11g13860 // LOC_Os04g45960 // LOC_Os12g30150 // LOC_Os03g09190 // LOC_Os03g45120 // LOC_Os12g03970 // LOC_Os03g47910 // LOC_Os08g39460 // LOC_Os09g39930
GO:0009058	P	biosynthetic process	15	121	6085	24075	1	1	// LOC_Os01g71240 // LOC_Os02g49920 // LOC_Os05g27730 // LOC_Os02g55400 // LOC_Os03g47896 // LOC_Os01g63510 // LOC_Os01g41960 // LOC_Os03g45120 // LOC_Os10g34360 // LOC_Os04g56210 // LOC_Os08g34330 // LOC_Os03g47910 // LOC_Os08g25710 // LOC_Os10g40360 // LOC_Os06g22980
GO:0044267	P	cellular protein metabolic process	15	121	2877	24075	0.48	1	// LOC_Os01g04409 // LOC_Os07g05180 // LOC_Os12g10190 // LOC_Os03g47896 // LOC_Os11g40550 // LOC_Os05g50830 // LOC_Os06g03610 // LOC_Os11g13860 // LOC_Os02g58520 // LOC_Os12g30150 // LOC_Os03g45120 // LOC_Os12g03970 // LOC_Os03g47910 // LOC_Os08g39460 // LOC_Os09g39930
GO:0006810	P	transport	14	121	1638	24075	0.037	0.5	// LOC_Os01g13710 // LOC_Os01g60140 // LOC_Os01g71240 // LOC_Os02g44080 // LOC_Os02g07900 // LOC_Os12g44300 // LOC_Os11g02424 // LOC_Os08g43250 // LOC_Os04g42350 // LOC_Os12g02340 // LOC_Os02g02460 // LOC_Os01g38680 // LOC_Os07g29230 // LOC_Os11g01820
GO:0051179	P	localization	14	121	1651	24075	0.039	0.51	// LOC_Os01g13710 // LOC_Os01g60140 // LOC_Os01g71240 // LOC_Os02g44080 // LOC_Os02g07900 // LOC_Os12g44300 // LOC_Os11g02424 // LOC_Os08g43250 // LOC_Os04g42350 // LOC_Os12g02340 // LOC_Os02g02460 // LOC_Os01g38680 // LOC_Os07g29230 // LOC_Os11g01820
GO:0051234	P	establishment of localization	14	121	1638	24075	0.037	0.5	// LOC_Os01g13710 // LOC_Os01g60140 // LOC_Os01g71240 // LOC_Os02g44080 // LOC_Os02g07900 // LOC_Os12g44300 // LOC_Os11g02424 // LOC_Os08g43250 // LOC_Os04g42350 // LOC_Os12g02340 // LOC_Os02g02460 // LOC_Os01g38680 // LOC_Os07g29230 // LOC_Os11g01820
GO:0044249	P	cellular biosynthetic process	13	121	5890	24075	1	1	// LOC_Os01g71240 // LOC_Os02g49920 // LOC_Os05g27730 // LOC_Os02g55400 // LOC_Os03g47896 // LOC_Os01g63510 // LOC_Os03g45120 // LOC_Os04g56210 // LOC_Os01g41960 // LOC_Os03g47910 // LOC_Os08g25710 // LOC_Os10g40360 // LOC_Os06g22980
GO:0006793	P	phosphorus metabolic process	12	121	1795	24075	0.19	1	// LOC_Os01g04409 // LOC_Os12g10190 // LOC_Os11g40550 // LOC_Os05g50830 // LOC_Os06g03610 // LOC_Os05g36260 // LOC_Os11g13860 // LOC_Os02g58520 // LOC_Os12g03970 // LOC_Os12g30150 // LOC_Os08g39460 // LOC_Os09g39930
GO:0006796	P	phosphate metabolic process	12	121	1795	24075	0.19	1	// LOC_Os01g04409 // LOC_Os12g10190 // LOC_Os11g40550 // LOC_Os05g50830 // LOC_Os06g03610 // LOC_Os05g36260 // LOC_Os11g13860 // LOC_Os02g58520 // LOC_Os12g03970 // LOC_Os12g30150 // LOC_Os08g39460 // LOC_Os09g39930
GO:0005975	P	carbohydrate metabolic process	11	121	833	24075	0.0034	0.078	// LOC_Os11g27400 // LOC_Os01g71810 // LOC_Os01g47070 // LOC_Os06g35300 // LOC_Os06g40890 // LOC_Os04g41680 // LOC_Os08g25710 // LOC_Os11g37960 // LOC_Os11g37970 // LOC_Os04g41640 // LOC_Os06g22980
GO:0006464	P	protein modification process	11	121	1929	24075	0.38	1	// LOC_Os01g04409 // LOC_Os12g10190 // LOC_Os11g40550 // LOC_Os05g50830 // LOC_Os06g03610 // LOC_Os11g13860 // LOC_Os02g58520 // LOC_Os12g03970 // LOC_Os12g30150 // LOC_Os08g39460 // LOC_Os09g39930
GO:0006468	P	protein amino acid phosphorylation	11	121	1570	24075	0.17	1	// LOC_Os01g04409 // LOC_Os12g10190 // LOC_Os11g40550 // LOC_Os05g50830 // LOC_Os06g03610 // LOC_Os11g13860 // LOC_Os02g58520 // LOC_Os12g03970 // LOC_Os12g30150 // LOC_Os08g39460 // LOC_Os09g39930
GO:0016310	P	phosphorylation	11	121	1695	24075	0.23	1	// LOC_Os01g04409 // LOC_Os12g10190 // LOC_Os11g40550 // LOC_Os05g50830 // LOC_Os06g03610 // LOC_Os11g13860 // LOC_Os02g58520 // LOC_Os12g03970 // LOC_Os12g30150 // LOC_Os08g39460 // LOC_Os09g39930
GO:0043412	P	macromolecule modification	11	121	1979	24075	0.41	1	// LOC_Os01g04409 // LOC_Os12g10190 // LOC_Os11g40550 // LOC_Os05g50830 // LOC_Os06g03610 // LOC_Os11g13860 // LOC_Os02g58520 // LOC_Os12g03970 // LOC_Os12g30150 // LOC_Os08g39460 // LOC_Os09g39930
GO:0043687	P	post-translational protein modification	11	121	1815	24075	0.31	1	// LOC_Os01g04409 // LOC_Os12g10190 // LOC_Os11g40550 // LOC_Os05g50830 // LOC_Os06g03610 // LOC_Os11g13860 // LOC_Os02g58520 // LOC_Os12g03970 // LOC_Os12g30150 // LOC_Os08g39460 // LOC_Os09g39930
GO:0009308	P	amine metabolic process	10	121	380	24075	2.7e-05	0.00083	// LOC_Os02g10310 // LOC_Os07g15680 // LOC_Os05g31040 // LOC_Os10g40360 // LOC_Os04g37500 // LOC_Os11g27400 // LOC_Os04g41680 // LOC_Os11g37960 // LOC_Os11g37970 // LOC_Os04g41640
GO:0044281	P	small molecule metabolic process	10	121	1034	24075	0.037	0.5	// LOC_Os01g71240 // LOC_Os12g05730 // LOC_Os02g49920 // LOC_Os10g40360 // LOC_Os02g55400 // LOC_Os02g45530 // LOC_Os07g15680 // LOC_Os04g37500 // LOC_Os02g10310 // LOC_Os04g48400
GO:0055114	P	oxidation reduction	9	121	1351	24075	0.24	1	// LOC_Os02g36190 // LOC_Os06g37300 // LOC_Os05g31040 // LOC_Os10g40360 // LOC_Os07g46846 // LOC_Os09g28390 // LOC_Os06g27850 // LOC_Os08g20730 // LOC_Os05g38980
GO:0071554	P	cell wall organization or biogenesis	9	121	148	24075	9.8e-08	2.7e-05	// LOC_Os09g26360 // LOC_Os03g28090 // LOC_Os11g45720 // LOC_Os04g38560 // LOC_Os04g41680 // LOC_Os04g54850 // LOC_Os11g37960 // LOC_Os11g37970 // LOC_Os04g41640
GO:0006139	P	nucleobase, nucleoside, nucleotide and nucleic acid metabolic process	8	121	6695	24075	1	1	// LOC_Os01g71240 // LOC_Os07g01260 // LOC_Os05g27730 // LOC_Os01g63510 // LOC_Os02g55400 // LOC_Os01g41960 // LOC_Os04g18020 // LOC_Os05g37520
GO:0009059	P	macromolecule biosynthetic process	8	121	5252	24075	1	1	// LOC_Os03g47896 // LOC_Os05g27730 // LOC_Os01g41960 // LOC_Os01g63510 // LOC_Os03g45120 // LOC_Os03g47910 // LOC_Os08g25710 // LOC_Os06g22980
GO:0034645	P	cellular macromolecule biosynthetic process	8	121	5248	24075	1	1	// LOC_Os03g47896 // LOC_Os05g27730 // LOC_Os01g41960 // LOC_Os01g63510 // LOC_Os03g45120 // LOC_Os03g47910 // LOC_Os08g25710 // LOC_Os06g22980
GO:0055085	P	transmembrane transport	8	121	701	24075	0.026	0.45	// LOC_Os01g13710 // LOC_Os01g60140 // LOC_Os02g44080 // LOC_Os08g43250 // LOC_Os12g44300 // LOC_Os01g38680 // LOC_Os02g02460 // LOC_Os11g01820
GO:0065007	P	biological regulation	8	121	2125	24075	0.85	1	// LOC_Os03g47896 // LOC_Os05g27730 // LOC_Os05g31040 // LOC_Os01g63510 // LOC_Os04g45960 // LOC_Os03g45120 // LOC_Os05g40190 // LOC_Os03g47910
GO:0005976	P	polysaccharide metabolic process	7	121	143	24075	1.1e-05	0.00037	// LOC_Os11g27400 // LOC_Os04g41680 // LOC_Os08g25710 // LOC_Os11g37960 // LOC_Os11g37970 // LOC_Os04g41640 // LOC_Os06g22980
GO:0009056	P	catabolic process	7	121	433	24075	0.0067	0.12	// LOC_Os07g05180 // LOC_Os10g40360 // LOC_Os11g27400 // LOC_Os04g41680 // LOC_Os11g37960 // LOC_Os11g37970 // LOC_Os04g41640
GO:0010467	P	gene expression	7	121	2424	24075	0.97	1	// LOC_Os03g47896 // LOC_Os07g01260 // LOC_Os05g27730 // LOC_Os01g63510 // LOC_Os05g37520 // LOC_Os03g45120 // LOC_Os03g47910
GO:0050896	P	response to stimulus	7	121	1026	24075	0.26	1	// LOC_Os12g36830 // LOC_Os08g43250 // LOC_Os06g27850 // LOC_Os08g20730 // LOC_Os12g36860 // LOC_Os11g37960 // LOC_Os11g37970
GO:0006629	P	lipid metabolic process	6	121	528	24075	0.052	0.65	// LOC_Os07g15680 // LOC_Os02g49920 // LOC_Os11g04840 // LOC_Os03g24170 // LOC_Os04g56210 // LOC_Os03g38390
GO:0006950	P	response to stress	6	121	873	24075	0.28	1	// LOC_Os12g36830 // LOC_Os06g27850 // LOC_Os08g20730 // LOC_Os12g36860 // LOC_Os11g37960 // LOC_Os11g37970
GO:0009057	P	macromolecule catabolic process	6	121	322	24075	0.0062	0.12	// LOC_Os07g05180 // LOC_Os11g27400 // LOC_Os04g41680 // LOC_Os11g37960 // LOC_Os11g37970 // LOC_Os04g41640
GO:0050789	P	regulation of biological process	6	121	2027	24075	0.95	1	// LOC_Os03g47896 // LOC_Os05g27730 // LOC_Os01g63510 // LOC_Os03g45120 // LOC_Os05g40190 // LOC_Os03g47910
GO:0050794	P	regulation of cellular process	6	121	1955	24075	0.93	1	// LOC_Os03g47896 // LOC_Os05g27730 // LOC_Os01g63510 // LOC_Os03g45120 // LOC_Os05g40190 // LOC_Os03g47910
GO:0000272	P	polysaccharide catabolic process	5	121	37	24075	2.1e-06	9.7e-05	// LOC_Os04g41680 // LOC_Os11g37960 // LOC_Os11g37970 // LOC_Os04g41640 // LOC_Os11g27400
GO:0006022	P	aminoglycan metabolic process	5	121	29	24075	7.1e-07	3.9e-05	// LOC_Os04g41680 // LOC_Os11g37960 // LOC_Os11g37970 // LOC_Os04g41640 // LOC_Os11g27400
GO:0006026	P	aminoglycan catabolic process	5	121	26	24075	4.4e-07	3e-05	// LOC_Os04g41680 // LOC_Os11g37960 // LOC_Os11g37970 // LOC_Os04g41640 // LOC_Os11g27400
GO:0006030	P	chitin metabolic process	5	121	26	24075	4.4e-07	3e-05	// LOC_Os04g41680 // LOC_Os11g37960 // LOC_Os11g37970 // LOC_Os04g41640 // LOC_Os11g27400
GO:0006032	P	chitin catabolic process	5	121	26	24075	4.4e-07	3e-05	// LOC_Os04g41680 // LOC_Os11g37960 // LOC_Os11g37970 // LOC_Os04g41640 // LOC_Os11g27400
GO:0006811	P	ion transport	5	121	408	24075	0.057	0.68	// LOC_Os11g01820 // LOC_Os12g44300 // LOC_Os01g71240 // LOC_Os04g42350 // LOC_Os01g60140
GO:0006812	P	cation transport	5	121	348	24075	0.032	0.5	// LOC_Os11g01820 // LOC_Os12g44300 // LOC_Os01g71240 // LOC_Os04g42350 // LOC_Os01g60140
GO:0009889	P	regulation of biosynthetic process	5	121	1564	24075	0.9	1	// LOC_Os03g47910 // LOC_Os05g27730 // LOC_Os03g47896 // LOC_Os03g45120 // LOC_Os01g63510
GO:0010468	P	regulation of gene expression	5	121	1577	24075	0.9	1	// LOC_Os03g47910 // LOC_Os05g27730 // LOC_Os03g47896 // LOC_Os03g45120 // LOC_Os01g63510
GO:0010556	P	regulation of macromolecule biosynthetic process	5	121	1564	24075	0.9	1	// LOC_Os03g47910 // LOC_Os05g27730 // LOC_Os03g47896 // LOC_Os03g45120 // LOC_Os01g63510
GO:0016052	P	carbohydrate catabolic process	5	121	131	24075	0.00061	0.015	// LOC_Os04g41680 // LOC_Os11g37960 // LOC_Os11g37970 // LOC_Os04g41640 // LOC_Os11g27400
GO:0019222	P	regulation of metabolic process	5	121	1664	24075	0.93	1	// LOC_Os03g47910 // LOC_Os05g27730 // LOC_Os03g47896 // LOC_Os03g45120 // LOC_Os01g63510
GO:0031323	P	regulation of cellular metabolic process	5	121	1593	24075	0.91	1	// LOC_Os03g47910 // LOC_Os05g27730 // LOC_Os03g47896 // LOC_Os03g45120 // LOC_Os01g63510
GO:0031326	P	regulation of cellular biosynthetic process	5	121	1564	24075	0.9	1	// LOC_Os03g47910 // LOC_Os05g27730 // LOC_Os03g47896 // LOC_Os03g45120 // LOC_Os01g63510
GO:0042545	P	cell wall modification	5	121	46	24075	5.6e-06	0.00022	// LOC_Os04g38560 // LOC_Os11g45720 // LOC_Os04g54850 // LOC_Os09g26360 // LOC_Os03g28090
GO:0044255	P	cellular lipid metabolic process	5	121	229	24075	0.0065	0.12	// LOC_Os03g24170 // LOC_Os07g15680 // LOC_Os02g49920 // LOC_Os04g56210 // LOC_Os11g04840
GO:0060255	P	regulation of macromolecule metabolic process	5	121	1640	24075	0.92	1	// LOC_Os03g47910 // LOC_Os05g27730 // LOC_Os03g47896 // LOC_Os03g45120 // LOC_Os01g63510
GO:0071555	P	cell wall organization	5	121	83	24075	8.1e-05	0.0022	// LOC_Os04g38560 // LOC_Os11g45720 // LOC_Os04g54850 // LOC_Os09g26360 // LOC_Os03g28090
GO:0080090	P	regulation of primary metabolic process	5	121	1626	24075	0.92	1	// LOC_Os03g47910 // LOC_Os05g27730 // LOC_Os03g47896 // LOC_Os03g45120 // LOC_Os01g63510
