# Supplementary material for: Transcriptome Analysis Reveals Photoperiod-Associated Genes Expressed in Rice Anthers
Source: Front Plant Sci. 2021 Feb 26;12:621561. doi: 10.3389/fpls.2021.621561 (PMC7953911; doi:10.3389/fpls.2021.621561)
Supplement: Supplementary file 6 [file Data_Sheet_4.XLSX]

## Sheet: KEGG_DEG4_rice
	ID	Description	GeneRatio	BgRatio	pvalue	p.adjust	qvalue	geneID	Count
dosa00904	dosa00904	Diterpenoid biosynthesis	13/471	41/4958	6.34465e-05	0.00662689	0.00639437	Os02t0570400-01/Os02t0570900-00/Os02t0571100-01/Os02t0571300-01/Os02t0571900-01/Os04t0179700-01/Os05t0178100-01/Os05t0208550-00/Os06t0110000-01/Os06t0568600-01/Os06t0569500-01/Os06t0569900-01/Os11t0474800-01	13
dosa00195	dosa00195	Photosynthesis	15/471	55/4958	0.00012272	0.00662689	0.00639437	Os01t0773700-02/Os01t0938100-01/Os02t0103800-01/Os03t0278900-01/Os03t0333400-01/Os04t0412200-01/Os04t0414700-01/Os05t0560000-01/Os07t0148900-01/Os07t0544800-01/Os07t0556200-01/Os08t0119800-01/Os09t0481200-01/Os10t0461400-01/Os12t0189400-01	15
dosa00196	dosa00196	Photosynthesis - antenna proteins	7/471	15/4958	0.000218304	0.00785894	0.00758319	Os03t0592500-01/Os04t0457000-01/Os07t0577600-01/Os08t0435900-01/Os09t0296800-01/Os09t0346500-04/Os09t0439500-01	7

## Sheet: KEGG_DEG8_rice
	ID	Description	GeneRatio	BgRatio	pvalue	p.adjust	qvalue	geneID	Count
dosa00040	dosa00040	Pentose and glucuronate interconversions	30/527	77/4958	4.94022e-11	5.43424e-09	4.99222e-09	Os01t0312500-01/Os01t0517500-01/Os01t0788400-01/Os01t0847600-01/Os02t0117700-01/Os02t0214400-01/Os03t0300500-01/Os03t0425600-00/Os03t0757900-01/Os03t0808000-00/Os04t0458900-01/Os05t0279900-00/Os05t0578600-01/Os06t0144200-01/Os06t0144900-01/Os06t0545200-00/Os06t0545400-01/Os06t0545800-01/Os06t0583900-01/Os06t0611500-01/Os07t0640200-01/Os07t0675100-01/Os07t0691100-01/Os08t0220400-01/Os08t0327200-01…	30
dosa00904	dosa00904	Diterpenoid biosynthesis	15/527	41/4958	9.38628e-06	0.000516246	0.000474254	Os02t0278700-01/Os02t0569400-01/Os02t0570900-00/Os02t0571100-01/Os02t0571300-01/Os02t0571900-01/Os03t0856700-01/Os04t0179700-01/Os05t0178100-01/Os05t0514600-01/Os06t0110000-01/Os06t0569500-01/Os06t0569900-01/Os06t0570100-01/Os11t0474800-01	15
dosa04626	dosa04626	Plant-pathogen interaction	37/527	195/4958	0.000271498	0.00995494	0.00914521	Os01t0323100-01/Os01t0360200-01/Os01t0505600-01/Os01t0604500-01/Os01t0808400-01/Os01t0949500-01/Os01t0955100-01/Os01t0956800-00/Os02t0198200-01/Os03t0319300-01/Os03t0331700-02/Os03t0646300-01/Os03t0688300-01/Os03t0789000-00/Os03t0848600-01/Os04t0471700-00/Os04t0618700-01/Os04t0647800-01/Os05t0343400-01/Os05t0380900-01/Os05t0528000-01/Os06t0191300-01/Os07t0681400-01/Os08t0117400-01/Os08t0144100-01…	37
dosa00500	dosa00500	Starch and sucrose metabolism	31/527	169/4958	0.00150674	0.0414354	0.038065	Os01t0220100-01/Os01t0376700-01/Os01t0508000-01/Os01t0715400-01/Os01t0851700-01/Os01t0930800-01/Os02t0117700-01/Os02t0528200-01/Os02t0765400-00/Os02t0778600-01/Os03t0141200-01/Os03t0212800-01/Os03t0401300-01/Os03t0703100-01/Os03t0736300-01/Os04t0497200-01/Os04t0535600-01/Os05t0393700-01/Os05t0522500-01/Os06t0256900-01/Os07t0543300-00/Os07t0577300-01/Os07t0627000-01/Os07t0662900-01/Os09t0469400-01…	31

## Sheet: KEGG_DEG12_rice
	ID	Description	GeneRatio	BgRatio	pvalue	p.adjust	qvalue	geneID	Count
dosa00500	dosa00500	Starch and sucrose metabolism	80/1228	169/4958	8.06531e-11	9.51707e-09	8.4898e-09	Os01t0312800-01/Os01t0376700-01/Os01t0715400-01/Os01t0722700-01/Os01t0730300-01/Os01t0771900-01/Os01t0813700-01/Os01t0851700-01/Os01t0894300-01/Os01t0930800-01/Os02t0117700-01/Os02t0139300-01/Os02t0143100-01/Os02t0528200-01/Os02t0733300-01/Os02t0744700-01/Os02t0753000-01/Os02t0765400-00/Os02t0778600-01/Os02t0831500-01/Os03t0141200-01/Os03t0212800-01/Os03t0221500-01/Os03t0224300-01/Os03t0401300-01…	80
dosa00196	dosa00196	Photosynthesis - antenna proteins	15/1228	15/4958	7.59107e-10	4.47873e-08	3.9953e-08	Os01t0600900-02/Os01t0720500-01/Os02t0197600-01/Os02t0764500-01/Os03t0592500-01/Os04t0457000-01/Os06t0320500-01/Os07t0558400-01/Os07t0562700-01/Os07t0577600-01/Os08t0435900-01/Os09t0296800-01/Os09t0346500-04/Os09t0439500-01/Os11t0242800-01	15
dosa00195	dosa00195	Photosynthesis	32/1228	55/4958	1.1615e-07	4.56858e-06	4.07545e-06	Os01t0501800-01/Os01t0773700-02/Os01t0860601-01/Os01t0869800-01/Os01t0938100-01/Os02t0103800-01/Os03t0278900-01/Os03t0333400-01/Os03t0659200-01/Os03t0659233-00/Os03t0685000-01/Os03t0778100-01/Os04t0412200-01/Os04t0414700-01/Os04t0690800-01/Os05t0560000-01/Os06t0101600-01/Os06t0107700-01/Os07t0105600-01/Os07t0141400-01/Os07t0147500-01/Os07t0148900-01/Os07t0435300-01/Os07t0513000-01/Os07t0544800-01…	32
dosa00010	dosa00010	Glycolysis / Gluconeogenesis	58/1228	144/4958	2.28219e-05	0.000673245	0.000600576	Os01t0191700-01/Os01t0276700-01/Os01t0658700-01/Os01t0722700-01/Os01t0847600-01/Os01t0847700-01/Os01t0866400-01/Os01t0905800-01/Os02t0105200-01/Os02t0169300-01/Os02t0171100-01/Os02t0525900-01/Os02t0575800-01/Os02t0601300-01/Os02t0646500-01/Os02t0647900-01/Os02t0739600-01/Os03t0189400-01/Os03t0189600-01/Os03t0255500-01/Os03t0266200-01/Os03t0267300-01/Os03t0293500-01/Os03t0305000-01/Os03t0381000-01…	58
dosa01200	dosa01200	Carbon metabolism	97/1228	274/4958	3.40016e-05	0.000802437	0.000715823	Os01t0110400-01/Os01t0110700-01/Os01t0191700-01/Os01t0276100-01/Os01t0276700-01/Os01t0682500-01/Os01t0722700-01/Os01t0752200-01/Os01t0758300-01/Os01t0764900-01/Os01t0866400-01/Os01t0905800-01/Os02t0101500-01/Os02t0105200-01/Os02t0115700-01/Os02t0169300-01/Os02t0169700-01/Os02t0171100-01/Os02t0514700-00/Os02t0525900-01/Os02t0595500-01/Os02t0601300-01/Os02t0621700-01/Os02t0650900-01/Os02t0698000-01…	97
dosa00040	dosa00040	Pentose and glucuronate interconversions	35/1228	77/4958	5.47231e-05	0.00107622	0.000960054	Os01t0311800-01/Os01t0312500-01/Os01t0517500-01/Os01t0743200-01/Os01t0847600-01/Os01t0847700-01/Os02t0117700-01/Os02t0214400-01/Os03t0169100-01/Os03t0300500-01/Os03t0757900-01/Os03t0808000-00/Os04t0458900-01/Os04t0581600-01/Os05t0279900-00/Os05t0578600-01/Os06t0144200-01/Os06t0144900-01/Os06t0545200-00/Os06t0545400-01/Os06t0545800-01/Os06t0583900-01/Os06t0611500-01/Os06t0701200-01/Os07t0640200-01…	35
dosa00052	dosa00052	Galactose metabolism	27/1228	55/4958	7.62691e-05	0.00128568	0.0011469	Os01t0191700-01/Os01t0722700-01/Os02t0117700-01/Os02t0575800-01/Os03t0316200-01/Os03t0381000-01/Os03t0712700-01/Os04t0413200-01/Os04t0413500-01/Os04t0458600-01/Os04t0535600-01/Os05t0187100-01/Os05t0375100-00/Os05t0522500-01/Os05t0532600-01/Os06t0151900-01/Os06t0172800-00/Os06t0675700-01/Os06t0676700-01/Os06t0701200-01/Os07t0171200-01/Os07t0687900-01/Os09t0323000-01/Os09t0526700-01/Os10t0189100-01…	27
dosa00020	dosa00020	Citrate cycle (TCA cycle)	26/1228	58/4958	0.000637699	0.00940607	0.00839078	Os01t0276100-01/Os01t0300200-01/Os02t0105200-01/Os02t0514700-00/Os02t0595500-01/Os02t0621700-01/Os02t0739600-01/Os03t0136900-01/Os03t0255500-01/Os03t0337900-01/Os04t0394200-01/Os04t0479200-01/Os05t0573200-00/Os06t0105400-01/Os06t0246500-01/Os06t0499900-01/Os07t0134800-01/Os07t0410100-01/Os07t0577700-01/Os07t0695800-01/Os08t0434300-01/Os08t0536000-01/Os09t0408600-01/Os09t0509200-01/Os11t0693800-01…	26
dosa04933	dosa04933	AGE-RAGE signaling pathway in diabetic complications	9/1228	13/4958	0.00090452	0.0118593	0.0105792	Os01t0229400-01/Os02t0312600-01/Os02t0834000-01/Os03t0289300-00/Os05t0127200-01/Os05t0513800-01/Os06t0234200-01/Os07t0694000-01/Os11t0271100-01	9
dosa00460	dosa00460	Cyanoamino acid metabolism	24/1228	58/4958	0.00380163	0.0448592	0.0400171	Os01t0764900-01/Os01t0771900-01/Os01t0813700-01/Os01t0930800-01/Os03t0212800-01/Os03t0597600-01/Os03t0703000-01/Os03t0703100-01/Os03t0738400-01/Os03t0749500-01/Os04t0171600-01/Os04t0171800-01/Os04t0174100-00/Os04t0457500-01/Os04t0474500-01/Os04t0474700-01/Os04t0474800-01/Os04t0474900-01/Os04t0650700-01/Os05t0365600-01/Os05t0366000-00/Os05t0366600-01/Os10t0323500-01/Os12t0420100-01	24

## Sheet: KEGG_DEG16_rice
	ID	Description	GeneRatio	BgRatio	pvalue	p.adjust	qvalue	geneID	Count
dosa00196	dosa00196	Photosynthesis - antenna proteins	11/198	15/4958	3.72233e-13	2.8662e-11	2.70359e-11	Os01t0600900-02/Os01t0720500-01/Os02t0197600-01/Os03t0592500-01/Os04t0457000-01/Os06t0320500-01/Os07t0562700-01/Os07t0577600-01/Os08t0435900-01/Os09t0346500-04/Os11t0242800-01	11
dosa00195	dosa00195	Photosynthesis	13/198	55/4958	1.46762e-07	5.65035e-06	5.32979e-06	Os01t0501800-01/Os01t0773700-02/Os03t0333400-01/Os04t0414700-01/Os05t0560000-01/Os07t0147500-01/Os07t0148900-01/Os07t0435300-01/Os07t0544800-01/Os08t0560900-01/Os09t0481200-01/Os12t0189400-01/Os12t0420400-01	13
dosa03010	dosa03010	Ribosome	30/198	317/4958	6.18071e-06	0.000158638	0.000149638	Os01t0633000-01/Os01t0679700-02/Os02t0235600-01/Os02t0489400-01/Os02t0796900-00/Os02t0804100-01/Os03t0154700-01/Os03t0249400-01/Os03t0297100-01/Os03t0297300-01/Os03t0345200-01/Os03t0379500-01/Os04t0399000-00/Os04t0613600-00/Os05t0477300-03/Os05t0541900-01/Os05t0556900-01/Os06t0172600-00/Os06t0555400-01/Os07t0450000-01/Os08t0128500-00/Os08t0156800-01/Os08t0559200-01/Os09t0507800-01/Os10t0170200-01…	30

## Sheet: KEGG_DEG20_rice
	ID	Description	GeneRatio	BgRatio	pvalue	p.adjust	qvalue	geneID	Count
dosa00196	dosa00196	Photosynthesis - antenna proteins	11/267	15/4958	1.01893e-11	9.67987e-10	9.00952e-10	Os01t0600900-02/Os01t0720500-01/Os02t0197600-01/Os03t0592500-01/Os06t0320500-01/Os07t0558400-01/Os07t0562700-01/Os07t0577600-01/Os08t0435900-01/Os09t0346500-04/Os11t0242800-01	11
dosa00040	dosa00040	Pentose and glucuronate interconversions	20/267	77/4958	1.91108e-09	9.07764e-08	8.449e-08	Os01t0312500-01/Os01t0517500-01/Os01t0847600-01/Os02t0214400-01/Os03t0300500-01/Os03t0808000-00/Os04t0458900-01/Os06t0144200-01/Os06t0545200-00/Os06t0545400-01/Os06t0545800-01/Os06t0583900-01/Os06t0611500-01/Os07t0675100-01/Os07t0691100-01/Os08t0220400-01/Os08t0327200-01/Os11t0683700-01/Os11t0683800-01/Os12t0563700-01	20
dosa04626	dosa04626	Plant-pathogen interaction	22/267	195/4958	0.000690946	0.0201251	0.0187314	Os01t0323100-01/Os01t0505600-01/Os01t0808400-01/Os01t0949500-01/Os01t0955100-01/Os02t0198200-01/Os03t0319300-01/Os03t0646300-01/Os03t0769500-01/Os03t0789000-00/Os04t0471700-00/Os05t0343400-01/Os08t0144100-01/Os08t0540400-01/Os08t0560700-01/Os09t0514200-01/Os11t0136600-00/Os12t0133500-00/Os12t0228800-01/Os12t0230200-01/Os12t0468500-01/Os12t0486600-00	22
dosa00073	dosa00073	Cutin, suberine and wax biosynthesis	7/267	30/4958	0.000847372	0.0201251	0.0187314	Os02t0666500-01/Os02t0734400-00/Os03t0168600-01/Os04t0560100-01/Os08t0401500-01/Os09t0363900-01/Os10t0486100-00	7

## Sheet: KEGG_DEG24_rice
	ID	Description	GeneRatio	BgRatio	pvalue	p.adjust	qvalue	geneID	Count
dosa00040	dosa00040	Pentose and glucuronate interconversions	16/228	77/4958	2.64034e-07	2.11227e-05	1.91772e-05	Os01t0312500-01/Os02t0117700-01/Os02t0214400-01/Os03t0808000-00/Os04t0458900-01/Os06t0144200-01/Os06t0545200-00/Os06t0545800-01/Os06t0611500-01/Os07t0675100-01/Os07t0691100-01/Os11t0683700-01/Os11t0683800-01/Os12t0443500-01/Os12t0443600-01/Os12t0563700-01	16
dosa00196	dosa00196	Photosynthesis - antenna proteins	6/228	15/4958	3.12571e-05	0.00125028	0.00113513	Os01t0600900-02/Os01t0720500-01/Os03t0592500-01/Os07t0558400-01/Os07t0562700-01/Os08t0435900-01	6
dosa00904	dosa00904	Diterpenoid biosynthesis	8/228	41/4958	0.000452513	0.012067	0.0109556	Os02t0278700-01/Os02t0570900-00/Os02t0571100-01/Os02t0571300-01/Os02t0571900-01/Os04t0179700-01/Os05t0514600-01/Os06t0569500-01	8
dosa00500	dosa00500	Starch and sucrose metabolism	17/228	169/4958	0.00177938	0.0337987	0.0306856	Os01t0851700-01/Os02t0117700-01/Os02t0765400-00/Os02t0778600-01/Os03t0401300-01/Os04t0535600-01/Os05t0187100-01/Os05t0365600-01/Os05t0522500-01/Os06t0675700-01/Os07t0543300-00/Os07t0627000-01/Os07t0662900-01/Os09t0469400-01/Os09t0530200-01/Os10t0323500-01/Os11t0236100-01	17
dosa00520	dosa00520	Amino sugar and nucleotide sugar metabolism	16/228	157/4958	0.00211242	0.0337987	0.0306856	Os02t0117700-01/Os02t0141300-01/Os04t0493400-01/Os04t0494100-02/Os05t0187100-01/Os05t0399300-01/Os05t0522500-01/Os06t0187200-01/Os06t0726100-01/Os06t0726200-02/Os08t0496200-00/Os09t0323000-01/Os10t0542900-01/Os11t0462100-01/Os12t0443500-01/Os12t0443600-01	16
dosa00940	dosa00940	Phenylpropanoid biosynthesis	20/228	227/4958	0.0035612	0.0474827	0.0431093	Os01t0263300-01/Os01t0270300-01/Os01t0283600-00/Os01t0283700-01/Os01t0378100-01/Os01t0543100-01/Os01t0962700-01/Os02t0697400-01/Os02t0833900-01/Os03t0234900-01/Os03t0235000-01/Os04t0688100-01/Os04t0688600-01/Os05t0365600-01/Os06t0681600-01/Os07t0694300-01/Os08t0302000-01/Os09t0471100-01/Os10t0109300-01/Os10t0323500-01	20
