# Supplementary material for: Transcriptome Analysis Reveals Photoperiod-Associated Genes Expressed in Rice Anthers
Source: Front Plant Sci. 2021 Feb 26;12:621561. doi: 10.3389/fpls.2021.621561 (PMC7953911; doi:10.3389/fpls.2021.621561)
Supplement: Supplementary file 11 [file Data_Sheet_9.XLSX]

## Sheet: Sheet1
LOCUS ID	primerID	pLevel	Fprimer	Rprimer	AmpSize	AmpGC	FpTm	RpTm
LOC_Os11g02180	O.sativa.029695v1	1	TGCTTACATGTTTTGGTTCGAG	CGGACCCGTTCTTGAATTAAAC	216	45.83	58.1	58.5
LOC_Os01g16414	O.sativa.001175v1	2	TCTTTCACTGAAAGTTGTGTGC	CCACGTGTTAAAATTGTGCATC	156	37.82	58.22	57.68
LOC_Os06g09310	O.sativa.018847v1	2	GCGTACACATGTGTTCATTCTT	CCCAATCACCAAGAATCAACTT	155	29.03	58.17	57.45
LOC_Os01g38680	O.sativa.002012v1	1	CATCAACGTCGTCATGTTCTAC	CAGTGTCCCAAGAATAAACTGC	211	59.72	58.08	58.15
LOC_Os01g18110	O.sativa.001262v1	2	AACTTATGCGATGGTGTTTTCC	GATGACATTCTTTGTTCCCTCG	93	47.31	58.15	57.97
LOC_Os02g01590	O.sativa.004770v1	1	AACGCAAACGCAAACTAATCTC	CGCCGCGAGATGGATATAATAT	80	43.75	59.02	58.68
LOC_Os03g11050	O.sativa.009308v1	1	TACACAGAAAAGCCAGAGACTT	ACATCCTCGATGGCATTAAAGA	92	36.96	57.9	58.17
LOC_Os06g47340	O.sativa.020639v1	2	GTCTGGTTAATCTGGTGGGTAT	CCAGCTTCCATTTCCTTGATTC	168	35.71	57.82	58.2
LOC_Os02g48720	O.sativa.007625v1	2	GAAGGGACATTGTTGCTAGTTG	GTCATAGGATGAGACAGATGGG	148	52.7	58.15	58.06
LOC_Os04g40874	O.sativa.014029v1	1	TGAAGTCTATTCCATACCAGCC	TGGTATCCATATGTAACCGTGG	104	53.85	57.9	57.98
